# Supplementary material for: The impact of breed and tissue compartment on the response of pig macrophages to lipopolysaccharide
Source: BMC Genomics. 2013 Aug 28;14:581. doi: 10.1186/1471-2164-14-581 (PMC3766131; doi:10.1186/1471-2164-14-581)
Supplement: Additional file 1 — Full list of clusters of pig macrophage gene expression using Biolayout. We analysed the 140 pigs micro-arrays (BMDM, MDM and AM - at 2 timepoint 0 h and 7 h using a Pearson correlation (R=0.91). The graph was composed of 5203 nodes and 29799 edges. In order to more easily differentiate the data from background noise, probesets with expression <50 in all samples have been removed from the analysis. List of all 505 clusters, using a MCL algorithm (MCL = 2.2), with the probeset number, the gene name, the gene description and the cluster number. [file 1471-2164-14-581-S1.xlsx]

## Sheet: ALL CLUSTERS figure 3
Clusters of pig macrophage gene expression using Biolayout.
Pearson correlation (R=0.91) from the analysis of the 140 pigs micro-arrays (BMDM, MDM and AM) using Biolayout 3D
Name;Probeset	Symbol	Description	MCL_2.1_6
0;SNOWBALL_029168_st	0	Ssc_hash_S23756184 1113111 MARC 4PIG Sus scrofa cDNA 5prime, mRNA sequence /clone_end=5prime /gb=DN113803 /gi=59807536 /ug=Ssc.17894 /len=692	Cluster001
0;SNOWBALL_034225_st	0	Ssc_hash_S18557601 BX926252 Sus Scrofa library (scan) Sus scrofa cDNA clone scan0022.k.02 5prim, mRNA sequence /clone=scan0022.k.02 /clone_end=5prime /gb=BX926252 /gi=90228181 /ug=Ssc.51257 /len=704	Cluster001
0;SNOWBALL_035909_st	0	Ssc_hash_S27604264 EST-AR177D05 Infected Porcine Peripheral Blood Cell cDNA library Sus scrofa cDNA clone AR177D05, mRNA sequence /clone=AR177D05 /gb=DV229591 /gi=77599795 /ug=Ssc.63648 /len=542	Cluster001
0;SNOWBALL_041598_st	0	0	Cluster001
0;SNOWBALL_041854_st	0	0	Cluster001
0;SNOWBALL_044083_st	0	0	Cluster001
0;SNOWBALL_044750_st	0	0	Cluster001
0;SNOWBALL_045018_st	0	0	Cluster001
0;SNOWBALL_046295_st	0	0	Cluster001
ABCC9;SNOWBALL_029936_st	ABCC9	ATP-binding cassette, sub-family C (CFTR/MRP), member 9	Cluster001
ADAR;SNOWBALL_005966_st	ADAR	adenosine deaminase, RNA-specific	Cluster001
AIFM1;SNOWBALL_020715_st	AIFM1	apoptosis-inducing factor, mitochondrion-associated, 1	Cluster001
AKAP2;SNOWBALL_003833_st	AKAP2	A kinase (PRKA) anchor protein 2	Cluster001
AKAP2;SNOWBALL_022093_st	AKAP2	A kinase (PRKA) anchor protein 2	Cluster001
ANKFY1;SNOWBALL_014746_st	ANKFY1	ankyrin repeat and FYVE domain containing 1	Cluster001
ANKFY1;SNOWBALL_030382_st	ANKFY1	ankyrin repeat and FYVE domain containing 1	Cluster001
ARHGAP15;SNOWBALL_017667_st	ARHGAP15	Rho GTPase activating protein 15	Cluster001
ATP10D;SNOWBALL_011339_st	ATP10D	ATPase, class V, type 10D	Cluster001
ATP10D;SNOWBALL_033131_st	ATP10D	ATPase, class V, type 10D	Cluster001
BCL2;SNOWBALL_002759_st	BCL2	B-cell CLL/lymphoma 2	Cluster001
BCL2;SNOWBALL_021930_s_st	BCL2	B-cell CLL/lymphoma 2	Cluster001
BCL2;SNOWBALL_026557_st	BCL2	B-cell CLL/lymphoma 2	Cluster001
BCL2;SNOWBALL_036054_st	BCL2	B-cell CLL/lymphoma 2	Cluster001
BID;SNOWBALL_007781_st	BID	BH3 interacting domain death agonist	Cluster001
C12orf5;SNOWBALL_007124_st	C12orf5	chromosome 12 open reading frame 5	Cluster001
C2CD3;SNOWBALL_012297_st	C2CD3	C2 calcium-dependent domain containing 3	Cluster001
C3AR1;SNOWBALL_047678_st	C3AR1	complement component 3a receptor 1	Cluster001
C3orf37;SNOWBALL_015549_st	C3orf37	chromosome 3 open reading frame 37	Cluster001
C7orf23;SNOWBALL_012749_st	C7orf23	chromosome 7 open reading frame 23	Cluster001
CAMK2D;SNOWBALL_011802_st	CAMK2D	calcium/calmodulin-dependent protein kinase II delta	Cluster001
CAV1;SNOWBALL_037555_st	CAV1	caveolin 1, caveolae protein, 22kDa	Cluster001
CBG07214;SNOWBALL_036948_s_st	CBG07214	Ssc_hash_S40111130 rfhi4012b_c20.y1 fhi Sus scrofa cDNA 5prime, mRNA sequence /clone_end=5prime /gb=EW206037 /gi=182455650 /ug=Ssc.71139 /len=580	Cluster001
CCDC111;SNOWBALL_017803_st	CCDC111	coiled-coil domain containing 111	Cluster001
CCNG2;SNOWBALL_011621_st	CCNG2	cyclin G2	Cluster001
CCR5;SNOWBALL_026781_st	CCR5	chemokine (C-C motif) receptor 5	Cluster001
CCRL2;SNOWBALL_021087_s_st	CCRL2	chemokine (C-C motif) receptor-like 2	Cluster001
CD40;SNOWBALL_000430_st	CD40	CD40 molecule, TNF receptor superfamily member 5	Cluster001
CH242-236A16.1;SNOWBALL_000291_s_st	CH242-236A16.1	OTTSUSG00000001488 Myxovirus protein Fragment [Source:UniProtKB/TrEMBL;Acc:Q2KMN6]	Cluster001
CH242-369B20.1;SNOWBALL_001549_st	CH242-369B20.1	OTTSUSG00000000920	Cluster001
CMAH;SNOWBALL_009774_st	CMAH	//cytidine monophosphate-N-acetylneuraminic acid hydroxylase (CMP-N-acetylneuraminate monooxygenase) pseudogene [Source:HGNC Symbol;Acc:2098]	Cluster001
CMPK2;SNOWBALL_005191_st	CMPK2	cytidine monophosphate (UMP-CMP) kinase 2, mitochondrial	Cluster001
CNIH4;SNOWBALL_021964_s_st	CNIH4	cornichon homolog 4 (Drosophila)	Cluster001
CNIH4;SNOWBALL_026903_s_st	CNIH4	cornichon homolog 4 (Drosophila)	Cluster001
CNP;SNOWBALL_014537_st	CNP	2 ,3 -cyclic nucleotide 3 phosphodiesterase	Cluster001
CpipJ_CPIJ013113;SNOWBALL_035866_st	CpipJ_CPIJ013113	Ssc_hash_S39954406 rpigcb_0903.y1 cty Sus scrofa cDNA 5prime, mRNA sequence /clone_end=5prime /gb=EW049471 /gi=181273038 /ug=Ssc.63419 /len=541	Cluster001
CU137667.5;SNOWBALL_000820_s_st	CU137667.5	OTTSUSG00000000691 NBN_genefragment	Cluster001
CXCL10;SNOWBALL_001524_st	CXCL10	chemokine (C-X-C motif) ligand 10	Cluster001
CXCL11;SNOWBALL_011473_st	CXCL11	chemokine (C-X-C motif) ligand 11	Cluster001
CXCL9;SNOWBALL_011576_st	CXCL9	chemokine (C-X-C motif) ligand 9	Cluster001
CXorf21;SNOWBALL_001669_s_st	CXorf21	chromosome X open reading frame 21	Cluster001
CXorf21;SNOWBALL_001670_s_st	CXorf21	chromosome X open reading frame 21	Cluster001
CXorf21;SNOWBALL_001672_s_st	CXorf21	chromosome X open reading frame 21	Cluster001
CYP2C19;SNOWBALL_022869_st	CYP2C19	cytochrome P450, family 2, subfamily C, polypeptide 19	Cluster001
CYSLTR1;SNOWBALL_020352_st	CYSLTR1	cysteinyl leukotriene receptor 1	Cluster001
DAXX;SNOWBALL_009976_st	DAXX	death-domain associated protein	Cluster001
DCP1B;SNOWBALL_007628_st	DCP1B	DCP1 decapping enzyme homolog B (S. cerevisiae)	Cluster001
DDX58;SNOWBALL_021091_s_st	DDX58	DEAD (Asp-Glu-Ala-Asp) box polypeptide 58	Cluster001
DDX58;SNOWBALL_022004_s_st	DDX58	DEAD (Asp-Glu-Ala-Asp) box polypeptide 58	Cluster001
DDX58;SNOWBALL_022476_s_st	DDX58	DEAD (Asp-Glu-Ala-Asp) box polypeptide 58	Cluster001
DDX60;SNOWBALL_016323_s_st	DDX60	DEAD (Asp-Glu-Ala-Asp) box polypeptide 60	Cluster001
DDX60;SNOWBALL_024109_s_st	DDX60	DEAD (Asp-Glu-Ala-Asp) box polypeptide 60	Cluster001
DHX58;SNOWBALL_000130_st	DHX58	DEXH (Asp-Glu-X-His) box polypeptide 58	Cluster001
DHX58;SNOWBALL_000131_st	DHX58	DEXH (Asp-Glu-X-His) box polypeptide 58	Cluster001
DMTF1;SNOWBALL_035012_st	DMTF1	cyclin D binding myb-like transcription factor 1	Cluster001
DNAJB4;SNOWBALL_009148_st	DNAJB4	DnaJ (Hsp40) homolog, subfamily B, member 4	Cluster001
DTX3L;SNOWBALL_016132_st	DTX3L	deltex 3-like (Drosophila)	Cluster001
EIF2AK2;SNOWBALL_004948_st	EIF2AK2	eukaryotic translation initiation factor 2-alpha kinase 2	Cluster001
ELF1;SNOWBALL_013853_st	ELF1	E74-like factor 1 (ets domain transcription factor)	Cluster001
EMCN;SNOWBALL_011685_st	EMCN	endomucin	Cluster001
EPSTI1;SNOWBALL_021481_st	EPSTI1	epithelial stromal interaction 1 (breast)	Cluster001
EPSTI1;SNOWBALL_033930_st	EPSTI1	epithelial stromal interaction 1 (breast)	Cluster001
ETV7;SNOWBALL_010016_st	ETV7	ets variant 7	Cluster001
EVL;SNOWBALL_010277_st	EVL	Enah/Vasp-like	Cluster001
FAM46A;SNOWBALL_002408_st	FAM46A	family with sequence similarity 46, member A	Cluster001
FKBP5;SNOWBALL_009929_st	FKBP5	FK506 binding protein 5	Cluster001
FLT3LG;SNOWBALL_008572_st	FLT3LG	fms-related tyrosine kinase 3 ligand	Cluster001
FOXP1;SNOWBALL_031289_st	FOXP1	forkhead box P1	Cluster001
FTSJD2;SNOWBALL_010024_st	FTSJD2	FtsJ methyltransferase domain containing 2	Cluster001
GBP1;SNOWBALL_006232_s_st	GBP1	guanylate binding protein 1, interferon-inducible	Cluster001
GBP1;SNOWBALL_006557_s_st	GBP1	guanylate binding protein 1, interferon-inducible	Cluster001
GBP2;SNOWBALL_000907_st	GBP2	guanylate binding protein 2, interferon-inducible	Cluster001
GBP6;SNOWBALL_000906_st	GBP6	guanylate binding protein family, member 6	Cluster001
GOSR2;SNOWBALL_014301_st	GOSR2	golgi SNAP receptor complex member 2	Cluster001
HERC6;SNOWBALL_035024_st	HERC6	hect domain and RLD 6	Cluster001
HIATL1;SNOWBALL_027716_st	HIATL1	hippocampus abundant transcript-like 1	Cluster001
HIRA;SNOWBALL_016831_st	HIRA	HIR histone cell cycle regulation defective homolog A (S. cerevisiae)	Cluster001
HIRA;SNOWBALL_024152_st	HIRA	HIR histone cell cycle regulation defective homolog A (S. cerevisiae)	Cluster001
IFI16;SNOWBALL_005894_st	IFI16	interferon, gamma-inducible protein 16	Cluster001
IFI27;SNOWBALL_010551_st	IFI27	interferon, alpha-inducible protein 27	Cluster001
IFI27;SNOWBALL_010744_st	IFI27	interferon, alpha-inducible protein 27	Cluster001
IFI27;SNOWBALL_010876_s_st	IFI27	interferon, alpha-inducible protein 27	Cluster001
IFI44;SNOWBALL_009139_st	IFI44	interferon-induced protein 44	Cluster001
IFI6;SNOWBALL_023403_st	IFI6	interferon, alpha-inducible protein 6	Cluster001
IFIH1;SNOWBALL_017816_st	IFIH1	interferon induced with helicase C domain 1	Cluster001
IFIH1;SNOWBALL_017846_s_st	IFIH1	interferon induced with helicase C domain 1	Cluster001
IFIT1;SNOWBALL_017365_s_st	IFIT1	interferon-induced protein with tetratricopeptide repeats 1	Cluster001
IFIT1;SNOWBALL_024610_st	IFIT1	interferon-induced protein with tetratricopeptide repeats 1	Cluster001
IFIT2;SNOWBALL_017310_s_st	IFIT2	interferon-induced protein with tetratricopeptide repeats 2	Cluster001
IFIT2;SNOWBALL_024612_st	IFIT2	interferon-induced protein with tetratricopeptide repeats 2	Cluster001
IFIT3;SNOWBALL_017006_s_st	IFIT3	interferon-induced protein with tetratricopeptide repeats 3	Cluster001
IFIT3;SNOWBALL_024611_st	IFIT3	interferon-induced protein with tetratricopeptide repeats 3	Cluster001
IFIT5;SNOWBALL_017481_s_st	IFIT5	interferon-induced protein with tetratricopeptide repeats 5	Cluster001
IFIT5;SNOWBALL_021618_s_st	IFIT5	interferon-induced protein with tetratricopeptide repeats 5	Cluster001
IFIT5;SNOWBALL_024608_st	IFIT5	interferon-induced protein with tetratricopeptide repeats 5	Cluster001
IFIT5;SNOWBALL_024609_s_st	IFIT5	interferon-induced protein with tetratricopeptide repeats 5	Cluster001
IGFBP4;SNOWBALL_014477_st	IGFBP4	insulin-like growth factor binding protein 4	Cluster001
IL15;SNOWBALL_001534_st	IL15	interleukin 15	Cluster001
IL15;SNOWBALL_011935_s_st	IL15	interleukin 15	Cluster001
IL1RN;SNOWBALL_020932_s_st	IL1RN	interleukin 1 receptor antagonist	Cluster001
IL1RN;SNOWBALL_022543_s_st	IL1RN	interleukin 1 receptor antagonist	Cluster001
IL1RN;SNOWBALL_034686_st	IL1RN	interleukin 1 receptor antagonist	Cluster001
IL7R;SNOWBALL_018575_s_st	IL7R	interleukin 7 receptor	Cluster001
IRF2;SNOWBALL_017756_st	IRF2	interferon regulatory factor 2	Cluster001
ISG12(A);SNOWBALL_023402_s_st	ISG12(A)	TPA_inf: Sus scrofa mRNA for putative ISG12(a) protein (ISG12(a) gene)	Cluster001
ISG15;SNOWBALL_021002_s_st	ISG15	ISG15 ubiquitin-like modifier	Cluster001
ISG15;SNOWBALL_022036_st	ISG15	ISG15 ubiquitin-like modifier	Cluster001
ISG15;SNOWBALL_022505_s_st	ISG15	ISG15 ubiquitin-like modifier	Cluster001
ITSN1;SNOWBALL_026498_st	ITSN1	intersectin 1 (SH3 domain protein)	Cluster001
ITSN1;SNOWBALL_031081_st	ITSN1	intersectin 1 (SH3 domain protein)	Cluster001
ITSN1;SNOWBALL_039098_st	ITSN1	intersectin 1 (SH3 domain protein)	Cluster001
KIAA0226;SNOWBALL_015784_st	KIAA0226	KIAA0226	Cluster001
KIAA0226;SNOWBALL_040361_st	KIAA0226	KIAA0226	Cluster001
KIAA1033;SNOWBALL_007539_st	KIAA1033	KIAA1033	Cluster001
KIAA1712;SNOWBALL_016381_s_st	KIAA1712	KIAA1712 [Source:HGNC Symbol;Acc:29356]	Cluster001
LGALS3BP;SNOWBALL_042447_st	LGALS3BP	lectin, galactoside-binding, soluble, 3 binding protein	Cluster001
LGALS9;SNOWBALL_014460_s_st	LGALS9	lectin, galactoside-binding, soluble, 9	Cluster001
LGALS9;SNOWBALL_014694_s_st	LGALS9	lectin, galactoside-binding, soluble, 9	Cluster001
LGALS9;SNOWBALL_023223_s_st	LGALS9	lectin, galactoside-binding, soluble, 9	Cluster001
LIPG;SNOWBALL_002523_st	LIPG	lipase, endothelial	Cluster001
LMAN2L;SNOWBALL_004742_st	LMAN2L	lectin, mannose-binding 2-like	Cluster001
LOC100070235;SNOWBALL_012021_st	LOC100070235	similar to very large inducible GTPase 1	Cluster001
LOC100151813;SNOWBALL_006185_s_st	LOC100151813	hypothetical LOC100151813	Cluster001
LOC100152722;SNOWBALL_024156_st	LOC100152722	PREDICTED: Sus scrofa similar to Chria protein (LOC100152722), mRNA	Cluster001
LOC100153472;SNOWBALL_003485_s_st	LOC100153472	Torsin 1B Fragment [Source:UniProtKB/TrEMBL;Acc:B6VD07]	Cluster001
LOC100154198;SNOWBALL_024347_st	LOC100154198	PREDICTED: Sus scrofa similar to FLN29 gene product (LOC100154198), mRNA	Cluster001
LOC100155201;SNOWBALL_024477_st	LOC100155201	PREDICTED: Sus scrofa similar to pyrophosphatase 1 (LOC100155201), mRNA	Cluster001
LOC100156357;SNOWBALL_009463_st	LOC100156357	hypothetical protein LOC100156357	Cluster001
LOC100156873;SNOWBALL_026584_st	LOC100156873	Sus scrofa mRNA, clone:AMP010034C08, expressed in alveolar macrophage	Cluster001
LOC100157244;SNOWBALL_016382_s_st	LOC100157244	probable ATP-dependent RNA helicase DDX60-like	Cluster001
LOC100157838;SNOWBALL_024837_st	LOC100157838	PREDICTED: Sus scrofa similar to oligonucleotide/oligosaccharide-binding fold containing 1 (LOC100157838), mRNA	Cluster001
LOC100424349;SNOWBALL_046226_st	LOC100424349	hypothetical protein LOC100424349	Cluster001
LOC100445836;SNOWBALL_032726_st	LOC100445836	Ssc_hash_S40519558 rsug13_e2.y1 sug Sus scrofa cDNA 5prime, mRNA sequence /clone_end=5prime /gb=EW614164 /gi=183134435 /ug=Ssc.41336 /len=609	Cluster001
LOC100507213;SNOWBALL_037476_st	LOC100507213	hypothetical LOC100507213	Cluster001
LOC100511267;SNOWBALL_037472_st	LOC100511267	interferon-induced protein 44-like	Cluster001
LOC100511587;SNOWBALL_037040_st	LOC100511587	Ssc_hash_S18265725 BP162216 full-length enriched swine cDNA library, adult thymus Sus scrofa cDNA clone THY010095C04 5prime, mRNA sequence /clone=THY010095C04 /clone_end=5prime /gb=BP162216 /gi=40411689 /ug=Ssc.73654 /len=858	Cluster001
LOC100512297;SNOWBALL_011971_st	LOC100512297	interferon-induced very large GTPase 1-like	Cluster001
LOC100512297;SNOWBALL_047638_st	LOC100512297	interferon-induced very large GTPase 1-like	Cluster001
LOC100512337;SNOWBALL_021472_st	LOC100512337	Sus scrofa mRNA, clone:LVRM10075C01, expressed in liver	Cluster001
LOC100512665;SNOWBALL_010112_st	LOC100512665	TBC1 domain family member 22B-like	Cluster001
LOC100513602;SNOWBALL_041556_st	LOC100513602	hypothetical protein LOC100513602	Cluster001
LOC100513619;SNOWBALL_014137_s_st	LOC100513619	RING finger protein 213-like	Cluster001
LOC100513814;SNOWBALL_021926_st	LOC100513814	Sus scrofa mRNA, clone:SPL010086A06, expressed in spleen	Cluster001
LOC100513814;SNOWBALL_026381_s_st	LOC100513814	Sus scrofa mRNA, clone:OVR010083E07, expressed in ovary	Cluster001
LOC100514475;SNOWBALL_039890_st	LOC100514475	ena/VASP-like protein-like	Cluster001
LOC100514911;SNOWBALL_012307_st	LOC100514911	c2 domain-containing protein 3-like	Cluster001
LOC100515390;SNOWBALL_010410_s_st	LOC100515390	Tryptophanyl-tRNA synthase Fragment [Source:UniProtKB/TrEMBL;Acc:Q95295]	Cluster001
LOC100515390;SNOWBALL_010546_st	LOC100515390	Tryptophanyl-tRNA synthase Fragment [Source:UniProtKB/TrEMBL;Acc:Q95295]	Cluster001
LOC100515390;SNOWBALL_010664_st	LOC100515390	Tryptophanyl-tRNA synthase Fragment [Source:UniProtKB/TrEMBL;Acc:Q95295]	Cluster001
LOC100515436;SNOWBALL_007188_st	LOC100515436	low-density lipoprotein receptor-related protein 4-like	Cluster001
LOC100515436;SNOWBALL_007230_s_st	LOC100515436	low-density lipoprotein receptor-related protein 4-like	Cluster001
LOC100515875;SNOWBALL_042802_st	LOC100515875	basic leucine zipper transcriptional factor ATF-like 2-like	Cluster001
LOC100515891;SNOWBALL_037226_st	LOC100515891	Ssc_hash_S50203592 susfleck_AF_16_C12 SUSFLECK Abdominal Fat Sus scrofa cDNA clone 16_C12, mRNA sequence /clone=16_C12 /gb=FD635428 /gi=221007511 /ug=Ssc.74729 /len=728	Cluster001
LOC100516108;SNOWBALL_014736_st	LOC100516108	hypothetical protein LOC100516108	Cluster001
LOC100516498;SNOWBALL_020991_st	LOC100516498	Sus scrofa CMP-N-acetylneuraminic acid hydroxylase mRNA, 5prime UTR, alternatively spliced	Cluster001
LOC100516940;SNOWBALL_018449_st	LOC100516940	nuclear autoantigen Sp-100-like	Cluster001
LOC100517047;SNOWBALL_032323_st	LOC100517047	Ssc_hash_S23762410 1120010 MARC 4PIG Sus scrofa cDNA 5prime, mRNA sequence /clone_end=5prime /gb=DN120029 /gi=59814295 /ug=Ssc.38069 /len=854	Cluster001
LOC100517091;SNOWBALL_007393_st	LOC100517091	guanine nucleotide exchange factor GEFT-like	Cluster001
LOC100517129;SNOWBALL_018405_s_st	LOC100517129	nuclear body protein SP140-like	Cluster001
LOC100518083;SNOWBALL_011642_st	LOC100518083	Probable E3 ubiquitin-protein ligase HERC5 (EC 6.3.2.-)(HECT domain and RCC1-like domain-containing protein 5)(Cyclin-E-binding protein 1) [Source:UniProtKB/Swiss-Prot;Acc:Q9UII4]	Cluster001
LOC100518095;SNOWBALL_015968_s_st	LOC100518095	interferon-induced GTP-binding protein Mx1-like	Cluster001
LOC100518095;SNOWBALL_016106_st	LOC100518095	Interferon-induced GTP-binding protein Mx1 (Myxovirus resistance protein 1) [Source:UniProtKB/Swiss-Prot;Acc:P27594]	Cluster001
LOC100518161;SNOWBALL_019589_st	LOC100518161	GTPase IMAP family member 7-like	Cluster001
LOC100518350;SNOWBALL_020105_s_st	LOC100518350	FUN14 domain-containing protein 1-like	Cluster001
LOC100518687;SNOWBALL_014627_st	LOC100518687	schlafen family member 11-like	Cluster001
LOC100518708;SNOWBALL_020141_st	LOC100518708	FUN14 domain-containing protein 1-like	Cluster001
LOC100519332;SNOWBALL_028589_st	LOC100519332	Ssc_hash_S35326362 SusFleck_BFN_0013_0016_5_pCNS_C03 SusFleck Backfat Normalized Sus scrofa cDNA clone 0013_0016_C03 5prime, mRNA sequence /clone=0013_0016_C03 /clone_end=5prime /gb=DT324754 /gi=116341943 /ug=Ssc.11692 /len=854	Cluster001
LOC100519738;SNOWBALL_025111_s_st	LOC100519738	PREDICTED: Sus scrofa similar to Receptor (chemosensory) transporter protein 4 (LOC100154930), mRNA	Cluster001
LOC100520985;SNOWBALL_017657_st	LOC100520985	kynureninase-like	Cluster001
LOC100521160;SNOWBALL_017647_st	LOC100521160	kynureninase-like	Cluster001
LOC100523410;SNOWBALL_019216_s_st	LOC100523410	forkhead box protein S1-like	Cluster001
LOC100523705;SNOWBALL_035570_st	LOC100523705	Ssc_hash_S17518524 BX673094 Sus Scrofa library (scac) Sus scrofa cDNA clone scac0039.d.17 5prim, mRNA sequence /clone=scac0039.d.17 /clone_end=5prime /gb=BX673094 /gi=90237743 /ug=Ssc.62056 /len=766	Cluster001
LOC100524797;SNOWBALL_004761_st	LOC100524797	e3 ubiquitin-protein ligase NEURL3-like	Cluster001
LOC100526220;SNOWBALL_007147_st	LOC100526220	poly [ADP-ribose] polymerase 11-like	Cluster001
LOC508070;SNOWBALL_011985_s_st	LOC508070	Interferon-induced very large GTPase 1-like	Cluster001
LOC522146;SNOWBALL_040572_st	LOC522146	cytochrome P450, family 2, subfamily C, polypeptide 19-like	Cluster001
LOC785540;SNOWBALL_016912_s_st	LOC785540	cytochrome P450, family 2, subfamily C, polypeptide 19-like	Cluster001
LPCAT2;SNOWBALL_026546_st	LPCAT2	lysophosphatidylcholine acyltransferase 2	Cluster001
LYRM5;SNOWBALL_007353_st	LYRM5	LYR motif containing 5	Cluster001
MAD2L2;SNOWBALL_008744_st	MAD2L2	MAD2 mitotic arrest deficient-like 2 (yeast)	Cluster001
Mar5;SNOWBALL_017385_s_st	2005-03-01	membrane-associated ring finger (C3HC4) 5	Cluster001
MARCKS;SNOWBALL_002405_st	MARCKS	myristoylated alanine-rich protein kinase C substrate	Cluster001
MARCKSL1;SNOWBALL_008710_st	MARCKSL1	MARCKS-like 1	Cluster001
MED25;SNOWBALL_008376_st	MED25	mediator complex subunit 25	Cluster001
MR1;SNOWBALL_013103_st	MR1	major histocompatibility complex, class I-related	Cluster001
MX1;SNOWBALL_000290_st	MX1	myxovirus (influenza virus) resistance 1, interferon-inducible protein p78 (mouse)	Cluster001
MX2;SNOWBALL_000289_st	MX2	myxovirus (influenza virus) resistance 2 (mouse)	Cluster001
NBN_genefragment;SNOWBALL_000821_st	NBN_genefragment	OTTSUSG00000000677 Nibrin,partialCDS	Cluster001
NBN;SNOWBALL_005761_st	NBN	nibrin	Cluster001
NUPR1;SNOWBALL_037055_st	NUPR1	nuclear protein, transcriptional regulator, 1	Cluster001
OAS2;SNOWBALL_016769_s_st	OAS2	2 -5 -oligoadenylate synthetase 2, 69/71kDa	Cluster001
OAS2;SNOWBALL_016793_st	OAS2	2 -5 -oligoadenylate synthetase 2, 69/71kDa	Cluster001
OAS2;SNOWBALL_024355_st	OAS2	2 -5 -oligoadenylate synthetase 2, 69/71kDa	Cluster001
OASL;SNOWBALL_016826_st	OASL	2 -5 -oligoadenylate synthetase-like	Cluster001
OBFC1;SNOWBALL_016937_st	OBFC1	oligonucleotide/oligosaccharide-binding fold containing 1	Cluster001
OPTN;SNOWBALL_021134_s_st	OPTN	optineurin	Cluster001
OPTN;SNOWBALL_025914_st	OPTN	optineurin	Cluster001
PARP11;SNOWBALL_007331_s_st	PARP11	poly (ADP-ribose) polymerase family, member 11	Cluster001
PARP12;SNOWBALL_019689_st	PARP12	poly (ADP-ribose) polymerase family, member 12	Cluster001
PARP14;SNOWBALL_034330_st	PARP14	poly (ADP-ribose) polymerase family, member 14	Cluster001
PARP14;SNOWBALL_037738_st	PARP14	poly (ADP-ribose) polymerase family, member 14	Cluster001
PARP14;SNOWBALL_045447_st	PARP14	poly (ADP-ribose) polymerase family, member 14	Cluster001
PARP9;SNOWBALL_028762_st	PARP9	poly (ADP-ribose) polymerase family, member 9	Cluster001
PDE12;SNOWBALL_015346_st	PDE12	phosphodiesterase 12	Cluster001
PELP1;SNOWBALL_015003_st	PELP1	proline, glutamate and leucine rich protein 1	Cluster001
PLAC8;SNOWBALL_011839_st	PLAC8	placenta-specific 8	Cluster001
PLEKHA4;SNOWBALL_008277_st	PLEKHA4	pleckstrin homology domain containing, family A (phosphoinositide binding specific) member 4	Cluster001
PML;SNOWBALL_010687_st	PML	promyelocytic leukemia	Cluster001
PNKD;SNOWBALL_027524_st	PNKD	paroxysmal nonkinesigenic dyskinesia	Cluster001
PNPT1;SNOWBALL_005489_st	PNPT1	polyribonucleotide nucleotidyltransferase 1	Cluster001
PPA1;SNOWBALL_017392_st	PPA1	pyrophosphatase (inorganic) 1	Cluster001
PRRG1;SNOWBALL_020094_s_st	PRRG1	proline rich Gla (G-carboxyglutamic acid) 1	Cluster001
PSMF1;SNOWBALL_019204_st	PSMF1	proteasome (prosome, macropain) inhibitor subunit 1 (PI31)	Cluster001
RBMS2;SNOWBALL_007192_s_st	RBMS2	RNA binding motif, single stranded interacting protein 2	Cluster001
RBMS2;SNOWBALL_007198_s_st	RBMS2	RNA binding motif, single stranded interacting protein 2	Cluster001
RCOR1;SNOWBALL_021551_st	RCOR1	REST corepressor 1	Cluster001
RFX5;SNOWBALL_006189_st	RFX5	regulatory factor X, 5 (influences HLA class II expression)	Cluster001
RHPN2;SNOWBALL_035734_st	RHPN2	rhophilin, Rho GTPase binding protein 2	Cluster001
RHPN2;SNOWBALL_041011_st	RHPN2	rhophilin, Rho GTPase binding protein 2	Cluster001
RILPL2;SNOWBALL_016456_st	RILPL2	Rab interacting lysosomal protein-like 2	Cluster001
RIPK2_partialCDS;SNOWBALL_000824_st	RIPK2_partialCDS	OTTSUSG00000000689 receptor-interacting serine-threonine kinase 2	Cluster001
RMI1;SNOWBALL_013530_st	RMI1	RMI1, RecQ mediated genome instability 1, homolog (S. cerevisiae)	Cluster001
RN7SK;SNOWBALL_024110_s_st	RN7SK	PREDICTED: Sus scrofa similar to Probable ATP-dependent RNA helicase DDX60 (DEAD box protein 60) (LOC100157244), mRNA	Cluster001
RNASEH2B;SNOWBALL_021475_s_st	RNASEH2B	ribonuclease H2, subunit B	Cluster001
RNASEH2B;SNOWBALL_021933_s_st	RNASEH2B	ribonuclease H2, subunit B	Cluster001
RNASEL;SNOWBALL_012959_st	RNASEL	ribonuclease L (2 ,5 -oligoisoadenylate synthetase-dependent)	Cluster001
RNF169;SNOWBALL_012278_st	RNF169	ring finger protein 169	Cluster001
RNF213;SNOWBALL_014131_st	RNF213	ring finger protein 213	Cluster001
RNF213;SNOWBALL_014140_st	RNF213	ring finger protein 213	Cluster001
RNF213;SNOWBALL_014144_st	RNF213	ring finger protein 213	Cluster001
RSAD2;SNOWBALL_004961_st	RSAD2	radical S-adenosyl methionine domain containing 2	Cluster001
RSAD2;SNOWBALL_045017_st	RSAD2	radical S-adenosyl methionine domain containing 2	Cluster001
RTP4;SNOWBALL_016094_s_st	RTP4	receptor (chemosensory) transporter protein 4	Cluster001
RXFP1;SNOWBALL_011429_st	RXFP1	relaxin/insulin-like family peptide receptor 1	Cluster001
SAMHD1;SNOWBALL_019400_st	SAMHD1	SAM domain and HD domain 1	Cluster001
SAMHD1;SNOWBALL_023684_st	SAMHD1	SAM domain and HD domain 1	Cluster001
SCPEP1;SNOWBALL_042226_st	SCPEP1	serine carboxypeptidase 1	Cluster001
SEMA4A;SNOWBALL_034602_st	SEMA4A	sema domain, immunoglobulin domain (Ig), transmembrane domain (TM) and short cytoplasmic domain, (semaphorin) 4A	Cluster001
SETX;SNOWBALL_003966_st	SETX	senataxin	Cluster001
SFMBT2;SNOWBALL_013636_st	SFMBT2	Scm-like with four mbt domains 2	Cluster001
SIGLEC1;SNOWBALL_000401_st	SIGLEC1	sialic acid binding Ig-like lectin 1, sialoadhesin	Cluster001
SIGLEC1;SNOWBALL_000402_st	SIGLEC1	sialic acid binding Ig-like lectin 1, sialoadhesin	Cluster001
SIGLEC1;SNOWBALL_000403_s_st	SIGLEC1	sialic acid binding Ig-like lectin 1, sialoadhesin	Cluster001
SIGLEC1;SNOWBALL_019262_s_st	SIGLEC1	sialic acid binding Ig-like lectin 1, sialoadhesin	Cluster001
SLC25A38;SNOWBALL_025645_s_st	SLC25A38	solute carrier family 25, member 38	Cluster001
SLC25A40;SNOWBALL_025371_st	SLC25A40	solute carrier family 25, member 40	Cluster001
SLC2A6;SNOWBALL_022192_st	SLC2A6	solute carrier family 2 (facilitated glucose transporter), member 6	Cluster001
SMAGP;SNOWBALL_007067_st	SMAGP	small cell adhesion glycoprotein	Cluster001
SNN;SNOWBALL_004738_st	SNN	stannin	Cluster001
SNTB1;SNOWBALL_005626_st	SNTB1	syntrophin, beta 1 (dystrophin-associated protein A1, 59kDa, basic component 1)	Cluster001
SOCS1;SNOWBALL_021132_st	SOCS1	suppressor of cytokine signaling 1	Cluster001
SP110;SNOWBALL_018492_st	SP110	SP110 nuclear body protein	Cluster001
SP140;SNOWBALL_018486_st	SP140	SP140 nuclear body protein	Cluster001
STARD13;SNOWBALL_013770_st	STARD13	StAR-related lipid transfer (START) domain containing 13	Cluster001
STARD13;SNOWBALL_022309_st	STARD13	StAR-related lipid transfer (START) domain containing 13	Cluster001
STAT1;SNOWBALL_018119_st	STAT1	signal transducer and activator of transcription 1, 91kDa	Cluster001
STAT1;SNOWBALL_018210_st	STAT1	signal transducer and activator of transcription 1, 91kDa	Cluster001
STAT1;SNOWBALL_023893_s_st	STAT1	signal transducer and activator of transcription 1, 91kDa	Cluster001
STAT2;SNOWBALL_006929_s_st	STAT2	signal transducer and activator of transcription 2, 113kDa	Cluster001
STAT2;SNOWBALL_006997_st	STAT2	signal transducer and activator of transcription 2, 113kDa	Cluster001
TAP1;SNOWBALL_001405_st	TAP1	OTTSUSG00000001385 transporter 1, ATP-binding cassette, sub-family B (MDR/TAP)	Cluster001
TAP1;SNOWBALL_001406_s_st	TAP1	OTTSUSG00000001385 transporter 1, ATP-binding cassette, sub-family B (MDR/TAP)	Cluster001
TAP1;SNOWBALL_001407_st	TAP1	OTTSUSG00000001385 transporter 1, ATP-binding cassette, sub-family B (MDR/TAP)	Cluster001
TAP1;SNOWBALL_009898_s_st	TAP1	transporter 1, ATP-binding cassette, sub-family B (MDR/TAP)	Cluster001
TAX1BP1;SNOWBALL_000598_st	TAX1BP1	Tax1 (human T-cell leukemia virus type I) binding protein 1	Cluster001
TBC1D22B;SNOWBALL_032332_st	TBC1D22B	TBC1 domain family, member 22B	Cluster001
TDRD7;SNOWBALL_003495_st	TDRD7	tudor domain containing 7	Cluster001
TERF2IP;SNOWBALL_007929_st	TERF2IP	telomeric repeat binding factor 2, interacting protein	Cluster001
TMEM140;SNOWBALL_019727_st	TMEM140	transmembrane protein 140	Cluster001
TMEM156;SNOWBALL_011355_st	TMEM156	transmembrane protein 156	Cluster001
TMEM173;SNOWBALL_023147_st	TMEM173	transmembrane protein 173	Cluster001
TNFSF10;SNOWBALL_015734_st	TNFSF10	tumor necrosis factor (ligand) superfamily, member 10	Cluster001
TNFSF10;SNOWBALL_033852_st	TNFSF10	tumor necrosis factor (ligand) superfamily, member 10	Cluster001
TNFSF13B;SNOWBALL_013957_st	TNFSF13B	tumor necrosis factor (ligand) superfamily, member 13b	Cluster001
TNFSF15;SNOWBALL_021623_st	TNFSF15	tumor necrosis factor (ligand) superfamily, member 15	Cluster001
TOR3A;SNOWBALL_012942_s_st	TOR3A	torsin family 3, member A	Cluster001
TOR3A;SNOWBALL_023246_s_st	TOR3A	torsin family 3, member A	Cluster001
TOR3A;SNOWBALL_031103_st	TOR3A	torsin family 3, member A	Cluster001
TRAFD1;SNOWBALL_000301_s_st	TRAFD1	TRAF-type zinc finger domain containing 1	Cluster001
TRAFD1;SNOWBALL_000302_s_st	TRAFD1	TRAF-type zinc finger domain containing 1	Cluster001
TRANK1;SNOWBALL_015217_st	TRANK1	tetratricopeptide repeat and ankyrin repeat containing 1	Cluster001
TRANK1;SNOWBALL_027997_st	TRANK1	tetratricopeptide repeat and ankyrin repeat containing 1	Cluster001
TRIM14;SNOWBALL_003928_st	TRIM14	tripartite motif containing 14	Cluster001
TRIM25;SNOWBALL_000172_st	TRIM25	tripartite motif containing 25	Cluster001
TRIM38;SNOWBALL_009598_st	TRIM38	tripartite motif containing 38	Cluster001
TTF2;SNOWBALL_006196_st	TTF2	transcription termination factor, RNA polymerase II	Cluster001
U6;SNOWBALL_019351_st	U6	U6 spliceosomal RNA [Source: RFAM;Acc:RF00026]	Cluster001
UBA7;SNOWBALL_015370_st	UBA7	ubiquitin-like modifier activating enzyme 7	Cluster001
UBE2H;SNOWBALL_025912_st	UBE2H	ubiquitin-conjugating enzyme E2H (UBC8 homolog, yeast)	Cluster001
UBE2L6;SNOWBALL_042536_st	UBE2L6	ubiquitin-conjugating enzyme E2L 6	Cluster001
UHRF1BP1;SNOWBALL_010029_st	UHRF1BP1	UHRF1 binding protein 1	Cluster001
USP18;SNOWBALL_007813_st	USP18	ubiquitin specific peptidase 18	Cluster001
VCPIP1;SNOWBALL_005896_st	VCPIP1	valosin containing protein (p97)/p47 complex interacting protein 1	Cluster001
VCPIP1;SNOWBALL_028062_st	VCPIP1	valosin containing protein (p97)/p47 complex interacting protein 1	Cluster001
VCPIP1;SNOWBALL_032137_st	VCPIP1	valosin containing protein (p97)/p47 complex interacting protein 1	Cluster001
XAF1;SNOWBALL_014988_st	XAF1	XIAP associated factor 1	Cluster001
ZBP1;SNOWBALL_000524_st	ZBP1	Z-DNA binding protein 1	Cluster001
ZBP1;SNOWBALL_000525_s_st	ZBP1	Z-DNA binding protein 1	Cluster001
ZBP1;SNOWBALL_000526_s_st	ZBP1	Z-DNA binding protein 1	Cluster001
ZBTB5;SNOWBALL_004010_st	ZBTB5	zinc finger and BTB domain containing 5	Cluster001
ZBTB5;SNOWBALL_030901_st	ZBTB5	zinc finger and BTB domain containing 5	Cluster001
ZNFX1;SNOWBALL_022403_st	ZNFX1	zinc finger, NFX1-type containing 1	Cluster001
ZNFX1;SNOWBALL_041677_st	ZNFX1	zinc finger, NFX1-type containing 1	Cluster001
0;SNOWBALL_030726_st	0	Ssc_hash_S17504955 885358 MARC 4PIG Sus scrofa cDNA 3prime, mRNA sequence /clone_end=3prime /gb=CF792427 /gi=37796988 /ug=Ssc.27326 /len=594	Cluster002
0;SNOWBALL_031130_st	0	Ssc_hash_S26720651 AJ956735 KN404_2 Sus scrofa cDNA clone C0007749j19 5prime, mRNA sequence /clone=C0007749j19 /clone_end=5prime /gb=AJ956735 /gi=74373551 /ug=Ssc.29722 /len=828	Cluster002
0;SNOWBALL_032048_st	0	Ssc_hash_S26722474 AJ958558 KN404_2 Sus scrofa cDNA clone C0007758f07 5prime, mRNA sequence /clone=C0007758f07 /clone_end=5prime /gb=AJ958558 /gi=74375374 /ug=Ssc.36318 /len=810	Cluster002
0;SNOWBALL_032186_st	0	Ssc_hash_S34513012 DB790482 full-length enriched swine cDNA library, adult adrenal gland Sus scrofa cDNA clone ADR010101E03 5prime, mRNA sequence /clone=ADR010101E03 /clone_end=5prime /gb=DB790482 /gi=112753182 /ug=Ssc.37381 /len=766	Cluster002
0;SNOWBALL_035314_st	0	Ssc_hash_S18276804 BP173295 full-length enriched swine cDNA library, adult uterus Sus scrofa cDNA clone UTR010022H05 5prime, mRNA sequence /clone=UTR010022H05 /clone_end=5prime /gb=BP173295 /gi=40422768 /ug=Ssc.60991 /len=848	Cluster002
0;SNOWBALL_035963_st	0	Ssc_hash_S31102069 1497438 MARC 3PIG Sus scrofa cDNA 5prime, mRNA sequence /clone_end=5prime /gb=DY405907 /gi=87207210 /ug=Ssc.63929 /len=698	Cluster002
0;SNOWBALL_036671_st	0	Ssc_hash_S40206012 ruio13_f23.y1 kid Sus scrofa cDNA 5prime, mRNA sequence /clone_end=5prime /gb=EW300919 /gi=182479361 /ug=Ssc.68503 /len=616	Cluster002
0;SNOWBALL_039370_st	0	0	Cluster002
0;SNOWBALL_042249_st	0	0	Cluster002
0;SNOWBALL_046119_st	0	0	Cluster002
0;SNOWBALL_046410_st	0	0	Cluster002
0;SNOWBALL_046477_st	0	0	Cluster002
ADCK1;SNOWBALL_010467_st	ADCK1	aarF domain containing kinase 1	Cluster002
AGPS;SNOWBALL_018048_st	AGPS	alkylglycerone phosphate synthase	Cluster002
AGPS;SNOWBALL_034826_st	AGPS	alkylglycerone phosphate synthase	Cluster002
AMCF-II;SNOWBALL_011442_st	AMCF-II	Alveolar macrophage chemotactic factor 2 Precursor (Alveolar macrophage chemotactic factor II)(AMCF-II) [Source:UniProtKB/Swiss-Prot;Acc:P22952]	Cluster002
ANKRD46;SNOWBALL_005775_st	ANKRD46	ankyrin repeat domain 46	Cluster002
ARG1;SNOWBALL_000024_st	ARG1	arginase, liver	Cluster002
ARHGEF11;SNOWBALL_006024_st	ARHGEF11	Rho guanine nucleotide exchange factor (GEF) 11	Cluster002
ARRDC4;SNOWBALL_001498_st	ARRDC4	arrestin domain containing 4	Cluster002
ARRDC4;SNOWBALL_001499_s_st	ARRDC4	arrestin domain containing 4	Cluster002
ARRDC4;SNOWBALL_001500_st	ARRDC4	arrestin domain containing 4	Cluster002
ARRDC4;SNOWBALL_001501_st	ARRDC4	arrestin domain containing 4	Cluster002
ARRDC4;SNOWBALL_001502_s_st	ARRDC4	arrestin domain containing 4	Cluster002
ARRDC4;SNOWBALL_001503_s_st	ARRDC4	arrestin domain containing 4	Cluster002
ATP1B1;SNOWBALL_005959_s_st	ATP1B1	ATPase, Na+/K+ transporting, beta 1 polypeptide	Cluster002
B3GNT5;SNOWBALL_021236_s_st	B3GNT5	UDP-GlcNAc:betaGal beta-1,3-N-acetylglucosaminyltransferase 5	Cluster002
C5H12orf45;SNOWBALL_033188_st	C5H12orf45	Ssc_hash_S22282699 CJ025429 full-length enriched swine cDNA library, adult trachea Sus scrofa cDNA clone TCH01E050040 5prime, mRNA sequence /clone=TCH01E050040 /clone_end=5prime /gb=CJ025429 /gi=54534157 /ug=Ssc.44453 /len=728	Cluster002
C5orf44;SNOWBALL_018716_st	C5orf44	chromosome 5 open reading frame 44	Cluster002
CCL24;SNOWBALL_028332_st	CCL24	chemokine (C-C motif) ligand 24	Cluster002
CD53;SNOWBALL_006539_st	CD53	CD53 molecule	Cluster002
CDA;SNOWBALL_001012_st	CDA	cytidine deaminase	Cluster002
CDADC1;SNOWBALL_013819_st	CDADC1	cytidine and dCMP deaminase domain containing 1	Cluster002
CDS2;SNOWBALL_023336_s_st	CDS2	CDP-diacylglycerol synthase (phosphatidate cytidylyltransferase) 2	Cluster002
CFL2;SNOWBALL_010443_st	CFL2	cofilin 2 (muscle)	Cluster002
CPEB4;SNOWBALL_018690_st	CPEB4	cytoplasmic polyadenylation element binding protein 4	Cluster002
CSF2RB;SNOWBALL_031754_st	CSF2RB	colony stimulating factor 2 receptor, beta, low-affinity (granulocyte-macrophage)	Cluster002
CSF2RB;SNOWBALL_034040_st	CSF2RB	colony stimulating factor 2 receptor, beta, low-affinity (granulocyte-macrophage)	Cluster002
CXCL2;SNOWBALL_001523_s_st	CXCL2	chemokine (C-X-C motif) ligand 2	Cluster002
CXCL2;SNOWBALL_007088_s_st	CXCL2	chemokine (C-X-C motif) ligand 2	Cluster002
CXCL2;SNOWBALL_011616_st	CXCL2	chemokine (C-X-C motif) ligand 2	Cluster002
CXCR4;SNOWBALL_000356_st	CXCR4	chemokine (C-X-C motif) receptor 4	Cluster002
CXCR4;SNOWBALL_000357_st	CXCR4	chemokine (C-X-C motif) receptor 4	Cluster002
DDA1;SNOWBALL_025789_st	DDA1	DET1 and DDB1 associated 1	Cluster002
ENTPD7;SNOWBALL_016939_s_st	ENTPD7	ectonucleoside triphosphate diphosphohydrolase 7	Cluster002
ENTPD7;SNOWBALL_024903_st	ENTPD7	ectonucleoside triphosphate diphosphohydrolase 7	Cluster002
EPAS1;SNOWBALL_005433_s_st	EPAS1	endothelial PAS domain protein 1	Cluster002
EPAS1;SNOWBALL_005492_st	EPAS1	endothelial PAS domain protein 1	Cluster002
EPAS1;SNOWBALL_021599_st	EPAS1	endothelial PAS domain protein 1	Cluster002
EPCAM;SNOWBALL_005390_st	EPCAM	epithelial cell adhesion molecule	Cluster002
FAIM;SNOWBALL_030756_st	FAIM	Fas apoptotic inhibitory molecule	Cluster002
FAM177A1;SNOWBALL_010662_st	FAM177A1	family with sequence similarity 177, member A1	Cluster002
FCAR;SNOWBALL_001006_st	FCAR	Fc fragment of IgA, receptor for	Cluster002
FOXP1;SNOWBALL_015765_st	FOXP1	forkhead box P1	Cluster002
FURIN;SNOWBALL_010710_st	FURIN	furin (paired basic amino acid cleaving enzyme)	Cluster002
FURIN;SNOWBALL_040050_st	FURIN	furin (paired basic amino acid cleaving enzyme)	Cluster002
GPD2;SNOWBALL_017878_st	GPD2	glycerol-3-phosphate dehydrogenase 2 (mitochondrial)	Cluster002
GPR18;SNOWBALL_013997_st	GPR18	G protein-coupled receptor 18	Cluster002
GSR;SNOWBALL_017867_st	GSR	glutathione reductase	Cluster002
HIF1A;SNOWBALL_002788_s_st	HIF1A	hypoxia inducible factor 1, alpha subunit (basic helix-loop-helix transcription factor)	Cluster002
HIF1A;SNOWBALL_003024_st	HIF1A	hypoxia inducible factor 1, alpha subunit (basic helix-loop-helix transcription factor)	Cluster002
HIF1A;SNOWBALL_034672_st	HIF1A	hypoxia inducible factor 1, alpha subunit (basic helix-loop-helix transcription factor)	Cluster002
HIG2;SNOWBALL_019749_st	HIG2	hypoxia-inducible protein	Cluster002
HSPA13;SNOWBALL_016118_st	HSPA13	heat shock protein 70kDa family, member 13	Cluster002
IER3;SNOWBALL_001105_st	IER3	OTTSUSG00000001297 immediate early response 3	Cluster002
IKBKB;SNOWBALL_000398_st	IKBKB	inhibitor of kappa light polypeptide gene enhancer in B-cells, kinase beta	Cluster002
IL1B;SNOWBALL_004733_st	IL1B	interleukin 1, beta	Cluster002
IL1RAP;SNOWBALL_028094_st	IL1RAP	interleukin 1 receptor accessory protein	Cluster002
IL1RAP;SNOWBALL_035365_st	IL1RAP	interleukin 1 receptor accessory protein	Cluster002
IL1RAP;SNOWBALL_036143_st	IL1RAP	interleukin 1 receptor accessory protein	Cluster002
IL1RAP;SNOWBALL_037791_s_st	IL1RAP	interleukin 1 receptor accessory protein	Cluster002
IL1RAP;SNOWBALL_042290_st	IL1RAP	interleukin 1 receptor accessory protein	Cluster002
IL8;SNOWBALL_037162_st	IL8	interleukin 8	Cluster002
KCMF1;SNOWBALL_004963_st	KCMF1	potassium channel modulatory factor 1	Cluster002
KCMF1;SNOWBALL_005491_s_st	KCMF1	potassium channel modulatory factor 1	Cluster002
KIAA2026;SNOWBALL_002945_st	KIAA2026	KIAA2026	Cluster002
KLF8;SNOWBALL_020190_st	KLF8	Kruppel-like factor 8	Cluster002
KLF8;SNOWBALL_020239_s_st	KLF8	Kruppel-like factor 8	Cluster002
LOC100154010;SNOWBALL_017956_st	LOC100154010	pleckstrin homology domain-containing family A member 3-like	Cluster002
LOC100154786;SNOWBALL_009818_s_st	LOC100154786	Immediate early response 3 [Source:UniProtKB/TrEMBL;Acc:Q767L5]	Cluster002
LOC100511950;SNOWBALL_013289_st	LOC100511950	hypothetical protein LOC100511950	Cluster002
LOC100512633;SNOWBALL_033518_st	LOC100512633	Ssc_hash_S18265724 BP162215 full-length enriched swine cDNA library, adult thymus Sus scrofa cDNA clone THY010094C04 5prime, mRNA sequence /clone=THY010094C04 /clone_end=5prime /gb=BP162215 /gi=40411688 /ug=Ssc.46480 /len=757	Cluster002
LOC100517064;SNOWBALL_019161_s_st	LOC100517064	sulfiredoxin-1-like	Cluster002
LOC100518341;SNOWBALL_029099_st	LOC100518341	Ssc_hash_S18548559 BX917210 Sus Scrofa library (scan) Sus scrofa cDNA clone scan0033.h.02 5prim, mRNA sequence /clone=scan0033.h.02 /clone_end=5prime /gb=BX917210 /gi=90239296 /ug=Ssc.17356 /len=882	Cluster002
LOC100518811;SNOWBALL_019780_st	LOC100518811	v-type proton ATPase subunit F-like	Cluster002
LOC100520822;SNOWBALL_003655_st	LOC100520822	riboflavin kinase-like	Cluster002
LOC100521747;SNOWBALL_014202_st	LOC100521747	Monocarboxylate transporter 7 (MCT 7)(Monocarboxylate transporter 6)(MCT 6)(Solute carrier family 16 member 6) [Source:UniProtKB/Swiss-Prot;Acc:O15403]	Cluster002
LOC100521995;SNOWBALL_023905_st	LOC100521995	PREDICTED: Sus scrofa similar to sperm specific antigen 2 (LOC100155630), mRNA	Cluster002
LOC100524373;SNOWBALL_007007_s_st	LOC100524373	Platelet factor 4 (PF-4)(C-X-C motif chemokine 4) [Source:UniProtKB/Swiss-Prot;Acc:P30034]	Cluster002
LOC100525528;SNOWBALL_006880_s_st	LOC100525528	hypothetical protein LOC100525528	Cluster002
LOC100525796;SNOWBALL_020317_s_st	LOC100525796	Krueppel-like factor 8-like	Cluster002
LOC780407;SNOWBALL_022835_st	LOC780407	Sus scrofa chemokine ligand 24-like protein mRNA, complete cds	Cluster002
LPGAT1;SNOWBALL_013126_st	LPGAT1	lysophosphatidylglycerol acyltransferase 1	Cluster002
LRRC8C;SNOWBALL_006652_st	LRRC8C	leucine rich repeat containing 8 family, member C	Cluster002
MAP2K1;SNOWBALL_002906_s_st	MAP2K1	mitogen-activated protein kinase kinase 1	Cluster002
MAP2K1;SNOWBALL_023100_st	MAP2K1	mitogen-activated protein kinase kinase 1	Cluster002
MLL5;SNOWBALL_032689_st	MLL5	myeloid/lymphoid or mixed-lineage leukemia 5 (trithorax homolog, Drosophila)	Cluster002
MLL5;SNOWBALL_035848_st	MLL5	myeloid/lymphoid or mixed-lineage leukemia 5 (trithorax homolog, Drosophila)	Cluster002
MLL5;SNOWBALL_037369_st	MLL5	myeloid/lymphoid or mixed-lineage leukemia 5 (trithorax homolog, Drosophila)	Cluster002
MPDZ;SNOWBALL_003021_st	MPDZ	multiple PDZ domain protein	Cluster002
MSN;SNOWBALL_020238_st	MSN	moesin	Cluster002
MSN;SNOWBALL_034488_st	MSN	moesin	Cluster002
MSN;SNOWBALL_040100_st	MSN	moesin	Cluster002
NAV3;SNOWBALL_007750_st	NAV3	neuron navigator 3	Cluster002
NAV3;SNOWBALL_035205_st	NAV3	neuron navigator 3	Cluster002
NAV3;SNOWBALL_038646_st	NAV3	neuron navigator 3	Cluster002
NMRAL1;SNOWBALL_004763_st	NMRAL1	NmrA-like family domain containing 1	Cluster002
PFDN2;SNOWBALL_005914_st	PFDN2	prefoldin subunit 2	Cluster002
PHF1;SNOWBALL_010045_st	PHF1	PHD finger protein 1	Cluster002
PICALM;SNOWBALL_012407_st	PICALM	phosphatidylinositol binding clathrin assembly protein	Cluster002
PIP4K2C;SNOWBALL_007233_st	PIP4K2C	phosphatidylinositol-5-phosphate 4-kinase, type II, gamma	Cluster002
PIP4K2C;SNOWBALL_027296_st	PIP4K2C	phosphatidylinositol-5-phosphate 4-kinase, type II, gamma	Cluster002
PNP;SNOWBALL_010232_st	PNP	purine nucleoside phosphorylase	Cluster002
PNPLA8;SNOWBALL_012667_s_st	PNPLA8	patatin-like phospholipase domain containing 8	Cluster002
PPARG;SNOWBALL_015470_s_st	PPARG	peroxisome proliferator-activated receptor gamma	Cluster002
PPARG;SNOWBALL_015521_st	PPARG	peroxisome proliferator-activated receptor gamma	Cluster002
PPARG;SNOWBALL_023352_st	PPARG	peroxisome proliferator-activated receptor gamma	Cluster002
PPBP;SNOWBALL_006916_st	PPBP	pro-platelet basic protein (chemokine (C-X-C motif) ligand 7)	Cluster002
PPPDE2;SNOWBALL_006757_st	PPPDE2	PPPDE peptidase domain containing 2	Cluster002
PPTC7;SNOWBALL_016422_st	PPTC7	PTC7 protein phosphatase homolog (S. cerevisiae)	Cluster002
PRKCB;SNOWBALL_004488_st	PRKCB	protein kinase C, beta	Cluster002
PRKCE;SNOWBALL_004972_st	PRKCE	protein kinase C, epsilon	Cluster002
PRKCE;SNOWBALL_022918_st	PRKCE	protein kinase C, epsilon	Cluster002
PRKCE;SNOWBALL_039926_st	PRKCE	protein kinase C, epsilon	Cluster002
PTPN12;SNOWBALL_012694_st	PTPN12	protein tyrosine phosphatase, non-receptor type 12	Cluster002
PTPN12;SNOWBALL_027843_st	PTPN12	protein tyrosine phosphatase, non-receptor type 12	Cluster002
RAB11FIP1;SNOWBALL_017748_st	RAB11FIP1	RAB11 family interacting protein 1 (class I)	Cluster002
RAB11FIP1;SNOWBALL_030116_st	RAB11FIP1	RAB11 family interacting protein 1 (class I)	Cluster002
RASA2;SNOWBALL_015469_st	RASA2	RAS p21 protein activator 2	Cluster002
RASGRP1;SNOWBALL_003082_st	RASGRP1	RAS guanyl releasing protein 1 (calcium and DAG-regulated)	Cluster002
RASGRP1;SNOWBALL_031783_st	RASGRP1	RAS guanyl releasing protein 1 (calcium and DAG-regulated)	Cluster002
RASGRP1;SNOWBALL_047485_st	RASGRP1	RAS guanyl releasing protein 1 (calcium and DAG-regulated)	Cluster002
RB1CC1;SNOWBALL_025669_st	RB1CC1	RB1-inducible coiled-coil 1	Cluster002
RB1CC1;SNOWBALL_042344_st	RB1CC1	RB1-inducible coiled-coil 1	Cluster002
RFK;SNOWBALL_034920_st	RFK	riboflavin kinase	Cluster002
RNH1;SNOWBALL_020782_st	RNH1	ribonuclease/angiogenin inhibitor 1	Cluster002
RNPC3;SNOWBALL_006284_st	RNPC3	RNA-binding region (RNP1, RRM) containing 3	Cluster002
RUNX1;SNOWBALL_016192_st	RUNX1	runt-related transcription factor 1	Cluster002
RUNX1;SNOWBALL_033708_st	RUNX1	runt-related transcription factor 1	Cluster002
RUNX1;SNOWBALL_047763_st	RUNX1	runt-related transcription factor 1	Cluster002
SENP5;SNOWBALL_015833_st	SENP5	SUMO1/sentrin specific peptidase 5	Cluster002
SENP5;SNOWBALL_015858_st	SENP5	SUMO1/sentrin specific peptidase 5	Cluster002
SERPINB2;SNOWBALL_003290_st	SERPINB2	serpin peptidase inhibitor, clade B (ovalbumin), member 2	Cluster002
SLC11A1;SNOWBALL_018043_st	SLC11A1	solute carrier family 11 (proton-coupled divalent metal ion transporters), member 1	Cluster002
SLC11A1;SNOWBALL_034950_st	SLC11A1	solute carrier family 11 (proton-coupled divalent metal ion transporters), member 1	Cluster002
SLC16A6;SNOWBALL_021498_st	SLC16A6	solute carrier family 16, member 6 (monocarboxylic acid transporter 7)	Cluster002
SLC16A6;SNOWBALL_033011_st	SLC16A6	solute carrier family 16, member 6 (monocarboxylic acid transporter 7)	Cluster002
SLC2A3;SNOWBALL_023283_st	SLC2A3	solute carrier family 2 (facilitated glucose transporter), member 3	Cluster002
SLC2A3;SNOWBALL_027273_st	SLC2A3	solute carrier family 2 (facilitated glucose transporter), member 3	Cluster002
SLC2A3;SNOWBALL_035022_st	SLC2A3	solute carrier family 2 (facilitated glucose transporter), member 3	Cluster002
SLC2A3;SNOWBALL_047634_st	SLC2A3	solute carrier family 2 (facilitated glucose transporter), member 3	Cluster002
SLC7A11;SNOWBALL_026645_st	SLC7A11	solute carrier family 7, (cationic amino acid transporter, y+ system) member 11	Cluster002
SLC7A11;SNOWBALL_027802_st	SLC7A11	solute carrier family 7, (cationic amino acid transporter, y+ system) member 11	Cluster002
SLC7A11;SNOWBALL_031141_st	SLC7A11	solute carrier family 7, (cationic amino acid transporter, y+ system) member 11	Cluster002
SLC7A11;SNOWBALL_032099_st	SLC7A11	solute carrier family 7, (cationic amino acid transporter, y+ system) member 11	Cluster002
SLC7A11;SNOWBALL_040419_st	SLC7A11	solute carrier family 7, (cationic amino acid transporter, y+ system) member 11	Cluster002
SLIRP;SNOWBALL_035870_st	SLIRP	Ssc_hash_S34520948 DB791057 full-length enriched swine cDNA library, adult immature dendritic cell Sus scrofa cDNA clone DCI010008C07 5prime, mRNA sequence /clone=DCI010008C07 /clone_end=5prime /gb=DB791057 /gi=112756143 /ug=Ssc.63442 /len=717	Cluster002
SMOX;SNOWBALL_019063_st	SMOX	spermine oxidase	Cluster002
SSFA2;SNOWBALL_018143_s_st	SSFA2	sperm specific antigen 2	Cluster002
SSH2;SNOWBALL_000210_st	SSH2	slingshot homolog 2 (Drosophila)	Cluster002
STK17B;SNOWBALL_018195_st	STK17B	serine/threonine kinase 17b	Cluster002
STK17B;SNOWBALL_036842_st	STK17B	serine/threonine kinase 17b	Cluster002
STK17B;SNOWBALL_040018_st	STK17B	serine/threonine kinase 17b	Cluster002
TGFA;SNOWBALL_005032_st	TGFA	transforming growth factor, alpha	Cluster002
TIMM8B;SNOWBALL_012401_s_st	TIMM8B	translocase of inner mitochondrial membrane 8 homolog B (yeast)	Cluster002
TMEM92;SNOWBALL_000153_st	TMEM92	transmembrane protein 92	Cluster002
TMOD3;SNOWBALL_002641_st	TMOD3	tropomodulin 3 (ubiquitous)	Cluster002
TXNRD1;SNOWBALL_007494_st	TXNRD1	thioredoxin reductase 1	Cluster002
TXNRD1;SNOWBALL_007797_st	TXNRD1	thioredoxin reductase 1	Cluster002
UPP1;SNOWBALL_021691_s_st	UPP1	uridine phosphorylase 1	Cluster002
UPP1;SNOWBALL_025761_s_st	UPP1	uridine phosphorylase 1	Cluster002
UQCRFS1;SNOWBALL_008150_st	UQCRFS1	ubiquinol-cytochrome c reductase, Rieske iron-sulfur polypeptide 1	Cluster002
VPS37A;SNOWBALL_018970_s_st	VPS37A	vacuolar protein sorting 37 homolog A (S. cerevisiae)	Cluster002
ZDHHC18;SNOWBALL_008839_st	ZDHHC18	zinc finger, DHHC-type containing 18	Cluster002
ZDHHC18;SNOWBALL_026422_st	ZDHHC18	zinc finger, DHHC-type containing 18	Cluster002
ZNF697;SNOWBALL_000886_st	ZNF697	zinc finger protein 697	Cluster002
ZNF697;SNOWBALL_034083_st	ZNF697	zinc finger protein 697	Cluster002
ANLN;SNOWBALL_019746_st	ANLN	anillin, actin binding protein	Cluster003
ARHGAP11A;SNOWBALL_003052_st	ARHGAP11A	Rho GTPase activating protein 11A	Cluster003
ASPM;SNOWBALL_013323_st	ASPM	asp (abnormal spindle) homolog, microcephaly associated (Drosophila)	Cluster003
AURKB;SNOWBALL_047405_st	AURKB	aurora kinase B	Cluster003
BUB1;SNOWBALL_027990_st	BUB1	budding uninhibited by benzimidazoles 1 homolog (yeast)	Cluster003
BUB1B;SNOWBALL_002713_st	BUB1B	budding uninhibited by benzimidazoles 1 homolog beta (yeast)	Cluster003
C11orf82;SNOWBALL_012233_st	C11orf82	chromosome 11 open reading frame 82	Cluster003
C12orf48;SNOWBALL_007646_st	C12orf48	chromosome 12 open reading frame 48	Cluster003
C14orf145;SNOWBALL_010702_st	C14orf145	Uncharacterized protein C14orf145 [Source:UniProtKB/Swiss-Prot;Acc:Q6ZU80]	Cluster003
CASC5;SNOWBALL_002889_st	CASC5	cancer susceptibility candidate 5	Cluster003
CASC5;SNOWBALL_027679_st	CASC5	cancer susceptibility candidate 5	Cluster003
CASC5;SNOWBALL_031584_st	CASC5	cancer susceptibility candidate 5	Cluster003
CCDC99;SNOWBALL_018749_st	CCDC99	coiled-coil domain containing 99	Cluster003
CCNB1;SNOWBALL_021011_s_st	CCNB1	cyclin B1	Cluster003
CCNB1;SNOWBALL_022704_s_st	CCNB1	cyclin B1	Cluster003
CCNB2;SNOWBALL_002538_st	CCNB2	cyclin B2	Cluster003
CCNB2;SNOWBALL_002621_s_st	CCNB2	cyclin B2	Cluster003
CCNB3;SNOWBALL_020202_st	CCNB3	cyclin B3	Cluster003
CDC20;SNOWBALL_009192_st	CDC20	cell division cycle 20 homolog (S. cerevisiae)	Cluster003
CDCA3;SNOWBALL_007202_st	CDCA3	cell division cycle associated 3	Cluster003
CDCA8;SNOWBALL_031633_st	CDCA8	cell division cycle associated 8	Cluster003
CDK1;SNOWBALL_017389_st	CDK1	cyclin-dependent kinase 1	Cluster003
CENPA;SNOWBALL_005503_st	CENPA	centromere protein A	Cluster003
CENPE;SNOWBALL_035584_st	CENPE	centromere protein E, 312kDa	Cluster003
CENPE;SNOWBALL_042000_st	CENPE	centromere protein E, 312kDa	Cluster003
CENPF;SNOWBALL_013122_st	CENPF	centromere protein F, 350/400kDa (mitosin)	Cluster003
CENPI;SNOWBALL_001775_s_st	CENPI	centromere protein I	Cluster003
CENPI;SNOWBALL_001777_st	CENPI	centromere protein I	Cluster003
CENPL;SNOWBALL_012934_st	CENPL	centromere protein L	Cluster003
CENPO;SNOWBALL_005165_st	CENPO	centromere protein O	Cluster003
CEP55;SNOWBALL_017146_s_st	CEP55	centrosomal protein 55kDa	Cluster003
CIT;SNOWBALL_016483_st	CIT	citron (rho-interacting, serine/threonine kinase 21)	Cluster003
CIT;SNOWBALL_021570_s_st	CIT	citron (rho-interacting, serine/threonine kinase 21)	Cluster003
CIT;SNOWBALL_024382_st	CIT	citron (rho-interacting, serine/threonine kinase 21)	Cluster003
CIT;SNOWBALL_026378_st	CIT	citron (rho-interacting, serine/threonine kinase 21)	Cluster003
CKAP2;SNOWBALL_013863_st	CKAP2	cytoskeleton associated protein 2	Cluster003
CKAP2L;SNOWBALL_004600_st	CKAP2L	cytoskeleton associated protein 2-like	Cluster003
cryba2b;SNOWBALL_021839_st	cryba2b	Sus scrofa mRNA, clone:DCI010046C01, expressed in dendritic cells (immature)	Cluster003
DEPDC1;SNOWBALL_030938_st	DEPDC1	DEP domain containing 1	Cluster003
DLGAP5;SNOWBALL_003182_st	DLGAP5	discs, large (Drosophila) homolog-associated protein 5	Cluster003
ESPL1;SNOWBALL_007094_st	ESPL1	extra spindle pole bodies homolog 1 (S. cerevisiae)	Cluster003
FAM54A;SNOWBALL_002158_st	FAM54A	family with sequence similarity 54, member A	Cluster003
FAM83D;SNOWBALL_019508_st	FAM83D	family with sequence similarity 83, member D	Cluster003
GEN1;SNOWBALL_004936_st	GEN1	Gen homolog 1, endonuclease (Drosophila)	Cluster003
GSG2;SNOWBALL_031565_st	GSG2	germ cell associated 2 (haspin)	Cluster003
HIST1H1A;SNOWBALL_009574_st	HIST1H1A	histone cluster 1, H1a	Cluster003
HIST1H1D;SNOWBALL_009692_s_st	HIST1H1D	histone cluster 1, H1d	Cluster003
HIST1H2AC;SNOWBALL_001036_st	HIST1H2AC	histone cluster 1, H2ac	Cluster003
HIST1H2AC;SNOWBALL_009572_st	HIST1H2AC	histone cluster 1, H2ac	Cluster003
HIST1H2AE;SNOWBALL_009801_st	HIST1H2AE	histone cluster 1, H2ae	Cluster003
HIST1H2AH;SNOWBALL_009716_st	HIST1H2AH	histone cluster 1, H2ah	Cluster003
HIST1H2AJ;SNOWBALL_009803_st	HIST1H2AJ	histone cluster 1, H2aj	Cluster003
HIST1H2BB;SNOWBALL_009703_st	HIST1H2BB	histone cluster 1, H2bb	Cluster003
HIST1H2BF;SNOWBALL_009592_x_st	HIST1H2BF	histone cluster 1, H2bf	Cluster003
HIST1H2BF;SNOWBALL_009761_s_st	HIST1H2BF	histone cluster 1, H2bf	Cluster003
HIST1H2BH;SNOWBALL_009671_x_st	HIST1H2BH	histone cluster 1, H2bh	Cluster003
HIST1H2BI;SNOWBALL_009678_st	HIST1H2BI	histone cluster 1, H2bi	Cluster003
HIST1H2BK;SNOWBALL_001038_st	HIST1H2BK	histone cluster 1, H2bk	Cluster003
HIST1H2BN;SNOWBALL_009569_x_st	HIST1H2BN	histone cluster 1, H2bn	Cluster003
HIST1H4E;SNOWBALL_009659_st	HIST1H4E	histone cluster 1, H4e	Cluster003
HIST1H4K;SNOWBALL_009637_st	HIST1H4K	histone cluster 1, H4k	Cluster003
HIST2H2AB;SNOWBALL_006216_st	HIST2H2AB	histone cluster 2, H2ab	Cluster003
HIST2H2BF;SNOWBALL_006418_st	HIST2H2BF	histone cluster 2, H2bf	Cluster003
HIST2H3D;SNOWBALL_006167_s_st	HIST2H3D	histone cluster 2, H3d	Cluster003
HMMR;SNOWBALL_018835_st	HMMR	hyaluronan-mediated motility receptor (RHAMM)	Cluster003
INCENP;SNOWBALL_042101_st	INCENP	inner centromere protein antigens 135/155kDa	Cluster003
KIF11;SNOWBALL_017355_st	KIF11	kinesin family member 11	Cluster003
KIF15;SNOWBALL_015293_st	KIF15	kinesin family member 15	Cluster003
KIF18B;SNOWBALL_014399_st	KIF18B	kinesin family member 18B	Cluster003
KIF20B;SNOWBALL_017179_s_st	KIF20B	kinesin family member 20B	Cluster003
KIF20B;SNOWBALL_024605_st	KIF20B	kinesin family member 20B	Cluster003
KIF22;SNOWBALL_032540_st	KIF22	kinesin family member 22	Cluster003
KIF23;SNOWBALL_002845_st	KIF23	kinesin family member 23	Cluster003
KIFC1;SNOWBALL_010013_st	KIFC1	kinesin family member C1	Cluster003
KNTC1;SNOWBALL_016498_st	KNTC1	kinetochore associated 1	Cluster003
KNTC1;SNOWBALL_044390_st	KNTC1	kinetochore associated 1	Cluster003
LOC100152104;SNOWBALL_009796_st	LOC100152104	histone H3.1-like	Cluster003
LOC100152903;SNOWBALL_009668_s_st	LOC100152903	histone H4-like	Cluster003
LOC100154508;SNOWBALL_009660_st	LOC100154508	histone H2A type 1-A-like	Cluster003
LOC100154511;SNOWBALL_009665_x_st	LOC100154511	histone H3.1-like	Cluster003
LOC100155734;SNOWBALL_009649_st	LOC100155734	histone H2A type 1-like	Cluster003
LOC100156127;SNOWBALL_009586_x_st	LOC100156127	Histone H2B Fragment [Source:UniProtKB/TrEMBL;Acc:Q29574]	Cluster003
LOC100156129;SNOWBALL_009571_s_st	LOC100156129	histone H4-like	Cluster003
LOC100156557;SNOWBALL_009706_x_st	LOC100156557	histone H3.1-like	Cluster003
LOC100156937;SNOWBALL_009685_x_st	LOC100156937	Histone H2B Fragment [Source:UniProtKB/TrEMBL;Acc:Q29574]	Cluster003
LOC100157327;SNOWBALL_009751_st	LOC100157327	Histone H2B Fragment [Source:UniProtKB/TrEMBL;Acc:Q29574]	Cluster003
LOC100158117;SNOWBALL_009622_x_st	LOC100158117	histone H4-like	Cluster003
LOC100158121;SNOWBALL_009644_st	LOC100158121	histone H2A type 1-like	Cluster003
LOC100511884;SNOWBALL_009646_x_st	LOC100511884	histone H2A type 1-like	Cluster003
LOC100511884;SNOWBALL_009788_x_st	LOC100511884	histone H2A type 1-like	Cluster003
LOC100516479;SNOWBALL_020260_s_st	LOC100516479	chromosome-associated kinesin KIF4A-like	Cluster003
LOC100516479;SNOWBALL_023429_st	LOC100516479	PREDICTED: Sus scrofa similar to kinesin family member 4, transcript variant 1 (LOC100152604), mRNA	Cluster003
LOC100516489;SNOWBALL_004781_st	LOC100516489	cytoskeleton-associated protein 2-like	Cluster003
LOC100516489;SNOWBALL_027308_st	LOC100516489	Ssc_hash_S26722456 AJ958540 KN404_2 Sus scrofa cDNA clone C0007757n11 5prime, mRNA sequence /clone=C0007757n11 /clone_end=5prime /gb=AJ958540 /gi=74375356 /ug=Ssc.1971 /len=860	Cluster003
LOC100520858;SNOWBALL_031785_st	LOC100520858	Ssc_hash_S26732242 AJ943224 CSEQRAN17 Sus scrofa cDNA clone C0007315h15 5prime, mRNA sequence /clone=C0007315h15 /clone_end=5prime /gb=AJ943224 /gi=74359966 /ug=Ssc.35122 /len=564	Cluster003
LOC100524620;SNOWBALL_006230_s_st	LOC100524620	histone H2B 5-like	Cluster003
MELK;SNOWBALL_004142_st	MELK	maternal embryonic leucine zipper kinase	Cluster003
MKI67;SNOWBALL_032445_st	MKI67	antigen identified by monoclonal antibody Ki-67	Cluster003
NCAPG;SNOWBALL_011302_st	NCAPG	non-SMC condensin I complex, subunit G	Cluster003
NCAPH;SNOWBALL_004621_st	NCAPH	non-SMC condensin I complex, subunit H	Cluster003
NEIL3;SNOWBALL_017739_st	NEIL3	nei endonuclease VIII-like 3 (E. coli)	Cluster003
NEK2;SNOWBALL_013035_st	NEK2	NIMA (never in mitosis gene a)-related kinase 2	Cluster003
NUF2;SNOWBALL_005874_st	NUF2	NUF2, NDC80 kinetochore complex component, homolog (S. cerevisiae)	Cluster003
NUSAP1;SNOWBALL_003239_st	NUSAP1	nucleolar and spindle associated protein 1	Cluster003
PBK;SNOWBALL_016388_st	PBK	PDZ binding kinase	Cluster003
PHF19;SNOWBALL_003321_st	PHF19	PHD finger protein 19	Cluster003
PLK1;SNOWBALL_022615_st	PLK1	polo-like kinase 1	Cluster003
PLK1;SNOWBALL_025804_s_st	PLK1	polo-like kinase 1	Cluster003
PLK4;SNOWBALL_011872_st	PLK4	polo-like kinase 4	Cluster003
PRC1;SNOWBALL_027407_st	PRC1	protein regulator of cytokinesis 1	Cluster003
RACGAP1;SNOWBALL_006933_st	RACGAP1	Rac GTPase activating protein 1	Cluster003
RAD23B;SNOWBALL_042965_st	RAD23B	RAD23 homolog B (S. cerevisiae)	Cluster003
RAD51AP1;SNOWBALL_007162_st	RAD51AP1	RAD51 associated protein 1	Cluster003
SGOL1;SNOWBALL_015176_st	SGOL1	shugoshin-like 1 (S. pombe)	Cluster003
SGOL2;SNOWBALL_018106_st	SGOL2	shugoshin-like 2 (S. pombe)	Cluster003
SHCBP1;SNOWBALL_008032_st	SHCBP1	SHC SH2-domain binding protein 1	Cluster003
SMC2;SNOWBALL_003473_st	SMC2	structural maintenance of chromosomes 2	Cluster003
SMC2;SNOWBALL_004085_st	SMC2	structural maintenance of chromosomes 2	Cluster003
SMC4;SNOWBALL_015460_st	SMC4	structural maintenance of chromosomes 4	Cluster003
SPAG5;SNOWBALL_014505_s_st	SPAG5	sperm associated antigen 5	Cluster003
SPAG5;SNOWBALL_022929_st	SPAG5	sperm associated antigen 5	Cluster003
SPC25;SNOWBALL_017861_st	SPC25	SPC25, NDC80 kinetochore complex component, homolog (S. cerevisiae)	Cluster003
STK6;SNOWBALL_000488_st	STK6	OTTSUSG00000000589 serine/threonine kinase 6	Cluster003
STK6;SNOWBALL_000489_s_st	STK6	OTTSUSG00000000589 serine/threonine kinase 6	Cluster003
TOP2A;SNOWBALL_014438_s_st	TOP2A	topoisomerase (DNA) II alpha 170kDa	Cluster003
TOP2A;SNOWBALL_014693_s_st	TOP2A	topoisomerase (DNA) II alpha 170kDa	Cluster003
TPX2;SNOWBALL_019232_st	TPX2	TPX2, microtubule-associated, homolog (Xenopus laevis)	Cluster003
TPX2;SNOWBALL_019270_s_st	TPX2	TPX2, microtubule-associated, homolog (Xenopus laevis)	Cluster003
TTK;SNOWBALL_002366_st	TTK	TTK protein kinase	Cluster003
UBE2C;SNOWBALL_019427_st	UBE2C	ubiquitin-conjugating enzyme E2C	Cluster003
0;SNOWBALL_027038_s_st	0	Sus scrofa IgA C alpha mRNA for immunoglobulin alpha heavy chain constant region, partial cds	Cluster004
0;SNOWBALL_030828_st	0	Ssc_hash_S6070270 AR043A06LN05PA06S Porcine Lymph node cDNA library, Cot 5 Sus scrofa cDNA, mRNA sequence /gb=BI186708 /gi=15414658 /ug=Ssc.28060 /len=545	Cluster004
0;SNOWBALL_036776_st	0	Ssc_hash_S40578164 rtra17_o23r1.y1 tra Sus scrofa cDNA 5prime, mRNA sequence /clone_end=5prime /gb=EW664877 /gi=183144737 /ug=Ssc.69393 /len=510	Cluster004
0;SNOWBALL_038528_st	0	0	Cluster004
ABCA5;SNOWBALL_000122_st	ABCA5	ATP-binding cassette, sub-family A (ABC1), member 5	Cluster004
ABCA5;SNOWBALL_041783_st	ABCA5	ATP-binding cassette, sub-family A (ABC1), member 5	Cluster004
ANKRD1;SNOWBALL_017358_st	ANKRD1	ankyrin repeat domain 1 (cardiac muscle)	Cluster004
BMP4;SNOWBALL_002848_st	BMP4	bone morphogenetic protein 4	Cluster004
BMP4;SNOWBALL_003085_s_st	BMP4	bone morphogenetic protein 4	Cluster004
BST1;SNOWBALL_011298_st	BST1	bone marrow stromal cell antigen 1	Cluster004
CD79A;SNOWBALL_000978_st	CD79A	CD79a molecule, immunoglobulin-associated alpha	Cluster004
CD79A;SNOWBALL_023278_s_st	CD79A	CD79a molecule, immunoglobulin-associated alpha	Cluster004
CDH1;SNOWBALL_022811_st	CDH1	cadherin 1, type 1, E-cadherin (epithelial)	Cluster004
CLDN4;SNOWBALL_022851_s_st	CLDN4	claudin 4	Cluster004
DSG2;SNOWBALL_025528_st	DSG2	desmoglein 2	Cluster004
Dvir\GJ14580;SNOWBALL_035901_st	Dvir\GJ14580	Ssc_hash_S40244426 rlnt09c_p11.y1 lnt Sus scrofa cDNA 5prime, mRNA sequence /clone_end=5prime /gb=EW339333 /gi=182745214 /ug=Ssc.63625 /len=574	Cluster004
EAF2;SNOWBALL_015912_st	EAF2	ELL associated factor 2	Cluster004
FAM46C;SNOWBALL_006233_st	FAM46C	family with sequence similarity 46, member C	Cluster004
FAM46C;SNOWBALL_034436_st	FAM46C	family with sequence similarity 46, member C	Cluster004
IGKC;SNOWBALL_004905_st	IGKC	similar to Ig kappa chain V-I region Walker precursor	Cluster004
IGKV@;SNOWBALL_004700_st	IGKV@	immunoglobulin kappa variable group	Cluster004
IGKV@;SNOWBALL_004821_st	IGKV@	immunoglobulin kappa variable group	Cluster004
IRF4;SNOWBALL_026798_st	IRF4	interferon regulatory factor 4	Cluster004
IRF4;SNOWBALL_035776_st	IRF4	interferon regulatory factor 4	Cluster004
ITGB6;SNOWBALL_017817_st	ITGB6	integrin, beta 6	Cluster004
KRT19;SNOWBALL_014568_st	KRT19	keratin 19	Cluster004
LAMA3;SNOWBALL_009287_st	LAMA3	laminin, alpha 3	Cluster004
LAMC2;SNOWBALL_012994_st	LAMC2	laminin, gamma 2	Cluster004
LAMC2;SNOWBALL_028360_st	LAMC2	laminin, gamma 2	Cluster004
LMO7;SNOWBALL_013912_st	LMO7	LIM domain 7	Cluster004
LOC100126583;SNOWBALL_026259_x_st	LOC100126583	Sus scrofa mRNA, clone:TCH010051E10, expressed in trachea	Cluster004
LOC100126583;SNOWBALL_026279_x_st	LOC100126583	Sus scrofa mRNA, clone:TCH010034D03, expressed in trachea	Cluster004
LOC100291917;SNOWBALL_025505_st	LOC100291917	Sus scrofa mRNA, clone:UTR010023H01, expressed in uterus	Cluster004
LOC100514073;SNOWBALL_016571_st	LOC100514073	Ig lambda chain C region [Source:UniProtKB/Swiss-Prot;Acc:P01846]	Cluster004
LOC100514073;SNOWBALL_024217_st	LOC100514073	PREDICTED: Sus scrofa similar to hCG2040023 (LOC100155143), mRNA	Cluster004
LOC100514073;SNOWBALL_024218_s_st	LOC100514073	PREDICTED: Sus scrofa similar to hCG2040023 (LOC100152327), mRNA	Cluster004
LOC100525786;SNOWBALL_017839_st	LOC100525786	integrin beta-6-like	Cluster004
LOC100525792;SNOWBALL_018685_s_st	LOC100525792	gamma-aminobutyric acid receptor subunit pi-like	Cluster004
LOC396781;SNOWBALL_021340_x_st	LOC396781	Sus scrofa mRNA, clone:MLN010055E01, expressed in mesenteric lymph nodes	Cluster004
LOC396781;SNOWBALL_021341_st	LOC396781	Sus scrofa mRNA, clone:MLN010054F04, expressed in mesenteric lymph nodes	Cluster004
LOC396781;SNOWBALL_021454_st	LOC396781	Sus scrofa mRNA, clone:THY010123F06, expressed in thymus	Cluster004
LOC396781;SNOWBALL_021776_st	LOC396781	Sus scrofa mRNA, clone:TCH010086F01, expressed in trachea	Cluster004
LOC396781;SNOWBALL_021781_s_st	LOC396781	Sus scrofa mRNA, clone:TCH010074G02, expressed in trachea	Cluster004
LOC396781;SNOWBALL_021824_st	LOC396781	Sus scrofa mRNA, clone:TCH010041A07, expressed in trachea	Cluster004
LOC396781;SNOWBALL_021880_s_st	LOC396781	Sus scrofa mRNA, clone:TCH010005C09, expressed in trachea	Cluster004
LOC396781;SNOWBALL_021929_st	LOC396781	Sus scrofa mRNA, clone:SPL010077F10, expressed in spleen	Cluster004
LOC396781;SNOWBALL_021991_s_st	LOC396781	Sus scrofa mRNA, clone:SPL010027A12, expressed in spleen	Cluster004
LOC396781;SNOWBALL_023367_x_st	LOC396781	Sus scrofa clone PG2X immunoglobulin gamma-2 heavy chain constant region mRNA, partial cds	Cluster004
LOC396781;SNOWBALL_025280_x_st	LOC396781	Sus scrofa clone IgAA11 mutated immunoglobulin heavy chain mRNA, partial cds	Cluster004
LOC396781;SNOWBALL_025292_x_st	LOC396781	Sus scrofa clone IgGE4 mutated immunoglobulin heavy chain mRNA, partial cds	Cluster004
LOC396781;SNOWBALL_025299_st	LOC396781	Sus scrofa clone IgGB6 mutated immunoglobulin heavy chain mRNA sequence	Cluster004
LOC396781;SNOWBALL_025301_st	LOC396781	Sus scrofa clone IgG49E4 mutated immunoglobulin heavy chain mRNA, partial cds	Cluster004
LOC396781;SNOWBALL_025302_st	LOC396781	Sus scrofa clone IgGA4 mutated immunoglobulin heavy chain mRNA, partial cds	Cluster004
LOC396781;SNOWBALL_025318_x_st	LOC396781	SSU03782 Sus scrofa Ig gamma 4a chain constant region (IgG4a) mRNA, partial cds	Cluster004
LOC396781;SNOWBALL_025352_x_st	LOC396781	Sus scrofa mRNA, clone:SPL010013G04, expressed in spleen	Cluster004
LOC396781;SNOWBALL_025641_st	LOC396781	Sus scrofa mRNA, clone:THY010114E02, expressed in thymus	Cluster004
LOC396781;SNOWBALL_025809_st	LOC396781	Sus scrofa mRNA, clone:THY010055G01, expressed in thymus	Cluster004
LOC396781;SNOWBALL_025892_st	LOC396781	Sus scrofa mRNA, clone:THY010029C09, expressed in thymus	Cluster004
LOC396781;SNOWBALL_026433_st	LOC396781	Sus scrofa mRNA, clone:SPL010074D11, expressed in spleen	Cluster004
LOC396781;SNOWBALL_026704_x_st	LOC396781	Sus scrofa partial VDJ heavy chain gene for immunoglobulin heavy chain variable region, clone Pig2 CD5- E20	Cluster004
NIPAL1;SNOWBALL_011381_st	NIPAL1	NIPA-like domain containing 1	Cluster004
SFTPA1;SNOWBALL_017289_s_st	SFTPA1	surfactant protein A1	Cluster004
SLC15A2;SNOWBALL_015953_st	SLC15A2	solute carrier family 15 (H+/peptide transporter), member 2	Cluster004
TM4SF1;SNOWBALL_015451_st	TM4SF1	transmembrane 4 L six family member 1	Cluster004
TNFRSF17;SNOWBALL_004480_st	TNFRSF17	tumor necrosis factor receptor superfamily, member 17	Cluster004
VPREB3;SNOWBALL_016787_s_st	VPREB3	pre-B lymphocyte 3	Cluster004
0610007P14RIK;SNOWBALL_022762_s_st	0610007P14RIK	Sus scrofa hypothetical LOC100312958 (0610007P14RIK), mRNA	Cluster005
0610007P14RIK;SNOWBALL_027000_st	0610007P14RIK	Sus scrofa clone Clu_26435.scr.msk.p1.Contig1, mRNA sequence	Cluster005
ADD1;SNOWBALL_011264_st	ADD1	adducin 1 (alpha)	Cluster005
ARFRP1;SNOWBALL_021864_s_st	ARFRP1	ADP-ribosylation factor related protein 1	Cluster005
ARHGAP4;SNOWBALL_020487_st	ARHGAP4	Rho GTPase activating protein 4	Cluster005
BDH1;SNOWBALL_015952_st	BDH1	3-hydroxybutyrate dehydrogenase, type 1	Cluster005
BDH1;SNOWBALL_016055_s_st	BDH1	3-hydroxybutyrate dehydrogenase, type 1	Cluster005
BTK;SNOWBALL_020547_st	BTK	Bruton agammaglobulinemia tyrosine kinase	Cluster005
C14orf1;SNOWBALL_026187_st	C14orf1	chromosome 14 open reading frame 1	Cluster005
CCDC115;SNOWBALL_017709_st	CCDC115	coiled-coil domain containing 115	Cluster005
CLN8;SNOWBALL_026454_st	CLN8	ceroid-lipofuscinosis, neuronal 8 (epilepsy, progressive with mental retardation)	Cluster005
DEF6;SNOWBALL_001451_st	DEF6	differentially expressed in FDCP 6 homolog (mouse)	Cluster005
DEXI;SNOWBALL_004753_st	DEXI	Dexi homolog (mouse)	Cluster005
EPHX3;SNOWBALL_032694_st	EPHX3	epoxide hydrolase 3	Cluster005
ESYT1;SNOWBALL_007014_st	ESYT1	extended synaptotagmin-like protein 1	Cluster005
FKBP15;SNOWBALL_003932_st	FKBP15	FK506 binding protein 15, 133kDa	Cluster005
GALK2;SNOWBALL_003178_st	GALK2	galactokinase 2	Cluster005
HHEX;SNOWBALL_016991_s_st	HHEX	hematopoietically expressed homeobox	Cluster005
LOC100157606;SNOWBALL_024911_st	LOC100157606	PREDICTED: Sus scrofa similar to LOC616867 protein (LOC100157606), mRNA	Cluster005
LOC100512982;SNOWBALL_012562_s_st	LOC100512982	armadillo repeat-containing protein 10-like	Cluster005
LOC100512982;SNOWBALL_012596_s_st	LOC100512982	armadillo repeat-containing protein 10-like	Cluster005
LOC100513595;SNOWBALL_021496_s_st	LOC100513595	Sus scrofa mRNA, clone:THY010088G10, expressed in thymus	Cluster005
LOC100519868;SNOWBALL_014314_st	LOC100519868	v-type proton ATPase 116 kDa subunit a isoform 1-like	Cluster005
LOC100519868;SNOWBALL_014390_st	LOC100519868	v-type proton ATPase 116 kDa subunit a isoform 1-like	Cluster005
LOC100519868;SNOWBALL_027400_st	LOC100519868	Ssc_hash_S18283235 BP439132 full-length enriched swine cDNA library, adult lung Sus scrofa cDNA clone LNG010016G03 5prime, mRNA sequence /clone=LNG010016G03 /clone_end=5prime /gb=BP439132 /gi=40429199 /ug=Ssc.2711 /len=851	Cluster005
LOC100519941;SNOWBALL_031228_st	LOC100519941	Ssc_hash_S22280145 CJ022875 full-length enriched swine cDNA library, adult trachea Sus scrofa cDNA clone TCH01C050006 5prime, mRNA sequence /clone=TCH01C050006 /clone_end=5prime /gb=CJ022875 /gi=54528682 /ug=Ssc.31110 /len=780	Cluster005
LOC100522166;SNOWBALL_017693_st	LOC100522166	voltage-dependent calcium channel gamma-like subunit-like	Cluster005
LOC100523561;SNOWBALL_012578_s_st	LOC100523561	transmembrane protein 218-like	Cluster005
LOC100526197;SNOWBALL_023456_st	LOC100526197	PREDICTED: Sus scrofa similar to MID1 interacting G12-like protein (LOC100158124), mRNA	Cluster005
MID1IP1;SNOWBALL_020126_st	MID1IP1	MID1 interacting protein 1 (gastrulation specific G12 homolog (zebrafish))	Cluster005
MPP1;SNOWBALL_002008_st	MPP1	membrane protein, palmitoylated 1, 55kDa	Cluster005
MPP1;SNOWBALL_002009_s_st	MPP1	membrane protein, palmitoylated 1, 55kDa	Cluster005
MXD4;SNOWBALL_011253_st	MXD4	MAX dimerization protein 4	Cluster005
NFATC1;SNOWBALL_021881_s_st	NFATC1	nuclear factor of activated T-cells, cytoplasmic, calcineurin-dependent 1	Cluster005
NFATC1;SNOWBALL_025538_st	NFATC1	nuclear factor of activated T-cells, cytoplasmic, calcineurin-dependent 1	Cluster005
NICN1;SNOWBALL_032563_st	NICN1	nicolin 1	Cluster005
NICN1;SNOWBALL_035222_st	NICN1	nicolin 1	Cluster005
NIT2;SNOWBALL_015989_s_st	NIT2	nitrilase family, member 2	Cluster005
NLRX1;SNOWBALL_001565_st	NLRX1	NLR family member X1	Cluster005
NUAK1;SNOWBALL_027854_st	NUAK1	NUAK family, SNF1-like kinase, 1	Cluster005
NUAK1;SNOWBALL_039124_st	NUAK1	NUAK family, SNF1-like kinase, 1	Cluster005
NUCKS1;SNOWBALL_036808_st	NUCKS1	nuclear casein kinase and cyclin-dependent kinase substrate 1	Cluster005
NUCKS1;SNOWBALL_047297_st	NUCKS1	nuclear casein kinase and cyclin-dependent kinase substrate 1	Cluster005
P2RX7;SNOWBALL_016440_st	P2RX7	purinergic receptor P2X, ligand-gated ion channel, 7	Cluster005
P2RX7;SNOWBALL_024394_st	P2RX7	purinergic receptor P2X, ligand-gated ion channel, 7	Cluster005
P2RY1;SNOWBALL_015755_st	P2RY1	purinergic receptor P2Y, G-protein coupled, 1	Cluster005
PHEX;SNOWBALL_024597_s_st	PHEX	phosphate regulating endopeptidase homolog, X-linked	Cluster005
PHKA2;SNOWBALL_001654_st	PHKA2	phosphorylase kinase, alpha 2 (liver)	Cluster005
PHKA2;SNOWBALL_001659_s_st	PHKA2	phosphorylase kinase, alpha 2 (liver)	Cluster005
PHKA2;SNOWBALL_001660_s_st	PHKA2	phosphorylase kinase, alpha 2 (liver)	Cluster005
PIK3IP1;SNOWBALL_016764_s_st	PIK3IP1	phosphoinositide-3-kinase interacting protein 1	Cluster005
PIK3IP1;SNOWBALL_024236_st	PIK3IP1	phosphoinositide-3-kinase interacting protein 1	Cluster005
PLAU;SNOWBALL_017447_st	PLAU	plasminogen activator, urokinase	Cluster005
PLEKHA2;SNOWBALL_017805_st	PLEKHA2	pleckstrin homology domain containing, family A (phosphoinositide binding specific) member 2	Cluster005
RDX;SNOWBALL_012341_st	RDX	radixin	Cluster005
SFXN3;SNOWBALL_024889_st	SFXN3	sideroflexin 3	Cluster005
SFXN3;SNOWBALL_037033_st	SFXN3	sideroflexin 3	Cluster005
TGFBR2;SNOWBALL_015197_st	TGFBR2	transforming growth factor, beta receptor II (70/80kDa)	Cluster005
TGFBR2;SNOWBALL_015221_st	TGFBR2	transforming growth factor, beta receptor II (70/80kDa)	Cluster005
TPCN1;SNOWBALL_016775_st	TPCN1	two pore segment channel 1	Cluster005
TUBA1A;SNOWBALL_007096_s_st	TUBA1A	tubulin, alpha 1a	Cluster005
ACTA2;SNOWBALL_016949_st	ACTA2	actin, alpha 2, smooth muscle, aorta	Cluster006
ACTA2;SNOWBALL_023189_s_st	ACTA2	actin, alpha 2, smooth muscle, aorta	Cluster006
CALD1;SNOWBALL_019671_st	CALD1	caldesmon 1	Cluster006
CDH11;SNOWBALL_000971_st	CDH11	cadherin 11, type 2, OB-cadherin (osteoblast)	Cluster006
COL12A1;SNOWBALL_002365_st	COL12A1	collagen, type XII, alpha 1	Cluster006
COL12A1;SNOWBALL_002397_st	COL12A1	collagen, type XII, alpha 1	Cluster006
COL1A1_1;SNOWBALL_000151_s_st	COL1A1_1	OTTSUSG00000000837 collagen, type I, alpha 1	Cluster006
COL1A1_2;SNOWBALL_000154_st	COL1A1_2	OTTSUSG00000000886 collagen, type I, alpha 1	Cluster006
COL1A1;SNOWBALL_014493_s_st	COL1A1	collagen, type I, alpha 1	Cluster006
COL1A1;SNOWBALL_022101_st	COL1A1	collagen, type I, alpha 1	Cluster006
COL1A1;SNOWBALL_027070_st	COL1A1	collagen, type I, alpha 1	Cluster006
COL1A2;SNOWBALL_012538_st	COL1A2	collagen, type I, alpha 2	Cluster006
COL3A1;SNOWBALL_018090_st	COL3A1	collagen, type III, alpha 1	Cluster006
COL5A2;SNOWBALL_027057_st	COL5A2	collagen, type V, alpha 2	Cluster006
COL6A1;SNOWBALL_026603_st	COL6A1	collagen, type VI, alpha 1	Cluster006
COL6A1;SNOWBALL_027821_st	COL6A1	collagen, type VI, alpha 1	Cluster006
COL6A1;SNOWBALL_034793_st	COL6A1	collagen, type VI, alpha 1	Cluster006
COL6A2;SNOWBALL_036068_st	COL6A2	collagen, type VI, alpha 2	Cluster006
COL6A3;SNOWBALL_018275_s_st	COL6A3	collagen, type VI, alpha 3	Cluster006
COL6A3;SNOWBALL_018441_s_st	COL6A3	collagen, type VI, alpha 3	Cluster006
COL6A3;SNOWBALL_024025_s_st	COL6A3	collagen, type VI, alpha 3	Cluster006
COL6A3;SNOWBALL_024026_st	COL6A3	collagen, type VI, alpha 3	Cluster006
COL6A3;SNOWBALL_024027_s_st	COL6A3	collagen, type VI, alpha 3	Cluster006
COL6A3;SNOWBALL_024028_st	COL6A3	collagen, type VI, alpha 3	Cluster006
COL6A3;SNOWBALL_024029_s_st	COL6A3	collagen, type VI, alpha 3	Cluster006
CPE;SNOWBALL_011516_s_st	CPE	carboxypeptidase E	Cluster006
CTGF;SNOWBALL_002196_st	CTGF	connective tissue growth factor	Cluster006
DCN;SNOWBALL_007465_st	DCN	decorin	Cluster006
FBN1;SNOWBALL_002770_s_st	FBN1	fibrillin 1	Cluster006
FBN1;SNOWBALL_022094_st	FBN1	fibrillin 1	Cluster006
FKBP10;SNOWBALL_014702_st	FKBP10	FK506 binding protein 10, 65 kDa	Cluster006
LOC100054421;SNOWBALL_027055_st	LOC100054421	Sus scrofa collagen type V alpha 2 (COL5A2) mRNA, partial sequence	Cluster006
LOC100514136;SNOWBALL_018857_st	LOC100514136	SPARC Precursor (Secreted protein acidic and rich in cysteine)(Osteonectin)(ON)(Basement-membrane protein 40)(BM-40) [Source:UniProtKB/Swiss-Prot;Acc:P20112]	Cluster006
LOC100519691;SNOWBALL_018615_s_st	LOC100519691	probable glutathione peroxidase 8-like	Cluster006
LOX;SNOWBALL_028149_st	LOX	lysyl oxidase	Cluster006
LUM;SNOWBALL_007747_st	LUM	lumican	Cluster006
SPARC;SNOWBALL_018774_st	SPARC	secreted protein, acidic, cysteine-rich (osteonectin)	Cluster006
TNC;SNOWBALL_004062_s_st	TNC	tenascin C	Cluster006
TNC;SNOWBALL_004183_s_st	TNC	tenascin C	Cluster006
TNC;SNOWBALL_023273_st	TNC	tenascin C	Cluster006
TPM1;SNOWBALL_002518_st	TPM1	tropomyosin 1 (alpha)	Cluster006
TSPAN6;SNOWBALL_015529_s_st	TSPAN6	tetraspanin 6	Cluster006
VEGFC;SNOWBALL_017747_st	VEGFC	vascular endothelial growth factor C	Cluster006
0;SNOWBALL_039015_st	0	0	Cluster007
0;SNOWBALL_044199_st	0	0	Cluster007
0;SNOWBALL_044469_st	0	0	Cluster007
0;SNOWBALL_046344_st	0	0	Cluster007
ADCY5;SNOWBALL_035311_st	ADCY5	adenylate cyclase 5	Cluster007
ALOX5;SNOWBALL_017021_s_st	ALOX5	arachidonate 5-lipoxygenase	Cluster007
BAG3;SNOWBALL_017238_s_st	BAG3	BCL2-associated athanogene 3	Cluster007
CCRL1;SNOWBALL_000248_st	CCRL1	chemokine (C-C motif) receptor-like 1	Cluster007
CCRL1;SNOWBALL_025042_s_st	CCRL1	chemokine (C-C motif) receptor-like 1	Cluster007
CIDEC;SNOWBALL_015450_st	CIDEC	cell death-inducing DFFA-like effector c	Cluster007
CIDEC;SNOWBALL_015610_s_st	CIDEC	cell death-inducing DFFA-like effector c	Cluster007
CIDEC;SNOWBALL_022830_s_st	CIDEC	cell death-inducing DFFA-like effector c	Cluster007
CYP7A1;SNOWBALL_005912_s_st	CYP7A1	cytochrome P450, family 7, subfamily A, polypeptide 1	Cluster007
CYP7A1;SNOWBALL_006127_st	CYP7A1	cytochrome P450, family 7, subfamily A, polypeptide 1	Cluster007
DUOX1;SNOWBALL_003067_st	DUOX1	dual oxidase 1	Cluster007
DUOX1;SNOWBALL_022780_st	DUOX1	dual oxidase 1	Cluster007
DUOX2;SNOWBALL_003307_s_st	DUOX2	dual oxidase 2	Cluster007
DUOX2;SNOWBALL_003316_s_st	DUOX2	dual oxidase 2	Cluster007
DUOX2;SNOWBALL_003378_st	DUOX2	dual oxidase 2	Cluster007
DUOXA2;SNOWBALL_002860_st	DUOXA2	dual oxidase maturation factor 2	Cluster007
FAM107A;SNOWBALL_027835_st	FAM107A	family with sequence similarity 107, member A	Cluster007
FAM81A;SNOWBALL_002657_st	FAM81A	family with sequence similarity 81, member A	Cluster007
FOS;SNOWBALL_010947_st	FOS	FBJ murine osteosarcoma viral oncogene homolog	Cluster007
FOSB;SNOWBALL_028274_st	FOSB	FBJ murine osteosarcoma viral oncogene homolog B	Cluster007
GPR82;SNOWBALL_020106_st	GPR82	G protein-coupled receptor 82	Cluster007
KLF4;SNOWBALL_000098_s_st	KLF4	Kruppel-like factor 4 (gut)	Cluster007
KLF4;SNOWBALL_000099_st	KLF4	Kruppel-like factor 4 (gut)	Cluster007
LOC100152249;SNOWBALL_023743_st	LOC100152249	PREDICTED: Sus scrofa similar to swine workshop cluster 3 antigen (LOC100152249), mRNA	Cluster007
LOC100154586;SNOWBALL_024645_st	LOC100154586	PREDICTED: Sus scrofa similar to Arachidonate 5-lipoxygenase (5-lipoxygenase) (5-LO) (LOC100156205), mRNA	Cluster007
LOC100513140;SNOWBALL_025379_st	LOC100513140	Sus scrofa mRNA, clone:MLN010078H04, expressed in mesenteric lymph node	Cluster007
LOC100520135;SNOWBALL_007201_st	LOC100520135	c-type lectin domain family 12 member A-like	Cluster007
LOC100520135;SNOWBALL_007411_s_st	LOC100520135	c-type lectin domain family 12 member A-like	Cluster007
LOC396781;SNOWBALL_022745_x_st	LOC396781	SSU03779 Sus scrofa Ig gamma 2a constant region (IgG2a) mRNA, partial cds	Cluster007
LY75;SNOWBALL_021076_s_st	LY75	lymphocyte antigen 75	Cluster007
LY75;SNOWBALL_026896_s_st	LY75	lymphocyte antigen 75	Cluster007
LY75;SNOWBALL_028910_st	LY75	lymphocyte antigen 75	Cluster007
MLF1;SNOWBALL_026086_st	MLF1	myeloid leukemia factor 1	Cluster007
NR4A2;SNOWBALL_017891_st	NR4A2	nuclear receptor subfamily 4, group A, member 2	Cluster007
ROPN1L;SNOWBALL_047412_st	ROPN1L	rhophilin associated tail protein 1-like	Cluster007
ROPN1L;SNOWBALL_047435_s_st	ROPN1L	rhophilin associated tail protein 1-like	Cluster007
TPPP3;SNOWBALL_007993_st	TPPP3	tubulin polymerization-promoting protein family member 3	Cluster007
ASF1B;SNOWBALL_023300_st	ASF1B	ASF1 anti-silencing function 1 homolog B (S. cerevisiae)	Cluster008
BIRC5;SNOWBALL_021242_s_st	BIRC5	baculoviral IAP repeat containing 5	Cluster008
BLM;SNOWBALL_010419_st	BLM	Bloom syndrome, RecQ helicase-like	Cluster008
C12H13orf34;SNOWBALL_022348_st	C12H13orf34	Sus scrofa mRNA, clone:OVRM10072H12, expressed in ovary	Cluster008
C1orf112;SNOWBALL_006003_st	C1orf112	chromosome 1 open reading frame 112	Cluster008
CCNE2;SNOWBALL_005771_st	CCNE2	cyclin E2	Cluster008
CDCA5;SNOWBALL_030703_st	CDCA5	cell division cycle associated 5	Cluster008
CENPP;SNOWBALL_004690_st	CENPP	centromere protein P	Cluster008
CENPT;SNOWBALL_007945_st	CENPT	centromere protein T	Cluster008
DCK;SNOWBALL_011462_st	DCK	deoxycytidine kinase	Cluster008
DIAPH3;SNOWBALL_013980_st	DIAPH3	diaphanous homolog 3 (Drosophila)	Cluster008
DIAPH3;SNOWBALL_014036_s_st	DIAPH3	diaphanous homolog 3 (Drosophila)	Cluster008
DIAPH3;SNOWBALL_029395_st	DIAPH3	diaphanous homolog 3 (Drosophila)	Cluster008
DIAPH3;SNOWBALL_034231_st	DIAPH3	diaphanous homolog 3 (Drosophila)	Cluster008
DNA2;SNOWBALL_024684_st	DNA2	DNA replication helicase 2 homolog (yeast)	Cluster008
ESCO2;SNOWBALL_016380_st	ESCO2	establishment of cohesion 1 homolog 2 (S. cerevisiae)	Cluster008
FANCI;SNOWBALL_010191_st	FANCI	Fanconi anemia, complementation group I	Cluster008
FOXM1;SNOWBALL_007621_st	FOXM1	forkhead box M1	Cluster008
GPR19;SNOWBALL_021486_st	GPR19	G protein-coupled receptor 19	Cluster008
KIF24;SNOWBALL_013429_s_st	KIF24	kinesin family member 24	Cluster008
KIF2C;SNOWBALL_008990_st	KIF2C	kinesin family member 2C	Cluster008
LOC100514810;SNOWBALL_002368_s_st	LOC100514810	PCNA-associated factor-like	Cluster008
LOC100514810;SNOWBALL_002675_st	LOC100514810	PCNA-associated factor-like	Cluster008
LOC100516479;SNOWBALL_023430_st	LOC100516479	PREDICTED: Sus scrofa similar to kinesin family member 4, transcript variant 2 (LOC100152604), mRNA	Cluster008
LOC100517539;SNOWBALL_010831_st	LOC100517539	Bloom syndrome protein-like	Cluster008
LOC100520521;SNOWBALL_019013_s_st	LOC100520521	DNA replication complex GINS protein SLD5-like	Cluster008
LOC100523069;SNOWBALL_040005_st	LOC100523069	kinetochore protein NDC80 homolog	Cluster008
LOC781420;SNOWBALL_025462_st	LOC781420	Sus scrofa mRNA, clone:PBL010063B05, expressed in periphral blood mononuclear cell	Cluster008
MAD2L1;SNOWBALL_011953_st	MAD2L1	MAD2 mitotic arrest deficient-like 1 (yeast)	Cluster008
MTBP;SNOWBALL_005595_st	MTBP	Mdm2, transformed 3T3 cell double minute 2, p53 binding protein (mouse) binding protein, 104kDa	Cluster008
NCAPD3;SNOWBALL_034481_st	NCAPD3	non-SMC condensin II complex, subunit D3	Cluster008
NDC80;SNOWBALL_008826_st	NDC80	NDC80 homolog, kinetochore complex component (S. cerevisiae)	Cluster008
POLA1;SNOWBALL_020129_st	POLA1	polymerase (DNA directed), alpha 1, catalytic subunit	Cluster008
POLA1;SNOWBALL_023572_st	POLA1	polymerase (DNA directed), alpha 1, catalytic subunit	Cluster008
RFC4;SNOWBALL_015936_st	RFC4	replication factor C (activator 1) 4, 37kDa	Cluster008
RRM1;SNOWBALL_012196_st	RRM1	ribonucleotide reductase M1	Cluster008
RTTN;SNOWBALL_003133_st	RTTN	rotatin	Cluster008
TOPBP1;SNOWBALL_034752_st	TOPBP1	topoisomerase (DNA) II binding protein 1	Cluster008
TOPBP1;SNOWBALL_037135_st	TOPBP1	topoisomerase (DNA) II binding protein 1	Cluster008
TOPBP1;SNOWBALL_047682_st	TOPBP1	topoisomerase (DNA) II binding protein 1	Cluster008
TUBE1;SNOWBALL_002656_st	TUBE1	tubulin, epsilon 1	Cluster008
0;SNOWBALL_032188_st	0	Ssc_hash_S26648957 BW980020 full-length enriched swine cDNA library, adult intestine Sus scrofa cDNA clone ITT010045A08 5prime, mRNA sequence /clone=ITT010045A08 /clone_end=5prime /gb=BW980020 /gi=74256860 /ug=Ssc.37409 /len=892	Cluster009
0;SNOWBALL_036150_st	0	Ssc_hash_S39806738 rcbl0_023641.y1 cbl Sus scrofa cDNA 5prime, mRNA sequence /clone_end=5prime /gb=EV902016 /gi=178645673 /ug=Ssc.64965 /len=582	Cluster009
0;SNOWBALL_038210_st	0	0	Cluster009
0;SNOWBALL_039752_st	0	0	Cluster009
0;SNOWBALL_041288_st	0	0	Cluster009
0;SNOWBALL_042237_st	0	0	Cluster009
0;SNOWBALL_043862_st	0	0	Cluster009
0;SNOWBALL_045434_st	0	0	Cluster009
0;SNOWBALL_045876_st	0	0	Cluster009
0;SNOWBALL_047386_st	0	0	Cluster009
AKAP2;SNOWBALL_033138_st	AKAP2	A kinase (PRKA) anchor protein 2	Cluster009
ARHGEF3;SNOWBALL_047210_st	ARHGEF3	Rho guanine nucleotide exchange factor (GEF) 3	Cluster009
CDC14A;SNOWBALL_006470_st	CDC14A	CDC14 cell division cycle 14 homolog A (S. cerevisiae)	Cluster009
CMAHP;SNOWBALL_033546_st	CMAHP	Ssc_hash_S40189788 rjej11b_a23.y1 jej Sus scrofa cDNA 5prime, mRNA sequence /clone_end=5prime /gb=EW284695 /gi=182542365 /ug=Ssc.46690 /len=621	Cluster009
CU463274.2;SNOWBALL_000246_st	CU463274.2	OTTSUSG00000000785	Cluster009
Dgri\GH10531;SNOWBALL_038324_st	Dgri\GH10531	GH10531 gene product from transcript GH10531-RA	Cluster009
EDI_061720;SNOWBALL_040870_st	EDI_061720	hypothetical protein	Cluster009
ITGBL1;SNOWBALL_037756_st	ITGBL1	integrin, beta-like 1 (with EGF-like repeat domains)	Cluster009
ITPR1;SNOWBALL_015746_st	ITPR1	inositol 1,4,5-trisphosphate receptor, type 1	Cluster009
KIAA0226;SNOWBALL_016112_st	KIAA0226	KIAA0226	Cluster009
KIAA1109;SNOWBALL_011891_st	KIAA1109	KIAA1109	Cluster009
KIAA1468;SNOWBALL_003062_st	KIAA1468	KIAA1468	Cluster009
LOC100516498;SNOWBALL_020990_st	LOC100516498	Sus scrofa CMP-N-acetylneuraminic acid hydroxylase mRNA, 5prime UTR, alternatively spliced	Cluster009
LOC100519100;SNOWBALL_012961_st	LOC100519100	rab GTPase-activating protein 1-like	Cluster009
MAP3K7;SNOWBALL_023161_s_st	MAP3K7	mitogen-activated protein kinase kinase kinase 7	Cluster009
ORC2L;SNOWBALL_018160_st	ORC2L	origin recognition complex, subunit 2-like (yeast) [Source:HGNC Symbol;Acc:8488]	Cluster009
PPP2R2A;SNOWBALL_016404_st	PPP2R2A	protein phosphatase 2, regulatory subunit B, alpha	Cluster009
PRRG1;SNOWBALL_001678_st	PRRG1	proline rich Gla (G-carboxyglutamic acid) 1	Cluster009
PRRG1;SNOWBALL_001679_st	PRRG1	proline rich Gla (G-carboxyglutamic acid) 1	Cluster009
RABGAP1L;SNOWBALL_027882_st	RABGAP1L	RAB GTPase activating protein 1-like	Cluster009
RABGAP1L;SNOWBALL_035879_st	RABGAP1L	RAB GTPase activating protein 1-like	Cluster009
RABGAP1L;SNOWBALL_047206_st	RABGAP1L	RAB GTPase activating protein 1-like	Cluster009
RHPN2;SNOWBALL_037367_st	RHPN2	rhophilin, Rho GTPase binding protein 2	Cluster009
SCLT1;SNOWBALL_011830_st	SCLT1	sodium channel and clathrin linker 1	Cluster009
TIMD4;SNOWBALL_018724_st	TIMD4	T-cell immunoglobulin and mucin domain containing 4	Cluster009
TUBD1;SNOWBALL_014652_st	TUBD1	tubulin, delta 1	Cluster009
TYW1;SNOWBALL_004416_st	TYW1	tRNA-yW synthesizing protein 1 homolog (S. cerevisiae)	Cluster009
UBE2D1;SNOWBALL_017022_st	UBE2D1	ubiquitin-conjugating enzyme E2D 1 (UBC4/5 homolog, yeast)	Cluster009
UBE2D1;SNOWBALL_023169_s_st	UBE2D1	ubiquitin-conjugating enzyme E2D 1 (UBC4/5 homolog, yeast)	Cluster009
UBE2D1;SNOWBALL_024634_st	UBE2D1	ubiquitin-conjugating enzyme E2D 1 (UBC4/5 homolog, yeast)	Cluster009
ZNF23;SNOWBALL_036731_st	ZNF23	zinc finger protein 23 (KOX 16)	Cluster009
0;SNOWBALL_039750_st	0	0	Cluster010
5S_rRNA;SNOWBALL_007560_st	5S_rRNA	5S ribosomal RNA [Source: RFAM;Acc:RF00001]	Cluster010
ACADVL;SNOWBALL_014846_st	ACADVL	acyl-CoA dehydrogenase, very long chain	Cluster010
AGTPBP1;SNOWBALL_013414_st	AGTPBP1	ATP/GTP binding protein 1	Cluster010
CDC42BPA;SNOWBALL_013266_st	CDC42BPA	CDC42 binding protein kinase alpha (DMPK-like)	Cluster010
CEP70;SNOWBALL_022376_st	CEP70	centrosomal protein 70kDa	Cluster010
EHF;SNOWBALL_030404_st	EHF	ets homologous factor	Cluster010
FAM129B;SNOWBALL_004127_st	FAM129B	family with sequence similarity 129, member B	Cluster010
FAM129B;SNOWBALL_043311_st	FAM129B	family with sequence similarity 129, member B	Cluster010
GRPEL1;SNOWBALL_025963_st	GRPEL1	GrpE-like 1, mitochondrial (E. coli)	Cluster010
INTS8;SNOWBALL_005733_st	INTS8	integrator complex subunit 8	Cluster010
ITIH5;SNOWBALL_013567_st	ITIH5	inter-alpha (globulin) inhibitor H5	Cluster010
JHDM1D;SNOWBALL_019682_st	JHDM1D	jumonji C domain containing histone demethylase 1 homolog D (S. cerevisiae)	Cluster010
KDM5B;SNOWBALL_013331_st	KDM5B	lysine (K)-specific demethylase 5B	Cluster010
LOC614107;SNOWBALL_027496_st	LOC614107	Ssc_hash_S40494534 rssp12_p18.y1 ssp Sus scrofa cDNA 5prime, mRNA sequence /clone_end=5prime /gb=EW589140 /gi=183122217 /ug=Ssc.3509 /len=599	Cluster010
MAP3K2;SNOWBALL_028282_st	MAP3K2	mitogen-activated protein kinase kinase kinase 2	Cluster010
MAP3K2;SNOWBALL_040179_st	MAP3K2	mitogen-activated protein kinase kinase kinase 2	Cluster010
MED13L;SNOWBALL_016495_s_st	MED13L	mediator complex subunit 13-like	Cluster010
MED13L;SNOWBALL_024364_st	MED13L	mediator complex subunit 13-like	Cluster010
MRC1;SNOWBALL_013457_s_st	MRC1	mannose receptor, C type 1	Cluster010
OAT;SNOWBALL_016929_st	OAT	ornithine aminotransferase	Cluster010
PARM1;SNOWBALL_011533_st	PARM1	prostate androgen-regulated mucin-like protein 1	Cluster010
PTGR1;SNOWBALL_004193_st	PTGR1	prostaglandin reductase 1	Cluster010
RB1CC1;SNOWBALL_030712_st	RB1CC1	RB1-inducible coiled-coil 1	Cluster010
RFWD2;SNOWBALL_013202_st	RFWD2	ring finger and WD repeat domain 2	Cluster010
RPS6KA3;SNOWBALL_020067_st	RPS6KA3	ribosomal protein S6 kinase, 90kDa, polypeptide 3	Cluster010
SERPINB8;SNOWBALL_003122_st	SERPINB8	serpin peptidase inhibitor, clade B (ovalbumin), member 8	Cluster010
SVIL;SNOWBALL_013445_s_st	SVIL	supervillin	Cluster010
SVIL;SNOWBALL_013523_st	SVIL	supervillin	Cluster010
TBC1D2;SNOWBALL_003807_st	TBC1D2	TBC1 domain family, member 2	Cluster010
TBC1D20;SNOWBALL_019200_st	TBC1D20	TBC1 domain family, member 20	Cluster010
TLR4;SNOWBALL_000103_s_st	TLR4	toll-like receptor 4	Cluster010
TLR4;SNOWBALL_000104_s_st	TLR4	toll-like receptor 4	Cluster010
TLR4;SNOWBALL_000105_st	TLR4	toll-like receptor 4	Cluster010
TLR4;SNOWBALL_000107_st	TLR4	toll-like receptor 4	Cluster010
TLR4;SNOWBALL_003835_s_st	TLR4	toll-like receptor 4	Cluster010
TLR4;SNOWBALL_022981_s_st	TLR4	toll-like receptor 4	Cluster010
UCP2;SNOWBALL_012269_st	UCP2	uncoupling protein 2 (mitochondrial, proton carrier)	Cluster010
UQCRB;SNOWBALL_005728_st	UQCRB	ubiquinol-cytochrome c reductase binding protein	Cluster010
ZCCHC14;SNOWBALL_007837_st	ZCCHC14	zinc finger, CCHC domain containing 14	Cluster010
CDC45;SNOWBALL_000306_st	CDC45	cell division cycle 45 homolog (S. cerevisiae)	Cluster011
CDC45;SNOWBALL_000307_s_st	CDC45	cell division cycle 45 homolog (S. cerevisiae)	Cluster011
CDC45;SNOWBALL_000310_s_st	CDC45	cell division cycle 45 homolog (S. cerevisiae)	Cluster011
CDC45;SNOWBALL_000312_st	CDC45	cell division cycle 45 homolog (S. cerevisiae)	Cluster011
CDC45;SNOWBALL_000313_s_st	CDC45	cell division cycle 45 homolog (S. cerevisiae)	Cluster011
CDC6;SNOWBALL_014472_st	CDC6	cell division cycle 6 homolog (S. cerevisiae)	Cluster011
CENPK;SNOWBALL_018787_st	CENPK	centromere protein K	Cluster011
CENPM;SNOWBALL_042586_st	CENPM	centromere protein M	Cluster011
CHAF1B;SNOWBALL_015985_st	CHAF1B	chromatin assembly factor 1, subunit B (p60)	Cluster011
CLSPN;SNOWBALL_008879_st	CLSPN	claspin	Cluster011
DNAJC9;SNOWBALL_017448_st	DNAJC9	DnaJ (Hsp40) homolog, subfamily C, member 9	Cluster011
DTL;SNOWBALL_013080_st	DTL	denticleless homolog (Drosophila)	Cluster011
EXO1;SNOWBALL_013303_st	EXO1	exonuclease 1	Cluster011
HELLS;SNOWBALL_017057_s_st	HELLS	helicase, lymphoid-specific	Cluster011
HELLS;SNOWBALL_024943_st	HELLS	helicase, lymphoid-specific	Cluster011
LOC100525268;SNOWBALL_002771_s_st	LOC100525268	DNA repair protein RAD51 homolog 1-like	Cluster011
MCM2;SNOWBALL_015577_st	MCM2	minichromosome maintenance complex component 2	Cluster011
MCM3;SNOWBALL_025166_st	MCM3	minichromosome maintenance complex component 3	Cluster011
MCM4;SNOWBALL_005993_st	MCM4	minichromosome maintenance complex component 4	Cluster011
MCM5;SNOWBALL_021491_s_st	MCM5	minichromosome maintenance complex component 5	Cluster011
MCM5;SNOWBALL_026323_st	MCM5	minichromosome maintenance complex component 5	Cluster011
MCM7;SNOWBALL_022379_s_st	MCM7	minichromosome maintenance complex component 7	Cluster011
MCM7;SNOWBALL_025868_st	MCM7	minichromosome maintenance complex component 7	Cluster011
MCM7;SNOWBALL_026129_s_st	MCM7	minichromosome maintenance complex component 7	Cluster011
MCM7;SNOWBALL_026215_s_st	MCM7	minichromosome maintenance complex component 7	Cluster011
MYBL2;SNOWBALL_019470_s_st	MYBL2	v-myb myeloblastosis viral oncogene homolog (avian)-like 2	Cluster011
MYBL2;SNOWBALL_023665_st	MYBL2	v-myb myeloblastosis viral oncogene homolog (avian)-like 2	Cluster011
ORC1L;SNOWBALL_008869_st	ORC1L	origin recognition complex, subunit 1-like (yeast) [Source:HGNC Symbol;Acc:8487]//origin recognition complex, subunit 1-like (S. cerevisiae) [Source:HGNC Symbol;Acc:8487]	Cluster011
POLD1;SNOWBALL_008359_st	POLD1	polymerase (DNA directed), delta 1, catalytic subunit 125kDa	Cluster011
POLE;SNOWBALL_038555_st	POLE	polymerase (DNA directed), epsilon	Cluster011
POLE2;SNOWBALL_003046_st	POLE2	polymerase (DNA directed), epsilon 2 (p59 subunit)	Cluster011
PRIM1;SNOWBALL_042603_st	PRIM1	primase, DNA, polypeptide 1 (49kDa)	Cluster011
PTTG1;SNOWBALL_018842_st	PTTG1	pituitary tumor-transforming 1	Cluster011
RFC3;SNOWBALL_013773_st	RFC3	replication factor C (activator 1) 3, 38kDa	Cluster011
TCF19;SNOWBALL_001188_st	TCF19	OTTSUSG00000001310 transcription factor 19 (SC1)	Cluster011
UNG;SNOWBALL_016829_st	UNG	uracil-DNA glycosylase	Cluster011
WDR51APOC1A;SNOWBALL_015338_st	WDR51APOC1A	POC1 centriolar protein homolog A (Chlamydomonas) [Source:HGNC Symbol;Acc:24488]	Cluster011
XRCC2;SNOWBALL_019594_st	XRCC2	X-ray repair complementing defective repair in Chinese hamster cells 2	Cluster011
0;SNOWBALL_034263_st	0	Ssc_hash_S23765592 1123490 MARC 4PIG Sus scrofa cDNA 3prime, mRNA sequence /clone_end=3prime /gb=DN123211 /gi=59817490 /ug=Ssc.52040 /len=847	Cluster012
AP1S3;SNOWBALL_027870_st	AP1S3	adaptor-related protein complex 1, sigma 3 subunit	Cluster012
ATAD1;SNOWBALL_017139_s_st	ATAD1	ATPase family, AAA domain containing 1	Cluster012
ATAD1;SNOWBALL_024618_s_st	ATAD1	ATPase family, AAA domain containing 1	Cluster012
C15orf48;hsa-mir-147b_st	C15orf48	chromosome 15 open reading frame 48	Cluster012
C15orf48;SNOWBALL_003168_st	C15orf48	chromosome 15 open reading frame 48	Cluster012
CCL5;SNOWBALL_000207_st	CCL5	chemokine (C-C motif) ligand 5	Cluster012
CD274;SNOWBALL_000090_st	CD274	CD274 molecule	Cluster012
CD274;SNOWBALL_036762_st	CD274	CD274 molecule	Cluster012
CHMP7;SNOWBALL_021927_st	CHMP7	CHMP family, member 7	Cluster012
CHMP7;SNOWBALL_032503_st	CHMP7	CHMP family, member 7	Cluster012
FYTTD1;SNOWBALL_033624_st	FYTTD1	forty-two-three domain containing 1	Cluster012
GIMAP8;SNOWBALL_019651_st	GIMAP8	GTPase, IMAP family member 8	Cluster012
IRG1;SNOWBALL_014084_st	IRG1	immunoresponsive 1 homolog (mouse)	Cluster012
LCOR;SNOWBALL_017328_s_st	LCOR	ligand dependent nuclear receptor corepressor	Cluster012
LCOR;SNOWBALL_028059_st	LCOR	ligand dependent nuclear receptor corepressor	Cluster012
LOC100152534;SNOWBALL_004080_x_st	LOC100152534	normal mucosa of esophagus-specific gene 1 protein-like	Cluster012
LOC100155767;SNOWBALL_022866_st	LOC100155767	Sus scrofa CASP10 mRNA for caspase 10, complete cds	Cluster012
LOC100156262;SNOWBALL_032102_st	LOC100156262	Ssc_hash_S18357250 908048 MARC 4PIG Sus scrofa cDNA 3prime, mRNA sequence /clone_end=3prime /gb=CK452419 /gi=40799633 /ug=Ssc.36694 /len=839	Cluster012
LOC100522887;SNOWBALL_012333_st	LOC100522887	caspase-13-like	Cluster012
LOC100523375;SNOWBALL_025225_st	LOC100523375	PREDICTED: Sus scrofa similar to ubiquitin specific peptidase 15 (LOC100152172), mRNA	Cluster012
MAX;SNOWBALL_010853_st	MAX	MYC associated factor X	Cluster012
MOBKL2C;SNOWBALL_008699_st	MOBKL2C	MOB1, Mps One Binder kinase activator-like 2C (yeast)	Cluster012
NUB1;SNOWBALL_019613_st	NUB1	negative regulator of ubiquitin-like proteins 1	Cluster012
RNF115;SNOWBALL_006641_st	RNF115	ring finger protein 115	Cluster012
SLC25A28;SNOWBALL_016940_st	SLC25A28	solute carrier family 25, member 28	Cluster012
TRIM21;SNOWBALL_012159_st	TRIM21	tripartite motif containing 21	Cluster012
TSPAN13;SNOWBALL_012687_st	TSPAN13	tetraspanin 13	Cluster012
USP15;SNOWBALL_000925_st	USP15	ubiquitin specific peptidase 15	Cluster012
USP15;SNOWBALL_033181_st	USP15	ubiquitin specific peptidase 15	Cluster012
USP25;SNOWBALL_030088_st	USP25	ubiquitin specific peptidase 25	Cluster012
WHSC1L1;SNOWBALL_030376_st	WHSC1L1	Wolf-Hirschhorn syndrome candidate 1-like 1	Cluster012
XRN1;SNOWBALL_015557_s_st	XRN1	5 -3 exoribonuclease 1	Cluster012
XRN1;SNOWBALL_015743_s_st	XRN1	5 -3 exoribonuclease 1	Cluster012
0;SNOWBALL_026623_st	0	PIGTCRDC04 Sus scrofa mRNA for T-cell receptor delta-chain J-delta-4 segment, partial cds	Cluster013
0;SNOWBALL_045641_st	0	0	Cluster013
ABLIM1;SNOWBALL_025657_s_st	ABLIM1	actin binding LIM protein 1	Cluster013
C1orf186;SNOWBALL_013128_st	C1orf186	chromosome 1 open reading frame 186	Cluster013
CD3D;SNOWBALL_001559_s_st	CD3D	CD3d molecule, delta (CD3-TCR complex)	Cluster013
CD3D;SNOWBALL_001560_s_st	CD3D	CD3d molecule, delta (CD3-TCR complex)	Cluster013
CD3D;SNOWBALL_001561_st	CD3D	CD3d molecule, delta (CD3-TCR complex)	Cluster013
CD3E;SNOWBALL_001558_s_st	CD3E	CD3e molecule, epsilon (CD3-TCR complex)	Cluster013
CD3G;SNOWBALL_001563_s_st	CD3G	CD3g molecule, gamma (CD3-TCR complex)	Cluster013
CHN2;SNOWBALL_019770_st	CHN2	chimerin (chimaerin) 2	Cluster013
ETS1;SNOWBALL_012755_st	ETS1	v-ets erythroblastosis virus E26 oncogene homolog 1 (avian)	Cluster013
ETS1;SNOWBALL_034329_st	ETS1	v-ets erythroblastosis virus E26 oncogene homolog 1 (avian)	Cluster013
GET4;SNOWBALL_036767_st	GET4	golgi to ER traffic protein 4 homolog (S. cerevisiae)	Cluster013
GPR174;SNOWBALL_020261_s_st	GPR174	G protein-coupled receptor 174	Cluster013
ITK;SNOWBALL_018860_st	ITK	IL2-inducible T-cell kinase	Cluster013
LOC100464472;SNOWBALL_026898_s_st	LOC100464472	Sus scrofa TcRg mRNA for TcR gamma-chain, partial cds, clone: II-14	Cluster013
LOC452780;SNOWBALL_022746_s_st	LOC452780	PIGTCRGDCA Sus scrofa T-cell receptor gamma and delta constant region mRNA, partial cds	Cluster013
LOC452780;SNOWBALL_022750_st	LOC452780	PIGTCRDC Sus scrofa T-cell receptor delta chain mRNA, partial cds	Cluster013
LOC607913;SNOWBALL_010385_st	LOC607913	hypothetical protein LOC607913	Cluster013
LOC616970;SNOWBALL_010543_st	LOC616970	TRDV1-1 protein Fragment [Source:UniProtKB/TrEMBL;Acc:A6P386]	Cluster013
MONBRDRAFT_23564;SNOWBALL_021845_s_st	MONBRDRAFT_23564	Sus scrofa mRNA, clone:DCI010018F04, expressed in dendritic cells (immature)	Cluster013
MONBRDRAFT_23564;SNOWBALL_025546_s_st	MONBRDRAFT_23564	Sus scrofa mRNA, clone:PBL010032F07, expressed in periphral blood mononuclear cell	Cluster013
PIK3C2B;SNOWBALL_012800_st	PIK3C2B	phosphoinositide-3-kinase, class 2, beta polypeptide	Cluster013
PPP1R16B;SNOWBALL_019326_st	PPP1R16B	protein phosphatase 1, regulatory (inhibitor) subunit 16B	Cluster013
SKAP1;SNOWBALL_000136_st	SKAP1	src kinase associated phosphoprotein 1	Cluster013
SYK;SNOWBALL_000685_st	SYK	spleen tyrosine kinase	Cluster013
TARP;SNOWBALL_025631_s_st	TARP	Sus scrofa mRNA, clone:THY010123E09, expressed in thymus	Cluster013
TARP;SNOWBALL_025961_s_st	TARP	Sus scrofa mRNA, clone:THY010019E01, expressed in thymus	Cluster013
TARP;SNOWBALL_027035_s_st	TARP	Sus scrofa TCRGV2S1J1-1S1C1 mRNA for T-cell receptor gamma chain (V2-J-C1), complete cds	Cluster013
ACE;SNOWBALL_000127_st	ACE	angiotensin I converting enzyme (peptidyl-dipeptidase A) 1	Cluster014
ACE;SNOWBALL_000128_st	ACE	angiotensin I converting enzyme (peptidyl-dipeptidase A) 1	Cluster014
BACE2;SNOWBALL_016186_st	BACE2	beta-site APP-cleaving enzyme 2	Cluster014
BACE2;SNOWBALL_034797_st	BACE2	beta-site APP-cleaving enzyme 2	Cluster014
CLU;SNOWBALL_016337_st	CLU	clusterin	Cluster014
CTSK;SNOWBALL_006342_st	CTSK	cathepsin K	Cluster014
CTSZ;SNOWBALL_000573_st	CTSZ	cathepsin Z	Cluster014
F5;SNOWBALL_005795_s_st	F5	coagulation factor V (proaccelerin, labile factor)	Cluster014
F5;SNOWBALL_005942_st	F5	coagulation factor V (proaccelerin, labile factor)	Cluster014
GNAS;SNOWBALL_000548_s_st	GNAS	GNAS complex locus	Cluster014
GNAS;SNOWBALL_000549_st	GNAS	GNAS complex locus	Cluster014
GNAS;SNOWBALL_000551_st	GNAS	GNAS complex locus	Cluster014
GNAS;SNOWBALL_000559_st	GNAS	GNAS complex locus	Cluster014
HTRA1;SNOWBALL_017339_st	HTRA1	HtrA serine peptidase 1	Cluster014
IDH2;SNOWBALL_010284_st	IDH2	isocitrate dehydrogenase 2 (NADP+), mitochondrial	Cluster014
IDH2;SNOWBALL_010465_s_st	IDH2	isocitrate dehydrogenase 2 (NADP+), mitochondrial	Cluster014
IDH2;SNOWBALL_010726_s_st	IDH2	isocitrate dehydrogenase 2 (NADP+), mitochondrial	Cluster014
IFI30;SNOWBALL_023238_st	IFI30	interferon, gamma-inducible protein 30	Cluster014
LGALS1;SNOWBALL_000912_st	LGALS1	lectin, galactoside-binding, soluble, 1	Cluster014
LOC100515628;SNOWBALL_025015_s_st	LOC100515628	PREDICTED: Sus scrofa similar to Serine protease HTRA1 precursor (L56) (Serine protease 11) (LOC100156868), mRNA	Cluster014
PLA2G7;SNOWBALL_010076_s_st	PLA2G7	phospholipase A2, group VII (platelet-activating factor acetylhydrolase, plasma)	Cluster014
PLA2G7;SNOWBALL_010111_st	PLA2G7	phospholipase A2, group VII (platelet-activating factor acetylhydrolase, plasma)	Cluster014
PLD3;SNOWBALL_039879_st	PLD3	phospholipase D family, member 3	Cluster014
PSAP;SNOWBALL_016989_st	PSAP	prosaposin	Cluster014
PSAP;SNOWBALL_024465_s_st	PSAP	prosaposin	Cluster014
SCARB2;SNOWBALL_011528_st	SCARB2	scavenger receptor class B, member 2	Cluster014
SSR4;SNOWBALL_020643_st	SSR4	signal sequence receptor, delta (translocon-associated protein delta)	Cluster014
ACAA2;SNOWBALL_002663_st	ACAA2	acetyl-CoA acyltransferase 2	Cluster015
ADAM28;SNOWBALL_016299_st	ADAM28	ADAM metallopeptidase domain 28	Cluster015
CD31;SNOWBALL_000123_s_st	CD31	OTTSUSG00000001630 CD31 antigen	Cluster015
COMT;SNOWBALL_016668_s_st	COMT	catechol-O-methyltransferase	Cluster015
CPPED1;SNOWBALL_004472_st	CPPED1	calcineurin-like phosphoesterase domain containing 1	Cluster015
CYBRD1;SNOWBALL_017849_s_st	CYBRD1	cytochrome b reductase 1	Cluster015
CYBRD1;SNOWBALL_026815_st	CYBRD1	cytochrome b reductase 1	Cluster015
CYBRD1;SNOWBALL_027868_st	CYBRD1	cytochrome b reductase 1	Cluster015
CYBRD1;SNOWBALL_047744_st	CYBRD1	cytochrome b reductase 1	Cluster015
DNASE1L1;SNOWBALL_022443_s_st	DNASE1L1	deoxyribonuclease I-like 1	Cluster015
DNASE1L1;SNOWBALL_026518_st	DNASE1L1	deoxyribonuclease I-like 1	Cluster015
GUSB;SNOWBALL_004475_st	GUSB	glucuronidase, beta	Cluster015
HPS4;SNOWBALL_016569_st	HPS4	Hermansky-Pudlak syndrome 4	Cluster015
HPSE;SNOWBALL_011682_s_st	HPSE	heparanase	Cluster015
HPSE;SNOWBALL_011798_st	HPSE	heparanase	Cluster015
KCTD1;SNOWBALL_009055_st	KCTD1	potassium channel tetramerisation domain containing 1	Cluster015
LAPTM4B;SNOWBALL_005647_st	LAPTM4B	lysosomal protein transmembrane 4 beta	Cluster015
LIPA;SNOWBALL_016945_st	LIPA	lipase A, lysosomal acid, cholesterol esterase	Cluster015
LOC100513381;SNOWBALL_016602_st	LOC100513381	Aldehyde dehydrogenase, mitochondrial Precursor (EC 1.2.1.3)(ALDH class 2)(ALDH-E2) [Source:UniProtKB/Swiss-Prot;Acc:Q2XQV4]	Cluster015
LOC100513381;SNOWBALL_016676_s_st	LOC100513381	aldehyde dehydrogenase, mitochondrial-like	Cluster015
OXCT1;SNOWBALL_018606_st	OXCT1	3-oxoacid CoA transferase 1	Cluster015
RABL3;SNOWBALL_022005_s_st	RABL3	RAB, member of RAS oncogene family-like 3	Cluster015
SLC25A3;SNOWBALL_007620_st	SLC25A3	solute carrier family 25 (mitochondrial carrier; phosphate carrier), member 3	Cluster015
SLC44A1;SNOWBALL_004156_st	SLC44A1	solute carrier family 44, member 1	Cluster015
SRI;SNOWBALL_012697_st	SRI	sorcin	Cluster015
TMEM141;SNOWBALL_003767_st	TMEM141	transmembrane protein 141	Cluster015
0;SNOWBALL_028521_st	0	Ssc_hash_S23758113 1115244 MARC 4PIG Sus scrofa cDNA 5prime, mRNA sequence /clone_end=5prime /gb=DN115732 /gi=59809992 /ug=Ssc.11101 /len=880	Cluster016
AP2A1;SNOWBALL_008478_st	AP2A1	adaptor-related protein complex 2, alpha 1 subunit	Cluster016
ARD1ANAA10;SNOWBALL_020821_st	ARD1ANAA10	N(alpha)-acetyltransferase 10, NatA catalytic subunit [Source:HGNC Symbol;Acc:18704]	Cluster016
C14orf43;SNOWBALL_032830_st	C14orf43	chromosome 14 open reading frame 43	Cluster016
CHD4;SNOWBALL_007134_st	CHD4	chromodomain helicase DNA binding protein 4	Cluster016
EXOSC7;SNOWBALL_000232_st	EXOSC7	exosome component 7	Cluster016
EXOSC7;SNOWBALL_000233_st	EXOSC7	exosome component 7	Cluster016
FBXL2;SNOWBALL_035490_st	FBXL2	F-box and leucine-rich repeat protein 2	Cluster016
GTF2I;SNOWBALL_004534_st	GTF2I	general transcription factor IIi	Cluster016
IAH1;SNOWBALL_005154_st	IAH1	isoamyl acetate-hydrolyzing esterase 1 homolog (S. cerevisiae)	Cluster016
ICK;SNOWBALL_010972_st	ICK	intestinal cell (MAK-like) kinase	Cluster016
ICK;SNOWBALL_031469_st	ICK	intestinal cell (MAK-like) kinase	Cluster016
ICK;SNOWBALL_037296_st	ICK	intestinal cell (MAK-like) kinase	Cluster016
LDB1;SNOWBALL_017149_st	LDB1	LIM domain binding 1	Cluster016
MBTPS2;SNOWBALL_020077_st	MBTPS2	membrane-bound transcription factor peptidase, site 2	Cluster016
MRPS14;SNOWBALL_013145_st	MRPS14	mitochondrial ribosomal protein S14	Cluster016
NAE1;SNOWBALL_047496_st	NAE1	NEDD8 activating enzyme E1 subunit 1	Cluster016
PARN;SNOWBALL_004524_st	PARN	poly(A)-specific ribonuclease (deadenylation nuclease)	Cluster016
PREP;SNOWBALL_002508_st	PREP	prolyl endopeptidase	Cluster016
PRKDC;SNOWBALL_006116_st	PRKDC	protein kinase, DNA-activated, catalytic polypeptide	Cluster016
SLC16A7;SNOWBALL_007381_st	SLC16A7	solute carrier family 16, member 7 (monocarboxylic acid transporter 2)	Cluster016
SPG21;SNOWBALL_002501_st	SPG21	spastic paraplegia 21 (autosomal recessive, Mast syndrome)	Cluster016
UGP2;SNOWBALL_005473_st	UGP2	UDP-glucose pyrophosphorylase 2	Cluster016
VMA21;SNOWBALL_020517_st	VMA21	VMA21 vacuolar H+-ATPase homolog (S. cerevisiae)	Cluster016
VMA21;SNOWBALL_020576_st	VMA21	VMA21 vacuolar H+-ATPase homolog (S. cerevisiae)	Cluster016
VMA21;SNOWBALL_038872_st	VMA21	VMA21 vacuolar H+-ATPase homolog (S. cerevisiae)	Cluster016
0;AFFX-BkGr-GC16_st	0	0	Cluster017
0;AFFX-BkGr-GC17_c2_st	0	0	Cluster017
0;AFFX-BkGr-GC17_c3_st	0	0	Cluster017
0;AFFX-BkGr-GC17_st	0	0	Cluster017
0;AFFX-BkGr-GC18_c2_st	0	0	Cluster017
0;AFFX-BkGr-GC18_c3_st	0	0	Cluster017
0;AFFX-BkGr-GC18_st	0	0	Cluster017
0;AFFX-BkGr-GC19_c2_st	0	0	Cluster017
0;AFFX-BkGr-GC19_c3_st	0	0	Cluster017
0;AFFX-BkGr-GC19_st	0	0	Cluster017
0;AFFX-BkGr-GC20_c2_st	0	0	Cluster017
0;AFFX-BkGr-GC20_c3_st	0	0	Cluster017
0;AFFX-BkGr-GC20_st	0	0	Cluster017
0;AFFX-BkGr-GC21_c2_st	0	0	Cluster017
0;AFFX-BkGr-GC21_c3_st	0	0	Cluster017
0;AFFX-BkGr-GC21_st	0	0	Cluster017
0;AFFX-BkGr-GC22_c2_st	0	0	Cluster017
0;AFFX-BkGr-GC22_c3_st	0	0	Cluster017
0;AFFX-BkGr-GC22_st	0	0	Cluster017
0;AFFX-BkGr-GC23_c2_st	0	0	Cluster017
0;AFFX-BkGr-GC23_c3_st	0	0	Cluster017
0;AFFX-BkGr-GC23_st	0	0	Cluster017
0;AFFX-BkGr-GC24_c2_st	0	0	Cluster017
0;AFFX-BkGr-GC24_c3_st	0	0	Cluster017
0;AFFX-BkGr-GC24_st	0	0	Cluster017
0;AFFX-DapX-3_st	0	0	Cluster018
0;AFFX-DapX-5_st	0	0	Cluster018
0;AFFX-DapX-M_st	0	0	Cluster018
0;AFFX-LysX-3_st	0	0	Cluster018
0;AFFX-LysX-5_st	0	0	Cluster018
0;AFFX-LysX-M_st	0	0	Cluster018
0;AFFX-PheX-3_st	0	0	Cluster018
0;AFFX-PheX-5_st	0	0	Cluster018
0;AFFX-PheX-M_st	0	0	Cluster018
0;AFFX-r2-Bs-dap-3_st	0	0	Cluster018
0;AFFX-r2-Bs-dap-5_st	0	0	Cluster018
0;AFFX-r2-Bs-dap-M_st	0	0	Cluster018
0;AFFX-r2-Bs-lys-3_st	0	0	Cluster018
0;AFFX-r2-Bs-lys-M_st	0	0	Cluster018
0;AFFX-r2-Bs-phe-3_st	0	0	Cluster018
0;AFFX-r2-Bs-phe-5_st	0	0	Cluster018
0;AFFX-r2-Bs-phe-M_st	0	0	Cluster018
0;AFFX-r2-Bs-thr-3_s_st	0	0	Cluster018
0;AFFX-r2-Bs-thr-5_s_st	0	0	Cluster018
0;AFFX-r2-Bs-thr-M_s_st	0	0	Cluster018
0;AFFX-ThrX-3_st	0	0	Cluster018
0;AFFX-ThrX-5_st	0	0	Cluster018
0;AFFX-ThrX-M_st	0	0	Cluster018
0;SNOWBALL_036204_st	0	Ssc_hash_S50204344 susfleck_AF_10_H05 SUSFLECK Abdominal Fat Sus scrofa cDNA clone 10_H05, mRNA sequence /clone=10_H05 /gb=FD636180 /gi=221006949 /ug=Ssc.65499 /len=763	Cluster019
ARHGAP22;SNOWBALL_017240_st	ARHGAP22	Rho GTPase activating protein 22	Cluster019
ASPA;SNOWBALL_014969_st	ASPA	aspartoacylase	Cluster019
CAPZB;SNOWBALL_008627_s_st	CAPZB	capping protein (actin filament) muscle Z-line, beta	Cluster019
CAPZB;SNOWBALL_008939_st	CAPZB	capping protein (actin filament) muscle Z-line, beta	Cluster019
CLN6;SNOWBALL_002792_st	CLN6	ceroid-lipofuscinosis, neuronal 6, late infantile, variant	Cluster019
HTT;SNOWBALL_011276_st	HTT	huntingtin	Cluster019
IDS;SNOWBALL_020617_st	IDS	iduronate 2-sulfatase	Cluster019
IDS;SNOWBALL_029078_st	IDS	iduronate 2-sulfatase	Cluster019
KLF7;SNOWBALL_042597_st	KLF7	Kruppel-like factor 7 (ubiquitous)	Cluster019
LAMC1;SNOWBALL_034362_st	LAMC1	laminin, gamma 1 (formerly LAMB2)	Cluster019
LOC523153;SNOWBALL_032319_st	LOC523153	Ssc_hash_S23763002 1120654 MARC 4PIG Sus scrofa cDNA 5prime, mRNA sequence /clone_end=5prime /gb=DN120621 /gi=59814899 /ug=Ssc.38053 /len=807	Cluster019
NCEH1;SNOWBALL_025131_st	NCEH1	neutral cholesterol ester hydrolase 1	Cluster019
PAX8;SNOWBALL_025464_st	PAX8	paired box 8	Cluster019
PKC;SNOWBALL_022914_s_st	PKC	Sus scrofa protein kinase C theta (PKC) mRNA, partial cds	Cluster019
PKC;SNOWBALL_032923_st	PKC	Ssc_hash_S18272814 BP169305 full-length enriched swine cDNA library, adult thymus Sus scrofa cDNA clone THY010031H12 5prime, mRNA sequence /clone=THY010031H12 /clone_end=5prime /gb=BP169305 /gi=40418778 /ug=Ssc.42841 /len=558	Cluster019
PRKCH;SNOWBALL_002814_st	PRKCH	protein kinase C, eta	Cluster019
RAPH1;SNOWBALL_018181_st	RAPH1	Ras association (RalGDS/AF-6) and pleckstrin homology domains 1	Cluster019
RAPH1;SNOWBALL_028159_st	RAPH1	Ras association (RalGDS/AF-6) and pleckstrin homology domains 1	Cluster019
RAPH1;SNOWBALL_031379_st	RAPH1	Ras association (RalGDS/AF-6) and pleckstrin homology domains 1	Cluster019
TPCN1;SNOWBALL_024353_s_st	TPCN1	two pore segment channel 1	Cluster019
TPCN1;SNOWBALL_031121_st	TPCN1	two pore segment channel 1	Cluster019
0;SNOWBALL_030612_st	0	Ssc_hash_S19546901 952548 MARC 4PIG Sus scrofa cDNA 3prime, mRNA sequence /clone_end=3prime /gb=CN163085 /gi=46177515 /ug=Ssc.26876 /len=887	Cluster020
CU468857.10;SNOWBALL_001496_s_st	CU468857.10	OTTSUSG00000000717 novel member of the olfactory receptor gene family	Cluster020
CU468857.8;SNOWBALL_001493_s_st	CU468857.8	OTTSUSG00000000722 novel member of the olfactory receptor gene family	Cluster020
LOC100151930;SNOWBALL_010330_s_st	LOC100151930	olfactory receptor 4K3-like	Cluster020
LOC100153110;SNOWBALL_007106_s_st	LOC100153110	olfactory receptor 6C2-like	Cluster020
LOC100153340;SNOWBALL_010310_x_st	LOC100153340	olfactory receptor 4F21-like	Cluster020
LOC100154066;SNOWBALL_004048_st	LOC100154066	olfactory receptor 1L8-like	Cluster020
LOC100154337;SNOWBALL_010379_st	LOC100154337	olfactory receptor 4F15-like	Cluster020
LOC100154979;SNOWBALL_010454_s_st	LOC100154979	olfactory receptor 4Q2-like	Cluster020
LOC100155967;SNOWBALL_010575_st	LOC100155967	olfactory receptor 4L1-like	Cluster020
LOC100157018;SNOWBALL_010160_s_st	LOC100157018	olfactory receptor 4F3/4F16/4F29-like	Cluster020
LOC100510942;SNOWBALL_007437_x_st	LOC100510942	fatty-acid amide hydrolase 2-like	Cluster020
LOC100511142;SNOWBALL_010222_x_st	LOC100511142	olfactory receptor 4F21-like	Cluster020
LOC100513132;SNOWBALL_003981_st	LOC100513132	olfactory receptor 1102-like	Cluster020
LOC100513411;SNOWBALL_010332_s_st	LOC100513411	olfactory receptor 4L1-like	Cluster020
LOC100514232;SNOWBALL_007050_st	LOC100514232	olfactory receptor 6C6-like	Cluster020
LOC100515773;SNOWBALL_020156_st	LOC100515773	olfactory receptor 4C13-like	Cluster020
LOC100525114;SNOWBALL_024117_st	LOC100525114	PREDICTED: Sus scrofa similar to Gag-Pro-Pol protein (LOC100153776), mRNA	Cluster020
OR13G1;SNOWBALL_003493_s_st	OR13G1	olfactory receptor, family 13, subfamily G, member 1	Cluster020
OR4K5;SNOWBALL_011138_st	OR4K5	olfactory receptor, family 4, subfamily K, member 5	Cluster020
OR5F1;SNOWBALL_003661_st	OR5F1	olfactory receptor, family 5, subfamily F, member 1	Cluster020
ARL6IP1;SNOWBALL_034954_st	ARL6IP1	ADP-ribosylation factor-like 6 interacting protein 1	Cluster021
ATAD5;SNOWBALL_014547_st	ATAD5	ATPase family, AAA domain containing 5	Cluster021
ATAD5;SNOWBALL_014603_s_st	ATAD5	ATPase family, AAA domain containing 5	Cluster021
BRCA1;SNOWBALL_022321_st	BRCA1	breast cancer 1, early onset	Cluster021
BRCA1;SNOWBALL_025303_s_st	BRCA1	breast cancer 1, early onset	Cluster021
BRCA1;SNOWBALL_026649_st	BRCA1	breast cancer 1, early onset	Cluster021
CASC1;SNOWBALL_007223_st	CASC1	cancer susceptibility candidate 1	Cluster021
CASC1;SNOWBALL_034732_st	CASC1	cancer susceptibility candidate 1	Cluster021
CEP152;SNOWBALL_002819_st	CEP152	centrosomal protein 152kDa	Cluster021
CIP2A;SNOWBALL_046845_st	CIP2A	cancerous inhibitor of PP2A	Cluster021
ECT2;SNOWBALL_045163_st	ECT2	epithelial cell transforming sequence 2 oncogene	Cluster021
KIAA1524;SNOWBALL_033139_st	KIAA1524	KIAA1524	Cluster021
KIAA1524;SNOWBALL_034220_st	KIAA1524	KIAA1524	Cluster021
LOC100516927;SNOWBALL_033014_st	LOC100516927	Ssc_hash_S23698704 1107436 MARC 4PIG Sus scrofa cDNA 5prime, mRNA sequence /clone_end=5prime /gb=DN109807 /gi=59787218 /ug=Ssc.43520 /len=872	Cluster021
LOC100518089;SNOWBALL_012921_st	LOC100518089	protein FAM72A-like	Cluster021
MASTL;SNOWBALL_013427_s_st	MASTL	microtubule associated serine/threonine kinase-like	Cluster021
MASTL;SNOWBALL_013466_st	MASTL	microtubule associated serine/threonine kinase-like	Cluster021
MASTL;SNOWBALL_046228_st	MASTL	microtubule associated serine/threonine kinase-like	Cluster021
P2RY13;SNOWBALL_015681_st	P2RY13	purinergic receptor P2Y, G-protein coupled, 13	Cluster021
ATAD5;SNOWBALL_014664_st	ATAD5	ATPase family, AAA domain containing 5	Cluster022
BRCA2;SNOWBALL_013794_st	BRCA2	breast cancer 2, early onset	Cluster022
C15orf42;SNOWBALL_010207_s_st	C15orf42	chromosome 15 open reading frame 42	Cluster022
DEK;SNOWBALL_009561_st	DEK	DEK oncogene	Cluster022
DHFR;SNOWBALL_002297_st	DHFR	dihydrofolate reductase	Cluster022
LOC100154672;SNOWBALL_025160_s_st	LOC100154672	PREDICTED: Sus scrofa similar to leucine-rich repeat kinase 1 (LOC100154672), mRNA	Cluster022
LOC100511464;SNOWBALL_011936_st	LOC100511464	uncharacterized protein C4orf21-like	Cluster022
LOC100513056;SNOWBALL_002483_st	LOC100513056	uncharacterized protein C6orf167-like	Cluster022
LOC100514675;SNOWBALL_033712_st	LOC100514675	Ssc_hash_S23697299 1105912 MARC 4PIG Sus scrofa cDNA 5prime, mRNA sequence /clone_end=5prime /gb=DN108402 /gi=59784174 /ug=Ssc.47534 /len=885	Cluster022
LOC100520695;SNOWBALL_014717_st	LOC100520695	spindle and kinetochore-associated protein 2-like	Cluster022
MMS22L;SNOWBALL_002392_s_st	MMS22L	MMS22-like, DNA repair protein	Cluster022
MMS22L;SNOWBALL_002640_s_st	MMS22L	MMS22-like, DNA repair protein	Cluster022
PCNA;SNOWBALL_025518_s_st	PCNA	proliferating cell nuclear antigen	Cluster022
PCNA;SNOWBALL_026592_s_st	PCNA	proliferating cell nuclear antigen	Cluster022
POLE;SNOWBALL_030937_st	POLE	polymerase (DNA directed), epsilon	Cluster022
TMPO;SNOWBALL_007801_st	TMPO	thymopoietin	Cluster022
ZNF367;SNOWBALL_013352_st	ZNF367	zinc finger protein 367	Cluster022
0;SNOWBALL_039556_st	0	0	Cluster023
DNM3;SNOWBALL_012922_s_st	DNM3	dynamin 3	Cluster023
LOC100524921;SNOWBALL_026119_st	LOC100524921	Sus scrofa mRNA, clone:TCH010082F07, expressed in trachea	Cluster023
PLEKHA8;SNOWBALL_021448_s_st	PLEKHA8	pleckstrin homology domain containing, family A (phosphoinositide binding specific) member 8	Cluster023
PLEKHA8;SNOWBALL_025759_s_st	PLEKHA8	pleckstrin homology domain containing, family A (phosphoinositide binding specific) member 8	Cluster023
PLEKHA8;SNOWBALL_025798_st	PLEKHA8	pleckstrin homology domain containing, family A (phosphoinositide binding specific) member 8	Cluster023
PLEKHA9;SNOWBALL_019916_st	PLEKHA9	//pleckstrin homology domain containing, family A (phosphoinositide binding specific) member 9 [Source:HGNC Symbol;Acc:30222]	Cluster023
PLEKHF1;SNOWBALL_008090_st	PLEKHF1	pleckstrin homology domain containing, family F (with FYVE domain) member 1	Cluster023
PLXNB1;SNOWBALL_015328_st	PLXNB1	plexin B1	Cluster023
TRAK2;SNOWBALL_018203_st	TRAK2	trafficking protein, kinesin binding 2	Cluster023
TRAK2;SNOWBALL_021622_st	TRAK2	trafficking protein, kinesin binding 2	Cluster023
TRAK2;SNOWBALL_028004_st	TRAK2	trafficking protein, kinesin binding 2	Cluster023
TRAK2;SNOWBALL_046327_st	TRAK2	trafficking protein, kinesin binding 2	Cluster023
TRIM63;SNOWBALL_035434_st	TRIM63	tripartite motif containing 63	Cluster023
TRIM63;SNOWBALL_036067_st	TRIM63	tripartite motif containing 63	Cluster023
ZDHHC9;SNOWBALL_020749_st	ZDHHC9	zinc finger, DHHC-type containing 9	Cluster023
0;SNOWBALL_029808_st	0	Ssc_hash_S17502168 866942 MARC 4PIG Sus scrofa cDNA 3prime, mRNA sequence /clone_end=3prime /gb=CF789652 /gi=37794213 /ug=Ssc.22257 /len=597	Cluster024
0;SNOWBALL_046464_st	0	0	Cluster024
5S_rRNA;SNOWBALL_011932_st	5S_rRNA	5S ribosomal RNA [Source: RFAM;Acc:RF00001]	Cluster024
C12orf29;SNOWBALL_007722_st	C12orf29	chromosome 12 open reading frame 29	Cluster024
CCDC138;SNOWBALL_004645_st	CCDC138	coiled-coil domain containing 138	Cluster024
CENPV;SNOWBALL_014840_st	CENPV	centromere protein V	Cluster024
E2F7;SNOWBALL_007743_st	E2F7	E2F transcription factor 7	Cluster024
ELOVL2;SNOWBALL_009551_st	ELOVL2	elongation of very long chain fatty acids (FEN1/Elo2, SUR4/Elo3, yeast)-like 2	Cluster024
ELOVL4;SNOWBALL_002478_st	ELOVL4	elongation of very long chain fatty acids (FEN1/Elo2, SUR4/Elo3, yeast)-like 4	Cluster024
HEY2;SNOWBALL_002235_st	HEY2	hairy/enhancer-of-split related with YRPW motif 2	Cluster024
LOC100156687;SNOWBALL_025057_st	LOC100156687	PREDICTED: Sus scrofa similar to proline-rich transmembrane protein 3 (LOC100156687), mRNA	Cluster024
MPP6;SNOWBALL_019816_st	MPP6	membrane protein, palmitoylated 6 (MAGUK p55 subfamily member 6)	Cluster024
NCAM1;SNOWBALL_012430_st	NCAM1	neural cell adhesion molecule 1	Cluster024
ORMDL1;SNOWBALL_018014_s_st	ORMDL1	ORM1-like 1 (S. cerevisiae)	Cluster024
ORMDL1;SNOWBALL_023896_s_st	ORMDL1	ORM1-like 1 (S. cerevisiae)	Cluster024
RAD51C;SNOWBALL_014422_st	RAD51C	RAD51 homolog C (S. cerevisiae)	Cluster024
ACSF2;SNOWBALL_014571_st	ACSF2	acyl-CoA synthetase family member 2	Cluster025
AP2S1;SNOWBALL_008280_st	AP2S1	adaptor-related protein complex 2, sigma 1 subunit	Cluster025
BCAT2;SNOWBALL_008347_st	BCAT2	branched chain amino-acid transaminase 2, mitochondrial	Cluster025
C6orf161;SNOWBALL_016002_st	C6orf161	family with sequence similarity 165, member A [Source:HGNC Symbol;Acc:21400]	Cluster025
CORO7;SNOWBALL_004709_s_st	CORO7	coronin 7	Cluster025
EIF2C4;SNOWBALL_008731_st	EIF2C4	eukaryotic translation initiation factor 2C, 4	Cluster025
EIF2C4;SNOWBALL_029609_st	EIF2C4	eukaryotic translation initiation factor 2C, 4	Cluster025
EIF2C4;SNOWBALL_035779_st	EIF2C4	eukaryotic translation initiation factor 2C, 4	Cluster025
GYPC;SNOWBALL_017734_st	GYPC	glycophorin C (Gerbich blood group)	Cluster025
HAUS4;SNOWBALL_025628_st	HAUS4	HAUS augmin-like complex, subunit 4	Cluster025
MFSD7;SNOWBALL_011272_st	MFSD7	major facilitator superfamily domain containing 7	Cluster025
PLP2;SNOWBALL_020220_st	PLP2	proteolipid protein 2 (colonic epithelium-enriched)	Cluster025
PTPN18;SNOWBALL_017726_st	PTPN18	protein tyrosine phosphatase, non-receptor type 18 (brain-derived)	Cluster025
ST3GAL4;SNOWBALL_012858_st	ST3GAL4	ST3 beta-galactoside alpha-2,3-sialyltransferase 4	Cluster025
TMEM97;SNOWBALL_025820_st	TMEM97	transmembrane protein 97	Cluster025
TRERF1;SNOWBALL_025177_s_st	TRERF1	transcriptional regulating factor 1	Cluster025
0;SNOWBALL_039201_st	0	0	Cluster026
0;SNOWBALL_041381_st	0	0	Cluster026
ARG1;SNOWBALL_040040_st	ARG1	arginase, liver	Cluster026
ARG2;SNOWBALL_001506_s_st	ARG2	arginase, type II	Cluster026
ARG2;SNOWBALL_001507_s_st	ARG2	arginase, type II	Cluster026
ARG2;SNOWBALL_001508_st	ARG2	arginase, type II	Cluster026
ARG2;SNOWBALL_001509_s_st	ARG2	arginase, type II	Cluster026
ARG2;SNOWBALL_001511_s_st	ARG2	arginase, type II	Cluster026
COQ10B;SNOWBALL_018208_s_st	COQ10B	coenzyme Q10 homolog B (S. cerevisiae)	Cluster026
EGFR;SNOWBALL_026888_st	EGFR	epidermal growth factor receptor	Cluster026
LOC100152647;SNOWBALL_023879_st	LOC100152647	PREDICTED: Sus scrofa similar to coenzyme Q10 homolog B (LOC100152647), mRNA	Cluster026
NFIL3;SNOWBALL_000296_st	NFIL3	nuclear factor, interleukin 3 regulated	Cluster026
PLEKHH1;SNOWBALL_010168_st	PLEKHH1	pleckstrin homology domain containing, family H (with MyTH4 domain) member 1	Cluster026
PTGS2;SNOWBALL_013144_st	PTGS2	prostaglandin-endoperoxide synthase 2 (prostaglandin G/H synthase and cyclooxygenase)	Cluster026
RTN3;SNOWBALL_044890_st	RTN3	reticulon 3	Cluster026
CCDC126;SNOWBALL_033063_st	CCDC126	coiled-coil domain containing 126	Cluster027
CH242-146I16.1;SNOWBALL_000026_s_st	CH242-146I16.1	OTTSUSG00000001552	Cluster027
FBXO48;SNOWBALL_005027_st	FBXO48	F-box protein 48	Cluster027
FGFR1OP2;SNOWBALL_007346_st	FGFR1OP2	FGFR1 oncogene partner 2	Cluster027
JAK2;SNOWBALL_002723_st	JAK2	Janus kinase 2	Cluster027
LOC100521881;SNOWBALL_002728_st	LOC100521881	GPI ethanolamine phosphate transferase 1-like	Cluster027
MAP3K7;SNOWBALL_000027_s_st	MAP3K7	mitogen-activated protein kinase kinase kinase 7	Cluster027
PIGN;SNOWBALL_003313_st	PIGN	phosphatidylinositol glycan anchor biosynthesis, class N	Cluster027
PPP2R2A;SNOWBALL_016329_st	PPP2R2A	protein phosphatase 2, regulatory subunit B, alpha	Cluster027
SNX25;SNOWBALL_017776_st	SNX25	sorting nexin 25	Cluster027
SNX25;SNOWBALL_023868_s_st	SNX25	sorting nexin 25	Cluster027
TIA1;SNOWBALL_005088_st	TIA1	TIA1 cytotoxic granule-associated RNA binding protein	Cluster027
USP15;SNOWBALL_038873_st	USP15	ubiquitin specific peptidase 15	Cluster027
ZCCHC6;SNOWBALL_000003_st	ZCCHC6	zinc finger, CCHC domain containing 6	Cluster027
0;SNOWBALL_039662_st	0	0	Cluster028
ABI2;SNOWBALL_027701_st	ABI2	abl-interactor 2	Cluster028
C10orf128;SNOWBALL_017239_st	C10orf128	chromosome 10 open reading frame 128	Cluster028
ITGA6;SNOWBALL_017871_s_st	ITGA6	integrin, alpha 6	Cluster028
ITGA6;SNOWBALL_017934_st	ITGA6	integrin, alpha 6	Cluster028
ITGA6;SNOWBALL_023934_s_st	ITGA6	integrin, alpha 6	Cluster028
LOC100153525;SNOWBALL_025187_st	LOC100153525	PREDICTED: Sus scrofa similar to triggering receptor expressed on myeloid cells 2 (LOC100153525), mRNA	Cluster028
LOC100154258;SNOWBALL_023579_st	LOC100154258	PREDICTED: Sus scrofa similar to Phosphate-regulating neutral endopeptidase (Metalloendopeptidase homolog PEX) (X-linked hypophosphatemia protein) (HYP) (Vitamin D-resistant hypophosphatemic rickets protein) (LOC100154258), mRNA	Cluster028
LOC100518277;SNOWBALL_044489_st	LOC100518277	glycophorin-C-like	Cluster028
PHEX;SNOWBALL_020059_s_st	PHEX	phosphate regulating endopeptidase homolog, X-linked	Cluster028
PHEX;SNOWBALL_020086_s_st	PHEX	phosphate regulating endopeptidase homolog, X-linked	Cluster028
PHEX;SNOWBALL_032067_st	PHEX	phosphate regulating endopeptidase homolog, X-linked	Cluster028
PHEX;SNOWBALL_041000_st	PHEX	phosphate regulating endopeptidase homolog, X-linked	Cluster028
TREM2;SNOWBALL_009864_s_st	TREM2	triggering receptor expressed on myeloid cells 2	Cluster028
5S_rRNA;SNOWBALL_014924_x_st	5S_rRNA	5S ribosomal RNA [Source: RFAM;Acc:RF00001]	Cluster029
LLPH;SNOWBALL_007239_st	LLPH	LLP homolog, long-term synaptic facilitation (Aplysia)	Cluster029
SCARNA4;SNOWBALL_006395_st	SCARNA4	Small Cajal body specific RNA 4 [Source: RFAM;Acc:RF00423]	Cluster029
SCARNA6;SNOWBALL_018380_st	SCARNA6	Small Cajal body specific RNA 6 [Source: RFAM;Acc:RF00478]	Cluster029
SNORA14;SNOWBALL_006579_st	SNORA14	Small nucleolar RNA SNORA14 [Source: RFAM;Acc:RF00397]	Cluster029
SNORA14;SNOWBALL_017533_st	SNORA14	Small nucleolar RNA SNORA14 [Source: RFAM;Acc:RF00397]	Cluster029
SNORA67;SNOWBALL_014731_st	SNORA67	Small nucleolar RNA SNORA67 [Source: RFAM;Acc:RF00272]	Cluster029
SNORA81;SNOWBALL_016070_st	SNORA81	Small nucleolar RNA SNORA81 [Source: RFAM;Acc:RF01241]	Cluster029
SNORD71;SNOWBALL_008957_st	SNORD71	Small nucleolar RNA SNORD71 [Source: RFAM;Acc:RF00576]	Cluster029
snoU13;SNOWBALL_018433_x_st	snoU13	Small nucleolar RNA U13 [Source: RFAM;Acc:RF01210]	Cluster029
U12;SNOWBALL_007462_st	U12	U12 minor spliceosomal RNA [Source: RFAM;Acc:RF00007]	Cluster029
U2;SNOWBALL_011694_x_st	U2	U2 spliceosomal RNA [Source: RFAM;Acc:RF00004]	Cluster029
Y_RNA;SNOWBALL_013181_s_st	Y_RNA	Y RNA [Source: RFAM;Acc:RF00019]	Cluster029
BAZ1A;SNOWBALL_010304_st	BAZ1A	bromodomain adjacent to zinc finger domain, 1A	Cluster030
BAZ1A;SNOWBALL_010596_st	BAZ1A	bromodomain adjacent to zinc finger domain, 1A	Cluster030
BAZ1A;SNOWBALL_010816_s_st	BAZ1A	bromodomain adjacent to zinc finger domain, 1A	Cluster030
CCL3L1;SNOWBALL_000203_st	CCL3L1	chemokine (C-C motif) ligand 3-like 1	Cluster030
CEBPB;SNOWBALL_000431_st	CEBPB	CCAAT/enhancer binding protein (C/EBP), beta	Cluster030
GGTA1;SNOWBALL_003366_st	GGTA1	N-acetyllactosaminide alpha-1,3-galactosyltransferase (EC 2.4.1.87)(UDP-galactose:beta-D-galactosyl-1,4-N-acetyl-D-glucosaminide alpha-1,3-galactosyltransferase)(Galactosyltransferase) [Source:UniProtKB/Swiss-Prot;Acc:P50127]	Cluster030
IL1A;SNOWBALL_000678_st	IL1A	interleukin 1, alpha	Cluster030
N4BP1;SNOWBALL_008067_st	N4BP1	NEDD4 binding protein 1	Cluster030
PSMA3;SNOWBALL_003077_st	PSMA3	proteasome (prosome, macropain) subunit, alpha type, 3	Cluster030
TRAF3IP2;SNOWBALL_000032_st	TRAF3IP2	TRAF3 interacting protein 2	Cluster030
ZC3H12C;SNOWBALL_012390_st	ZC3H12C	zinc finger CCCH-type containing 12C	Cluster030
ZC3H12C;SNOWBALL_036205_st	ZC3H12C	zinc finger CCCH-type containing 12C	Cluster030
ZC3H12C;SNOWBALL_042457_st	ZC3H12C	zinc finger CCCH-type containing 12C	Cluster030
FAM185A;SNOWBALL_012698_s_st	FAM185A	family with sequence similarity 185, member A	Cluster031
LOC100518987;SNOWBALL_013971_st	LOC100518987	transcription factor Dp-1-like	Cluster031
LSM3;SNOWBALL_015760_st	LSM3	LSM3 homolog, U6 small nuclear RNA associated (S. cerevisiae)	Cluster031
LYAR;SNOWBALL_011304_st	LYAR	Ly1 antibody reactive homolog (mouse)	Cluster031
MORC4;SNOWBALL_020389_st	MORC4	MORC family CW-type zinc finger 4	Cluster031
SKP2;SNOWBALL_018588_st	SKP2	S-phase kinase-associated protein 2 (p45)	Cluster031
SKP2;SNOWBALL_029941_st	SKP2	S-phase kinase-associated protein 2 (p45)	Cluster031
TRIM37;SNOWBALL_000194_st	TRIM37	tripartite motif containing 37	Cluster031
TRIM37;SNOWBALL_047579_st	TRIM37	tripartite motif containing 37	Cluster031
TRIP13;SNOWBALL_022468_st	TRIP13	thyroid hormone receptor interactor 13	Cluster031
WDHD1;SNOWBALL_002773_st	WDHD1	WD repeat and HMG-box DNA binding protein 1	Cluster031
ZWILCH;SNOWBALL_003253_st	ZWILCH	Zwilch, kinetochore associated, homolog (Drosophila)	Cluster031
0;SNOWBALL_021333_st	0	Sus scrofa mRNA, clone:MLN010062B05, expressed in mesenteric lymph nodes	Cluster032
0;SNOWBALL_032484_st	0	Ssc_hash_S22314187 CJ021927 full-length enriched swine cDNA library, adult spleen Sus scrofa cDNA clone SPL01D070099 5prime, mRNA sequence /clone=SPL01D070099 /clone_end=5prime /gb=CJ021927 /gi=54526664 /ug=Ssc.38804 /len=818	Cluster032
0;SNOWBALL_033435_st	0	Ssc_hash_S18336412 BP463659 full-length enriched swine cDNA library, adult uterus Sus scrofa cDNA clone UTR010080D05 5prime, mRNA sequence /clone=UTR010080D05 /clone_end=5prime /gb=BP463659 /gi=40482605 /ug=Ssc.46163 /len=727	Cluster032
0;SNOWBALL_041849_st	0	0	Cluster032
FLT1;SNOWBALL_013756_s_st	FLT1	fms-related tyrosine kinase 1 (vascular endothelial growth factor/vascular permeability factor receptor)	Cluster032
FLT1;SNOWBALL_013759_s_st	FLT1	fms-related tyrosine kinase 1 (vascular endothelial growth factor/vascular permeability factor receptor)	Cluster032
FLT1;SNOWBALL_023354_st	FLT1	fms-related tyrosine kinase 1 (vascular endothelial growth factor/vascular permeability factor receptor)	Cluster032
LOC100522792;SNOWBALL_004549_st	LOC100522792	protein kinase C beta type-like	Cluster032
MIR500A;bta-mir-500_s_st	MIR500A	MI0009851	Cluster032
PRKCB;SNOWBALL_034875_st	PRKCB	protein kinase C, beta	Cluster032
SDS;SNOWBALL_016626_s_st	SDS	serine dehydratase	Cluster032
SDS;SNOWBALL_024358_s_st	SDS	serine dehydratase	Cluster032
AADACL1;SNOWBALL_015639_s_st	AADACL1	neutral cholesterol ester hydrolase 1 [Source:HGNC Symbol;Acc:29260]	Cluster033
GPX4;SNOWBALL_020945_s_st	GPX4	glutathione peroxidase 4 (phospholipid hydroperoxidase)	Cluster033
GPX4;SNOWBALL_020961_s_st	GPX4	glutathione peroxidase 4 (phospholipid hydroperoxidase)	Cluster033
LOC100517092;SNOWBALL_007148_st	LOC100517092	carboxypeptidase M-like	Cluster033
LXN;SNOWBALL_021335_s_st	LXN	latexin	Cluster033
LXN;SNOWBALL_021348_s_st	LXN	latexin	Cluster033
MSR1;SNOWBALL_018968_st	MSR1	macrophage scavenger receptor 1	Cluster033
PTPLAD2;SNOWBALL_002841_st	PTPLAD2	protein tyrosine phosphatase-like A domain containing 2	Cluster033
SCARB2;SNOWBALL_034531_st	SCARB2	scavenger receptor class B, member 2	Cluster033
SCARB2;SNOWBALL_037566_st	SCARB2	scavenger receptor class B, member 2	Cluster033
TIMP2;SNOWBALL_014148_st	TIMP2	TIMP metallopeptidase inhibitor 2	Cluster033
TIMP2;SNOWBALL_022952_s_st	TIMP2	TIMP metallopeptidase inhibitor 2	Cluster033
CH242-24K10.1;SNOWBALL_000963_s_st	CH242-24K10.1	OTTSUSG00000000944	Cluster034
CH242-24K10.1;SNOWBALL_000964_st	CH242-24K10.1	OTTSUSG00000000944	Cluster034
CH242-24K10.1;SNOWBALL_000965_st	CH242-24K10.1	OTTSUSG00000000944	Cluster034
GPR109A;SNOWBALL_024409_st	GPR109A	G protein-coupled receptor 109A	Cluster034
GPR109A;SNOWBALL_024410_s_st	GPR109A	G protein-coupled receptor 109A	Cluster034
KDM6B;SNOWBALL_014990_st	KDM6B	lysine (K)-specific demethylase 6B	Cluster034
KDM6B;SNOWBALL_015061_s_st	KDM6B	lysine (K)-specific demethylase 6B	Cluster034
NDEL1;SNOWBALL_015081_st	NDEL1	nudE nuclear distribution gene E homolog (A. nidulans)-like 1	Cluster034
NFAT5;SNOWBALL_032643_st	NFAT5	nuclear factor of activated T-cells 5, tonicity-responsive	Cluster034
NFAT5;SNOWBALL_035224_st	NFAT5	nuclear factor of activated T-cells 5, tonicity-responsive	Cluster034
NFAT5;SNOWBALL_042987_st	NFAT5	nuclear factor of activated T-cells 5, tonicity-responsive	Cluster034
NFAT5;SNOWBALL_047713_st	NFAT5	nuclear factor of activated T-cells 5, tonicity-responsive	Cluster034
AURKB;SNOWBALL_047422_st	AURKB	aurora kinase B	Cluster035
CDCA2;SNOWBALL_016283_st	CDCA2	cell division cycle associated 2	Cluster035
CDKN2C;SNOWBALL_009316_st	CDKN2C	cyclin-dependent kinase inhibitor 2C (p18, inhibits CDK4)	Cluster035
CENPI;SNOWBALL_001776_s_st	CENPI	centromere protein I	Cluster035
FBXO5;SNOWBALL_002050_st	FBXO5	F-box protein 5	Cluster035
LOC100511381;SNOWBALL_007752_st	LOC100511381	uncharacterized protein C12orf32 homolog	Cluster035
NCAPG2;SNOWBALL_019571_st	NCAPG2	non-SMC condensin II complex, subunit G2	Cluster035
NCAPG2;SNOWBALL_021521_s_st	NCAPG2	non-SMC condensin II complex, subunit G2	Cluster035
NCAPG2;SNOWBALL_030589_st	NCAPG2	non-SMC condensin II complex, subunit G2	Cluster035
NCAPG2;SNOWBALL_036719_st	NCAPG2	non-SMC condensin II complex, subunit G2	Cluster035
SKA1;SNOWBALL_002661_st	SKA1	spindle and kinetochore associated complex subunit 1	Cluster035
0;SNOWBALL_021027_s_st	0	Sus scrofa immunoglobulin IgA heavy chain constant region mRNA, partial cds	Cluster036
0;SNOWBALL_025378_st	0	Sus scrofa mRNA, clone:MLN010081F01, expressed in mesenteric lymph node	Cluster036
0;SNOWBALL_026128_s_st	0	Sus scrofa mRNA, clone:TCH010069B03, expressed in trachea	Cluster036
IGJ;SNOWBALL_011427_st	IGJ	immunoglobulin J polypeptide, linker protein for immunoglobulin alpha and mu polypeptides	Cluster036
LOC100514073;SNOWBALL_016801_s_st	LOC100514073	hypothetical LOC100514073	Cluster036
LOC100514429;SNOWBALL_024222_st	LOC100514429	PREDICTED: Sus scrofa similar to hCG2010519 (LOC100153893), mRNA	Cluster036
LOC396781;SNOWBALL_021762_st	LOC396781	Sus scrofa mRNA, clone:TCH010103D10, expressed in trachea	Cluster036
LOC396781;SNOWBALL_021784_s_st	LOC396781	Sus scrofa mRNA, clone:TCH010072C03, expressed in trachea	Cluster036
LOC396781;SNOWBALL_022695_x_st	LOC396781	SSU38209 Sus scrofa immunglobulin VDJ region mRNA, partial cds	Cluster036
LOC396781;SNOWBALL_025282_st	LOC396781	Sus scrofa clone IgGE1 mutated immunoglobulin heavy chain mRNA, partial cds	Cluster036
LOC396781;SNOWBALL_026805_x_st	LOC396781	Sus scrofa immunoglobulin heavy chain variable region (VHZ) mRNA, partial cds	Cluster036
FAM105A;SNOWBALL_018535_st	FAM105A	family with sequence similarity 105, member A	Cluster037
GNAT3;SNOWBALL_012536_st	GNAT3	guanine nucleotide binding protein, alpha transducing 3	Cluster037
LOC100506127;SNOWBALL_012289_st	LOC100506127	putative uncharacterized protein FLJ37770-like	Cluster037
LOC100507989;SNOWBALL_046033_st	LOC100507989	hypothetical LOC100507989	Cluster037
NUAK1;SNOWBALL_006820_st	NUAK1	NUAK family, SNF1-like kinase, 1	Cluster037
Pmar_PMAR023976;SNOWBALL_035688_st	Pmar_PMAR023976	Ssc_hash_S40194647 rjej19b_g23.y1 jej Sus scrofa cDNA 5prime, mRNA sequence /clone_end=5prime /gb=EW289554 /gi=182496765 /ug=Ssc.62560 /len=580	Cluster037
RNF125;SNOWBALL_001016_s_st	RNF125	ring finger protein 125	Cluster037
RNF125;SNOWBALL_001017_st	RNF125	ring finger protein 125	Cluster037
RNF125;SNOWBALL_039405_st	RNF125	ring finger protein 125	Cluster037
RPL19;SNOWBALL_027391_st	RPL19	ribosomal protein L19	Cluster037
SESN1;SNOWBALL_002619_st	SESN1	sestrin 1	Cluster037
0;SNOWBALL_040647_st	0	0	Cluster038
0;SNOWBALL_043776_st	0	0	Cluster038
0;SNOWBALL_046190_st	0	0	Cluster038
CU302381.1;SNOWBALL_000780_s_st	CU302381.1	OTTSUSG00000000751 possible gene similar to Hyaluronan synthase 2	Cluster038
FBXO32;SNOWBALL_029930_st	FBXO32	F-box protein 32	Cluster038
FBXO32;SNOWBALL_044410_st	FBXO32	F-box protein 32	Cluster038
KCNN4;SNOWBALL_008405_s_st	KCNN4	potassium intermediate/small conductance calcium-activated channel, subfamily N, member 4	Cluster038
KCNN4;SNOWBALL_008552_st	KCNN4	potassium intermediate/small conductance calcium-activated channel, subfamily N, member 4	Cluster038
SEMA6A;SNOWBALL_034258_st	SEMA6A	sema domain, transmembrane domain (TM), and cytoplasmic domain, (semaphorin) 6A	Cluster038
SHAS2;SNOWBALL_023182_st	SHAS2	Sus scrofa hyaluronan synthase 2 (SHAS2), mRNA	Cluster038
TRIM9;SNOWBALL_044377_st	TRIM9	tripartite motif containing 9	Cluster038
ADAM17;SNOWBALL_000698_st	ADAM17	ADAM metallopeptidase domain 17	Cluster039
ADAM17;SNOWBALL_000699_st	ADAM17	ADAM metallopeptidase domain 17	Cluster039
ADAM17;SNOWBALL_000700_st	ADAM17	ADAM metallopeptidase domain 17	Cluster039
DMXL2;SNOWBALL_002441_st	DMXL2	Dmx-like 2	Cluster039
DMXL2;SNOWBALL_002664_s_st	DMXL2	Dmx-like 2	Cluster039
FMNL3;SNOWBALL_025982_st	FMNL3	formin-like 3	Cluster039
IL8;SNOWBALL_001522_st	IL8	interleukin 8	Cluster039
PION;SNOWBALL_039635_st	PION	pigeon homolog (Drosophila)	Cluster039
PION;SNOWBALL_042381_st	PION	pigeon homolog (Drosophila)	Cluster039
PLEK;SNOWBALL_005263_st	PLEK	pleckstrin	Cluster039
SLC18A1;SNOWBALL_016251_st	SLC18A1	solute carrier family 18 (vesicular monoamine), member 1	Cluster039
0;SNOWBALL_044407_st	0	0	Cluster040
ATP2A2;SNOWBALL_016526_st	ATP2A2	ATPase, Ca++ transporting, cardiac muscle, slow twitch 2	Cluster040
CHIC2;SNOWBALL_011622_st	CHIC2	cysteine-rich hydrophobic domain 2	Cluster040
DUSP5;SNOWBALL_017023_st	DUSP5	dual specificity phosphatase 5	Cluster040
KIAA0562;SNOWBALL_008213_s_st	KIAA0562	KIAA0562 [Source:HGNC Symbol;Acc:24866]	Cluster040
LOC100516668;SNOWBALL_004571_st	LOC100516668	rab5 GDP/GTP exchange factor-like	Cluster040
LOC100522765;SNOWBALL_030762_st	LOC100522765	Ssc_hash_S19546171 951637 MARC 4PIG Sus scrofa cDNA 5prime, mRNA sequence /clone_end=5prime /gb=CN162267 /gi=46176697 /ug=Ssc.27493 /len=906	Cluster040
PIM2;SNOWBALL_022327_st	PIM2	pim-2 oncogene	Cluster040
PIP5K1A;SNOWBALL_006614_st	PIP5K1A	phosphatidylinositol-4-phosphate 5-kinase, type I, alpha	Cluster040
PLK3;SNOWBALL_009045_st	PLK3	polo-like kinase 3	Cluster040
UAP1;SNOWBALL_005910_st	UAP1	UDP-N-acteylglucosamine pyrophosphorylase 1	Cluster040
0;SNOWBALL_035123_st	0	Ssc_hash_S17525154 BX674295 Sus Scrofa library (scac) Sus scrofa cDNA clone scac0042.h.07 5prim, mRNA sequence /clone=scac0042.h.07 /clone_end=5prime /gb=BX674295 /gi=90246040 /ug=Ssc.60277 /len=832	Cluster041
ACCN1;SNOWBALL_034997_st	ACCN1	amiloride-sensitive cation channel 1, neuronal	Cluster041
cetn4;SNOWBALL_029081_st	cetn4	Ssc_hash_S39950143 rpigcf0_020291.y1 ctl Sus scrofa cDNA 5prime, mRNA sequence /clone_end=5prime /gb=EW045208 /gi=181320245 /ug=Ssc.16792 /len=628	Cluster041
LOC100505533;SNOWBALL_042489_st	LOC100505533	hypothetical LOC100505533	Cluster041
LOC100513889;SNOWBALL_018339_st	LOC100513889	putative serine protease 47-like	Cluster041
LOC100514256;SNOWBALL_018332_s_st	LOC100514256	putative serine protease 47-like	Cluster041
LOC100514433;SNOWBALL_018474_st	LOC100514433	protein FAM22G-like	Cluster041
LOC100521573;SNOWBALL_025152_st	LOC100521573	PREDICTED: Sus scrofa similar to retroviral gag protein (LOC100157076), mRNA	Cluster041
MCOLN2;SNOWBALL_025417_st	MCOLN2	mucolipin 2	Cluster041
MONBRDRAFT_23436;SNOWBALL_018282_st	MONBRDRAFT_23436	hypothetical protein	Cluster041
PPIE;SNOWBALL_043555_st	PPIE	peptidylprolyl isomerase E (cyclophilin E)	Cluster041
SCARNA13;SNOWBALL_011232_st	SCARNA13	Small Cajal body specific RNA 13 [Source: RFAM;Acc:RF00231]	Cluster042
SCARNA18;SNOWBALL_004027_st	SCARNA18	small Cajal body-specific RNA 18 [Source: RFAM;Acc:RF00283]	Cluster042
SNORA29;SNOWBALL_015988_st	SNORA29	Small nucleolar RNA SNORA29 [Source: RFAM;Acc:RF00429]	Cluster042
SNORA3;SNOWBALL_013093_st	SNORA3	Small nucleolar RNA SNORA3/SNORA45 family [Source: RFAM;Acc:RF00334]	Cluster042
SNORA41;SNOWBALL_018420_st	SNORA41	Small nucleolar RNA SNORA41 [Source: RFAM;Acc:RF00403]	Cluster042
SNORA58;SNOWBALL_006634_st	SNORA58	Small nucleolar RNA SNORA58 [Source: RFAM;Acc:RF00418]	Cluster042
SNORA79;SNOWBALL_010993_st	SNORA79	Small nucleolar RNA SNORA79 [Source: RFAM;Acc:RF00600]	Cluster042
SNORD17;SNOWBALL_019327_st	SNORD17	Small nucleolar RNA SNORD17 [Source: RFAM;Acc:RF00567]	Cluster042
snoU6-53;SNOWBALL_011148_s_st	snoU6-53	Small nucleolar RNA U6-53/MBII-28 [Source: RFAM;Acc:RF00377]	Cluster042
U5;SNOWBALL_004123_x_st	U5	U5 spliceosomal RNA [Source: RFAM;Acc:RF00020]	Cluster042
U6atac;SNOWBALL_003406_s_st	U6atac	U6atac minor spliceosomal RNA [Source: RFAM;Acc:RF00619]	Cluster042
BHLHE41;SNOWBALL_007251_st	BHLHE41	basic helix-loop-helix family, member e41	Cluster043
BHLHE41;SNOWBALL_039964_st	BHLHE41	basic helix-loop-helix family, member e41	Cluster043
BTC;SNOWBALL_011613_st	BTC	betacellulin	Cluster043
BTC;SNOWBALL_033720_st	BTC	betacellulin	Cluster043
C9orf125;SNOWBALL_003856_st	C9orf125	chromosome 9 open reading frame 125	Cluster043
KRTAP2-4;SNOWBALL_026201_st	KRTAP2-4	keratin associated protein 2-4	Cluster043
LOC100520850;SNOWBALL_021397_st	LOC100520850	Sus scrofa mRNA, clone:MLN010030D12, expressed in mesenteric lymph nodes	Cluster043
PARM1;SNOWBALL_027706_st	PARM1	prostate androgen-regulated mucin-like protein 1	Cluster043
TMEM20;SNOWBALL_017455_st	TMEM20	transmembrane protein 20	Cluster043
TMEM20;SNOWBALL_024582_st	TMEM20	transmembrane protein 20	Cluster043
BCL2;SNOWBALL_037633_st	BCL2	B-cell CLL/lymphoma 2	Cluster044
BST2;SNOWBALL_020988_s_st	BST2	bone marrow stromal cell antigen 2	Cluster044
BST2;SNOWBALL_021284_st	BST2	bone marrow stromal cell antigen 2	Cluster044
BST2;SNOWBALL_021393_s_st	BST2	bone marrow stromal cell antigen 2	Cluster044
CCRL2;SNOWBALL_022250_st	CCRL2	chemokine (C-C motif) receptor-like 2	Cluster044
LASS6;SNOWBALL_017946_st	LASS6	LAG1 homolog, ceramide synthase 6	Cluster044
LOC100152503;SNOWBALL_010223_s_st	LOC100152503	ATP-binding cassette sub-family D member 4-like	Cluster044
LOC100512893;SNOWBALL_005510_st	LOC100512893	prenylcysteine oxidase-like	Cluster044
PCYOX1;SNOWBALL_005332_st	PCYOX1	prenylcysteine oxidase 1	Cluster044
SEMA4A;SNOWBALL_005891_st	SEMA4A	sema domain, immunoglobulin domain (Ig), transmembrane domain (TM) and short cytoplasmic domain, (semaphorin) 4A	Cluster044
0;SNOWBALL_032094_st	0	Ssc_hash_S26717314 AJ953398 KN404_1 Sus scrofa cDNA clone C0007746k07 5prime, mRNA sequence /clone=C0007746k07 /clone_end=5prime /gb=AJ953398 /gi=74370214 /ug=Ssc.36652 /len=716	Cluster045
ADAMTS6;SNOWBALL_018823_st	ADAMTS6	ADAM metallopeptidase with thrombospondin type 1 motif, 6	Cluster045
ADAMTS6;SNOWBALL_035326_st	ADAMTS6	ADAM metallopeptidase with thrombospondin type 1 motif, 6	Cluster045
ELMO1;SNOWBALL_019801_st	ELMO1	engulfment and cell motility 1	Cluster045
ELMO1;SNOWBALL_042342_st	ELMO1	engulfment and cell motility 1	Cluster045
FLJ37798;SNOWBALL_032541_st	FLJ37798	Ssc_hash_S19542284 947166 MARC 4PIG Sus scrofa cDNA 5prime, mRNA sequence /clone_end=5prime /gb=CN158380 /gi=46172810 /ug=Ssc.39558 /len=895	Cluster045
MYO5A;SNOWBALL_002431_s_st	MYO5A	myosin VA (heavy chain 12, myoxin)	Cluster045
MYO5A;SNOWBALL_002513_s_st	MYO5A	myosin VA (heavy chain 12, myoxin)	Cluster045
SLC37A4;SNOWBALL_012780_st	SLC37A4	solute carrier family 37 (glucose-6-phosphate transporter), member 4	Cluster045
C1GALT1;SNOWBALL_012561_st	C1GALT1	core 1 synthase, glycoprotein-N-acetylgalactosamine 3-beta-galactosyltransferase, 1	Cluster046
LAS1L;SNOWBALL_020255_st	LAS1L	LAS1-like (S. cerevisiae)	Cluster046
LAS1L;SNOWBALL_024708_s_st	LAS1L	LAS1-like (S. cerevisiae)	Cluster046
LAS1L;SNOWBALL_045014_st	LAS1L	LAS1-like (S. cerevisiae)	Cluster046
LOC100156298;SNOWBALL_024710_st	LOC100156298	PREDICTED: Sus scrofa similar to LAS1-like (S. cerevisiae) (LOC100154758), mRNA	Cluster046
MED13L;SNOWBALL_036094_st	MED13L	mediator complex subunit 13-like	Cluster046
MOBKL1A;SNOWBALL_011577_st	MOBKL1A	MOB1, Mps One Binder kinase activator-like 1A (yeast)	Cluster046
MTMR7;SNOWBALL_043374_st	MTMR7	myotubularin related protein 7	Cluster046
UBE2Q2;SNOWBALL_035898_st	UBE2Q2	ubiquitin-conjugating enzyme E2Q family member 2	Cluster046
0;SNOWBALL_027613_st	0	Ssc_hash_S6013640 359859 MARC 1PIG Sus scrofa cDNA 5prime, mRNA sequence /clone_end=5prime /gb=BG896072 /gi=14306313 /ti=448059913 /ug=Ssc.4454 /len=605	Cluster047
0;SNOWBALL_039868_st	0	0	Cluster047
0;SNOWBALL_043959_st	0	0	Cluster047
ARGLU1;SNOWBALL_014104_st	ARGLU1	arginine and glutamate rich 1	Cluster047
CSF2RB;SNOWBALL_006862_st	CSF2RB	colony stimulating factor 2 receptor, beta, low-affinity (granulocyte-macrophage)	Cluster047
MIR29C;bta-mir-29c_s_st	MIR29C	MI0005044	Cluster047
MLL5;SNOWBALL_026290_st	MLL5	myeloid/lymphoid or mixed-lineage leukemia 5 (trithorax homolog, Drosophila)	Cluster047
MLL5;SNOWBALL_031504_st	MLL5	myeloid/lymphoid or mixed-lineage leukemia 5 (trithorax homolog, Drosophila)	Cluster047
ssc-mir-29c;SNOWBALL_013037_s_st	ssc-mir-29c	ssc-mir-29c [Source:miRBase;Acc:MI0002460]	Cluster047
CYP4F3;SNOWBALL_022868_st	CYP4F3	cytochrome P450, family 4, subfamily F, polypeptide 3	Cluster048
FCN2;SNOWBALL_020970_s_st	FCN2	ficolin (collagen/fibrinogen domain containing lectin) 2 (hucolin)	Cluster048
FCN2;SNOWBALL_021424_s_st	FCN2	ficolin (collagen/fibrinogen domain containing lectin) 2 (hucolin)	Cluster048
FCN2;SNOWBALL_025326_s_st	FCN2	ficolin (collagen/fibrinogen domain containing lectin) 2 (hucolin)	Cluster048
FCN2;SNOWBALL_026202_s_st	FCN2	ficolin (collagen/fibrinogen domain containing lectin) 2 (hucolin)	Cluster048
FCN2;SNOWBALL_026386_st	FCN2	ficolin (collagen/fibrinogen domain containing lectin) 2 (hucolin)	Cluster048
PGM2;SNOWBALL_011351_st	PGM2	phosphoglucomutase 2	Cluster048
PRKCQ;SNOWBALL_013606_st	PRKCQ	protein kinase C, theta	Cluster048
PRKCQ;SNOWBALL_013694_st	PRKCQ	protein kinase C, theta	Cluster048
0;SNOWBALL_030642_st	0	Ssc_hash_S19547916 994201 MARC 4PIG Sus scrofa cDNA 5prime, mRNA sequence /clone_end=5prime /gb=CN164083 /gi=46178513 /ug=Ssc.26959 /len=780	Cluster049
GK;SNOWBALL_020097_st	GK	glycerol kinase	Cluster049
GK;SNOWBALL_022980_s_st	GK	glycerol kinase	Cluster049
LOC100514917;SNOWBALL_029089_st	LOC100514917	Ssc_hash_S35327081 SusFleck_BFN_0017_0020_5_pCNS_C10 SusFleck Backfat Normalized Sus scrofa cDNA clone 0017_0020_C10 5prime, mRNA sequence /clone=0017_0020_C10 /clone_end=5prime /gb=DT325473 /gi=116342242 /ug=Ssc.16975 /len=901	Cluster049
MPHOSPH8;SNOWBALL_014080_st	MPHOSPH8	M-phase phosphoprotein 8	Cluster049
NOB1;SNOWBALL_007969_st	NOB1	NIN1/RPN12 binding protein 1 homolog (S. cerevisiae)	Cluster049
TANC2;SNOWBALL_014286_st	TANC2	tetratricopeptide repeat, ankyrin repeat and coiled-coil containing 2	Cluster049
TANC2;SNOWBALL_014288_s_st	TANC2	tetratricopeptide repeat, ankyrin repeat and coiled-coil containing 2	Cluster049
TANC2;SNOWBALL_014353_s_st	TANC2	tetratricopeptide repeat, ankyrin repeat and coiled-coil containing 2	Cluster049
0;SNOWBALL_022277_s_st	0	Sus scrofa mRNA, clone:PBL010021A02, expressed in peripheral blood mononuclear cells	Cluster050
0;SNOWBALL_026040_st	0	Sus scrofa mRNA, clone:LNG010070A10, expressed in lung	Cluster050
0;SNOWBALL_032550_st	0	Ssc_hash_S34531202 DB805073 full-length enriched swine cDNA library, adult skin Sus scrofa cDNA clone SKNB10083H12 5prime, mRNA sequence /clone=SKNB10083H12 /clone_end=5prime /gb=DB805073 /gi=112764777 /ug=Ssc.39662 /len=833	Cluster050
0;SNOWBALL_033412_st	0	Ssc_hash_S26717972 AJ954056 KN404_1 Sus scrofa cDNA clone C0007740l21 5prime, mRNA sequence /clone=C0007740l21 /clone_end=5prime /gb=AJ954056 /gi=74370872 /ug=Ssc.46032 /len=840	Cluster050
0;SNOWBALL_040772_st	0	0	Cluster050
LOC100514881;SNOWBALL_026019_st	LOC100514881	Sus scrofa mRNA, clone:LNG010093G09, expressed in lung	Cluster050
PIK3R1;SNOWBALL_018737_st	PIK3R1	phosphoinositide-3-kinase, regulatory subunit 1 (alpha)	Cluster050
PIK3R1;SNOWBALL_030826_st	PIK3R1	phosphoinositide-3-kinase, regulatory subunit 1 (alpha)	Cluster050
ATP5G2;SNOWBALL_021747_st	ATP5G2	ATP synthase, H+ transporting, mitochondrial Fo complex, subunit C2 (subunit 9)	Cluster051
HADH;SNOWBALL_011823_st	HADH	hydroxyacyl-CoA dehydrogenase	Cluster051
LOC100525089;SNOWBALL_019268_st	LOC100525089	UPF0687 protein C20orf27-like	Cluster051
MTA1;SNOWBALL_028637_st	MTA1	metastasis associated 1	Cluster051
NDUFV3;SNOWBALL_026032_st	NDUFV3	NADH dehydrogenase (ubiquinone) flavoprotein 3, 10kDa	Cluster051
SLC25A35;SNOWBALL_027011_s_st	SLC25A35	solute carrier family 25, member 35	Cluster051
SUCLG1;SNOWBALL_005021_s_st	SUCLG1	succinate-CoA ligase, alpha subunit	Cluster051
SUCLG1;SNOWBALL_005506_st	SUCLG1	succinate-CoA ligase, alpha subunit	Cluster051
EPB41L2;SNOWBALL_002338_st	EPB41L2	erythrocyte membrane protein band 4.1-like 2	Cluster052
FLNB;SNOWBALL_015513_st	FLNB	filamin B, beta	Cluster052
FLNB;SNOWBALL_015592_st	FLNB	filamin B, beta	Cluster052
KPNA3;SNOWBALL_013829_s_st	KPNA3	karyopherin alpha 3 (importin alpha 4)	Cluster052
LAMC1;SNOWBALL_012954_st	LAMC1	laminin, gamma 1 (formerly LAMB2)	Cluster052
LOC100517490;SNOWBALL_013887_st	LOC100517490	importin subunit alpha-3-like	Cluster052
SLC22A17;SNOWBALL_010177_st	SLC22A17	solute carrier family 22, member 17	Cluster052
STRADB;SNOWBALL_018161_st	STRADB	STE20-related kinase adaptor beta	Cluster052
CH242-154K8.1;SNOWBALL_001822_s_st	CH242-154K8.1	OTTSUSG00000001409 novel gene	Cluster053
CH242-154K8.1;SNOWBALL_001823_s_st	CH242-154K8.1	OTTSUSG00000001409 novel gene	Cluster053
CH242-154K8.1;SNOWBALL_001824_s_st	CH242-154K8.1	OTTSUSG00000001409 novel gene	Cluster053
CH242-154K8.1;SNOWBALL_001827_s_st	CH242-154K8.1	OTTSUSG00000001409 novel gene	Cluster053
PLS3;SNOWBALL_001815_s_st	PLS3	plastin 3	Cluster053
PLS3;SNOWBALL_001817_s_st	PLS3	plastin 3	Cluster053
PLS3;SNOWBALL_001819_s_st	PLS3	plastin 3	Cluster053
PLS3;SNOWBALL_001820_s_st	PLS3	plastin 3	Cluster053
CA13;SNOWBALL_005655_st	CA13	carbonic anhydrase XIII	Cluster054
NDRG3;SNOWBALL_019300_st	NDRG3	NDRG family member 3	Cluster054
PTMS;SNOWBALL_007425_st	PTMS	parathymosin	Cluster054
RAG1AP1;SNOWBALL_000863_s_st	RAG1AP1	OTTSUSG00000001806 recombination activating gene 1 activating protein 1	Cluster054
RAG1AP1;SNOWBALL_000864_s_st	RAG1AP1	OTTSUSG00000001806 recombination activating gene 1 activating protein 1	Cluster054
TMEM106C;SNOWBALL_007618_s_st	TMEM106C	transmembrane protein 106C	Cluster054
TMEM106C;SNOWBALL_007791_st	TMEM106C	transmembrane protein 106C	Cluster054
TMEM106C;SNOWBALL_018199_st	TMEM106C	transmembrane protein 106C	Cluster054
CYP3A29;SNOWBALL_021088_s_st	CYP3A29	Sus scrofa cytochrome P450 3A29 (CYP3A29), mRNA	Cluster055
CYP3A29;SNOWBALL_022608_s_st	CYP3A29	Sus scrofa cytochrome P450 3A (CYP3A) mRNA, complete cds	Cluster055
CYP3A29;SNOWBALL_023365_s_st	CYP3A29	Sus scrofa breed Bama miniature cytochrome P450 CYP3A mRNA, complete cds	Cluster055
CYP3A29;SNOWBALL_026004_s_st	CYP3A29	Sus scrofa mRNA, clone:LVR010017F03, expressed in liver	Cluster055
CYP3A29;SNOWBALL_027065_x_st	CYP3A29	Sus scrofa CYP3A29 mRNA for cytochrome P450 3A29v4, partial cds	Cluster055
CYP3A29;SNOWBALL_027067_x_st	CYP3A29	Sus scrofa CYP3A29 mRNA for cytochrome P450 3A29v2, partial cds	Cluster055
CYP3A46;SNOWBALL_022828_s_st	CYP3A46	Sus scrofa cytochrome P450 (CYP3A46v3) mRNA, partial cds	Cluster055
CYP3A46;SNOWBALL_027061_x_st	CYP3A46	Sus scrofa CYP3A46 mRNA for cytochrome P450 3A46v1, partial cds	Cluster055
GPM6B;SNOWBALL_001643_st	GPM6B	glycoprotein M6B	Cluster056
GPM6B;SNOWBALL_001644_s_st	GPM6B	glycoprotein M6B	Cluster056
GPM6B;SNOWBALL_001645_s_st	GPM6B	glycoprotein M6B	Cluster056
GPM6B;SNOWBALL_001646_st	GPM6B	glycoprotein M6B	Cluster056
GPM6B;SNOWBALL_001647_s_st	GPM6B	glycoprotein M6B	Cluster056
GPM6B;SNOWBALL_023600_s_st	GPM6B	glycoprotein M6B	Cluster056
GPM6B;SNOWBALL_023601_s_st	GPM6B	glycoprotein M6B	Cluster056
GPM6B;SNOWBALL_023602_s_st	GPM6B	glycoprotein M6B	Cluster056
0;SNOWBALL_032472_st	0	Ssc_hash_S23689826 1000319 MARC 4PIG Sus scrofa cDNA 5prime, mRNA sequence /clone_end=5prime /gb=DN100925 /gi=59773447 /ug=Ssc.38701 /len=910	Cluster057
0;SNOWBALL_035632_st	0	Ssc_hash_S18387489 938916 MARC 4PIG Sus scrofa cDNA 5prime, mRNA sequence /clone_end=5prime /gb=CK467602 /gi=40838879 /ug=Ssc.62386 /len=835	Cluster057
0;SNOWBALL_041240_st	0	0	Cluster057
0;SNOWBALL_046945_st	0	0	Cluster057
CYP4F2;SNOWBALL_022867_st	CYP4F2	cytochrome P450, family 4, subfamily F, polypeptide 2	Cluster057
NIPSNAP3B;SNOWBALL_032201_st	NIPSNAP3B	nipsnap homolog 3B (C. elegans)	Cluster057
PLCL1;SNOWBALL_018173_st	PLCL1	phospholipase C-like 1	Cluster057
RPL19;SNOWBALL_028196_st	RPL19	ribosomal protein L19	Cluster057
0;SNOWBALL_043840_st	0	0	Cluster058
AMPD2;SNOWBALL_027284_st	AMPD2	adenosine monophosphate deaminase 2	Cluster058
DNAJC25;SNOWBALL_003701_st	DNAJC25	DnaJ (Hsp40) homolog, subfamily C , member 25	Cluster058
LOC100477384;SNOWBALL_003430_s_st	LOC100477384	dnaJ homolog subfamily C member 25-like	Cluster058
LPHN2;SNOWBALL_008878_st	LPHN2	latrophilin 2	Cluster058
LPHN2;SNOWBALL_030297_st	LPHN2	latrophilin 2	Cluster058
PNO1;SNOWBALL_004939_st	PNO1	partner of NOB1 homolog (S. cerevisiae)	Cluster058
0;SNOWBALL_002287_st	0	0	Cluster059
0;SNOWBALL_007489_x_st	0	0	Cluster059
0;SNOWBALL_009268_x_st	0	0	Cluster059
0;SNOWBALL_011976_x_st	0	0	Cluster059
AP3S2;SNOWBALL_037899_st	AP3S2	adaptor-related protein complex 3, sigma 2 subunit	Cluster059
CCND2;SNOWBALL_039941_st	CCND2	cyclin D2	Cluster059
RPGR;SNOWBALL_026893_s_st	RPGR	retinitis pigmentosa GTPase regulator	Cluster059
0;SNOWBALL_039501_st	0	0	Cluster060
LOC100519778;SNOWBALL_025221_st	LOC100519778	PREDICTED: Sus scrofa similar to Probable 10-formyltetrahydrofolate dehydrogenase ALDH1L2 (Aldehyde dehydrogenase family 1 member L2) (LOC100156820), mRNA	Cluster060
PDCD1LG2;SNOWBALL_003072_s_st	PDCD1LG2	programmed cell death 1 ligand 2	Cluster060
PDCD1LG2;SNOWBALL_003184_st	PDCD1LG2	programmed cell death 1 ligand 2	Cluster060
PDCD1LG2;SNOWBALL_023175_st	PDCD1LG2	programmed cell death 1 ligand 2	Cluster060
PIK3AP1;SNOWBALL_034316_st	PIK3AP1	phosphoinositide-3-kinase adaptor protein 1	Cluster060
SNORA19;SNOWBALL_003925_st	SNORA19	Small nucleolar RNA SNORA19 [Source: RFAM;Acc:RF00413]	Cluster060
0;SNOWBALL_033390_st	0	Ssc_hash_S26717368 AJ953452 KN404_1 Sus scrofa cDNA clone C0007746h22 5prime, mRNA sequence /clone=C0007746h22 /clone_end=5prime /gb=AJ953452 /gi=74370268 /ug=Ssc.45915 /len=798	Cluster061
CLCN5;SNOWBALL_021385_st	CLCN5	chloride channel 5	Cluster061
ERO1L;SNOWBALL_002863_st	ERO1L	ERO1-like (S. cerevisiae)	Cluster061
ERO1L;SNOWBALL_023306_s_st	ERO1L	ERO1-like (S. cerevisiae)	Cluster061
GBE1;SNOWBALL_015795_st	GBE1	glucan (1,4-alpha-), branching enzyme 1	Cluster061
LOC100525314;SNOWBALL_033062_st	LOC100525314	Ssc_hash_S40438955 rret01_h21.y1 ret Sus scrofa cDNA 5prime, mRNA sequence /clone_end=5prime /gb=EW533561 /gi=183110654 /ug=Ssc.43827 /len=637	Cluster061
LONRF1;SNOWBALL_018983_st	LONRF1	LON peptidase N-terminal domain and ring finger 1	Cluster061
LOC100518105;SNOWBALL_020231_s_st	LOC100518105	X-linked phosphoglycerate kinase 1 Fragment [Source:UniProtKB/TrEMBL;Acc:Q6T4P2]	Cluster062
PGK1;SNOWBALL_001734_st	PGK1	phosphoglycerate kinase 1	Cluster062
PGK1;SNOWBALL_001735_s_st	PGK1	phosphoglycerate kinase 1	Cluster062
PGK1;SNOWBALL_001736_s_st	PGK1	phosphoglycerate kinase 1	Cluster062
PGK1;SNOWBALL_001739_st	PGK1	phosphoglycerate kinase 1	Cluster062
PGK1;SNOWBALL_001740_st	PGK1	phosphoglycerate kinase 1	Cluster062
PGK1;SNOWBALL_001741_s_st	PGK1	phosphoglycerate kinase 1	Cluster062
AHCTF1;SNOWBALL_013273_st	AHCTF1	AT hook containing transcription factor 1	Cluster063
ASH1L;SNOWBALL_005994_st	ASH1L	ash1 (absent, small, or homeotic)-like (Drosophila)	Cluster063
FAM108C1;SNOWBALL_010719_st	FAM108C1	family with sequence similarity 108, member C1	Cluster063
IPPK;SNOWBALL_004916_st	IPPK	inositol 1,3,4,5,6-pentakisphosphate 2-kinase	Cluster063
LOC646719;SNOWBALL_036777_st	LOC646719	Ssc_hash_S40486313 rspl30_l14.y1 spl Sus scrofa cDNA 5prime, mRNA sequence /clone_end=5prime /gb=EW580919 /gi=183038292 /ug=Ssc.69412 /len=523	Cluster063
LPGAT1;SNOWBALL_047320_st	LPGAT1	lysophosphatidylglycerol acyltransferase 1	Cluster063
PNPLA8;SNOWBALL_012823_st	PNPLA8	patatin-like phospholipase domain containing 8	Cluster063
0;SNOWBALL_045530_st	0	0	Cluster064
0;SNOWBALL_046511_st	0	0	Cluster064
0;SNOWBALL_047067_st	0	0	Cluster064
ANKRD22;SNOWBALL_016893_s_st	ANKRD22	ankyrin repeat domain 22	Cluster064
FOXP1;SNOWBALL_042373_st	FOXP1	forkhead box P1	Cluster064
LIPM;SNOWBALL_024614_st	LIPM	lipase, family member M	Cluster064
LOC100517064;SNOWBALL_023741_st	LOC100517064	PREDICTED: Sus scrofa similar to sulfiredoxin 1 homolog (LOC100154682), mRNA	Cluster064
0;SNOWBALL_033655_st	0	Ssc_hash_S34516527 DB786819 full-length enriched swine cDNA library, adult adrenal gland Sus scrofa cDNA clone ADR010060B01 5prime, mRNA sequence /clone=ADR010060B01 /clone_end=5prime /gb=DB786819 /gi=112770863 /ug=Ssc.47289 /len=818	Cluster065
0;SNOWBALL_039525_st	0	0	Cluster065
NRP1;SNOWBALL_030837_st	NRP1	neuropilin 1	Cluster065
NRP1;SNOWBALL_032326_st	NRP1	neuropilin 1	Cluster065
NRP1;SNOWBALL_033757_st	NRP1	neuropilin 1	Cluster065
NRP1;SNOWBALL_033810_st	NRP1	neuropilin 1	Cluster065
NRP1;SNOWBALL_034496_st	NRP1	neuropilin 1	Cluster065
BIRC3;SNOWBALL_021793_st	BIRC3	baculoviral IAP repeat containing 3	Cluster066
NFKBIA;SNOWBALL_001475_s_st	NFKBIA	nuclear factor of kappa light polypeptide gene enhancer in B-cells inhibitor, alpha	Cluster066
NFKBIA;SNOWBALL_001476_st	NFKBIA	nuclear factor of kappa light polypeptide gene enhancer in B-cells inhibitor, alpha	Cluster066
NFKBIE;SNOWBALL_001460_st	NFKBIE	nuclear factor of kappa light polypeptide gene enhancer in B-cells inhibitor, epsilon	Cluster066
PIAP;SNOWBALL_020919_s_st	PIAP	SSU79142 Sus scrofa putative inhibitor of apoptosis (PIAP) mRNA, complete cds	Cluster066
SLC41A2;SNOWBALL_007789_st	SLC41A2	solute carrier family 41, member 2	Cluster066
TNFAIP6;SNOWBALL_018354_st	TNFAIP6	tumor necrosis factor, alpha-induced protein 6	Cluster066
FLOT1;SNOWBALL_001106_s_st	FLOT1	OTTSUSG00000001296 flotillin 1	Cluster067
FLOT1;SNOWBALL_001107_s_st	FLOT1	OTTSUSG00000001296 flotillin 1	Cluster067
FLOT1;SNOWBALL_001109_st	FLOT1	OTTSUSG00000001296 flotillin 1	Cluster067
FLOT1;SNOWBALL_001110_s_st	FLOT1	OTTSUSG00000001296 flotillin 1	Cluster067
FLOT1;SNOWBALL_001111_s_st	FLOT1	OTTSUSG00000001296 flotillin 1	Cluster067
FLOT1;SNOWBALL_001113_st	FLOT1	OTTSUSG00000001296 flotillin 1	Cluster067
FLOT1;SNOWBALL_001114_s_st	FLOT1	OTTSUSG00000001296 flotillin 1	Cluster067
CADM1;SNOWBALL_029564_st	CADM1	cell adhesion molecule 1	Cluster068
LOC100516821;SNOWBALL_012680_st	LOC100516821	histone deacetylase 9-like	Cluster068
LOC100521739;SNOWBALL_012442_st	LOC100521739	cell adhesion molecule 1-like	Cluster068
LOC100523163;SNOWBALL_003882_st	LOC100523163	histone deacetylase 9-like	Cluster068
LOC100524575;SNOWBALL_012472_st	LOC100524575	cell adhesion molecule 1-like	Cluster068
MYEF2;SNOWBALL_031522_st	MYEF2	myelin expression factor 2	Cluster068
PB402277.00.0;SNOWBALL_041234_st	PB402277.00.0	hypothetical protein	Cluster068
AP1B1;SNOWBALL_016800_st	AP1B1	adaptor-related protein complex 1, beta 1 subunit	Cluster069
AP1B1;SNOWBALL_024279_s_st	AP1B1	adaptor-related protein complex 1, beta 1 subunit	Cluster069
LOC100520446;SNOWBALL_047778_st	LOC100520446	phosphatidylinositol-5-phosphate 4-kinase type-2 alpha-like	Cluster069
PIP5K2A;SNOWBALL_013423_st	PIP5K2A	phosphatidylinositol-5-phosphate 4-kinase, type II, alpha [Source:HGNC Symbol;Acc:8997]	Cluster069
PIP5K2A;SNOWBALL_013428_st	PIP5K2A	phosphatidylinositol-5-phosphate 4-kinase, type II, alpha [Source:HGNC Symbol;Acc:8997]	Cluster069
TMEM104;SNOWBALL_014224_st	TMEM104	transmembrane protein 104	Cluster069
WDR6;SNOWBALL_015353_st	WDR6	WD repeat domain 6	Cluster069
0;SNOWBALL_034313_st	0	Ssc_hash_S22285185 CJ027915 full-length enriched swine cDNA library, adult trachea Sus scrofa cDNA clone TCH01D120076 5prime, mRNA sequence /clone=TCH01D120076 /clone_end=5prime /gb=CJ027915 /gi=54539473 /ug=Ssc.52925 /len=792	Cluster070
0;SNOWBALL_041596_st	0	0	Cluster070
0;SNOWBALL_043582_st	0	0	Cluster070
DAB2;SNOWBALL_021292_st	DAB2	disabled homolog 2, mitogen-responsive phosphoprotein (Drosophila)	Cluster070
DAB2;SNOWBALL_028277_st	DAB2	disabled homolog 2, mitogen-responsive phosphoprotein (Drosophila)	Cluster070
DAB2;SNOWBALL_047203_st	DAB2	disabled homolog 2, mitogen-responsive phosphoprotein (Drosophila)	Cluster070
DAB2;SNOWBALL_047230_st	DAB2	disabled homolog 2, mitogen-responsive phosphoprotein (Drosophila)	Cluster070
LOC100523914;SNOWBALL_012564_st	LOC100523914	zinc finger BED domain-containing protein 6-like	Cluster071
LOC100524647;SNOWBALL_015636_s_st	LOC100524647	TATA element modulatory factor-like	Cluster071
LOC100524647;SNOWBALL_015722_s_st	LOC100524647	TATA element modulatory factor-like	Cluster071
ZC3H11A;SNOWBALL_021806_s_st	ZC3H11A	zinc finger CCCH-type containing 11A	Cluster071
ZC3H11A;SNOWBALL_021969_st	ZC3H11A	zinc finger CCCH-type containing 11A	Cluster071
ZC3H11A;SNOWBALL_026182_s_st	ZC3H11A	zinc finger CCCH-type containing 11A	Cluster071
ZC3H11A;SNOWBALL_036894_st	ZC3H11A	zinc finger CCCH-type containing 11A	Cluster071
KIAA0586;SNOWBALL_003207_st	KIAA0586	KIAA0586	Cluster072
KIAA1797;SNOWBALL_002725_st	KIAA1797	KIAA1797	Cluster072
KIAA1797;SNOWBALL_025252_st	KIAA1797	KIAA1797	Cluster072
KIAA1797;SNOWBALL_031762_st	KIAA1797	KIAA1797	Cluster072
LOC100511609;SNOWBALL_022825_s_st	LOC100511609	Sus scrofa toll-like receptor 8 (TLR8), mRNA	Cluster072
NUCKS1;SNOWBALL_025756_st	NUCKS1	nuclear casein kinase and cyclin-dependent kinase substrate 1	Cluster072
TLR8;SNOWBALL_020048_s_st	TLR8	toll-like receptor 8	Cluster072
LOC100126583;SNOWBALL_026275_st	LOC100126583	Sus scrofa mRNA, clone:TCH010038E03, expressed in trachea	Cluster073
MIR2359;bta-mir-2359_st	MIR2359	MI0011389	Cluster073
MIR329A;bta-mir-329a_st	MIR329A	MI0009801	Cluster073
MIR577;hsa-mir-577_st	MIR577	MI0003584	Cluster073
U6;SNOWBALL_004215_x_st	U6	U6 spliceosomal RNA [Source: RFAM;Acc:RF00026]	Cluster073
U6;SNOWBALL_005312_x_st	U6	U6 spliceosomal RNA [Source: RFAM;Acc:RF00026]	Cluster073
U6;SNOWBALL_018427_st	U6	U6 spliceosomal RNA [Source: RFAM;Acc:RF00026]	Cluster073
KDM5C;SNOWBALL_020197_s_st	KDM5C	lysine (K)-specific demethylase 5C	Cluster074
KDM5C;SNOWBALL_020253_st	KDM5C	lysine (K)-specific demethylase 5C	Cluster074
KDM5C;SNOWBALL_020286_s_st	KDM5C	lysine (K)-specific demethylase 5C	Cluster074
LOC100512071;SNOWBALL_014436_st	LOC100512071	Granulocyte colony-stimulating factor Precursor (G-CSF) [Source:UniProtKB/Swiss-Prot;Acc:O02837]	Cluster074
LOC100512071;SNOWBALL_014633_s_st	LOC100512071	Granulocyte colony-stimulating factor Precursor (G-CSF) [Source:UniProtKB/Swiss-Prot;Acc:O02837]	Cluster074
LOC100519880;SNOWBALL_023362_st	LOC100519880	Sus scrofa jumonji AT-rich interactive domain 1C (JARID1C) mRNA, complete cds	Cluster074
PLAUR;SNOWBALL_008585_st	PLAUR	plasminogen activator, urokinase receptor	Cluster074
0;SNOWBALL_044302_st	0	0	Cluster075
CD84;SNOWBALL_005801_st	CD84	CD84 molecule	Cluster075
CD84;SNOWBALL_005841_s_st	CD84	CD84 molecule	Cluster075
CD84;SNOWBALL_005997_s_st	CD84	CD84 molecule	Cluster075
CD84;SNOWBALL_042526_st	CD84	CD84 molecule	Cluster075
CD84;SNOWBALL_047671_st	CD84	CD84 molecule	Cluster075
LOC100152851;SNOWBALL_047712_st	LOC100152851	leukocyte differentiation antigen CD84	Cluster075
0;SNOWBALL_028049_st	0	Ssc_hash_S22275277 CJ011638 full-length enriched swine cDNA library, adult mesenteric lymph node Sus scrofa cDNA clone MLN01G040051 5prime, mRNA sequence /clone=MLN01G040051 /clone_end=5prime /gb=CJ011638 /gi=54505649 /ug=Ssc.7562 /len=827	Cluster076
0;SNOWBALL_032159_st	0	Ssc_hash_S29971613 PDUts1053A07 Porcine testis cDNA library I Sus scrofa cDNA clone PDUts1053A07 5prime, mRNA sequence /clone=PDUts1053A07 /clone_end=5prime /gb=CV868271 /gi=84122231 /ug=Ssc.37118 /len=719	Cluster076
0;SNOWBALL_032160_st	0	Ssc_hash_S26652334 BW983397 full-length enriched swine cDNA library, adult intestine Sus scrofa cDNA clone ITT010083F05 5prime, mRNA sequence /clone=ITT010083F05 /clone_end=5prime /gb=BW983397 /gi=74260237 /ug=Ssc.37123 /len=896	Cluster076
0;SNOWBALL_032524_st	0	Ssc_hash_S22280119 CJ022849 full-length enriched swine cDNA library, adult trachea Sus scrofa cDNA clone TCH01H020005 5prime, mRNA sequence /clone=TCH01H020005 /clone_end=5prime /gb=CJ022849 /gi=54528622 /ug=Ssc.39372 /len=888	Cluster076
0;SNOWBALL_033228_st	0	Ssc_hash_S19545058 950423 MARC 4PIG Sus scrofa cDNA 5prime, mRNA sequence /clone_end=5prime /gb=CN161154 /gi=46175584 /ug=Ssc.44953 /len=625	Cluster076
0;SNOWBALL_037169_st	0	Ssc_hash_S35325572 SusFleck_BFN_0005_0008_5_pCNS_H24 SusFleck Backfat Normalized Sus scrofa cDNA clone 0005_0008_H24 5prime, mRNA sequence /clone=0005_0008_H24 /clone_end=5prime /gb=DT323964 /gi=116341615 /ug=Ssc.74389 /len=670	Cluster076
0;SNOWBALL_046524_st	0	0	Cluster076
0;AFFX-BioC-3_at	0	0	Cluster077
0;AFFX-BioC-5_at	0	0	Cluster077
0;AFFX-BioDn-3_at	0	0	Cluster077
0;AFFX-BioDn-5_at	0	0	Cluster077
0;AFFX-CreX-3_at	0	0	Cluster077
0;AFFX-CreX-5_at	0	0	Cluster077
0;SNOWBALL_043701_st	0	0	Cluster078
CSF2;SNOWBALL_020927_s_st	CSF2	colony stimulating factor 2 (granulocyte-macrophage)	Cluster078
CSF2;SNOWBALL_020929_s_st	CSF2	colony stimulating factor 2 (granulocyte-macrophage)	Cluster078
CSF2;SNOWBALL_021094_s_st	CSF2	colony stimulating factor 2 (granulocyte-macrophage)	Cluster078
LOC396677;SNOWBALL_020915_s_st	LOC396677	Sus scrofa tissue factor mRNA, complete cds	Cluster078
LOC396677;SNOWBALL_026223_st	LOC396677	Sus scrofa mRNA, clone:OVRM10047D06, expressed in ovary	Cluster078
FBXL20;SNOWBALL_014723_st	FBXL20	F-box and leucine-rich repeat protein 20	Cluster079
FBXL20;SNOWBALL_028371_st	FBXL20	F-box and leucine-rich repeat protein 20	Cluster079
FBXL20;SNOWBALL_035210_st	FBXL20	F-box and leucine-rich repeat protein 20	Cluster079
LOC100517553;SNOWBALL_014502_s_st	LOC100517553	f-box/LRR-repeat protein 20-like	Cluster079
LOC100517553;SNOWBALL_029235_st	LOC100517553	Ssc_hash_S23691294 1097318 MARC 4PIG Sus scrofa cDNA 5prime, mRNA sequence /clone_end=5prime /gb=DN102393 /gi=59775169 /ug=Ssc.18138 /len=706	Cluster079
LOC100518093;SNOWBALL_014619_st	LOC100518093	f-box/LRR-repeat protein 20-like	Cluster079
0;SNOWBALL_005015_x_st	0	0	Cluster080
0;SNOWBALL_006407_s_st	0	0	Cluster080
0;SNOWBALL_016385_x_st	0	0	Cluster080
CAV1;SNOWBALL_038664_st	CAV1	caveolin 1, caveolae protein, 22kDa	Cluster080
MIR328;bta-mir-328_st	MIR328	MI0009800	Cluster080
NFAT5;SNOWBALL_020383_st	NFAT5	nuclear factor of activated T-cells 5, tonicity-responsive	Cluster080
CD36;SNOWBALL_001574_s_st	CD36	CD36 molecule (thrombospondin receptor)	Cluster081
CD36;SNOWBALL_001575_st	CD36	CD36 molecule (thrombospondin receptor)	Cluster081
CD36;SNOWBALL_001576_st	CD36	CD36 molecule (thrombospondin receptor)	Cluster081
CD36;SNOWBALL_001577_st	CD36	CD36 molecule (thrombospondin receptor)	Cluster081
CD36;SNOWBALL_001579_st	CD36	CD36 molecule (thrombospondin receptor)	Cluster081
CD36;SNOWBALL_035656_st	CD36	CD36 molecule (thrombospondin receptor)	Cluster081
ITGAV;SNOWBALL_018091_st	ITGAV	integrin, alpha V (vitronectin receptor, alpha polypeptide, antigen CD51)	Cluster082
ITGAV;SNOWBALL_018233_s_st	ITGAV	integrin, alpha V (vitronectin receptor, alpha polypeptide, antigen CD51)	Cluster082
ITGAV;SNOWBALL_023374_s_st	ITGAV	integrin, alpha V (vitronectin receptor, alpha polypeptide, antigen CD51)	Cluster082
ITGAV;SNOWBALL_023375_s_st	ITGAV	integrin, alpha V (vitronectin receptor, alpha polypeptide, antigen CD51)	Cluster082
ITGAV;SNOWBALL_027931_st	ITGAV	integrin, alpha V (vitronectin receptor, alpha polypeptide, antigen CD51)	Cluster082
ITGAV;SNOWBALL_047637_st	ITGAV	integrin, alpha V (vitronectin receptor, alpha polypeptide, antigen CD51)	Cluster082
IL4I1;SNOWBALL_000984_st	IL4I1	interleukin 4 induced 1	Cluster083
NOR-1;SNOWBALL_023180_s_st	NOR-1	Sus scrofa neuron-derived orphan receptor-1 alfa (NOR-1), mRNA	Cluster083
NR4A3;SNOWBALL_000095_st	NR4A3	nuclear receptor subfamily 4, group A, member 3	Cluster083
NR4A3;SNOWBALL_000096_s_st	NR4A3	nuclear receptor subfamily 4, group A, member 3	Cluster083
NR4A3;SNOWBALL_000097_s_st	NR4A3	nuclear receptor subfamily 4, group A, member 3	Cluster083
NR4A3;SNOWBALL_003459_st	NR4A3	nuclear receptor subfamily 4, group A, member 3	Cluster083
FZD4;SNOWBALL_012406_st	FZD4	frizzled homolog 4 (Drosophila)	Cluster084
FZD4;SNOWBALL_021984_s_st	FZD4	frizzled homolog 4 (Drosophila)	Cluster084
FZD4;SNOWBALL_022095_st	FZD4	frizzled homolog 4 (Drosophila)	Cluster084
FZD4;SNOWBALL_022320_s_st	FZD4	frizzled homolog 4 (Drosophila)	Cluster084
FZD4;SNOWBALL_025435_st	FZD4	frizzled homolog 4 (Drosophila)	Cluster084
FZD4;SNOWBALL_026194_s_st	FZD4	frizzled homolog 4 (Drosophila)	Cluster084
LOC100335800;SNOWBALL_021646_st	LOC100335800	Sus scrofa mRNA, clone:ITT010078F06, expressed in small intestine	Cluster085
LOC100335800;SNOWBALL_022749_s_st	LOC100335800	PIGTCRG10C Pig T-cell receptor gamma10 chain mRNA C-region, 3prime end of cds	Cluster085
LOC100335800;SNOWBALL_026900_x_st	LOC100335800	Sus scrofa TcRg mRNA for TcR gamma-chain, partial cds, clone: P7	Cluster085
LOC748908;SNOWBALL_026901_s_st	LOC748908	Sus scrofa TcRg mRNA for TcR gamma-chain, partial cds, clone: TI-8	Cluster085
TARP;SNOWBALL_022751_s_st	TARP	PIGTCRGDCB Pig T-cell receptor gamma and delta constant region mRNA, partial cds	Cluster085
TARP;SNOWBALL_025312_s_st	TARP	Sus scrofa T-cell receptor gamma chain mRNA, partial cds	Cluster085
NCOA1;SNOWBALL_005351_st	NCOA1	nuclear receptor coactivator 1	Cluster086
NCOA1;SNOWBALL_005421_s_st	NCOA1	nuclear receptor coactivator 1	Cluster086
NCOA1;SNOWBALL_022991_s_st	NCOA1	nuclear receptor coactivator 1	Cluster086
NCOA1;SNOWBALL_022992_s_st	NCOA1	nuclear receptor coactivator 1	Cluster086
NCOA1;SNOWBALL_026964_s_st	NCOA1	nuclear receptor coactivator 1	Cluster086
PHF11;SNOWBALL_013823_st	PHF11	PHD finger protein 11	Cluster086
CHD2;SNOWBALL_010484_st	CHD2	chromodomain helicase DNA binding protein 2	Cluster087
CHD2;SNOWBALL_029522_st	CHD2	chromodomain helicase DNA binding protein 2	Cluster087
CRKRS;SNOWBALL_014536_st	CRKRS	cyclin-dependent kinase 12 [Source:HGNC Symbol;Acc:24224]	Cluster087
LOC100517854;SNOWBALL_014979_st	LOC100517854	transcription elongation factor SPT6-like	Cluster087
MAPK6;SNOWBALL_002526_st	MAPK6	mitogen-activated protein kinase 6	Cluster087
SUPT6H;SNOWBALL_014841_st	SUPT6H	suppressor of Ty 6 homolog (S. cerevisiae)	Cluster087
0;SNOWBALL_031891_st	0	Ssc_hash_S26725895 AJ961979 KN404_2 Sus scrofa cDNA clone C0007758e21 5prime, mRNA sequence /clone=C0007758e21 /clone_end=5prime /gb=AJ961979 /gi=74378795 /ug=Ssc.35591 /len=846	Cluster088
0;SNOWBALL_033437_st	0	Ssc_hash_S26722124 AJ958208 KN404_2 Sus scrofa cDNA clone C0007750k12 5prime, mRNA sequence /clone=C0007750k12 /clone_end=5prime /gb=AJ958208 /gi=74375024 /ug=Ssc.46167 /len=820	Cluster088
0;SNOWBALL_033870_st	0	Ssc_hash_S18545677 BX914328 Sus Scrofa library (scan) Sus scrofa cDNA clone scan0001.p.22 5prim, mRNA sequence /clone=scan0001.p.22 /clone_end=5prime /gb=BX914328 /gi=90234494 /ug=Ssc.48500 /len=802	Cluster088
0;SNOWBALL_041842_st	0	0	Cluster088
0;SNOWBALL_042005_st	0	0	Cluster088
0;SNOWBALL_045773_st	0	0	Cluster088
IGF1;SNOWBALL_007578_s_st	IGF1	insulin-like growth factor 1 (somatomedin C)	Cluster089
IGF1;SNOWBALL_007703_s_st	IGF1	insulin-like growth factor 1 (somatomedin C)	Cluster089
IGF1;SNOWBALL_023015_st	IGF1	insulin-like growth factor 1 (somatomedin C)	Cluster089
IGF1;SNOWBALL_023016_s_st	IGF1	insulin-like growth factor 1 (somatomedin C)	Cluster089
IGF1;SNOWBALL_033183_st	IGF1	insulin-like growth factor 1 (somatomedin C)	Cluster089
IGF1;SNOWBALL_047807_st	IGF1	insulin-like growth factor 1 (somatomedin C)	Cluster089
CALM3;SNOWBALL_034128_st	CALM3	calmodulin 3 (phosphorylase kinase, delta)	Cluster090
FAM122B;SNOWBALL_020843_st	FAM122B	family with sequence similarity 122B	Cluster090
GNA12;SNOWBALL_004231_st	GNA12	guanine nucleotide binding protein (G protein) alpha 12	Cluster090
TUBB_1;SNOWBALL_001115_s_st	TUBB_1	OTTSUSG00000001295 tubulin, beta polypeptide	Cluster090
TUBB_2;SNOWBALL_001163_s_st	TUBB_2	OTTSUSG00000001294 tubulin, beta polypeptide	Cluster090
TUBB;SNOWBALL_009828_st	TUBB	tubulin, beta	Cluster090
0;SNOWBALL_032015_st	0	Ssc_hash_S26722207 AJ958291 KN404_2 Sus scrofa cDNA clone C0007749p02 5prime, mRNA sequence /clone=C0007749p02 /clone_end=5prime /gb=AJ958291 /gi=74375107 /ug=Ssc.36186 /len=811	Cluster091
0;SNOWBALL_032485_st	0	Ssc_hash_S22314177 CJ021917 full-length enriched swine cDNA library, adult spleen Sus scrofa cDNA clone SPL01C090099 5prime, mRNA sequence /clone=SPL01C090099 /clone_end=5prime /gb=CJ021917 /gi=54526641 /ug=Ssc.38805 /len=770	Cluster091
0;SNOWBALL_039871_st	0	0	Cluster091
0;SNOWBALL_042416_st	0	0	Cluster091
0;SNOWBALL_046062_st	0	0	Cluster091
A130050O07Rik;SNOWBALL_021493_s_st	A130050O07Rik	Sus scrofa mRNA, clone:THY010093D01, expressed in thymus	Cluster091
0;SNOWBALL_035333_st	0	Ssc_hash_S26392806 BW958562 full-length enriched swine cDNA library, adult alveolar macrophage Sus scrofa cDNA clone AMP010050F12 5prime, mRNA sequence /clone=AMP010050F12 /clone_end=5prime /gb=BW958562 /gi=71972032 /ug=Ssc.61065 /len=591	Cluster092
0;SNOWBALL_047034_st	0	0	Cluster092
LOC100277033;SNOWBALL_038057_st	LOC100277033	hypothetical protein LOC100277033	Cluster092
SLC8A1;SNOWBALL_021113_st	SLC8A1	solute carrier family 8 (sodium/calcium exchanger), member 1	Cluster092
SLC8A1;SNOWBALL_023252_st	SLC8A1	solute carrier family 8 (sodium/calcium exchanger), member 1	Cluster092
SLC8A1;SNOWBALL_047726_s_st	SLC8A1	solute carrier family 8 (sodium/calcium exchanger), member 1	Cluster092
0;SNOWBALL_025701_st	0	Sus scrofa mRNA, clone:OVRM10198G05, expressed in ovary	Cluster093
0;SNOWBALL_032158_st	0	Ssc_hash_S18274894 BP171385 full-length enriched swine cDNA library, adult uterus Sus scrofa cDNA clone UTR010021D10 5prime, mRNA sequence /clone=UTR010021D10 /clone_end=5prime /gb=BP171385 /gi=40420858 /ug=Ssc.37116 /len=847	Cluster093
0;SNOWBALL_035708_st	0	Ssc_hash_S19541577 946395 MARC 4PIG Sus scrofa cDNA 5prime, mRNA sequence /clone_end=5prime /gb=CN157673 /gi=46172103 /ug=Ssc.62616 /len=676	Cluster093
0;SNOWBALL_038790_st	0	0	Cluster093
0;SNOWBALL_043205_st	0	0	Cluster093
MTA1;SNOWBALL_031819_st	MTA1	metastasis associated 1	Cluster093
ACSL1;SNOWBALL_017781_st	ACSL1	acyl-CoA synthetase long-chain family member 1	Cluster094
ACSL1;SNOWBALL_017787_s_st	ACSL1	acyl-CoA synthetase long-chain family member 1	Cluster094
ENTPD7;SNOWBALL_017397_s_st	ENTPD7	ectonucleoside triphosphate diphosphohydrolase 7	Cluster094
LOC100515762;SNOWBALL_017785_s_st	LOC100515762	Fatty acid coenzyme A ligase long-chain 2 Fragment [Source:UniProtKB/TrEMBL;Acc:Q6RVD5]	Cluster094
SLC11A2;SNOWBALL_027492_st	SLC11A2	solute carrier family 11 (proton-coupled divalent metal ion transporters), member 2	Cluster094
TMEM120B;SNOWBALL_016462_st	TMEM120B	transmembrane protein 120B	Cluster094
C4orf43;SNOWBALL_011422_st	C4orf43	chromosome 4 open reading frame 43	Cluster095
NAA25;SNOWBALL_016759_s_st	NAA25	N(alpha)-acetyltransferase 25, NatB auxiliary subunit	Cluster095
NAA25;SNOWBALL_024345_s_st	NAA25	N(alpha)-acetyltransferase 25, NatB auxiliary subunit	Cluster095
NAA25;SNOWBALL_024348_st	NAA25	N(alpha)-acetyltransferase 25, NatB auxiliary subunit	Cluster095
PSMD1;SNOWBALL_018523_s_st	PSMD1	proteasome (prosome, macropain) 26S subunit, non-ATPase, 1	Cluster095
MBNL3;SNOWBALL_020716_st	MBNL3	muscleblind-like 3 (Drosophila)	Cluster096
MBNL3;SNOWBALL_038608_st	MBNL3	muscleblind-like 3 (Drosophila)	Cluster096
MBNL3;SNOWBALL_044578_st	MBNL3	muscleblind-like 3 (Drosophila)	Cluster096
MBNL3;SNOWBALL_046502_st	MBNL3	muscleblind-like 3 (Drosophila)	Cluster096
MBNL3;SNOWBALL_046781_st	MBNL3	muscleblind-like 3 (Drosophila)	Cluster096
FKBP5;SNOWBALL_029935_st	FKBP5	FK506 binding protein 5	Cluster097
LOC100520605;SNOWBALL_021689_s_st	LOC100520605	Sus scrofa mRNA, clone:ITT010064C11, expressed in small intestine	Cluster097
LOC100520605;SNOWBALL_026005_s_st	LOC100520605	Sus scrofa mRNA, clone:LVR010014G09, expressed in liver	Cluster097
LOC100520605;SNOWBALL_026303_s_st	LOC100520605	Sus scrofa mRNA, clone:OVRM10024D12, expressed in ovary	Cluster097
RHBDD1;SNOWBALL_018131_st	RHBDD1	rhomboid domain containing 1	Cluster097
LOC100153829;SNOWBALL_024859_st	LOC100153829	PREDICTED: Sus scrofa similar to nuclear factor of kappa light polypeptide gene enhancer in B-cells 2 (LOC100153829), mRNA	Cluster098
NFKB2;SNOWBALL_000351_st	NFKB2	nuclear factor of kappa light polypeptide gene enhancer in B-cells 2 (p49/p100)	Cluster098
NFKB2;SNOWBALL_000352_st	NFKB2	nuclear factor of kappa light polypeptide gene enhancer in B-cells 2 (p49/p100)	Cluster098
NFKB2;SNOWBALL_000353_st	NFKB2	nuclear factor of kappa light polypeptide gene enhancer in B-cells 2 (p49/p100)	Cluster098
NFKB2;SNOWBALL_037607_st	NFKB2	nuclear factor of kappa light polypeptide gene enhancer in B-cells 2 (p49/p100)	Cluster098
IGF1R;SNOWBALL_003019_st	IGF1R	insulin-like growth factor 1 receptor	Cluster099
IGF1R;SNOWBALL_003116_s_st	IGF1R	insulin-like growth factor 1 receptor	Cluster099
IGF1R;SNOWBALL_029041_st	IGF1R	insulin-like growth factor 1 receptor	Cluster099
IGF1R;SNOWBALL_045363_st	IGF1R	insulin-like growth factor 1 receptor	Cluster099
IGF1R;SNOWBALL_046349_st	IGF1R	insulin-like growth factor 1 receptor	Cluster099
LOC100516258;SNOWBALL_027074_st	LOC100516258	Sus scrofa mRNA for spectrin beta protein (pAZSP 3prime end)	Cluster100
LOC100516258;SNOWBALL_027092_st	LOC100516258	S.scrofa mRNA for spectrin beta protein (pAZSP 5prime end)	Cluster100
LOC100516258;SNOWBALL_033669_st	LOC100516258	Ssc_hash_S31104545 1512002 MARC 3PIG Sus scrofa cDNA 5prime, mRNA sequence /clone_end=5prime /gb=DY408383 /gi=87209686 /ug=Ssc.47358 /len=738	Cluster100
LOC100516258;SNOWBALL_045136_st	LOC100516258	spectrin beta chain, brain 1-like	Cluster100
SPTBN1;SNOWBALL_035142_st	SPTBN1	spectrin, beta, non-erythrocytic 1	Cluster100
NISCH;SNOWBALL_015400_st	NISCH	nischarin	Cluster101
NISCH;SNOWBALL_021780_s_st	NISCH	nischarin	Cluster101
NISCH;SNOWBALL_022122_st	NISCH	nischarin	Cluster101
NISCH;SNOWBALL_025089_st	NISCH	nischarin	Cluster101
NISCH;SNOWBALL_025846_s_st	NISCH	nischarin	Cluster101
CSRNP1;SNOWBALL_015275_st	CSRNP1	cysteine-serine-rich nuclear protein 1	Cluster102
CSRNP1;SNOWBALL_031271_st	CSRNP1	cysteine-serine-rich nuclear protein 1	Cluster102
LOC100506168;SNOWBALL_031547_st	LOC100506168	Ssc_hash_S19547785 994062 MARC 4PIG Sus scrofa cDNA 5prime, mRNA sequence /clone_end=5prime /gb=CN163952 /gi=46178382 /ug=Ssc.33779 /len=906	Cluster102
SGMS2;SNOWBALL_011947_st	SGMS2	sphingomyelin synthase 2	Cluster102
TFPI2;SNOWBALL_001568_st	TFPI2	tissue factor pathway inhibitor 2	Cluster102
ATP2B4;SNOWBALL_012862_st	ATP2B4	ATPase, Ca++ transporting, plasma membrane 4	Cluster103
ATP2B4;SNOWBALL_021316_s_st	ATP2B4	ATPase, Ca++ transporting, plasma membrane 4	Cluster103
ATP2B4;SNOWBALL_029118_st	ATP2B4	ATPase, Ca++ transporting, plasma membrane 4	Cluster103
ATP2B4;SNOWBALL_037776_st	ATP2B4	ATPase, Ca++ transporting, plasma membrane 4	Cluster103
GTF2E1;SNOWBALL_037982_st	GTF2E1	general transcription factor IIE, polypeptide 1, alpha 56kDa	Cluster103
HK1;SNOWBALL_020104_st	HK1	hexokinase 1	Cluster104
LOC100154872;SNOWBALL_014081_st	LOC100154872	40S ribosomal protein S15a-like	Cluster104
RPL21;SNOWBALL_013718_st	RPL21	ribosomal protein L21	Cluster104
RPL34;SNOWBALL_011747_s_st	RPL34	ribosomal protein L34	Cluster104
RPL35A;SNOWBALL_012299_s_st	RPL35A	ribosomal protein L35a	Cluster104
0;SNOWBALL_035797_st	0	Ssc_hash_S26396784 BW975512 full-length enriched swine cDNA library, adult periphral blood mononuclear cell Sus scrofa cDNA clone PBL010106D04 5prime, mRNA sequence /clone=PBL010106D04 /clone_end=5prime /gb=BW975512 /gi=71955450 /ug=Ssc.63120 /len=842	Cluster105
ABLIM1;SNOWBALL_017252_st	ABLIM1	actin binding LIM protein 1	Cluster105
ABLIM1;SNOWBALL_022346_s_st	ABLIM1	actin binding LIM protein 1	Cluster105
ABLIM1;SNOWBALL_025540_s_st	ABLIM1	actin binding LIM protein 1	Cluster105
ABLIM1;SNOWBALL_025862_s_st	ABLIM1	actin binding LIM protein 1	Cluster105
7SK;SNOWBALL_003873_st	7SK	7SK RNA [Source: RFAM;Acc:RF00100]	Cluster106
BIRC2;SNOWBALL_043953_st	BIRC2	baculoviral IAP repeat containing 2	Cluster106
BNIP3;SNOWBALL_021679_s_st	BNIP3	BCL2/adenovirus E1B 19kDa interacting protein 3	Cluster106
BNIP3;SNOWBALL_025423_st	BNIP3	BCL2/adenovirus E1B 19kDa interacting protein 3	Cluster106
SNAPC1;SNOWBALL_003276_st	SNAPC1	small nuclear RNA activating complex, polypeptide 1, 43kDa	Cluster106
AMN1;SNOWBALL_047616_st	AMN1	antagonist of mitotic exit network 1 homolog (S. cerevisiae)	Cluster107
LOC100156704;SNOWBALL_034534_st	LOC100156704	Ssc_hash_S17510778 BX666124 Sus Scrofa library (scag) Sus scrofa cDNA clone scag0007.d.04 3prim, mRNA sequence /clone=scag0007.d.04 /clone_end=3prime /gb=BX666124 /gi=90235887 /ug=Ssc.55240 /len=875	Cluster107
LRRC28;SNOWBALL_002744_st	LRRC28	leucine rich repeat containing 28	Cluster107
LRRC28;SNOWBALL_003300_st	LRRC28	leucine rich repeat containing 28	Cluster107
TTLL1;SNOWBALL_006719_st	TTLL1	tubulin tyrosine ligase-like family, member 1	Cluster107
0;SNOWBALL_029421_st	0	Ssc_hash_S16770038 842395 MARC 3PIG Sus scrofa cDNA 5prime, mRNA sequence /clone_end=5prime /gb=CF367633 /gi=34172364 /ug=Ssc.19080 /len=641	Cluster108
0;SNOWBALL_040897_st	0	0	Cluster108
LOC100511624;SNOWBALL_026155_st	LOC100511624	Sus scrofa mRNA, clone:OVRM10073A08, expressed in ovary	Cluster108
LRTM2;SNOWBALL_013981_st	LRTM2	leucine-rich repeats and transmembrane domains 2	Cluster108
RUNX1;SNOWBALL_025752_st	RUNX1	runt-related transcription factor 1	Cluster108
LDLR;SNOWBALL_000638_st	LDLR	low density lipoprotein receptor	Cluster109
LDLR;SNOWBALL_020942_s_st	LDLR	low density lipoprotein receptor	Cluster109
LDLR;SNOWBALL_022301_s_st	LDLR	low density lipoprotein receptor	Cluster109
LDLR;SNOWBALL_025714_st	LDLR	low density lipoprotein receptor	Cluster109
LDLR;SNOWBALL_026080_s_st	LDLR	low density lipoprotein receptor	Cluster109
LAMP2;SNOWBALL_001844_s_st	LAMP2	lysosomal-associated membrane protein 2	Cluster110
LAMP2;SNOWBALL_001846_s_st	LAMP2	lysosomal-associated membrane protein 2	Cluster110
LAMP2;SNOWBALL_001847_st	LAMP2	lysosomal-associated membrane protein 2	Cluster110
LAMP2;SNOWBALL_023536_s_st	LAMP2	lysosomal-associated membrane protein 2	Cluster110
LOC100513837;SNOWBALL_021730_st	LOC100513837	Sus scrofa mRNA, clone:HTMT10078H06, expressed in hypothalamus	Cluster110
SDHB;SNOWBALL_020909_s_st	SDHB	succinate dehydrogenase complex, subunit B, iron sulfur (Ip)	Cluster111
SDHB;SNOWBALL_021005_s_st	SDHB	succinate dehydrogenase complex, subunit B, iron sulfur (Ip)	Cluster111
SDHB;SNOWBALL_021155_s_st	SDHB	succinate dehydrogenase complex, subunit B, iron sulfur (Ip)	Cluster111
SDHB;SNOWBALL_022264_s_st	SDHB	succinate dehydrogenase complex, subunit B, iron sulfur (Ip)	Cluster111
SDHB;SNOWBALL_026461_st	SDHB	succinate dehydrogenase complex, subunit B, iron sulfur (Ip)	Cluster111
NRP2;SNOWBALL_018105_st	NRP2	neuropilin 2	Cluster112
NRP2;SNOWBALL_029001_st	NRP2	neuropilin 2	Cluster112
NRP2;SNOWBALL_029736_st	NRP2	neuropilin 2	Cluster112
NRP2;SNOWBALL_032557_st	NRP2	neuropilin 2	Cluster112
NRP2;SNOWBALL_033898_st	NRP2	neuropilin 2	Cluster112
DENND2D;SNOWBALL_006505_st	DENND2D	DENN/MADD domain containing 2D	Cluster113
HVCN1;SNOWBALL_016447_s_st	HVCN1	hydrogen voltage-gated channel 1	Cluster113
HVCN1;SNOWBALL_016509_st	HVCN1	hydrogen voltage-gated channel 1	Cluster113
HVCN1;SNOWBALL_037027_st	HVCN1	hydrogen voltage-gated channel 1	Cluster113
TCTN1;SNOWBALL_024389_st	TCTN1	tectonic family member 1	Cluster113
0;SNOWBALL_043888_st	0	0	Cluster114
NHSL1;SNOWBALL_002143_s_st	NHSL1	NHS-like 1	Cluster114
NHSL1;SNOWBALL_002154_st	NHSL1	NHS-like 1	Cluster114
NHSL1;SNOWBALL_030727_st	NHSL1	NHS-like 1	Cluster114
PTPN13;SNOWBALL_027480_st	PTPN13	protein tyrosine phosphatase, non-receptor type 13 (APO-1/CD95 (Fas)-associated phosphatase)	Cluster114
0;SNOWBALL_032602_st	0	Ssc_hash_S22286029 CJ028759 full-length enriched swine cDNA library, adult trachea Sus scrofa cDNA clone TCH01B100087 5prime, mRNA sequence /clone=TCH01B100087 /clone_end=5prime /gb=CJ028759 /gi=54541189 /ug=Ssc.40303 /len=878	Cluster115
0;SNOWBALL_041727_st	0	0	Cluster115
CNOT4;SNOWBALL_021643_s_st	CNOT4	CCR4-NOT transcription complex, subunit 4	Cluster115
CNOT4;SNOWBALL_025414_s_st	CNOT4	CCR4-NOT transcription complex, subunit 4	Cluster115
LOC100520060;SNOWBALL_045407_st	LOC100520060	bromodomain and WD repeat-containing protein 3-like	Cluster115
LOC100152991;SNOWBALL_027663_st	LOC100152991	Ssc_hash_S27600602 EST-AR127A11 Infected Porcine Thymus cDNA library Sus scrofa cDNA clone AR127A11, mRNA sequence /clone=AR127A11 /gb=DV225929 /gi=77592996 /ug=Ssc.4835 /len=744	Cluster116
PSMC1;SNOWBALL_010327_st	PSMC1	proteasome (prosome, macropain) 26S subunit, ATPase, 1	Cluster116
PSMD11;SNOWBALL_014491_st	PSMD11	proteasome (prosome, macropain) 26S subunit, non-ATPase, 11	Cluster116
PSMD7;SNOWBALL_025646_s_st	PSMD7	proteasome (prosome, macropain) 26S subunit, non-ATPase, 7	Cluster116
PSMD7;SNOWBALL_027026_s_st	PSMD7	proteasome (prosome, macropain) 26S subunit, non-ATPase, 7	Cluster116
CFLAR;SNOWBALL_018221_st	CFLAR	CASP8 and FADD-like apoptosis regulator	Cluster117
LOC100513215;SNOWBALL_011382_st	LOC100513215	rho-related GTP-binding protein RhoH-like	Cluster117
LOC100513215;SNOWBALL_025565_s_st	LOC100513215	Sus scrofa mRNA, clone:PBL010002H10, expressed in periphral blood mononuclear cell	Cluster117
LOC100513215;SNOWBALL_026361_st	LOC100513215	Sus scrofa mRNA, clone:SPL010090E10, expressed in spleen	Cluster117
RHOH;SNOWBALL_025971_s_st	RHOH	ras homolog gene family, member H	Cluster117
[truncated: 1,589 more rows]
