# Supplementary material for: The impact of breed and tissue compartment on the response of pig macrophages to lipopolysaccharide
Source: BMC Genomics. 2013 Aug 28;14:581. doi: 10.1186/1471-2164-14-581 (PMC3766131; doi:10.1186/1471-2164-14-581)
Supplement: Additional file 2 — Full list of gene differentially regulated between compartment at homeostasis. Microarrays were analysed using the Partek software. (1) 49 probesets DR with a p adj. value < 0.01 and fold change > 30 or <-30 between AM and BMDM at homeostasis (0h) were listed. (2) List of the 144 probesets DR between MDM and BMDM at 0 h (p adj. value < 0.01 and fold change > 2 or <-2). (3) List of the 3322 probesets DR between AM and BMDM at 0h (p adj. value < 0.01 and fold change > 2 or <-2). (4) List of the 3058 probesets DR between AM and MDM at 0h (p adj. value < 0.01 and fold change > 2 or <-2). [file 1471-2164-14-581-S2.xlsx]

## Sheet: Fig4-Genes DE AMvsBMDM (FC>30)
49 genes most differentially expressed (DE) between AM and BMDM at 0h (p value < 0.01 and fold change > 30 or <-30) by ANOVA
Expression in log2
Probeset ID	Symbol;Probe	Symbol	Description	Mean (AM * 0h)	Std (AM * 0h)	Mean (BMDM * 0h)	Std (BMDM * 0h)	Mean (MDM * 0h)	Std (MDM * 0h)	p-value(AM * 0h vs. BMDM * 0h)	Fold-Change (AM * 0h vs. BMDM * 0h)	Fold-Change (AM * 0h vs. BMDM * 0h) (Description)
SNOWBALL_029564_st	CADM1;029564_st	CADM1	cell adhesion molecule 1	3.85144	0.51339	10.3839	0.313622	9.7293	0.435149	0	-92.5711	AM * 0h down vs BMDM * 0h
SNOWBALL_015545_st	P2RY12;015545_st	P2RY12	purinergic receptor P2Y, G-protein coupled, 12	4.69516	0.709282	11.1589	0.409438	9.26403	0.934449	0	-88.2657	AM * 0h down vs BMDM * 0h
SNOWBALL_022524_st	FABP4;022524_st	FABP4	fatty acid binding protein 4, adipocyte	4.35146	0.629111	10.627	0.598749	10.9141	0.654869	0	-77.4677	AM * 0h down vs BMDM * 0h
SNOWBALL_000128_st	ACE;000128_st	ACE	angiotensin I converting enzyme (peptidyl-dipeptidase A) 1	5.68226	0.728408	11.7896	0.184216	11.6256	0.307934	0	-68.9432	AM * 0h down vs BMDM * 0h
SNOWBALL_017871_s_st	ITGA6;017871_s_st	ITGA6	integrin, alpha 6	4.97278	0.733238	11.0574	0.36488	10.7093	0.519125	0	-67.868	AM * 0h down vs BMDM * 0h
SNOWBALL_023217_st	FABP4;023217_st	FABP4	fatty acid binding protein 4, adipocyte	4.58785	0.527638	10.6271	0.63892	10.9281	0.680713	0	-65.7662	AM * 0h down vs BMDM * 0h
SNOWBALL_007703_s_st	IGF1;007703_s_st	IGF1	insulin-like growth factor 1 (somatomedin C)	4.27551	0.692119	10.2218	0.862199	8.47782	1.51051	2.01e-37	-61.66	AM * 0h down vs BMDM * 0h
SNOWBALL_017934_st	ITGA6;017934_st	ITGA6	integrin, alpha 6	4.5328	0.621094	10.4788	0.379924	10.1392	0.538696	0	-61.6501	AM * 0h down vs BMDM * 0h
SNOWBALL_014969_st	ASPA;014969_st	ASPA	aspartoacylase	4.9547	0.885396	10.7817	0.369693	10.4825	0.634448	0	-56.766	AM * 0h down vs BMDM * 0h
SNOWBALL_001572_st	CH242-168I5.2;001572_st	CD36	OTTSUSG00000001864 novel protein similar to CD36	3.93445	0.732662	9.62692	0.358857	9.38643	0.488832	0	-51.7135	AM * 0h down vs BMDM * 0h
SNOWBALL_002270_st	LOC100516525;002270_st	LOC100516525	hypothetical protein LOC100516525	5.15096	0.530605	10.8268	0.977791	10.7133	1.09442	2.8e-45	-51.1189	AM * 0h down vs BMDM * 0h
SNOWBALL_002358_s_st	LOC100157995;002358_s_st	NT5E	5 nucleotidase, ecto	5.8793	0.901221	11.4879	0.788352	11.4105	0.90957	0	-48.7931	AM * 0h down vs BMDM * 0h
SNOWBALL_002667_st	CD109;002667_st	CD109	CD109 molecule	4.4278	0.52016	9.81575	0.452293	9.93836	0.537788	0	-41.873	AM * 0h down vs BMDM * 0h
SNOWBALL_012472_st	LOC100524575;012472_st	CADM1	cell adhesion molecule 1-like	5.02355	0.400046	10.3476	0.31463	9.76274	0.417217	0	-40.0594	AM * 0h down vs BMDM * 0h
SNOWBALL_012442_st	LOC100521739;012442_st	CADM1	cell adhesion molecule 1-like	4.75962	0.398457	9.99273	0.365394	9.33378	0.457981	0	-37.6116	AM * 0h down vs BMDM * 0h
SNOWBALL_047140_st	LOC100522330;047140_st	SLC7A8	large neutral amino acids transporter small subunit 2-like	4.4666	0.464236	9.57643	0.460151	9.5408	0.529791	0	-34.5314	AM * 0h down vs BMDM * 0h
SNOWBALL_005703_st	ATP6V0D2;005703_st	ATP6V0D2	ATPase, H+ transporting, lysosomal 38kDa, V0 subunit d2	5.56721	0.945502	10.6736	0.513451	10.8273	0.598741	0	-34.4492	AM * 0h down vs BMDM * 0h
SNOWBALL_002417_st	PYGO1;002417_st	PYGO1	pygopus homolog 1 (Drosophila)	4.71899	0.950667	9.74314	0.261743	9.79772	0.597633	0	-32.5402	AM * 0h down vs BMDM * 0h
SNOWBALL_018081_s_st	SLC40A1;018081_s_st	SLC40A1	solute carrier family 40 (iron-regulated transporter), member 1	6.89878	1.15377	11.8501	0.490744	11.475	0.714407	2.12e-37	-30.9382	AM * 0h down vs BMDM * 0h
SNOWBALL_025671_s_st	LOC785366;025671_s_st	LOC785366	Sus scrofa mRNA, clone:THY010099F07, expressed in thymus	4.08443	0.813525	9.01208	0.545666	8.69571	0.805356	0	-30.4348	AM * 0h down vs BMDM * 0h
SNOWBALL_010938_st	SLC7A8;010938_st	SLC7A8	solute carrier family 7 (amino acid transporter, L-type), member 8	5.19174	0.29118	10.1006	0.432503	10.0319	0.504292	0	-30.0415	AM * 0h down vs BMDM * 0h
SNOWBALL_010113_s_st	VEGFA;010113_s_st	VEGFA	vascular endothelial growth factor A	10.604	0.404317	5.65877	0.487918	6.05885	0.62221	0	30.8087	AM * 0h up vs BMDM * 0h
SNOWBALL_016893_s_st	ANKRD22;016893_s_st	ANKRD22	ankyrin repeat domain 22	9.11639	0.501677	4.13843	0.30152	4.17235	0.315434	0	31.5149	AM * 0h up vs BMDM * 0h
SNOWBALL_000024_st	ARG1;000024_st	ARG1	arginase, liver	12.3176	0.260451	7.29867	0.567583	7.56177	0.798427	0	32.423	AM * 0h up vs BMDM * 0h
SNOWBALL_026467_s_st	LOC100153783;026467_s_st	SERPINB11	Sus scrofa SERPINB11	9.11001	0.826095	4.03286	0.326436	4.21813	0.475884	0	33.7577	AM * 0h up vs BMDM * 0h
SNOWBALL_005225_st	XDH;005225_st	XDH	xanthine dehydrogenase	9.74093	1.36509	4.53261	0.230425	5.0733	0.987773	1.77e-33	36.971	AM * 0h up vs BMDM * 0h
SNOWBALL_001105_st	IER3;001105_st	IER3	OTTSUSG00000001297 immediate early response 3	10.3162	0.321285	5.0944	0.373063	5.23821	0.46879	0	37.318	AM * 0h up vs BMDM * 0h
SNOWBALL_013756_s_st	FLT1;013756_s_st	FLT1	fms-related tyrosine kinase 1 (vascular endothelial growth factor/vascular permeability factor receptor)	11.648	0.844547	6.41269	0.155576	6.46761	0.180866	0	37.6694	AM * 0h up vs BMDM * 0h
SNOWBALL_021424_s_st	FCN2;021424_s_st	FCN2	ficolin (collagen/fibrinogen domain containing lectin) 2 (hucolin)	12.3274	0.425893	6.99977	0.428335	7.15219	0.581043	0	40.1591	AM * 0h up vs BMDM * 0h
SNOWBALL_001523_s_st	CXCL2;001523_s_st	CXCL2	chemokine (C-X-C motif) ligand 2	11.548	0.664902	6.17675	0.346676	6.2803	0.352669	0	41.3918	AM * 0h up vs BMDM * 0h
SNOWBALL_040040_st	ARG1;040040_st	ARG1	arginase, liver	11.0743	0.577285	5.49723	0.470583	5.7567	0.698896	0	47.7384	AM * 0h up vs BMDM * 0h
SNOWBALL_013144_st	PTGS2;013144_st	PTGS2	prostaglandin-endoperoxide synthase 2 (prostaglandin G/H synthase and cyclooxygenase)	10.855	0.538367	5.25597	0.326636	5.1267	0.270081	0	48.4708	AM * 0h up vs BMDM * 0h
SNOWBALL_021691_s_st	UPP1;021691_s_st	UPP1	uridine phosphorylase 1	11.4359	0.452731	5.78052	0.470645	5.97707	0.496712	0	50.4013	AM * 0h up vs BMDM * 0h
SNOWBALL_023354_st	FLT1;023354_st	FLT1	fms-related tyrosine kinase 1 (vascular endothelial growth factor/vascular permeability factor receptor)	8.72657	0.910844	3.05551	0.270918	3.17024	0.362763	0	50.9518	AM * 0h up vs BMDM * 0h
SNOWBALL_006916_st	PPBP;006916_st	PPBP	pro-platelet basic protein (chemokine (C-X-C motif) ligand 7)	10.9587	0.350368	5.1108	0.592612	5.60687	1.21039	0	57.5952	AM * 0h up vs BMDM * 0h
SNOWBALL_020970_s_st	FCN2;020970_s_st	FCN2	ficolin (collagen/fibrinogen domain containing lectin) 2 (hucolin)	11.3782	0.614752	5.52857	0.362941	5.66475	0.536262	0	57.6649	AM * 0h up vs BMDM * 0h
SNOWBALL_021892_st	GPR171;021892_st	GPR171	G protein-coupled receptor 171	11.0458	0.670386	5.16432	0.562981	6.73267	0.771371	0	58.9507	AM * 0h up vs BMDM * 0h
SNOWBALL_005390_st	EPCAM;005390_st	EPCAM	epithelial cell adhesion molecule	10.6868	0.916167	4.73181	0.309933	4.89795	0.43596	0	62.0333	AM * 0h up vs BMDM * 0h
SNOWBALL_013759_s_st	FLT1;013759_s_st	FLT1	fms-related tyrosine kinase 1 (vascular endothelial growth factor/vascular permeability factor receptor)	11.2569	0.731908	5.2842	0.24812	5.33284	0.320872	0	62.7988	AM * 0h up vs BMDM * 0h
SNOWBALL_026202_s_st	FCN2;026202_s_st	FCN2	ficolin (collagen/fibrinogen domain containing lectin) 2 (hucolin)	10.1504	0.891295	4.1693	0.320638	4.33975	0.736298	0	63.1691	AM * 0h up vs BMDM * 0h
SNOWBALL_028332_st	CCL24;028332_st	CCL24	chemokine (C-C motif) ligand 24	11.8575	0.89027	5.71736	0.14177	5.71845	0.215034	0	70.5293	AM * 0h up vs BMDM * 0h
SNOWBALL_025761_s_st	UPP1;025761_s_st	UPP1	uridine phosphorylase 1	12.4724	0.28032	6.16805	0.73629	6.50955	0.924906	0	79.0294	AM * 0h up vs BMDM * 0h
SNOWBALL_019010_st	IDO1;019010_st	IDO1	indoleamine 2,3-dioxygenase 1	11.7764	1.05748	5.32511	0.844123	5.99587	0.948714	0	87.5025	AM * 0h up vs BMDM * 0h
SNOWBALL_022835_st	LOC780407;022835_st	CCL24	CCL24	11.92	0.665763	5.35517	0.228157	5.28229	0.180542	0	94.6692	AM * 0h up vs BMDM * 0h
SNOWBALL_004733_st	IL1B;004733_st	IL1B	interleukin 1, beta	12.7631	0.422819	5.60315	0.317051	5.77495	0.468517	0	143.011	AM * 0h up vs BMDM * 0h
SNOWBALL_011613_st	BTC;011613_st	BTC	betacellulin	11.2529	0.615971	4.0823	0.263131	4.79034	0.788509	0	144.067	AM * 0h up vs BMDM * 0h
SNOWBALL_033720_st	BTC;033720_st	BTC	betacellulin	11.2245	0.631353	4.03532	0.165789	4.54841	0.854793	0	145.931	AM * 0h up vs BMDM * 0h
SNOWBALL_003290_st	SERPINB2;003290_st	SERPINB2	serpin peptidase inhibitor, clade B (ovalbumin), member 2	12.1025	1.11602	4.74433	0.362923	4.42587	0.239008	0	164.065	AM * 0h up vs BMDM * 0h
SNOWBALL_011442_st	AMCF-II;011442_st	AMCF-II	Alveolar macrophage chemotactic factor 2 Precursor (Alveolar macrophage chemotactic factor II)(AMCF-II) [Source:UniProtKB/Swiss-Prot;Acc:P22952]	11.8089	1.15665	3.86381	0.207491	3.93773	0.242088	0	246.436	AM * 0h up vs BMDM * 0h

## Sheet: Fig4-MDM vs BMDM (0h)
144 genes are differentially expressed (DE) between MDM and BMDM at 0h (p value < 0.01 and fold change > 2 or <-2) by ANOVA
Expression in log2
Probeset ID	Symbol;Probe	Symbol	Description	Mean (AM * 0h)	Std (AM * 0h)	Mean (BMDM * 0h)	Std (BMDM * 0h)	Mean (MDM * 0h)	Std (MDM * 0h)	p-value (BMDM * 0h vs. MDM * 0h)	Fold-Change (BMDM * 0h vs. MDM * 0h)	Fold-Change (BMDM * 0h vs. MDM * 0h) (Description)
SNOWBALL_026623_st	026623_st		PIGTCRDC04 Sus scrofa mRNA for T-cell receptor delta-chain J-delta-4 segment, partial cds	4.56152	0.690686	4.29665	0.497104	8.22031	1.8831	1.01579e-21	-15.1753	BMDM * 0h down vs MDM * 0h
SNOWBALL_022746_s_st	LOC452780;022746_s_st	LOC452780	PIGTCRGDCA Sus scrofa T-cell receptor gamma and delta constant region mRNA, partial cds	5.22568	0.51123	4.67039	0.375889	8.23579	1.66822	1.13054e-23	-11.8384	BMDM * 0h down vs MDM * 0h
SNOWBALL_025631_s_st	TARP;025631_s_st	TARP	Sus scrofa mRNA, clone:THY010123E09, expressed in thymus	4.69139	0.871539	3.91773	0.591457	7.01902	1.66156	2.39135e-17	-8.58186	BMDM * 0h down vs MDM * 0h
SNOWBALL_013128_st	C1orf186;013128_st	C1orf186	chromosome 1 open reading frame 186	4.06152	0.136038	4.06752	0.20339	7.16806	1.81317	1.21349e-18	-8.57742	BMDM * 0h down vs MDM * 0h
SNOWBALL_036767_st	GET4;036767_st	GET4	golgi to ER traffic protein 4 homolog (S. cerevisiae)	3.34649	0.222747	3.40524	0.241325	6.43398	1.80775	4.21048e-18	-8.16097	BMDM * 0h down vs MDM * 0h
SNOWBALL_022751_s_st	TARP;022751_s_st	TARP	PIGTCRGDCB Pig T-cell receptor gamma and delta constant region mRNA, partial cds	4.8132	0.893012	4.16158	0.662033	7.04477	1.32275	1.71516e-17	-7.37782	BMDM * 0h down vs MDM * 0h
SNOWBALL_026898_s_st	LOC100464472;026898_s_st	LOC100464472	Sus scrofa TcRg mRNA for TcR gamma-chain, partial cds, clone: II-14	4.52481	0.64671	3.85935	0.373154	6.71144	1.60698	2.65267e-17	-7.22044	BMDM * 0h down vs MDM * 0h
SNOWBALL_025312_s_st	TARP;025312_s_st	TARP	Sus scrofa T-cell receptor gamma chain mRNA, partial cds	5.15407	0.669861	4.38508	0.581719	7.10954	1.37595	2.33048e-16	-6.60913	BMDM * 0h down vs MDM * 0h
SNOWBALL_022750_st	LOC452780;022750_st	LOC452780	PIGTCRDC Sus scrofa T-cell receptor delta chain mRNA, partial cds	4.02989	0.318993	3.89376	0.257736	6.39112	1.55751	3.96287e-16	-5.6465	BMDM * 0h down vs MDM * 0h
SNOWBALL_025313_st	LOC100523976;025313_st	LOC100523976	Sus scrofa T-cell receptor alpha chain mRNA, partial cds	6.23124	0.720861	5.32191	0.222593	7.78763	1.0345	6.32505e-23	-5.52403	BMDM * 0h down vs MDM * 0h
SNOWBALL_026805_x_st	LOC396781;026805_x_st	LOC396781	Sus scrofa immunoglobulin heavy chain variable region (VHZ) mRNA, partial cds	10.429	1.46033	6.15152	0.465396	8.52589	1.26003	1.62985e-09	-5.18509	BMDM * 0h down vs MDM * 0h
SNOWBALL_010543_st	LOC616970;010543_st	LOC616970	TRDV1-1 protein Fragment [Source:UniProtKB/TrEMBL;Acc:A6P386]	3.78569	0.261033	3.59707	0.191017	5.76502	1.45253	3.86817e-15	-4.49384	BMDM * 0h down vs MDM * 0h
SNOWBALL_026901_s_st	LOC748908;026901_s_st	LOC748908	Sus scrofa TcRg mRNA for TcR gamma-chain, partial cds, clone: TI-8	4.82134	0.410587	4.23755	0.323763	6.24591	1.02772	1.33127e-15	-4.02325	BMDM * 0h down vs MDM * 0h
SNOWBALL_025961_s_st	TARP;025961_s_st	TARP	Sus scrofa mRNA, clone:THY010019E01, expressed in thymus	4.18701	0.592913	3.7282	0.468798	5.7028	1.26356	7.42809e-14	-3.9302	BMDM * 0h down vs MDM * 0h
SNOWBALL_026900_x_st	LOC100335800;026900_x_st	LOC100335800	Sus scrofa TcRg mRNA for TcR gamma-chain, partial cds, clone: P7	3.23362	0.616686	3.0238	0.318143	4.91168	1.315	1.61148e-08	-3.70092	BMDM * 0h down vs MDM * 0h
SNOWBALL_025280_x_st	LOC396781;025280_x_st	LOC396781	Sus scrofa clone IgAA11 mutated immunoglobulin heavy chain mRNA, partial cds	9.64467	1.60142	5.92695	0.376548	7.81387	1.15212	1.02958e-07	-3.69844	BMDM * 0h down vs MDM * 0h
SNOWBALL_027035_s_st	TARP;027035_s_st	TARP	Sus scrofa TCRGV2S1J1-1S1C1 mRNA for T-cell receptor gamma chain (V2-J-C1), complete cds	4.80175	0.384051	4.47922	0.196825	6.34254	1.1018	7.04003e-16	-3.63844	BMDM * 0h down vs MDM * 0h
SNOWBALL_021845_s_st	MONBRDRAFT_23564;021845_s_st	MONBRDRAFT_23564	Sus scrofa mRNA, clone:DCI010018F04, expressed in dendritic cells (immature)	4.044	0.170608	4.1136	0.248295	5.97599	1.45956	4.36266e-13	-3.63612	BMDM * 0h down vs MDM * 0h
SNOWBALL_025546_s_st	MONBRDRAFT_23564;025546_s_st	MONBRDRAFT_23564	Sus scrofa mRNA, clone:PBL010032F07, expressed in periphral blood mononuclear cell	5.85368	0.307544	5.4593	0.367382	7.24805	1.15637	1.727e-15	-3.45515	BMDM * 0h down vs MDM * 0h
SNOWBALL_001561_st	CD3D;001561_st	CD3D	CD3d molecule, delta (CD3-TCR complex)	5.72861	0.329771	5.23421	0.269515	6.97847	1.04818	2.21399e-17	-3.35024	BMDM * 0h down vs MDM * 0h
SNOWBALL_001074_s_st	UBD;001074_s_st	UBD	OTTSUSG00000001249 ubiquitin D	7.25076	1.06777	4.30143	0.791593	6.00277	1.21719	1.9157e-08	-3.25203	BMDM * 0h down vs MDM * 0h
SNOWBALL_022749_s_st	LOC100335800;022749_s_st	LOC100335800	PIGTCRG10C Pig T-cell receptor gamma10 chain mRNA C-region, 3prime end of cds	4.39269	0.43913	3.7813	0.480394	5.46009	1.18963	4.4593e-09	-3.20159	BMDM * 0h down vs MDM * 0h
SNOWBALL_001560_s_st	CD3D;001560_s_st	CD3D	CD3d molecule, delta (CD3-TCR complex)	5.81151	0.471339	5.60329	0.379946	7.23678	0.99554	8.8829e-14	-3.10262	BMDM * 0h down vs MDM * 0h
SNOWBALL_026875_st	026875_st		Sus scrofa TCR-a mRNA for T cell receptor alpha chain, clone:PPA002	4.3146	0.585145	3.9913	0.480044	5.60452	1.1196	6.07615e-13	-3.05935	BMDM * 0h down vs MDM * 0h
SNOWBALL_021892_st	GPR171;021892_st	GPR171	G protein-coupled receptor 171	11.0458	0.670386	5.16432	0.562981	6.73267	0.771371	7.30877e-15	-2.96567	BMDM * 0h down vs MDM * 0h
SNOWBALL_025593_st	LOC100335800;025593_st	LOC100335800	Sus scrofa mRNA, clone:PBL010001H12, expressed in periphral blood mononuclear cell	4.0705	0.537307	3.71718	0.453459	5.28295	1.00097	3.67014e-11	-2.96036	BMDM * 0h down vs MDM * 0h
SNOWBALL_022346_s_st	ABLIM1;022346_s_st	ABLIM1	actin binding LIM protein 1	4.51973	0.229274	4.41207	0.174546	5.95642	0.897039	2.21406e-17	-2.91672	BMDM * 0h down vs MDM * 0h
SNOWBALL_022748_s_st	TARP;022748_s_st	TARP	PIGTCRG15C Pig T-cell receptor gamma15 chain mRNA C-region, 3prime end of cds	4.75006	0.501424	4.15049	0.278753	5.69	1.01088	1.44176e-12	-2.90695	BMDM * 0h down vs MDM * 0h
SNOWBALL_001278_st	C2;001278_st	C2	OTTSUSG00000001339 complement component 2	9.69532	0.344357	6.78014	0.543193	8.28705	0.816138	6.10376e-18	-2.84201	BMDM * 0h down vs MDM * 0h
SNOWBALL_022695_x_st	LOC396781;022695_x_st	LOC396781	SSU38209 Sus scrofa immunglobulin VDJ region mRNA, partial cds	9.01892	1.48488	5.81018	0.357293	7.29548	0.963484	3.63591e-06	-2.79974	BMDM * 0h down vs MDM * 0h
SNOWBALL_018575_s_st	IL7R;018575_s_st	IL7R	interleukin 7 receptor	9.01356	0.888598	5.72519	1.27609	7.20454	0.922159	9.44849e-08	-2.78824	BMDM * 0h down vs MDM * 0h
SNOWBALL_001563_s_st	CD3G;001563_s_st	CD3G	CD3g molecule, gamma (CD3-TCR complex)	3.99897	0.352199	3.44919	0.235633	4.92365	1.0013	6.60587e-14	-2.77878	BMDM * 0h down vs MDM * 0h
SNOWBALL_011660_s_st	LEF1;011660_s_st	LEF1	lymphoid enhancer-binding factor 1	5.32315	0.641974	4.52711	0.241048	5.9865	0.866242	7.49839e-16	-2.74992	BMDM * 0h down vs MDM * 0h
SNOWBALL_001558_s_st	CD3E;001558_s_st	CD3E	CD3e molecule, epsilon (CD3-TCR complex)	5.13567	0.304294	4.78927	0.180646	6.2093	0.807137	1.5011e-18	-2.6759	BMDM * 0h down vs MDM * 0h
SNOWBALL_022962_st	CD209;022962_st	CD209	CD209 molecule	5.74682	0.591657	7.68049	0.781682	9.07105	1.18773	1.00771e-07	-2.62182	BMDM * 0h down vs MDM * 0h
SNOWBALL_001559_s_st	CD3D;001559_s_st	CD3D	CD3d molecule, delta (CD3-TCR complex)	5.38774	0.3476	5.02347	0.193421	6.40319	0.811429	1.09297e-16	-2.60218	BMDM * 0h down vs MDM * 0h
SNOWBALL_035797_st	035797_st		Ssc_hash_S26396784 BW975512 full-length enriched swine cDNA library, adult periphral blood mononuclear cell Sus scrofa cDNA clone PBL010106D04 5prime, mRNA sequence /clone=PBL010106D04 /clone_end=5prime /gb=BW975512 /gi=71955450 /ug=Ssc.63120 /len=842	4.25395	0.193453	4.12991	0.239009	5.50889	0.804827	1.38554e-16	-2.60085	BMDM * 0h down vs MDM * 0h
SNOWBALL_025548_st	MS4A1;025548_st	MS4A1	membrane-spanning 4-domains, subfamily A, member 1	4.64742	0.919694	4.60525	0.381359	5.97795	0.967918	1.57017e-08	-2.58954	BMDM * 0h down vs MDM * 0h
SNOWBALL_012755_st	ETS1;012755_st	ETS1	v-ets erythroblastosis virus E26 oncogene homolog 1 (avian)	6.25652	0.508885	6.02247	0.21454	7.36496	0.878995	6.58602e-13	-2.53588	BMDM * 0h down vs MDM * 0h
SNOWBALL_042712_st	042712_st			6.38585	1.01383	4.83278	0.644229	6.17212	0.840904	3.33959e-08	-2.53035	BMDM * 0h down vs MDM * 0h
SNOWBALL_047485_st	RASGRP1;047485_st	RASGRP1	RAS guanyl releasing protein 1 (calcium and DAG-regulated)	9.83073	1.059	4.97878	0.294811	6.31166	0.669355	6.41434e-11	-2.51904	BMDM * 0h down vs MDM * 0h
SNOWBALL_025657_s_st	ABLIM1;025657_s_st	ABLIM1	actin binding LIM protein 1	5.07895	0.31345	5.1915	0.249003	6.49551	0.936158	1.20478e-13	-2.46913	BMDM * 0h down vs MDM * 0h
SNOWBALL_001279_s_st	C2;001279_s_st	C2	OTTSUSG00000001339 complement component 2	9.78426	0.30955	7.14306	0.4528	8.40766	0.678896	7.30995e-16	-2.40262	BMDM * 0h down vs MDM * 0h
SNOWBALL_025540_s_st	ABLIM1;025540_s_st	ABLIM1	actin binding LIM protein 1	3.33704	0.205245	3.18883	0.145478	4.44065	0.840744	8.88815e-15	-2.38142	BMDM * 0h down vs MDM * 0h
SNOWBALL_003082_st	RASGRP1;003082_st	RASGRP1	RAS guanyl releasing protein 1 (calcium and DAG-regulated)	10.2557	0.986772	5.83483	0.414702	7.08564	0.583877	8.76674e-11	-2.37974	BMDM * 0h down vs MDM * 0h
SNOWBALL_034329_st	ETS1;034329_st	ETS1	v-ets erythroblastosis virus E26 oncogene homolog 1 (avian)	5.44736	0.431178	4.92178	0.328801	6.13802	0.666807	2.72746e-14	-2.3234	BMDM * 0h down vs MDM * 0h
SNOWBALL_019636_st	TRBC2;019636_st	TRBC2	T cell receptor beta constant 2 [Source:HGNC Symbol;Acc:12157]//	6.27897	0.456668	5.66298	0.234159	6.84894	0.50676	9.81202e-19	-2.27516	BMDM * 0h down vs MDM * 0h
SNOWBALL_030922_st	IGFBP5;030922_st	IGFBP5	insulin-like growth factor binding protein 5	4.58203	0.296062	4.5946	0.285236	5.77028	0.800263	1.17094e-09	-2.25899	BMDM * 0h down vs MDM * 0h
SNOWBALL_018860_st	ITK;018860_st	ITK	IL2-inducible T-cell kinase	5.52335	0.323308	5.07099	0.186112	6.23841	0.689875	1.69308e-16	-2.24609	BMDM * 0h down vs MDM * 0h
SNOWBALL_023481_st	GPR174;023481_st	GPR174	G protein-coupled receptor 174	3.09119	0.305052	3.11389	0.214203	4.26425	0.999362	2.07637e-09	-2.21969	BMDM * 0h down vs MDM * 0h
SNOWBALL_001280_st	C2;001280_st	C2	OTTSUSG00000001339 complement component 2	8.8419	0.279774	6.66815	0.433247	7.80844	0.630078	2.35978e-16	-2.20427	BMDM * 0h down vs MDM * 0h
SNOWBALL_035320_st	ABCG1;035320_st	ABCG1	ATP-binding cassette, sub-family G (WHITE), member 1	6.22485	0.802733	6.05248	0.628349	7.1713	0.472618	1.69622e-08	-2.1717	BMDM * 0h down vs MDM * 0h
SNOWBALL_000136_st	SKAP1;000136_st	SKAP1	src kinase associated phosphoprotein 1	4.97956	0.273439	4.90148	0.174805	6.002	0.693574	2.96413e-14	-2.14432	BMDM * 0h down vs MDM * 0h
SNOWBALL_005090_s_st	GNLY;005090_s_st	GNLY	granulysin	5.81337	0.25431	5.52787	0.173814	6.62685	0.905274	2.13172e-09	-2.14202	BMDM * 0h down vs MDM * 0h
SNOWBALL_012687_st	TSPAN13;012687_st	TSPAN13	tetraspanin 13	8.43897	0.37649	5.42471	0.824748	6.5148	0.745479	2.22234e-10	-2.12887	BMDM * 0h down vs MDM * 0h
SNOWBALL_010385_st	LOC607913;010385_st	LOC607913	hypothetical protein LOC607913	4.03957	0.315296	3.75215	0.16869	4.81369	0.733977	7.18969e-12	-2.08715	BMDM * 0h down vs MDM * 0h
SNOWBALL_014777_s_st	C17orf87;014777_s_st	C17orf87	chromosome 17 open reading frame 87	9.1775	1.09185	4.96129	0.371222	6.02062	0.89881	2.26185e-05	-2.08396	BMDM * 0h down vs MDM * 0h
SNOWBALL_024819_s_st	ADD3;024819_s_st	ADD3	adducin 3 (gamma)	7.08402	0.792887	6.1698	0.555176	7.22852	0.817473	3.36191e-07	-2.08308	BMDM * 0h down vs MDM * 0h
SNOWBALL_021646_st	LOC100335800;021646_st	LOC100335800	Sus scrofa mRNA, clone:ITT010078F06, expressed in small intestine	3.79168	0.335992	3.66821	0.296514	4.71743	0.934099	6.80997e-08	-2.06941	BMDM * 0h down vs MDM * 0h
SNOWBALL_013095_st	FAIM3;013095_st	FAIM3	Fas apoptotic inhibitory molecule 3	5.42484	0.416407	5.27672	0.23867	6.32352	0.729425	4.30401e-11	-2.06594	BMDM * 0h down vs MDM * 0h
SNOWBALL_035195_st	LOC100516016;035195_st	LOC100516016	Ssc_hash_S40558646 rthg01_p1.y1 thg Sus scrofa cDNA 5prime, mRNA sequence /clone_end=5prime /gb=EW645359 /gi=183051300 /ug=Ssc.60498 /len=597	8.10075	0.932888	6.02132	0.754328	7.05468	0.941381	0.000194611	-2.04679	BMDM * 0h down vs MDM * 0h
SNOWBALL_003203_st	LOC100060036;003203_st	LOC100060036	similar to platelet and T cell activation antigen 1	4.08717	0.458979	3.74949	0.308421	4.77773	0.778557	2.25718e-09	-2.03952	BMDM * 0h down vs MDM * 0h
SNOWBALL_025862_s_st	ABLIM1;025862_s_st	ABLIM1	actin binding LIM protein 1	3.03635	0.266006	2.92017	0.224537	3.94322	0.844326	1.98938e-10	-2.03221	BMDM * 0h down vs MDM * 0h
SNOWBALL_019326_st	PPP1R16B;019326_st	PPP1R16B	protein phosphatase 1, regulatory (inhibitor) subunit 16B	5.34634	0.218857	5.06251	0.207716	6.08358	0.583084	8.31696e-17	-2.02943	BMDM * 0h down vs MDM * 0h
SNOWBALL_014602_st	IKZF3;014602_st	IKZF3	IKAROS family zinc finger 3 (Aiolos)	5.65481	0.774763	5.43069	0.302512	6.45081	0.671903	3.5455e-08	-2.02809	BMDM * 0h down vs MDM * 0h
SNOWBALL_006387_st	TSPAN2;006387_st	TSPAN2	tetraspanin 2	7.37852	0.859013	6.02549	0.727176	7.04446	0.667279	4.04441e-07	-2.02648	BMDM * 0h down vs MDM * 0h
SNOWBALL_000685_st	SYK;000685_st	SYK	spleen tyrosine kinase	5.13048	0.174638	5.02769	0.190535	6.0329	0.734297	3.67971e-14	-2.00723	BMDM * 0h down vs MDM * 0h
SNOWBALL_025477_s_st	LOC100335800;025477_s_st	LOC100335800	Sus scrofa mRNA, clone:LVRM10157B02, expressed in liver	3.01584	0.52837	2.82801	0.408033	3.83205	0.869444	1.35123e-05	-2.00561	BMDM * 0h down vs MDM * 0h
SNOWBALL_027296_st	PIP4K2C;027296_st	PIP4K2C	phosphatidylinositol-5-phosphate 4-kinase, type II, gamma	8.67536	0.490914	4.48719	0.537159	5.4912	0.635999	6.03322e-08	-2.00558	BMDM * 0h down vs MDM * 0h
SNOWBALL_009801_st	HIST1H2AE;009801_st	HIST1H2AE	histone cluster 1, H2ae	7.3059	0.560507	10.3671	0.37874	9.36588	0.588446	2.33466e-11	2.00167	BMDM * 0h up vs MDM * 0h
SNOWBALL_009574_st	HIST1H1A;009574_st	HIST1H1A	histone cluster 1, H1a	6.17136	0.429344	8.78389	0.466246	7.78231	0.706605	4.10844e-11	2.0022	BMDM * 0h up vs MDM * 0h
SNOWBALL_003046_st	POLE2;003046_st	POLE2	polymerase (DNA directed), epsilon 2 (p59 subunit)	4.98955	0.79359	8.48239	0.414348	7.47768	0.757799	3.15896e-08	2.00654	BMDM * 0h up vs MDM * 0h
SNOWBALL_040465_st	SPRY4;040465_st	SPRY4	sprouty homolog 4 (Drosophila)	4.55047	0.478436	7.83561	0.607259	6.82577	0.684101	2.86729e-09	2.01369	BMDM * 0h up vs MDM * 0h
SNOWBALL_015398_s_st	STAB1;015398_s_st	STAB1	stabilin 1	7.12184	0.450848	8.6517	0.642646	7.6259	0.752732	1.19344e-08	2.03609	BMDM * 0h up vs MDM * 0h
SNOWBALL_029079_st	029079_st		Ssc_hash_S23696659 1105234 MARC 4PIG Sus scrofa cDNA 5prime, mRNA sequence /clone_end=5prime /gb=DN107762 /gi=59783025 /ug=Ssc.16652 /len=867	7.79028	1.34325	8.36916	0.550066	7.33887	0.785878	9.48128e-05	2.04244	BMDM * 0h up vs MDM * 0h
SNOWBALL_004600_st	CKAP2L;004600_st	CKAP2L	cytoskeleton associated protein 2-like	5.48051	0.527438	8.51621	0.416501	7.48459	0.620366	5.42171e-12	2.04432	BMDM * 0h up vs MDM * 0h
SNOWBALL_015490_st	PLSCR4;015490_st	PLSCR4	phospholipid scramblase 4	4.44099	0.371051	6.89341	0.960936	5.85434	1.01955	3.73422e-06	2.0549	BMDM * 0h up vs MDM * 0h
SNOWBALL_025088_st	LOC100525609;025088_st	LOC100525609	PREDICTED: Sus scrofa similar to Stabilin-1 precursor (Fasciclin, EGF-like, laminin-type EGF-like and link domain-containing scavenger receptor 1) (FEEL-1) (MS-1 antigen) (LOC100155215), mRNA	6.81692	0.524354	8.24618	0.634258	7.20487	0.720699	2.15838e-09	2.05809	BMDM * 0h up vs MDM * 0h
SNOWBALL_032613_st	032613_st		Ssc_hash_S40234139 rpliv0110_f3.y1 liv Sus scrofa cDNA 5prime, mRNA sequence /clone_end=5prime /gb=EW329046 /gi=182825978 /ug=Ssc.40395 /len=509	4.75381	1.05523	8.55573	0.477828	7.5114	1.04155	9.43526e-06	2.0624	BMDM * 0h up vs MDM * 0h
SNOWBALL_001386_st	SLA-DQA;001386_st	SLA-DQA	OTTSUSG00000001374 major histocompatibility complex, class II, DQ alpha 1	12.4008	0.387047	11.3482	0.571064	10.2904	0.884948	1.52584e-09	2.08176	BMDM * 0h up vs MDM * 0h
SNOWBALL_000855_st	CD1B;000855_st	CD1B	CD1b molecule	4.38183	0.339322	7.4979	0.542109	6.42528	0.565578	1.94963e-12	2.10325	BMDM * 0h up vs MDM * 0h
SNOWBALL_007465_st	DCN;007465_st	DCN	decorin	4.49127	0.268676	5.56335	1.16643	4.48602	0.248479	1.92315e-07	2.11013	BMDM * 0h up vs MDM * 0h
SNOWBALL_000039_st	THBS1;000039_st	THBS1	thrombospondin 1	8.0474	1.12424	8.41216	0.891223	7.3322	0.853584	0.000289168	2.11397	BMDM * 0h up vs MDM * 0h
SNOWBALL_005153_st	MTA3;005153_st	MTA3	metastasis associated 1 family, member 3	4.55333	0.449014	7.54655	0.259366	6.45933	0.496668	1.54637e-16	2.12463	BMDM * 0h up vs MDM * 0h
SNOWBALL_024025_s_st	COL6A3;024025_s_st	COL6A3	collagen, type VI, alpha 3	4.18302	0.17334	5.52239	1.21085	4.43312	0.25104	2.20263e-07	2.12766	BMDM * 0h up vs MDM * 0h
SNOWBALL_043673_st	PRSS57;043673_st	PRSS57	protease, serine, 57	5.83689	0.180104	6.92597	0.687125	5.83127	0.229372	4.40577e-16	2.13568	BMDM * 0h up vs MDM * 0h
SNOWBALL_000307_s_st	CDC45;000307_s_st	CDC45	cell division cycle 45 homolog (S. cerevisiae)	4.28034	0.628003	7.05896	0.546843	5.96369	0.831502	1.18525e-08	2.13653	BMDM * 0h up vs MDM * 0h
SNOWBALL_001385_st	SLA-DRB1;001385_st	SLA-DRB1	OTTSUSG00000001373 major histocompatibility complex, class II, DR beta 1	11.6794	0.516527	10.8223	0.653128	9.70789	1.0826	2.25138e-07	2.165	BMDM * 0h up vs MDM * 0h
SNOWBALL_012538_st	COL1A2;012538_st	COL1A2	collagen, type I, alpha 2	5.33327	0.232411	6.65403	1.14937	5.53018	0.274704	3.57294e-08	2.17929	BMDM * 0h up vs MDM * 0h
SNOWBALL_020618_st	MIR223;020618_st	MIR223	microRNA 223	9.76838	0.515842	8.81328	0.778468	7.68266	0.412484	2.99093e-11	2.18952	BMDM * 0h up vs MDM * 0h
SNOWBALL_000651_st	VCAN;000651_st	VCAN	versican	7.8339	0.65362	7.05751	0.671326	5.92614	0.423528	3.69534e-08	2.19066	BMDM * 0h up vs MDM * 0h
SNOWBALL_009660_st	LOC100154508;009660_st	LOC100154508	histone H2A type 1-A-like	5.47289	0.671304	9.23302	0.453438	8.08761	0.710983	3.21943e-11	2.21209	BMDM * 0h up vs MDM * 0h
SNOWBALL_023414_s_st	PGLYRP1;023414_s_st	PGLYRP1	peptidoglycan recognition protein 1	6.4876	0.242518	7.74537	0.724832	6.57603	0.280214	2.13197e-15	2.24908	BMDM * 0h up vs MDM * 0h
SNOWBALL_023168_s_st	PCD1B;023168_s_st	PCD1B	Sus scrofa CD1B antigen (PCD1B), mRNA	4.19428	0.412103	8.54843	0.341543	7.37902	0.569559	3.36819e-15	2.24919	BMDM * 0h up vs MDM * 0h
SNOWBALL_008697_st	C1QC;008697_st	C1QC	complement component 1, q subcomponent, C chain	10.9245	0.451382	9.75915	0.760109	8.58332	1.54899	0.000105684	2.25922	BMDM * 0h up vs MDM * 0h
SNOWBALL_000613_st	MS4A8B;000613_st	MS4A8B	membrane-spanning 4-domains, subfamily A, member 8B	5.38474	0.172939	6.54087	0.84114	5.36415	0.200317	4.59305e-12	2.26063	BMDM * 0h up vs MDM * 0h
SNOWBALL_001027_st	F13A1;001027_st	F13A1	coagulation factor XIII, A1 polypeptide	6.05678	0.894127	9.85501	0.741126	8.67538	1.12271	1.54328e-05	2.26518	BMDM * 0h up vs MDM * 0h
SNOWBALL_007440_st	LMO3;007440_st	LMO3	LIM domain only 3 (rhombotin-like 2)	3.40084	0.180134	5.21804	0.59453	4.0377	0.501248	8.19805e-21	2.2663	BMDM * 0h up vs MDM * 0h
SNOWBALL_001389_s_st	SLA-DRB2_2;001389_s_st	SLA-DRB2_2	OTTSUSG00000001371 pseudogene similar to major histocompatibility complex, class II, DR beta proteins	12.262	0.582783	11.3998	0.628141	10.2141	1.28377	5.26618e-07	2.27461	BMDM * 0h up vs MDM * 0h
SNOWBALL_009644_st	LOC100158121;009644_st	LOC100158121	histone H2A type 1-like	6.58501	0.660899	10.2532	0.479906	9.04647	0.804217	1.68837e-10	2.30812	BMDM * 0h up vs MDM * 0h
SNOWBALL_008375_st	LOC100519153;008375_st	LOC100519153	CD177 antigen-like	3.68885	0.180715	5.11058	1.1536	3.89073	0.176355	3.60487e-08	2.32921	BMDM * 0h up vs MDM * 0h
SNOWBALL_002196_st	CTGF;002196_st	CTGF	connective tissue growth factor	5.94114	0.367561	7.26761	1.34853	6.04767	0.425005	9.79403e-07	2.32937	BMDM * 0h up vs MDM * 0h
SNOWBALL_043666_st	043666_st			7.69089	0.658206	7.10895	0.620305	5.88737	0.358271	7.05945e-09	2.33202	BMDM * 0h up vs MDM * 0h
SNOWBALL_035783_st	TNFRSF11A;035783_st	TNFRSF11A	tumor necrosis factor receptor superfamily, member 11a, NFKB activator	5.15764	0.65739	8.80155	0.563277	7.57684	0.853696	1.44869e-10	2.33708	BMDM * 0h up vs MDM * 0h
SNOWBALL_010072_s_st	SLA-DRB1;010072_s_st	SLA-DRB1	MHC class II antigen Fragment [Source:UniProtKB/TrEMBL;Acc:Q8MHS8]	11.9747	0.4867	11.0474	0.558033	9.80638	1.11007	6.32983e-09	2.36366	BMDM * 0h up vs MDM * 0h
SNOWBALL_023167_s_st	PCD1E;023167_s_st	PCD1E	Sus scrofa CD1E antigen (PCD1E), mRNA	4.59889	0.502891	6.13193	0.575848	4.88801	0.47219	5.27229e-12	2.36842	BMDM * 0h up vs MDM * 0h
SNOWBALL_018774_st	SPARC;018774_st	SPARC	secreted protein, acidic, cysteine-rich (osteonectin)	5.20147	0.194073	6.65019	1.22584	5.38206	0.296445	9.4954e-09	2.4085	BMDM * 0h up vs MDM * 0h
SNOWBALL_008352_st	PGLYRP1;008352_st	PGLYRP1	peptidoglycan recognition protein 1	5.29816	0.255387	6.64948	0.977258	5.3805	0.219348	3.07041e-10	2.40991	BMDM * 0h up vs MDM * 0h
SNOWBALL_023931_s_st	CDCA7;023931_s_st	CDCA7	cell division cycle associated 7	4.91741	0.238293	7.32822	0.482993	6.05902	0.54194	3.13748e-18	2.41027	BMDM * 0h up vs MDM * 0h
SNOWBALL_020101_st	TIMP1;020101_st	TIMP1	TIMP metallopeptidase inhibitor 1	8.71543	0.866773	8.14077	1.05719	6.81689	0.319712	2.70945e-08	2.50339	BMDM * 0h up vs MDM * 0h
SNOWBALL_004183_s_st	TNC;004183_s_st	TNC	tenascin C	4.9255	0.229215	6.53161	1.46215	5.20028	0.329783	2.85765e-08	2.51635	BMDM * 0h up vs MDM * 0h
SNOWBALL_018857_st	LOC100514136;018857_st	LOC100514136	SPARC Precursor (Secreted protein acidic and rich in cysteine)(Osteonectin)(ON)(Basement-membrane protein 40)(BM-40) [Source:UniProtKB/Swiss-Prot;Acc:P20112]	4.98261	0.288934	6.46584	1.42203	5.1274	0.355201	1.65098e-07	2.52876	BMDM * 0h up vs MDM * 0h
SNOWBALL_018736_st	GAPT;018736_st	GAPT	GRB2-binding adaptor protein, transmembrane	3.25667	0.186118	5.48865	1.10931	4.14993	0.705146	3.58245e-11	2.52927	BMDM * 0h up vs MDM * 0h
SNOWBALL_022101_st	COL1A1;022101_st	COL1A1	collagen, type I, alpha 1	4.48991	0.157071	5.9863	1.48882	4.58396	0.245125	4.65684e-08	2.64329	BMDM * 0h up vs MDM * 0h
SNOWBALL_001381_st	SLA-DRA;001381_st	SLA-DRA	OTTSUSG00000001368 major histocompatibility complex, class II, DR alpha	12.4667	0.402299	11.0267	0.611955	9.6222	1.22409	8.76597e-11	2.64719	BMDM * 0h up vs MDM * 0h
SNOWBALL_033183_st	IGF1;033183_st	IGF1	insulin-like growth factor 1 (somatomedin C)	3.70218	0.228405	7.13803	1.05809	5.7007	1.25985	1.74948e-07	2.70819	BMDM * 0h up vs MDM * 0h
SNOWBALL_035893_st	CCR2;035893_st	CCR2	chemokine (C-C motif) receptor 2	5.22973	1.12669	6.70303	0.749302	5.25587	0.47525	2.77348e-10	2.72671	BMDM * 0h up vs MDM * 0h
SNOWBALL_020930_s_st	LOC396867;020930_s_st	LOC396867	SSU41733 Sus scrofa cysteine proteinase inhibitor stefin A8 mRNA, complete cds	4.31293	0.192643	5.96439	1.10458	4.51303	0.247257	1.84403e-09	2.73466	BMDM * 0h up vs MDM * 0h
SNOWBALL_017877_s_st	CDCA7;017877_s_st	CDCA7	cell division cycle associated 7	5.20265	0.411511	8.44342	0.431711	6.98857	0.663806	1.15878e-17	2.74128	BMDM * 0h up vs MDM * 0h
SNOWBALL_008804_st	LOC100519032;008804_st	LOC100519032	Complement C1qB Fragment [Source:UniProtKB/TrEMBL;Acc:Q69DL4]	10.7335	0.665862	8.83076	0.951088	7.3425	1.73723	2.03356e-05	2.80552	BMDM * 0h up vs MDM * 0h
SNOWBALL_047807_st	IGF1;047807_st	IGF1	insulin-like growth factor 1 (somatomedin C)	3.98173	0.373117	8.52947	0.96798	7.02326	1.47018	1.59574e-06	2.84062	BMDM * 0h up vs MDM * 0h
SNOWBALL_035679_st	LOC100066745;035679_st	LOC100066745	Ssc_hash_S18554463 BX923114 Sus Scrofa library (scan) Sus scrofa cDNA clone scan0015.l.17 5prim, mRNA sequence /clone=scan0015.l.17 /clone_end=5prime /gb=BX923114 /gi=90242604 /ug=Ssc.62539 /len=857	4.86162	0.183986	6.32992	1.11349	4.81949	0.17331	8.58114e-14	2.84894	BMDM * 0h up vs MDM * 0h
SNOWBALL_023016_s_st	IGF1;023016_s_st	IGF1	insulin-like growth factor 1 (somatomedin C)	3.37434	0.43932	7.128	1.12409	5.59121	1.37242	2.47105e-06	2.90148	BMDM * 0h up vs MDM * 0h
SNOWBALL_007578_s_st	IGF1;007578_s_st	IGF1	insulin-like growth factor 1 (somatomedin C)	4.79487	0.230976	8.42233	1.00067	6.86725	1.19905	7.41691e-09	2.9385	BMDM * 0h up vs MDM * 0h
SNOWBALL_024028_st	COL6A3;024028_st	COL6A3	collagen, type VI, alpha 3	5.41688	0.42262	6.82462	1.33955	5.24053	0.373579	1.91169e-09	2.99818	BMDM * 0h up vs MDM * 0h
SNOWBALL_020106_st	GPR82;020106_st	GPR82	G protein-coupled receptor 82	6.81915	1.27106	5.63105	0.785641	4.01751	0.402148	5.79273e-12	3.06003	BMDM * 0h up vs MDM * 0h
SNOWBALL_045385_st	045385_st			8.63073	0.663533	7.44216	1.01767	5.82212	0.72464	3.59314e-12	3.07384	BMDM * 0h up vs MDM * 0h
SNOWBALL_009008_s_st	LOC100518846;009008_s_st	LOC100518846	Complement C1qB Fragment [Source:UniProtKB/TrEMBL;Acc:Q69DL4]	11.1272	0.648495	9.23914	0.987024	7.60306	1.83865	7.06875e-06	3.1082	BMDM * 0h up vs MDM * 0h
SNOWBALL_024027_s_st	COL6A3;024027_s_st	COL6A3	collagen, type VI, alpha 3	3.4058	0.53059	5.00631	1.90367	3.36342	0.467873	2.72841e-06	3.1229	BMDM * 0h up vs MDM * 0h
SNOWBALL_007703_s_st	IGF1;007703_s_st	IGF1	insulin-like growth factor 1 (somatomedin C)	4.27551	0.692119	10.2218	0.862199	8.47782	1.51051	2.36207e-07	3.34952	BMDM * 0h up vs MDM * 0h
SNOWBALL_003615_st	LCN2;003615_st	LCN2	lipocalin 2	8.94133	0.714994	6.90452	1.23315	5.1454	0.933054	1.67723e-09	3.3849	BMDM * 0h up vs MDM * 0h
SNOWBALL_002241_st	GJA1;002241_st	GJA1	gap junction protein, alpha 1, 43kDa	8.50663	1.02228	7.61463	1.71906	5.80584	0.297102	1.46327e-09	3.50349	BMDM * 0h up vs MDM * 0h
SNOWBALL_015545_st	P2RY12;015545_st	P2RY12	purinergic receptor P2Y, G-protein coupled, 12	4.69516	0.709282	11.1589	0.409438	9.26403	0.934449	1.8553e-13	3.71898	BMDM * 0h up vs MDM * 0h
SNOWBALL_022487_st	PID1;022487_st	PID1	phosphotyrosine interaction domain containing 1	5.15964	0.272585	7.60311	0.681386	5.66258	0.640536	1.39551e-28	3.83847	BMDM * 0h up vs MDM * 0h
SNOWBALL_036721_st	RNASE2;036721_st	RNASE2	ribonuclease, RNase A family, 2 (liver, eosinophil-derived neurotoxin)	4.02321	0.219524	6.16431	1.29743	4.21463	0.38433	3.225e-16	3.86289	BMDM * 0h up vs MDM * 0h
SNOWBALL_023273_st	TNC;023273_st	TNC	tenascin C	3.78559	0.276783	5.82816	2.01968	3.82502	0.555633	5.03186e-09	4.0087	BMDM * 0h up vs MDM * 0h
SNOWBALL_027070_st	COL1A1;027070_st	COL1A1	collagen, type I, alpha 1	5.69288	0.431572	7.73157	1.78964	5.70191	0.472773	5.22337e-10	4.0831	BMDM * 0h up vs MDM * 0h
SNOWBALL_003029_st	SERPINB10;003029_st	SERPINB10	serpin peptidase inhibitor, clade B (ovalbumin), member 10	4.48764	1.17307	5.77819	1.22744	3.68965	0.314349	9.41861e-14	4.2532	BMDM * 0h up vs MDM * 0h
SNOWBALL_025564_st	CX3CR1;025564_st	CX3CR1	chemokine (C-X3-C motif) receptor 1	4.28857	0.181729	7.00182	1.21093	4.83781	0.758593	1.00162e-20	4.48157	BMDM * 0h up vs MDM * 0h
SNOWBALL_011914_st	LOC100524999;011914_st	LOC100524999	placenta-specific gene 8 protein-like	4.39337	0.392384	6.91918	1.60888	4.48886	0.286767	6.09581e-15	5.39011	BMDM * 0h up vs MDM * 0h
SNOWBALL_018307_st	PID1;018307_st	PID1	phosphotyrosine interaction domain containing 1	5.31451	0.511841	8.60045	0.708612	6.15146	0.918924	1.29473e-25	5.46035	BMDM * 0h up vs MDM * 0h
SNOWBALL_000183_st	MPO;000183_st	MPO	myeloperoxidase	5.46449	0.309822	8.31883	1.35344	5.78081	0.460301	5.21623e-20	5.80793	BMDM * 0h up vs MDM * 0h
SNOWBALL_015246_st	LOC100152947;015246_st	LOC100152947	15 kDa protein A-like	4.57888	0.185411	7.32709	1.58359	4.59683	0.323721	3.41207e-19	6.63575	BMDM * 0h up vs MDM * 0h
SNOWBALL_007747_st	LUM;007747_st	LUM	lumican	3.97253	0.300314	6.81487	2.50742	4.02724	0.544955	7.62798e-10	6.90496	BMDM * 0h up vs MDM * 0h

## Sheet: Fig4-AM vs BMDM (0h)
3322 genes are differentially expressed (DE) between AM and BMDM at 0h (p value < 0.01 and fold change > 2 or <-2) by ANOVA
Expression in log2
Probeset ID	Symbol;Probe	Symbol	Description	Mean (AM * 0h)	Mean (BMDM * 0h)	p-value(AM * 0h vs. MDM * 0h)	Fold-Change(AM * 0h vs. MDM * 0h)	Fold-Change (AM * 0h vs. MDM * 0h) (Description)
SNOWBALL_011442_st	AMCF-II;011442_st	AMCF-II	Alveolar macrophage chemotactic factor 2 Precursor (Alveolar macrophage chemotactic factor II)(AMCF-II) [Source:UniProtKB/Swiss-Prot;Acc:P22952]	11.8089	3.86381	0	246.436	AM * 0h up vs BMDM * 0h
SNOWBALL_003290_st	SERPINB2;003290_st	SERPINB2	serpin peptidase inhibitor, clade B (ovalbumin), member 2	12.1025	4.74433	0	164.065	AM * 0h up vs BMDM * 0h
SNOWBALL_033720_st	BTC;033720_st	BTC	betacellulin	11.2245	4.03532	0	145.931	AM * 0h up vs BMDM * 0h
SNOWBALL_011613_st	BTC;011613_st	BTC	betacellulin	11.2529	4.0823	0	144.067	AM * 0h up vs BMDM * 0h
SNOWBALL_004733_st	IL1B;004733_st	IL1B	interleukin 1, beta	12.7631	5.60315	0	143.011	AM * 0h up vs BMDM * 0h
SNOWBALL_022835_st	LOC780407;022835_st	LOC780407	Sus scrofa chemokine ligand 24-like protein mRNA, complete cds	11.92	5.35517	0	94.6692	AM * 0h up vs BMDM * 0h
SNOWBALL_019010_st	IDO1;019010_st	IDO1	indoleamine 2,3-dioxygenase 1	11.7764	5.32511	0	87.5025	AM * 0h up vs BMDM * 0h
SNOWBALL_025761_s_st	UPP1;025761_s_st	UPP1	uridine phosphorylase 1	12.4724	6.16805	0	79.0294	AM * 0h up vs BMDM * 0h
SNOWBALL_028332_st	CCL24;028332_st	CCL24	chemokine (C-C motif) ligand 24	11.8575	5.71736	0	70.5293	AM * 0h up vs BMDM * 0h
SNOWBALL_026202_s_st	FCN2;026202_s_st	FCN2	ficolin (collagen/fibrinogen domain containing lectin) 2 (hucolin)	10.1504	4.1693	0	63.1691	AM * 0h up vs BMDM * 0h
SNOWBALL_013759_s_st	FLT1;013759_s_st	FLT1	fms-related tyrosine kinase 1 (vascular endothelial growth factor/vascular permeability factor receptor)	11.2569	5.2842	0	62.7988	AM * 0h up vs BMDM * 0h
SNOWBALL_005390_st	EPCAM;005390_st	EPCAM	epithelial cell adhesion molecule	10.6868	4.73181	0	62.0333	AM * 0h up vs BMDM * 0h
SNOWBALL_021892_st	GPR171;021892_st	GPR171	G protein-coupled receptor 171	11.0458	5.16432	0	58.9507	AM * 0h up vs BMDM * 0h
SNOWBALL_020970_s_st	FCN2;020970_s_st	FCN2	ficolin (collagen/fibrinogen domain containing lectin) 2 (hucolin)	11.3782	5.52857	0	57.6649	AM * 0h up vs BMDM * 0h
SNOWBALL_006916_st	PPBP;006916_st	PPBP	pro-platelet basic protein (chemokine (C-X-C motif) ligand 7)	10.9587	5.1108	0	57.5952	AM * 0h up vs BMDM * 0h
SNOWBALL_023354_st	FLT1;023354_st	FLT1	fms-related tyrosine kinase 1 (vascular endothelial growth factor/vascular permeability factor receptor)	8.72657	3.05551	0	50.9518	AM * 0h up vs BMDM * 0h
SNOWBALL_021691_s_st	UPP1;021691_s_st	UPP1	uridine phosphorylase 1	11.4359	5.78052	0	50.4013	AM * 0h up vs BMDM * 0h
SNOWBALL_013144_st	PTGS2;013144_st	PTGS2	prostaglandin-endoperoxide synthase 2 (prostaglandin G/H synthase and cyclooxygenase)	10.855	5.25597	0	48.4708	AM * 0h up vs BMDM * 0h
SNOWBALL_040040_st	ARG1;040040_st	ARG1	arginase, liver	11.0743	5.49723	0	47.7384	AM * 0h up vs BMDM * 0h
SNOWBALL_001523_s_st	CXCL2;001523_s_st	CXCL2	chemokine (C-X-C motif) ligand 2	11.548	6.17675	0	41.3918	AM * 0h up vs BMDM * 0h
SNOWBALL_021424_s_st	FCN2;021424_s_st	FCN2	ficolin (collagen/fibrinogen domain containing lectin) 2 (hucolin)	12.3274	6.99977	0	40.1591	AM * 0h up vs BMDM * 0h
SNOWBALL_013756_s_st	FLT1;013756_s_st	FLT1	fms-related tyrosine kinase 1 (vascular endothelial growth factor/vascular permeability factor receptor)	11.648	6.41269	0	37.6694	AM * 0h up vs BMDM * 0h
SNOWBALL_001105_st	IER3;001105_st	IER3	OTTSUSG00000001297 immediate early response 3	10.3162	5.0944	0	37.318	AM * 0h up vs BMDM * 0h
SNOWBALL_005225_st	XDH;005225_st	XDH	xanthine dehydrogenase	9.74093	4.53261	1.77287e-33	36.971	AM * 0h up vs BMDM * 0h
SNOWBALL_026467_s_st	LOC100153783;026467_s_st	LOC100153783	Sus scrofa mRNA, clone:AMP010082B02, expressed in alveolar macrophage	9.11001	4.03286	0	33.7577	AM * 0h up vs BMDM * 0h
SNOWBALL_000024_st	ARG1;000024_st	ARG1	arginase, liver	12.3176	7.29867	0	32.423	AM * 0h up vs BMDM * 0h
SNOWBALL_016893_s_st	ANKRD22;016893_s_st	ANKRD22	ankyrin repeat domain 22	9.11639	4.13843	0	31.5149	AM * 0h up vs BMDM * 0h
SNOWBALL_010113_s_st	VEGFA;010113_s_st	VEGFA	vascular endothelial growth factor A	10.604	5.65877	0	30.8087	AM * 0h up vs BMDM * 0h
SNOWBALL_030404_st	EHF;030404_st	EHF	ets homologous factor	8.52923	3.63357	0	29.7673	AM * 0h up vs BMDM * 0h
SNOWBALL_047485_st	RASGRP1;047485_st	RASGRP1	RAS guanyl releasing protein 1 (calcium and DAG-regulated)	9.83073	4.97878	0	28.8791	AM * 0h up vs BMDM * 0h
SNOWBALL_006028_st	SH2D1B;006028_st	SH2D1B	SH2 domain containing 1B	9.35906	4.51884	2.09403e-35	28.6453	AM * 0h up vs BMDM * 0h
SNOWBALL_025249_st	LOC100153783;025249_st	LOC100153783	PREDICTED: Sus scrofa similar to serpin peptidase inhibitor, clade B, member 11 (predicted) (LOC100153783), mRNA	9.98551	5.19584	0	27.6588	AM * 0h up vs BMDM * 0h
SNOWBALL_013981_st	Lrtm2;013981_st	LRTM2	leucine-rich repeats and transmembrane domains 2	8.04993	3.26739	0	27.5224	AM * 0h up vs BMDM * 0h
SNOWBALL_006880_s_st	LOC100525528;006880_s_st	LOC100525528	hypothetical protein LOC100525528	12.8183	8.07577	0	26.7701	AM * 0h up vs BMDM * 0h
SNOWBALL_004817_st	IL-1beta;004817_st	IL-1beta	interleukin-1 beta	9.88975	5.1664	1.99523e-37	26.4163	AM * 0h up vs BMDM * 0h
SNOWBALL_009818_s_st	LOC100154786;009818_s_st	LOC100154786	Immediate early response 3 [Source:UniProtKB/TrEMBL;Acc:Q767L5]	12.2427	7.6134	0	24.7487	AM * 0h up vs BMDM * 0h
SNOWBALL_000153_st	TMEM92;000153_st	TMEM92	transmembrane protein 92	9.7075	5.11514	0	24.1234	AM * 0h up vs BMDM * 0h
SNOWBALL_005032_st	TGFA;005032_st	TGFA	transforming growth factor, alpha	10.5755	6.00327	0	23.7884	AM * 0h up vs BMDM * 0h
SNOWBALL_022608_s_st	CYP3A29;022608_s_st	CYP3A29	Sus scrofa cytochrome P450 3A (CYP3A) mRNA, complete cds	9.07879	4.58376	1.49196e-11	22.5496	AM * 0h up vs BMDM * 0h
SNOWBALL_002629_st	BET3L;002629_st	BET3L	BET3 like (S. cerevisiae)	7.82181	3.37295	1.217e-36	21.8393	AM * 0h up vs BMDM * 0h
SNOWBALL_003082_st	RASGRP1;003082_st	RASGRP1	RAS guanyl releasing protein 1 (calcium and DAG-regulated)	10.2557	5.83483	0	21.4199	AM * 0h up vs BMDM * 0h
SNOWBALL_002556_st	SLC16A10;002556_st	SLC16A10	solute carrier family 16, member 10 (aromatic amino acid transporter)	9.6269	5.23047	2.158e-43	21.06	AM * 0h up vs BMDM * 0h
SNOWBALL_003212_st	SERPINB7;003212_st	SERPINB7	serpin peptidase inhibitor, clade B (ovalbumin), member 7	8.54466	4.19588	7.64214e-34	20.3758	AM * 0h up vs BMDM * 0h
SNOWBALL_020927_s_st	CSF2;020927_s_st	CSF2	colony stimulating factor 2 (granulocyte-macrophage)	8.27277	3.93529	7.58943e-42	20.2168	AM * 0h up vs BMDM * 0h
SNOWBALL_013402_st	FBP1;013402_st	FBP1	fructose-1,6-bisphosphatase 1	9.57582	5.24986	1.63062e-37	20.056	AM * 0h up vs BMDM * 0h
SNOWBALL_021088_s_st	CYP3A29;021088_s_st	CYP3A29	Sus scrofa cytochrome P450 3A29 (CYP3A29), mRNA	9.16108	4.85889	2.89946e-12	19.7283	AM * 0h up vs BMDM * 0h
SNOWBALL_026805_x_st	LOC396781;026805_x_st	LOC396781	Sus scrofa immunoglobulin heavy chain variable region (VHZ) mRNA, partial cds	10.429	6.15152	3.9698e-21	19.3938	AM * 0h up vs BMDM * 0h
SNOWBALL_027065_x_st	CYP3A29;027065_x_st	CYP3A29	Sus scrofa CYP3A29 mRNA for cytochrome P450 3A29v4, partial cds	10.3572	6.08566	8.30024e-11	19.3133	AM * 0h up vs BMDM * 0h
SNOWBALL_013694_st	PRKCQ;013694_st	PRKCQ	protein kinase C, theta	9.65018	5.3804	0	19.29	AM * 0h up vs BMDM * 0h
SNOWBALL_010382_st	MCTP2;010382_st	MCTP2	multiple C2 domains, transmembrane 2	9.44631	5.22401	0	18.6655	AM * 0h up vs BMDM * 0h
SNOWBALL_014777_s_st	C17orf87;014777_s_st	C17orf87	chromosome 17 open reading frame 87	9.1775	4.96129	5.76782e-35	18.5869	AM * 0h up vs BMDM * 0h
SNOWBALL_014084_st	IRG1;014084_st	IRG1	immunoresponsive 1 homolog (mouse)	10.8553	6.64654	0	18.4906	AM * 0h up vs BMDM * 0h
SNOWBALL_027296_st	PIP4K2C;027296_st	PIP4K2C	phosphatidylinositol-5-phosphate 4-kinase, type II, gamma	8.67536	4.48719	0	18.2291	AM * 0h up vs BMDM * 0h
SNOWBALL_012837_st	LAMB1;012837_st	LAMB1	laminin, beta 1	9.50879	5.34037	0	17.9811	AM * 0h up vs BMDM * 0h
SNOWBALL_031141_st	SLC7A11;031141_st	SLC7A11	solute carrier family 7, (cationic amino acid transporter, y+ system) member 11	10.1565	5.99447	5.13048e-30	17.9017	AM * 0h up vs BMDM * 0h
SNOWBALL_022828_s_st	CYP3A46;022828_s_st	CYP3A46	Sus scrofa cytochrome P450 (CYP3A46v3) mRNA, partial cds	10.0665	5.98301	6.12416e-13	16.9535	AM * 0h up vs BMDM * 0h
SNOWBALL_025326_s_st	FCN2;025326_s_st	FCN2	ficolin (collagen/fibrinogen domain containing lectin) 2 (hucolin)	12.3841	8.3539	3.88812e-37	16.3382	AM * 0h up vs BMDM * 0h
SNOWBALL_007007_s_st	LOC100524373;007007_s_st	LOC100524373	Platelet factor 4 (PF-4)(C-X-C motif chemokine 4) [Source:UniProtKB/Swiss-Prot;Acc:P30034]	10.501	6.48206	1.33545e-32	16.2113	AM * 0h up vs BMDM * 0h
SNOWBALL_020782_st	RNH1;020782_st	RNH1	ribonuclease/angiogenin inhibitor 1	8.00357	4.00321	0	16.004	AM * 0h up vs BMDM * 0h
SNOWBALL_009888_s_st	VEGFA;009888_s_st	VEGFA	vascular endothelial growth factor A	9.77616	5.81628	0	15.5612	AM * 0h up vs BMDM * 0h
SNOWBALL_024409_st	GPR109A;024409_st	GPR109A	G protein-coupled receptor 109A	9.3191	5.36561	0	15.4924	AM * 0h up vs BMDM * 0h
SNOWBALL_013602_s_st	MIR27B;013602_s_st	MIR27B	microRNA mir-27b	6.72729	2.77392	1.4013e-45	15.4911	AM * 0h up vs BMDM * 0h
SNOWBALL_010757_st	KIAA1199;010757_st	KIAA1199	KIAA1199	8.47867	4.52843	8.65185e-37	15.4576	AM * 0h up vs BMDM * 0h
SNOWBALL_001029_st	EDN1;001029_st	EDN1	endothelin 1	9.74353	5.81023	0	15.2771	AM * 0h up vs BMDM * 0h
SNOWBALL_032099_st	SLC7A11;032099_st	SLC7A11	solute carrier family 7, (cationic amino acid transporter, y+ system) member 11	10.2972	6.36604	5.19468e-31	15.2546	AM * 0h up vs BMDM * 0h
SNOWBALL_033011_st	SLC16A6;033011_st	SLC16A6	solute carrier family 16, member 6 (monocarboxylic acid transporter 7)	10.5255	6.5959	1.04606e-39	15.2379	AM * 0h up vs BMDM * 0h
SNOWBALL_021784_s_st	LOC396781;021784_s_st	LOC396781	Sus scrofa mRNA, clone:TCH010072C03, expressed in trachea	9.45323	5.54254	1.64725e-25	15.0396	AM * 0h up vs BMDM * 0h
SNOWBALL_002664_s_st	DMXL2;002664_s_st	DMXL2	Dmx-like 2	10.975	7.07417	0	14.9373	AM * 0h up vs BMDM * 0h
SNOWBALL_033390_st	033390_st		Ssc_hash_S26717368 AJ953452 KN404_1 Sus scrofa cDNA clone C0007746h22 5prime, mRNA sequence /clone=C0007746h22 /clone_end=5prime /gb=AJ953452 /gi=74370268 /ug=Ssc.45915 /len=798	9.46222	5.5687	0	14.8616	AM * 0h up vs BMDM * 0h
SNOWBALL_016626_s_st	SDS;016626_s_st	SDS	serine dehydratase	10.0271	6.18611	1.39599e-34	14.3298	AM * 0h up vs BMDM * 0h
SNOWBALL_009844_s_st	SLA-6;009844_s_st	SLA-6	MHC class I antigen 6 [Source:RefSeq peptide;Acc:NP_001107176]	10.7649	6.9279	2.01714e-26	14.2909	AM * 0h up vs BMDM * 0h
SNOWBALL_010099_st	VEGFA;010099_st	VEGFA	vascular endothelial growth factor A	9.41592	5.58182	0	14.262	AM * 0h up vs BMDM * 0h
SNOWBALL_023350_st	PPARG;023350_st	PPARG	peroxisome proliferator-activated receptor gamma	7.17965	3.34733	1.8728e-23	14.2444	AM * 0h up vs BMDM * 0h
SNOWBALL_027092_st	LOC100516258;027092_st	LOC100516258	S.scrofa mRNA for spectrin beta protein (pAZSP 5prime end)	8.73222	4.90213	9.15818e-34	14.2223	AM * 0h up vs BMDM * 0h
SNOWBALL_013606_st	PRKCQ;013606_st	PRKCQ	protein kinase C, theta	9.09375	5.27241	0	14.1363	AM * 0h up vs BMDM * 0h
SNOWBALL_000678_st	IL1A;000678_st	IL1A	interleukin 1, alpha	13.3215	9.50591	0	14.0802	AM * 0h up vs BMDM * 0h
SNOWBALL_024410_s_st	GPR109A;024410_s_st	GPR109A	G protein-coupled receptor 109A	9.44115	5.62972	0	14.0396	AM * 0h up vs BMDM * 0h
SNOWBALL_023641_s_st	MATN4;023641_s_st	MATN4	matrilin 4	10.1227	6.32656	3.8839e-36	13.8918	AM * 0h up vs BMDM * 0h
SNOWBALL_034326_st	PMAIP1;034326_st	PMAIP1	phorbol-12-myristate-13-acetate-induced protein 1	8.86495	5.09093	6.26719e-38	13.6802	AM * 0h up vs BMDM * 0h
SNOWBALL_001012_st	CDA;001012_st	CDA	cytidine deaminase	10.6529	6.8968	0	13.5114	AM * 0h up vs BMDM * 0h
bta-mir-27b_s_st	MIR27B;bta-mir-27b_s_st	MIR27B	MI0004760	6.74247	3.02045	8.34506e-36	13.1959	AM * 0h up vs BMDM * 0h
SNOWBALL_025280_x_st	LOC396781;025280_x_st	LOC396781	Sus scrofa clone IgAA11 mutated immunoglobulin heavy chain mRNA, partial cds	9.64467	5.92695	1.05902e-19	13.1566	AM * 0h up vs BMDM * 0h
SNOWBALL_014202_st	LOC100521747;014202_st	LOC100521747	Monocarboxylate transporter 7 (MCT 7)(Monocarboxylate transporter 6)(MCT 6)(Solute carrier family 16 member 6) [Source:UniProtKB/Swiss-Prot;Acc:O15403]	11.9996	8.32452	1.79508e-36	12.7732	AM * 0h up vs BMDM * 0h
SNOWBALL_001006_st	FCAR;001006_st	FCAR	Fc fragment of IgA, receptor for	9.81397	6.14289	3.85037e-37	12.7382	AM * 0h up vs BMDM * 0h
SNOWBALL_007939_st	GPR97;007939_st	GPR97	G protein-coupled receptor 97	9.4966	5.82677	9.86008e-25	12.7271	AM * 0h up vs BMDM * 0h
SNOWBALL_027060_x_st	CYP3A46;027060_x_st	CYP3A46	Sus scrofa CYP3A46v2 mRNA for cytochrome P450 3A46v2, partial cds	8.85221	5.20658	3.10711e-12	12.5154	AM * 0h up vs BMDM * 0h
SNOWBALL_011348_st	SLC10A4;011348_st	SLC10A4	solute carrier family 10 (sodium/bile acid cotransporter family), member 4	8.58282	4.94209	0	12.4729	AM * 0h up vs BMDM * 0h
SNOWBALL_000357_st	CXCR4;000357_st	CXCR4	chemokine (C-X-C motif) receptor 4	11.7613	8.13504	0	12.3487	AM * 0h up vs BMDM * 0h
SNOWBALL_015103_st	C17orf87;015103_st	C17orf87	chromosome 17 open reading frame 87	9.08219	5.45686	4.22242e-33	12.3405	AM * 0h up vs BMDM * 0h
SNOWBALL_017748_st	RAB11FIP1;017748_st	RAB11FIP1	RAB11 family interacting protein 1 (class I)	10.152	6.53914	0	12.2344	AM * 0h up vs BMDM * 0h
SNOWBALL_022794_st	IL23A;022794_st	IL23A	interleukin 23, alpha subunit p19	9.49059	5.88637	9.93999e-30	12.1613	AM * 0h up vs BMDM * 0h
SNOWBALL_017023_st	DUSP5;017023_st	DUSP5	dual specificity phosphatase 5	10.8244	7.23244	3.65108e-41	12.0585	AM * 0h up vs BMDM * 0h
SNOWBALL_002441_st	DMXL2;002441_st	DMXL2	Dmx-like 2	11.7871	8.20912	0	11.9419	AM * 0h up vs BMDM * 0h
SNOWBALL_011616_st	CXCL2;011616_st	CXCL2	chemokine (C-X-C motif) ligand 2	10.8134	7.24617	5.60519e-45	11.853	AM * 0h up vs BMDM * 0h
SNOWBALL_012744_st	PON1;012744_st	PON1	paraoxonase 1	7.23635	3.67716	2.12838e-28	11.7876	AM * 0h up vs BMDM * 0h
SNOWBALL_021304_s_st	RHOH;021304_s_st	RHOH	ras homolog gene family, member H	6.75723	3.22698	3.47996e-28	11.5535	AM * 0h up vs BMDM * 0h
SNOWBALL_022826_s_st	CYP3A46;022826_s_st	CYP3A46	Sus scrofa cytochrome P450 3A46 (CYP3A46), mRNA	7.80981	4.28974	8.48899e-10	11.4722	AM * 0h up vs BMDM * 0h
SNOWBALL_033411_st	033411_st		Ssc_hash_S26718522 AJ954606 KN404_1 Sus scrofa cDNA clone C0007737f17 3prime, mRNA sequence /clone=C0007737f17 /clone_end=3prime /gb=AJ954606 /gi=74371422 /ug=Ssc.46005 /len=711	7.61242	4.1022	3.01781e-39	11.3941	AM * 0h up vs BMDM * 0h
SNOWBALL_031362_st	PDE4B;031362_st	PDE4B	phosphodiesterase 4B, cAMP-specific	8.34696	4.84404	0	11.3367	AM * 0h up vs BMDM * 0h
SNOWBALL_014436_st	LOC100512071;014436_st	LOC100512071	Granulocyte colony-stimulating factor Precursor (G-CSF) [Source:UniProtKB/Swiss-Prot;Acc:O02837]	9.57712	6.10546	3.12247e-37	11.0936	AM * 0h up vs BMDM * 0h
SNOWBALL_015970_x_st	MIR155;015970_x_st	MIR155	microRNA mir-155	9.25894	5.78848	6.8079e-29	11.0844	AM * 0h up vs BMDM * 0h
SNOWBALL_036143_st	IL1RAP;036143_st	IL1RAP	interleukin 1 receptor accessory protein	11.0092	7.56754	0	10.8653	AM * 0h up vs BMDM * 0h
SNOWBALL_013567_st	ITIH5;013567_st	ITIH5	inter-alpha (globulin) inhibitor H5	10.5434	7.11894	5.60519e-45	10.7365	AM * 0h up vs BMDM * 0h
SNOWBALL_022868_st	CYP4F3;022868_st	CYP4F3	cytochrome P450, family 4, subfamily F, polypeptide 3	8.69755	5.29816	0	10.5516	AM * 0h up vs BMDM * 0h
SNOWBALL_025003_s_st	CHST15;025003_s_st	CHST15	carbohydrate (N-acetylgalactosamine 4-sulfate 6-O) sulfotransferase 15	9.74444	6.35019	1.63863e-36	10.5141	AM * 0h up vs BMDM * 0h
SNOWBALL_030594_st	030594_st		Ssc_hash_S19542650 947557 MARC 4PIG Sus scrofa cDNA 5prime, mRNA sequence /clone_end=5prime /gb=CN158746 /gi=46173176 /ug=Ssc.26822 /len=901	7.91657	4.52667	3.15223e-31	10.4824	AM * 0h up vs BMDM * 0h
SNOWBALL_019370_s_st	SDC4;019370_s_st	SDC4	syndecan 4	10.8286	7.46254	8.82818e-43	10.3104	AM * 0h up vs BMDM * 0h
SNOWBALL_007365_st	CLEC2B;007365_st	CLEC2B	C-type lectin domain family 2, member B	11.5265	8.16224	0	10.298	AM * 0h up vs BMDM * 0h
SNOWBALL_014633_s_st	LOC100512071;014633_s_st	LOC100512071	Granulocyte colony-stimulating factor Precursor (G-CSF) [Source:UniProtKB/Swiss-Prot;Acc:O02837]	9.82209	6.46829	1.92424e-33	10.2233	AM * 0h up vs BMDM * 0h
SNOWBALL_037791_s_st	IL1RAP;037791_s_st	IL1RAP	interleukin 1 receptor accessory protein	10.906	7.55345	0	10.2145	AM * 0h up vs BMDM * 0h
SNOWBALL_027273_st	SLC2A3;027273_st	SLC2A3	solute carrier family 2 (facilitated glucose transporter), member 3	10.9982	7.6547	0	10.1509	AM * 0h up vs BMDM * 0h
SNOWBALL_042290_st	IL1RAP;042290_st	IL1RAP	interleukin 1 receptor accessory protein	7.86823	4.52876	0	10.1223	AM * 0h up vs BMDM * 0h
SNOWBALL_021601_st	IL27;021601_st	IL27	interleukin 27	8.27144	4.93858	3.86972e-34	10.076	AM * 0h up vs BMDM * 0h
SNOWBALL_012574_st	ARL4A;012574_st	ARL4A	ADP-ribosylation factor-like 4A	8.23886	4.91052	1.15265e-40	10.0445	AM * 0h up vs BMDM * 0h
SNOWBALL_020900_s_st	IL27;020900_s_st	IL27	interleukin 27	10.2245	6.90547	4.41756e-36	9.98016	AM * 0h up vs BMDM * 0h
SNOWBALL_001522_st	IL8;001522_st	IL8	interleukin 8	13.0283	9.71381	0	9.94862	AM * 0h up vs BMDM * 0h
SNOWBALL_022053_st	CLEC4D;022053_st	CLEC4D	C-type lectin domain family 4, member D	8.20438	4.89278	1.71957e-29	9.92866	AM * 0h up vs BMDM * 0h
SNOWBALL_011533_st	PARM1;011533_st	PARM1	prostate androgen-regulated mucin-like protein 1	10.8634	7.55468	0	9.90884	AM * 0h up vs BMDM * 0h
SNOWBALL_026004_s_st	CYP3A29;026004_s_st	CYP3A29	Sus scrofa mRNA, clone:LVR010017F03, expressed in liver	5.86812	2.56928	6.90441e-08	9.84125	AM * 0h up vs BMDM * 0h
SNOWBALL_018575_s_st	IL7R;018575_s_st	IL7R	interleukin 7 receptor	9.01356	5.72519	2.83977e-23	9.77006	AM * 0h up vs BMDM * 0h
SNOWBALL_026475_s_st	LOC736153;026475_s_st	LOC736153	Sus scrofa mRNA, clone:AMP010074G02, expressed in alveolar macrophage	8.16726	4.90292	1.37046e-33	9.60873	AM * 0h up vs BMDM * 0h
SNOWBALL_030790_st	EFNB2;030790_st	EFNB2	ephrin-B2	7.4078	4.14828	0	9.57666	AM * 0h up vs BMDM * 0h
SNOWBALL_023741_st	LOC100517064;023741_st	LOC100517064	PREDICTED: Sus scrofa similar to sulfiredoxin 1 homolog (LOC100154682), mRNA	10.3293	7.06977	5.3024e-40	9.57649	AM * 0h up vs BMDM * 0h
SNOWBALL_001216_st	TNF;001216_st	TNF	OTTSUSG00000001322 tumor necrosis factor (TNF superfamily, member 2)	10.543	7.2858	1.77578e-34	9.56153	AM * 0h up vs BMDM * 0h
SNOWBALL_036751_st	OAS1;036751_st	OAS1	2',5'-oligoadenylate synthetase 1, 40/46kDa	8.88935	5.64275	3.08543e-10	9.49131	AM * 0h up vs BMDM * 0h
SNOWBALL_026128_s_st	026128_s_st		Sus scrofa mRNA, clone:TCH010069B03, expressed in trachea	9.6361	6.39566	4.82428e-18	9.45086	AM * 0h up vs BMDM * 0h
SNOWBALL_033435_st	033435_st		Ssc_hash_S18336412 BP463659 full-length enriched swine cDNA library, adult uterus Sus scrofa cDNA clone UTR010080D05 5prime, mRNA sequence /clone=UTR010080D05 /clone_end=5prime /gb=BP463659 /gi=40482605 /ug=Ssc.46163 /len=727	8.09441	4.86732	6.14329e-41	9.36378	AM * 0h up vs BMDM * 0h
SNOWBALL_011691_st	TNIP3;011691_st	TNIP3	TNFAIP3 interacting protein 3	8.46862	5.24868	3.86724e-28	9.31749	AM * 0h up vs BMDM * 0h
SNOWBALL_022695_x_st	LOC396781;022695_x_st	LOC396781	SSU38209 Sus scrofa immunglobulin VDJ region mRNA, partial cds	9.01892	5.81018	3.96655e-18	9.24543	AM * 0h up vs BMDM * 0h
SNOWBALL_025042_s_st	CCRL1;025042_s_st	CCRL1	chemokine (C-C motif) receptor-like 1	6.97682	3.79527	3.53228e-33	9.07281	AM * 0h up vs BMDM * 0h
SNOWBALL_047634_st	SLC2A3;047634_st	SLC2A3	solute carrier family 2 (facilitated glucose transporter), member 3	10.3056	7.12522	0	9.0657	AM * 0h up vs BMDM * 0h
SNOWBALL_035365_st	IL1RAP;035365_st	IL1RAP	interleukin 1 receptor accessory protein	11.3899	8.21324	0	9.04218	AM * 0h up vs BMDM * 0h
SNOWBALL_000356_st	CXCR4;000356_st	CXCR4	chemokine (C-X-C motif) receptor 4	12.1375	8.9789	7.00649e-45	8.92981	AM * 0h up vs BMDM * 0h
SNOWBALL_001019_st	PDE4B;001019_st	PDE4B	phosphodiesterase 4B, cAMP-specific	10.5115	7.36763	0	8.83893	AM * 0h up vs BMDM * 0h
SNOWBALL_003534_st	GCNT1;003534_st	GCNT1	glucosaminyl (N-acetyl) transferase 1, core 2	8.75922	5.61918	1.24351e-41	8.81548	AM * 0h up vs BMDM * 0h
SNOWBALL_004161_st	CTNNAL1;004161_st	CTNNAL1	catenin (cadherin-associated protein), alpha-like 1	8.40329	5.26403	2.58998e-37	8.81071	AM * 0h up vs BMDM * 0h
SNOWBALL_013457_s_st	MRC1;013457_s_st	MRC1	mannose receptor, C type 1	12.0272	8.89263	7.53002e-16	8.78243	AM * 0h up vs BMDM * 0h
SNOWBALL_038865_st	038865_st			6.25434	3.12045	1.4013e-45	8.77796	AM * 0h up vs BMDM * 0h
SNOWBALL_022830_s_st	CIDEC;022830_s_st	CIDEC	cell death-inducing DFFA-like effector c	8.51174	5.38526	7.6066e-35	8.73297	AM * 0h up vs BMDM * 0h
SNOWBALL_025409_st	PDLIM1;025409_st	PDLIM1	PDZ and LIM domain 1	9.00818	5.89728	1.78235e-36	8.63923	AM * 0h up vs BMDM * 0h
SNOWBALL_005433_s_st	EPAS1;005433_s_st	EPAS1	endothelial PAS domain protein 1	10.5067	7.40095	1.36484e-40	8.60836	AM * 0h up vs BMDM * 0h
SNOWBALL_005214_st	AHSA2;005214_st	AHSA2	AHA1, activator of heat shock 90kDa protein ATPase homolog 2 (yeast)	10.1775	7.08067	0	8.55545	AM * 0h up vs BMDM * 0h
SNOWBALL_027067_x_st	CYP3A29;027067_x_st	CYP3A29	Sus scrofa CYP3A29 mRNA for cytochrome P450 3A29v2, partial cds	6.49126	3.39508	7.84072e-08	8.55153	AM * 0h up vs BMDM * 0h
SNOWBALL_005662_st	SULF1;005662_st	SULF1	sulfatase 1	10.1209	7.02894	2.56139e-28	8.52655	AM * 0h up vs BMDM * 0h
SNOWBALL_016929_st	OAT;016929_st	OAT	ornithine aminotransferase	10.9847	7.90145	0	8.47496	AM * 0h up vs BMDM * 0h
SNOWBALL_007233_st	PIP4K2C;007233_st	PIP4K2C	phosphatidylinositol-5-phosphate 4-kinase, type II, gamma	8.64678	5.57008	0	8.43682	AM * 0h up vs BMDM * 0h
SNOWBALL_016809_s_st	ADORA2A;016809_s_st	ADORA2A	adenosine A2a receptor	9.34599	6.30524	0	8.22919	AM * 0h up vs BMDM * 0h
SNOWBALL_021599_st	EPAS1;021599_st	EPAS1	endothelial PAS domain protein 1	10.0622	7.02621	1.04191e-37	8.20197	AM * 0h up vs BMDM * 0h
SNOWBALL_022475_st	LOC100147691;022475_st	LOC100147691	Sus scrofa mucin 12 mRNA, partial cds	6.81465	3.78617	1.97173e-37	8.1595	AM * 0h up vs BMDM * 0h
SNOWBALL_012687_st	TSPAN13;012687_st	TSPAN13	tetraspanin 13	8.43897	5.42471	2.44562e-38	8.07951	AM * 0h up vs BMDM * 0h
SNOWBALL_020919_s_st	PIAP;020919_s_st	PIAP	SSU79142 Sus scrofa putative inhibitor of apoptosis (PIAP) mRNA, complete cds	11.1521	8.14171	0	8.05792	AM * 0h up vs BMDM * 0h
SNOWBALL_031754_st	CSF2RB;031754_st	CSF2RB	colony stimulating factor 2 receptor, beta, low-affinity (granulocyte-macrophage)	11.1909	8.19253	0	7.99112	AM * 0h up vs BMDM * 0h
SNOWBALL_024760_s_st	GRK5;024760_s_st	GRK5	G protein-coupled receptor kinase 5	7.92375	4.93065	0	7.96182	AM * 0h up vs BMDM * 0h
SNOWBALL_013513_st	MRC1;013513_st	MRC1	mannose receptor, C type 1	5.87168	2.87931	4.89276e-22	7.95778	AM * 0h up vs BMDM * 0h
SNOWBALL_004700_st	IGKV@;004700_st	IGKV@	immunoglobulin kappa variable group	8.02733	5.03828	1.27394e-13	7.9395	AM * 0h up vs BMDM * 0h
SNOWBALL_034083_st	ZNF697;034083_st	ZNF697	zinc finger protein 697	9.49904	6.5111	0	7.93341	AM * 0h up vs BMDM * 0h
SNOWBALL_005929_st	SLAMF7;005929_st	SLAMF7	SLAM family member 7	11.8303	8.84424	0	7.92307	AM * 0h up vs BMDM * 0h
SNOWBALL_000281_st	NFKBIZ;000281_st	NFKBIZ	nuclear factor of kappa light polypeptide gene enhancer in B-cells inhibitor, zeta	10.4854	7.50292	0	7.90342	AM * 0h up vs BMDM * 0h
SNOWBALL_022327_st	PIM2;022327_st	PIM2	pim-2 oncogene	8.04972	5.07687	2.30881e-40	7.85089	AM * 0h up vs BMDM * 0h
SNOWBALL_036762_st	CD274;036762_st	CD274	CD274 molecule	9.59405	6.62536	1.07507e-33	7.82826	AM * 0h up vs BMDM * 0h
SNOWBALL_003307_s_st	DUOX2;003307_s_st	DUOX2	dual oxidase 2	7.55002	4.58267	3.05482e-38	7.82102	AM * 0h up vs BMDM * 0h
SNOWBALL_003187_s_st	LOC100522776;003187_s_st	LOC100522776	TN3 [Source:UniProtKB/TrEMBL;Acc:Q9GL49]	9.26841	6.30993	1.70778e-36	7.77308	AM * 0h up vs BMDM * 0h
SNOWBALL_001074_s_st	UBD;001074_s_st	UBD	OTTSUSG00000001249 ubiquitin D	7.25076	4.30143	5.99071e-18	7.72392	AM * 0h up vs BMDM * 0h
SNOWBALL_002109_st	SLC2A12;002109_st	SLC2A12	solute carrier family 2 (facilitated glucose transporter), member 12	7.45332	4.50585	4.59089e-38	7.71397	AM * 0h up vs BMDM * 0h
SNOWBALL_010232_st	PNP;010232_st	PNP	purine nucleoside phosphorylase	12.0621	9.11684	7.29765e-34	7.70236	AM * 0h up vs BMDM * 0h
SNOWBALL_003316_s_st	DUOX2;003316_s_st	DUOX2	dual oxidase 2	8.33194	5.38891	1.29484e-36	7.69028	AM * 0h up vs BMDM * 0h
SNOWBALL_003021_st	MPDZ;003021_st	MPDZ	multiple PDZ domain protein	8.25327	5.31559	6.70906e-39	7.6618	AM * 0h up vs BMDM * 0h
SNOWBALL_020915_s_st	LOC396677;020915_s_st	LOC396677	Sus scrofa tissue factor mRNA, complete cds	8.04795	5.11411	2.27714e-25	7.64138	AM * 0h up vs BMDM * 0h
SNOWBALL_002088_st	SLC22A3;002088_st	SLC22A3	solute carrier family 22 (extraneuronal monoamine transporter), member 3	8.59541	5.66298	1.54481e-17	7.63397	AM * 0h up vs BMDM * 0h
SNOWBALL_001278_st	C2;001278_st	C2	OTTSUSG00000001339 complement component 2	9.69532	6.78014	3.8988e-39	7.54324	AM * 0h up vs BMDM * 0h
SNOWBALL_027706_st	PARM1;027706_st	PARM1	prostate androgen-regulated mucin-like protein 1	8.53547	5.62519	1.11921e-39	7.51769	AM * 0h up vs BMDM * 0h
SNOWBALL_002860_st	DUOXA2;002860_st	DUOXA2	dual oxidase maturation factor 2	7.73741	4.82829	9.01171e-37	7.5116	AM * 0h up vs BMDM * 0h
SNOWBALL_027074_st	LOC100516258;027074_st	LOC100516258	Sus scrofa mRNA for spectrin beta protein (pAZSP 3prime end)	6.44972	3.54479	1.06954e-29	7.48979	AM * 0h up vs BMDM * 0h
SNOWBALL_016880_s_st	GRK5;016880_s_st	GRK5	G protein-coupled receptor kinase 5	8.03631	5.13579	0	7.46695	AM * 0h up vs BMDM * 0h
SNOWBALL_041381_st	041381_st			8.44289	5.54309	0	7.46326	AM * 0h up vs BMDM * 0h
SNOWBALL_040419_st	SLC7A11;040419_st	SLC7A11	solute carrier family 7, (cationic amino acid transporter, y+ system) member 11	7.28534	4.3874	5.35262e-35	7.4536	AM * 0h up vs BMDM * 0h
SNOWBALL_028094_st	IL1RAP;028094_st	IL1RAP	interleukin 1 receptor accessory protein	10.8476	7.95022	0	7.45079	AM * 0h up vs BMDM * 0h
SNOWBALL_026645_st	SLC7A11;026645_st	SLC7A11	solute carrier family 7, (cationic amino acid transporter, y+ system) member 11	12.3623	9.47523	1.75445e-30	7.39754	AM * 0h up vs BMDM * 0h
SNOWBALL_034672_st	HIF1A;034672_st	HIF1A	hypoxia inducible factor 1, alpha subunit (basic helix-loop-helix transcription factor)	8.77476	5.89678	0	7.35122	AM * 0h up vs BMDM * 0h
SNOWBALL_023365_s_st	CYP3A29;023365_s_st	CYP3A29	Sus scrofa breed Bama miniature cytochrome P450 CYP3A mRNA, complete cds	8.71501	5.83746	5.22626e-09	7.34897	AM * 0h up vs BMDM * 0h
SNOWBALL_019161_s_st	LOC100517064;019161_s_st	LOC100517064	sulfiredoxin-1-like	10.8925	8.01674	1.4013e-45	7.33992	AM * 0h up vs BMDM * 0h
SNOWBALL_000280_st	NFKBIZ;000280_st	NFKBIZ	nuclear factor of kappa light polypeptide gene enhancer in B-cells inhibitor, zeta	10.1251	7.26072	0	7.28211	AM * 0h up vs BMDM * 0h
SNOWBALL_031783_st	RASGRP1;031783_st	RASGRP1	RAS guanyl releasing protein 1 (calcium and DAG-regulated)	6.10302	3.2391	3.79737e-33	7.2799	AM * 0h up vs BMDM * 0h
SNOWBALL_019063_st	SMOX;019063_st	SMOX	spermine oxidase	9.36999	6.5111	9.82136e-39	7.25457	AM * 0h up vs BMDM * 0h
SNOWBALL_023319_st	PTGER4;023319_st	PTGER4	prostaglandin E receptor 4 (subtype EP4)	8.79403	5.94013	8.60397e-42	7.22954	AM * 0h up vs BMDM * 0h
SNOWBALL_000090_st	CD274;000090_st	CD274	CD274 molecule	10.049	7.19541	1.44516e-35	7.22805	AM * 0h up vs BMDM * 0h
SNOWBALL_032472_st	032472_st		Ssc_hash_S23689826 1000319 MARC 4PIG Sus scrofa cDNA 5prime, mRNA sequence /clone_end=5prime /gb=DN100925 /gi=59773447 /ug=Ssc.38701 /len=910	10.0018	7.14945	2.56863e-28	7.22174	AM * 0h up vs BMDM * 0h
SNOWBALL_028196_st	RpL19;028196_st	RPL19	ribosomal protein L19	7.97034	5.12642	2.06566e-29	7.17966	AM * 0h up vs BMDM * 0h
SNOWBALL_026824_s_st	IL15RA;026824_s_st	IL15RA	interleukin 15 receptor, alpha	7.99054	5.15045	6.14039e-36	7.16064	AM * 0h up vs BMDM * 0h
SNOWBALL_019051_st	PRNP;019051_st	PRNP	prion protein	8.96948	6.13891	1.01879e-11	7.11358	AM * 0h up vs BMDM * 0h
SNOWBALL_015450_st	CIDEC;015450_st	CIDEC	cell death-inducing DFFA-like effector c	7.66796	4.84092	3.2373e-35	7.09618	AM * 0h up vs BMDM * 0h
SNOWBALL_024614_st	LIPM;024614_st	LIPM	lipase, family member M	6.62822	3.80726	0	7.06633	AM * 0h up vs BMDM * 0h
SNOWBALL_036394_st	036394_st		Ssc_hash_S39950411 rpigcf0_016789.y1 ctl Sus scrofa cDNA 5prime, mRNA sequence /clone_end=5prime /gb=EW045476 /gi=181238892 /ug=Ssc.66561 /len=579	7.36513	4.55528	2.87534e-27	7.0121	AM * 0h up vs BMDM * 0h
SNOWBALL_007672_st	MUC19;007672_st	MUC19	mucin 19, oligomeric	7.83001	5.02236	6.62249e-38	7.0014	AM * 0h up vs BMDM * 0h
SNOWBALL_015502_st	HRH1;015502_st	HRH1	histamine receptor H1	8.15305	5.35549	0	6.95265	AM * 0h up vs BMDM * 0h
SNOWBALL_046477_st	046477_st			8.30844	5.5171	6.34781e-39	6.9227	AM * 0h up vs BMDM * 0h
SNOWBALL_006862_st	CSF2RB;006862_st	CSF2RB	colony stimulating factor 2 receptor, beta, low-affinity (granulocyte-macrophage)	9.85615	7.07069	0	6.89458	AM * 0h up vs BMDM * 0h
SNOWBALL_021793_st	BIRC3;021793_st	BIRC3	baculoviral IAP repeat containing 3	11.3316	8.54652	0	6.89273	AM * 0h up vs BMDM * 0h
SNOWBALL_009176_st	PLA2G2D;009176_st	PLA2G2D	phospholipase A2, group IID	8.32542	5.54478	1.35767e-19	6.87159	AM * 0h up vs BMDM * 0h
SNOWBALL_034491_st	SOCS2;034491_st	SOCS2	suppressor of cytokine signaling 2	7.54366	4.77518	2.03508e-30	6.81386	AM * 0h up vs BMDM * 0h
SNOWBALL_007555_st	SOCS2;007555_st	SOCS2	suppressor of cytokine signaling 2	8.53579	5.76791	2.34059e-30	6.81104	AM * 0h up vs BMDM * 0h
SNOWBALL_000207_st	CCL5;000207_st	CCL5	chemokine (C-C motif) ligand 5	10.3236	7.56493	2.4739e-31	6.76758	AM * 0h up vs BMDM * 0h
SNOWBALL_008545_st	LOC100511639;008545_st	LOC100511639	leukocyte immunoglobulin-like receptor subfamily B member 5-like	10.0268	7.27676	8.83682e-12	6.72737	AM * 0h up vs BMDM * 0h
SNOWBALL_031146_st	CHST3;031146_st	CHST3	carbohydrate (chondroitin 6) sulfotransferase 3	9.82952	7.08185	2.34934e-39	6.7163	AM * 0h up vs BMDM * 0h
SNOWBALL_027061_x_st	CYP3A46;027061_x_st	CYP3A46	Sus scrofa CYP3A46 mRNA for cytochrome P450 3A46v1, partial cds	8.19771	5.45233	3.36777e-08	6.70566	AM * 0h up vs BMDM * 0h
SNOWBALL_019819_st	AOAH;019819_st	AOAH	acyloxyacyl hydrolase (neutrophil)	9.78189	7.03747	1.28365e-27	6.70119	AM * 0h up vs BMDM * 0h
SNOWBALL_035022_st	SLC2A3;035022_st	SLC2A3	solute carrier family 2 (facilitated glucose transporter), member 3	8.68962	5.95146	1.4013e-45	6.67215	AM * 0h up vs BMDM * 0h
SNOWBALL_004515_st	ABCC1;004515_st	ABCC1	ATP-binding cassette, sub-family C (CFTR/MRP), member 1	11.4552	8.71891	0	6.66375	AM * 0h up vs BMDM * 0h
SNOWBALL_031773_st	031773_st		Ssc_hash_S26735052 AJ946034 CSEQRAN17 Sus scrofa cDNA clone C0007306b18 5prime, mRNA sequence /clone=C0007306b18 /clone_end=5prime /gb=AJ946034 /gi=74362776 /ug=Ssc.35081 /len=754	7.36616	4.63438	1.4013e-45	6.64276	AM * 0h up vs BMDM * 0h
SNOWBALL_000599_st	INHBA;000599_st	INHBA	inhibin, beta A	9.77176	7.04411	3.33053e-26	6.62376	AM * 0h up vs BMDM * 0h
SNOWBALL_014924_x_st	5S_rRNA;014924_x_st	5S_rRNA	5S ribosomal RNA [Source: RFAM;Acc:RF00001]	8.72926	6.00621	9.21418e-22	6.60265	AM * 0h up vs BMDM * 0h
SNOWBALL_023344_s_st	SLC2A5;023344_s_st	SLC2A5	solute carrier family 2 (facilitated glucose/fructose transporter), member 5	9.82936	7.11077	1.92806e-17	6.58231	AM * 0h up vs BMDM * 0h
SNOWBALL_032113_st	TMBIM4;032113_st	TMBIM4	transmembrane BAX inhibitor motif containing 4	6.45209	3.7375	0	6.5641	AM * 0h up vs BMDM * 0h
SNOWBALL_016801_s_st	LOC100514073;016801_s_st	LOC100514073	hypothetical LOC100514073	8.60444	5.89918	7.19367e-12	6.52179	AM * 0h up vs BMDM * 0h
SNOWBALL_019932_st	U6;019932_st	U6	U6 spliceosomal RNA [Source: RFAM;Acc:RF00026]	7.5377	4.83813	1.50873e-20	6.4961	AM * 0h up vs BMDM * 0h
SNOWBALL_024358_s_st	SDS;024358_s_st	SDS	serine dehydratase	7.31291	4.61673	6.71469e-32	6.48084	AM * 0h up vs BMDM * 0h
SNOWBALL_027693_st	027693_st		Ssc_hash_S26732461 AJ943443 CSEQRAN17 Sus scrofa cDNA clone C0007316a17 5prime, mRNA sequence /clone=C0007316a17 /clone_end=5prime /gb=AJ943443 /gi=74360185 /ug=Ssc.5051 /len=757	6.98404	4.28854	2.42124e-37	6.47778	AM * 0h up vs BMDM * 0h
SNOWBALL_013804_st	C13orf15;013804_st	C13orf15	chromosome 13 open reading frame 15	10.4395	7.74657	2.47337e-39	6.46641	AM * 0h up vs BMDM * 0h
SNOWBALL_027802_st	SLC7A11;027802_st	SLC7A11	solute carrier family 7, (cationic amino acid transporter, y+ system) member 11	6.20941	3.51832	0	6.45799	AM * 0h up vs BMDM * 0h
SNOWBALL_012667_s_st	PNPLA8;012667_s_st	PNPLA8	patatin-like phospholipase domain containing 8	10.0931	7.40826	0	6.43005	AM * 0h up vs BMDM * 0h
SNOWBALL_017172_s_st	CHST3;017172_s_st	CHST3	carbohydrate (chondroitin 6) sulfotransferase 3	9.16795	6.48815	1.87774e-43	6.40767	AM * 0h up vs BMDM * 0h
SNOWBALL_021027_s_st	021027_s_st		Sus scrofa immunoglobulin IgA heavy chain constant region mRNA, partial cds	9.78709	7.10801	5.40056e-16	6.40445	AM * 0h up vs BMDM * 0h
SNOWBALL_046410_st	046410_st			6.84028	4.16918	0	6.36911	AM * 0h up vs BMDM * 0h
SNOWBALL_022867_st	CYP4F2;022867_st	CYP4F2	cytochrome P450, family 4, subfamily F, polypeptide 2	8.39224	5.72169	2.34895e-35	6.36673	AM * 0h up vs BMDM * 0h
SNOWBALL_036205_st	ZC3H12C;036205_st	ZC3H12C	zinc finger CCCH-type containing 12C	9.12016	6.45894	4.2039e-45	6.32569	AM * 0h up vs BMDM * 0h
SNOWBALL_004537_st	LOC100514634;004537_st	LOC100514634	multidrug resistance-associated protein 1-like	10.2755	7.61604	7.00649e-45	6.31793	AM * 0h up vs BMDM * 0h
SNOWBALL_017204_s_st	CHST15;017204_s_st	CHST15	carbohydrate (N-acetylgalactosamine 4-sulfate 6-O) sulfotransferase 15	5.53644	2.88349	9.33519e-19	6.28952	AM * 0h up vs BMDM * 0h
SNOWBALL_009917_s_st	VEGFA;009917_s_st	VEGFA	vascular endothelial growth factor A	7.41882	4.76972	5.89635e-34	6.27276	AM * 0h up vs BMDM * 0h
SNOWBALL_021705_st	SLC2A5;021705_st	SLC2A5	solute carrier family 2 (facilitated glucose/fructose transporter), member 5	9.81416	7.16913	3.12232e-19	6.25511	AM * 0h up vs BMDM * 0h
SNOWBALL_025565_s_st	LOC100513215;025565_s_st	LOC100513215	Sus scrofa mRNA, clone:PBL010002H10, expressed in periphral blood mononuclear cell	7.623	4.98171	7.9874e-44	6.23891	AM * 0h up vs BMDM * 0h
SNOWBALL_001279_s_st	C2;001279_s_st	C2	OTTSUSG00000001339 complement component 2	9.78426	7.14306	1.06096e-38	6.23851	AM * 0h up vs BMDM * 0h
SNOWBALL_016939_s_st	ENTPD7;016939_s_st	ENTPD7	ectonucleoside triphosphate diphosphohydrolase 7	11.1375	8.49695	0	6.23571	AM * 0h up vs BMDM * 0h
SNOWBALL_023283_st	SLC2A3;023283_st	SLC2A3	solute carrier family 2 (facilitated glucose transporter), member 3	12.4855	9.85415	0	6.196	AM * 0h up vs BMDM * 0h
SNOWBALL_024940_s_st	PDLIM1;024940_s_st	PDLIM1	PDZ and LIM domain 1	6.97674	4.34862	1.12104e-43	6.18222	AM * 0h up vs BMDM * 0h
SNOWBALL_032186_st	032186_st		Ssc_hash_S34513012 DB790482 full-length enriched swine cDNA library, adult adrenal gland Sus scrofa cDNA clone ADR010101E03 5prime, mRNA sequence /clone=ADR010101E03 /clone_end=5prime /gb=DB790482 /gi=112753182 /ug=Ssc.37381 /len=766	9.13369	6.50649	1.42357e-38	6.17826	AM * 0h up vs BMDM * 0h
SNOWBALL_041849_st	041849_st			6.40534	3.77875	7.30463e-34	6.17564	AM * 0h up vs BMDM * 0h
SNOWBALL_013289_st	LOC100511950;013289_st	LOC100511950	hypothetical protein LOC100511950	6.92196	4.3002	9.2829e-41	6.15503	AM * 0h up vs BMDM * 0h
SNOWBALL_035326_st	ADAMTS6;035326_st	ADAMTS6	ADAM metallopeptidase with thrombospondin type 1 motif, 6	8.93859	6.32253	1.81785e-30	6.13075	AM * 0h up vs BMDM * 0h
SNOWBALL_009275_st	MCOLN2;009275_st	MCOLN2	mucolipin 2	7.76015	5.14955	5.42987e-28	6.10759	AM * 0h up vs BMDM * 0h
SNOWBALL_018823_st	ADAMTS6;018823_st	ADAMTS6	ADAM metallopeptidase with thrombospondin type 1 motif, 6	9.00358	6.39486	2.56157e-33	6.0996	AM * 0h up vs BMDM * 0h
SNOWBALL_006896_s_st	IL23A;006896_s_st	IL23A	interleukin 23, alpha subunit p19	9.79238	7.1853	1.17058e-22	6.09267	AM * 0h up vs BMDM * 0h
SNOWBALL_005492_st	EPAS1;005492_st	EPAS1	endothelial PAS domain protein 1	8.09484	5.49015	4.00771e-43	6.08261	AM * 0h up vs BMDM * 0h
SNOWBALL_024903_st	ENTPD7;024903_st	ENTPD7	ectonucleoside triphosphate diphosphohydrolase 7	9.93239	7.32775	0	6.08237	AM * 0h up vs BMDM * 0h
SNOWBALL_000248_st	CCRL1;000248_st	CCRL1	chemokine (C-C motif) receptor-like 1	6.17951	3.57649	3.12314e-27	6.07558	AM * 0h up vs BMDM * 0h
SNOWBALL_046119_st	046119_st			7.45193	4.84942	8.73009e-43	6.07344	AM * 0h up vs BMDM * 0h
SNOWBALL_017397_s_st	ENTPD7;017397_s_st	ENTPD7	ectonucleoside triphosphate diphosphohydrolase 7	10.4643	7.86402	0	6.06383	AM * 0h up vs BMDM * 0h
SNOWBALL_021967_s_st	LOC736153;021967_s_st	LOC736153	Sus scrofa mRNA, clone:AMP010089H04, expressed in alveolar macrophages	7.64152	5.0435	4.60653e-34	6.05456	AM * 0h up vs BMDM * 0h
SNOWBALL_007211_st	CLEC2D;007211_st	CLEC2D	C-type lectin domain family 2, member D	10.2441	7.64718	4.61989e-33	6.04983	AM * 0h up vs BMDM * 0h
SNOWBALL_011369_st	ARAP2;011369_st	ARAP2	ArfGAP with RhoGAP domain, ankyrin repeat and PH domain 2	8.06129	5.46558	1.30629e-39	6.04486	AM * 0h up vs BMDM * 0h
SNOWBALL_027663_st	LOC100152991;027663_st	LOC100152991	Ssc_hash_S27600602 EST-AR127A11 Infected Porcine Thymus cDNA library Sus scrofa cDNA clone AR127A11, mRNA sequence /clone=AR127A11 /gb=DV225929 /gi=77592996 /ug=Ssc.4835 /len=744	9.60116	7.01174	0	6.01859	AM * 0h up vs BMDM * 0h
SNOWBALL_000874_st	S100A8;000874_st	S100A8	S100 calcium binding protein A8	10.7527	8.16644	1.80924e-19	6.00533	AM * 0h up vs BMDM * 0h
SNOWBALL_010710_st	FURIN;010710_st	FURIN	furin (paired basic amino acid cleaving enzyme)	11.4786	8.89743	0	5.98407	AM * 0h up vs BMDM * 0h
SNOWBALL_021349_s_st	LOC100513215;021349_s_st	LOC100513215	Sus scrofa mRNA, clone:MLN010044E10, expressed in mesenteric lymph nodes	6.98026	4.39926	1.1364e-24	5.98356	AM * 0h up vs BMDM * 0h
SNOWBALL_033757_st	NRP1;033757_st	NRP1	neuropilin 1	7.70334	5.12954	3.15806e-27	5.95377	AM * 0h up vs BMDM * 0h
SNOWBALL_020901_s_st	SOCS3;020901_s_st	SOCS3	suppressor of cytokine signaling 3	9.24745	6.67509	5.60519e-45	5.94784	AM * 0h up vs BMDM * 0h
SNOWBALL_035870_st	SLIRP;035870_st	SLIRP	Ssc_hash_S34520948 DB791057 full-length enriched swine cDNA library, adult immature dendritic cell Sus scrofa cDNA clone DCI010008C07 5prime, mRNA sequence /clone=DCI010008C07 /clone_end=5prime /gb=DB791057 /gi=112756143 /ug=Ssc.63442 /len=717	7.45009	4.88182	1.67902e-31	5.93095	AM * 0h up vs BMDM * 0h
SNOWBALL_039370_st	039370_st			8.31118	5.75626	6.01651e-29	5.87635	AM * 0h up vs BMDM * 0h
SNOWBALL_013414_st	AGTPBP1;013414_st	AGTPBP1	ATP/GTP binding protein 1	8.52299	5.97713	1.12752e-38	5.83957	AM * 0h up vs BMDM * 0h
SNOWBALL_034040_st	CSF2RB;034040_st	CSF2RB	colony stimulating factor 2 receptor, beta, low-affinity (granulocyte-macrophage)	11.3382	8.79543	1.4013e-45	5.82705	AM * 0h up vs BMDM * 0h
SNOWBALL_033399_st	033399_st		Ssc_hash_S50157682 susfleck_PG_25_B01 SUSFLECK Pituitary Gland Sus scrofa cDNA clone 25_B01, mRNA sequence /clone=25_B01 /gb=FD589518 /gi=220998027 /ug=Ssc.45946 /len=711	6.86807	4.32865	0	5.81356	AM * 0h up vs BMDM * 0h
SNOWBALL_001498_st	ARRDC4;001498_st	ARRDC4	arrestin domain containing 4	9.93114	7.39706	0	5.79206	AM * 0h up vs BMDM * 0h
SNOWBALL_021971_st	C20orf108;021971_st	C20orf108	chromosome 20 open reading frame 108	7.36678	4.83476	4.70836e-43	5.7838	AM * 0h up vs BMDM * 0h
SNOWBALL_018354_st	TNFAIP6;018354_st	TNFAIP6	tumor necrosis factor, alpha-induced protein 6	10.9943	8.46519	1.25513e-34	5.77208	AM * 0h up vs BMDM * 0h
SNOWBALL_035963_st	035963_st		Ssc_hash_S31102069 1497438 MARC 3PIG Sus scrofa cDNA 5prime, mRNA sequence /clone_end=5prime /gb=DY405907 /gi=87207210 /ug=Ssc.63929 /len=698	7.92662	5.39763	1.4013e-44	5.77166	AM * 0h up vs BMDM * 0h
SNOWBALL_035632_st	035632_st		Ssc_hash_S18387489 938916 MARC 4PIG Sus scrofa cDNA 5prime, mRNA sequence /clone_end=5prime /gb=CK467602 /gi=40838879 /ug=Ssc.62386 /len=835	7.93367	5.41179	1.35379e-28	5.74329	AM * 0h up vs BMDM * 0h
SNOWBALL_018173_st	PLCL1;018173_st	PLCL1	phospholipase C-like 1	9.00677	6.48543	2.73106e-28	5.74114	AM * 0h up vs BMDM * 0h
SNOWBALL_015131_s_st	C17orf91;015131_s_st	C17orf91	chromosome 17 open reading frame 91	8.60414	6.08381	3.13602e-25	5.73713	AM * 0h up vs BMDM * 0h
SNOWBALL_046945_st	046945_st			9.52349	7.00381	2.41532e-22	5.73453	AM * 0h up vs BMDM * 0h
SNOWBALL_046511_st	046511_st			8.01696	5.50529	2.8026e-45	5.70277	AM * 0h up vs BMDM * 0h
SNOWBALL_039802_st	039802_st			5.7807	3.27332	5.86091e-36	5.68587	AM * 0h up vs BMDM * 0h
SNOWBALL_026386_st	FCN2;026386_st	FCN2	ficolin (collagen/fibrinogen domain containing lectin) 2 (hucolin)	8.94876	6.44522	0	5.67075	AM * 0h up vs BMDM * 0h
SNOWBALL_034799_st	TMEM123;034799_st	TMEM123	transmembrane protein 123	6.50641	4.00372	1.79226e-42	5.66741	AM * 0h up vs BMDM * 0h
SNOWBALL_032945_st	PLXNA1;032945_st	PLXNA1	plexin A1	9.79923	7.29733	0	5.66428	AM * 0h up vs BMDM * 0h
SNOWBALL_024354_s_st	OAS1;024354_s_st	OAS1	2',5'-oligoadenylate synthetase 1, 40/46kDa	10.5989	8.10185	6.78516e-12	5.64525	AM * 0h up vs BMDM * 0h
SNOWBALL_012533_st	ITGB8;012533_st	ITGB8	integrin, beta 8	10.7752	8.28186	9.13563e-33	5.6309	AM * 0h up vs BMDM * 0h
SNOWBALL_017787_s_st	ACSL1;017787_s_st	ACSL1	acyl-CoA synthetase long-chain family member 1	10.7308	8.24116	2.82002e-38	5.61649	AM * 0h up vs BMDM * 0h
SNOWBALL_026888_st	EGFR;026888_st	EGFR	epidermal growth factor receptor	7.39252	4.90727	0	5.59932	AM * 0h up vs BMDM * 0h
SNOWBALL_009812_s_st	SLA-6;009812_s_st	SLA-6	MHC class I antigen 6 [Source:RefSeq peptide;Acc:NP_001107176]	8.95792	6.47289	1.64323e-31	5.59845	AM * 0h up vs BMDM * 0h
SNOWBALL_021635_st	LOC100154449;021635_st	LOC100154449	Sus scrofa mRNA, clone:ITT010100C12, expressed in small intestine	7.92357	5.44145	1.36511e-31	5.5872	AM * 0h up vs BMDM * 0h
SNOWBALL_013445_s_st	SVIL;013445_s_st	SVIL	supervillin	9.16394	6.68316	1.4013e-45	5.582	AM * 0h up vs BMDM * 0h
SNOWBALL_007565_s_st	LOC396897;007565_s_st	LOC396897	Apomucin Fragment (Mucin core protein) [Source:UniProtKB/Swiss-Prot;Acc:P12021]	8.27608	5.79774	4.7896e-33	5.57253	AM * 0h up vs BMDM * 0h
SNOWBALL_017059_st	ENTPD1;017059_st	ENTPD1	ectonucleoside triphosphate diphosphohydrolase 1	10.6353	8.17054	5.71164e-24	5.52027	AM * 0h up vs BMDM * 0h
SNOWBALL_017781_st	ACSL1;017781_st	ACSL1	acyl-CoA synthetase long-chain family member 1	10.2976	7.83438	1.08415e-38	5.51444	AM * 0h up vs BMDM * 0h
SNOWBALL_017785_s_st	LOC100515762;017785_s_st	LOC100515762	Fatty acid coenzyme A ligase long-chain 2 Fragment [Source:UniProtKB/TrEMBL;Acc:Q6RVD5]	10.5895	8.12696	1.25148e-37	5.51182	AM * 0h up vs BMDM * 0h
SNOWBALL_039964_st	BHLHE41;039964_st	BHLHE41	basic helix-loop-helix family, member e41	9.40704	6.95313	9.95794e-24	5.47899	AM * 0h up vs BMDM * 0h
SNOWBALL_030109_st	MACC1;030109_st	MACC1	metastasis associated in colon cancer 1	7.87102	5.41728	9.66324e-22	5.47834	AM * 0h up vs BMDM * 0h
SNOWBALL_001509_s_st	ARG2;001509_s_st	ARG2	arginase, type II	9.09106	6.64102	1.75425e-32	5.46433	AM * 0h up vs BMDM * 0h
SNOWBALL_030297_st	LPHN2;030297_st	LPHN2	latrophilin 2	8.18577	5.73575	2.27328e-35	5.46423	AM * 0h up vs BMDM * 0h
SNOWBALL_022008_st	CLEC4E;022008_st	CLEC4E	C-type lectin domain family 4, member E	7.20169	4.75331	4.47268e-20	5.45803	AM * 0h up vs BMDM * 0h
SNOWBALL_032541_st	FLJ37798;032541_st	FLJ37798	Ssc_hash_S19542284 947166 MARC 4PIG Sus scrofa cDNA 5prime, mRNA sequence /clone_end=5prime /gb=CN158380 /gi=46172810 /ug=Ssc.39558 /len=895	8.25465	5.80787	1.02898e-36	5.45198	AM * 0h up vs BMDM * 0h
SNOWBALL_023352_st	PPARG;023352_st	PPARG	peroxisome proliferator-activated receptor gamma	9.95208	7.50874	2.6035e-25	5.43897	AM * 0h up vs BMDM * 0h
SNOWBALL_027063_s_st	CYP3A39;027063_s_st	CYP3A39	Sus scrofa CYP3A39 mRNA for cytochrome P450 3A39v3, partial cds	8.2728	5.82977	0.000340614	5.43781	AM * 0h up vs BMDM * 0h
SNOWBALL_000030_st	AIM1;000030_st	AIM1	absent in melanoma 1	9.75634	7.32315	0	5.40085	AM * 0h up vs BMDM * 0h
bta-mir-23b_s_st	MIR23B;bta-mir-23b_s_st	MIR23B	MI0005066	6.60729	4.17544	9.67033e-26	5.39585	AM * 0h up vs BMDM * 0h
SNOWBALL_021498_st	SLC16A6;021498_st	SLC16A6	solute carrier family 16, member 6 (monocarboxylic acid transporter 7)	8.02672	5.59748	3.9229e-38	5.38609	AM * 0h up vs BMDM * 0h
SNOWBALL_027492_st	SLC11A2;027492_st	SLC11A2	solute carrier family 11 (proton-coupled divalent metal ion transporters), member 2	8.3869	5.96001	2.8026e-45	5.37733	AM * 0h up vs BMDM * 0h
SNOWBALL_004604_s_st	DUSP2;004604_s_st	DUSP2	dual specificity phosphatase 2	8.42695	6.00442	1.15019e-30	5.36113	AM * 0h up vs BMDM * 0h
SNOWBALL_035014_st	PLOD2;035014_st	PLOD2	procollagen-lysine, 2-oxoglutarate 5-dioxygenase 2	6.62204	4.20637	5.27718e-15	5.33566	AM * 0h up vs BMDM * 0h
SNOWBALL_034129_st	034129_st		Ssc_hash_S35324710 SusFleck_BF_0133_0136_5_pCNS_D08 SusFleck Backfat Sus scrofa cDNA clone 0133_0136_D08 5prime, mRNA sequence /clone=0133_0136_D08 /clone_end=5prime /gb=DT323102 /gi=116337100 /ug=Ssc.50216 /len=731	7.97572	5.56462	2.8026e-45	5.31879	AM * 0h up vs BMDM * 0h
SNOWBALL_029905_st	ARX;029905_st	ARX	aristaless related homeobox	9.18223	6.77332	1.94242e-24	5.31073	AM * 0h up vs BMDM * 0h
SNOWBALL_016611_s_st	ZNF280B;016611_s_st	ZNF280B	zinc finger protein 280B	9.90241	7.4949	1.0748e-41	5.30557	AM * 0h up vs BMDM * 0h
SNOWBALL_014772_x_st	U6;014772_x_st	U6	U6 spliceosomal RNA [Source: RFAM;Acc:RF00026]	9.37389	6.96668	5.27183e-22	5.30449	AM * 0h up vs BMDM * 0h
SNOWBALL_035093_st	035093_st		Ssc_hash_S40234312 rpliv0104_j17.y1 liv Sus scrofa cDNA 5prime, mRNA sequence /clone_end=5prime /gb=EW329219 /gi=182726365 /ug=Ssc.60163 /len=586	6.7586	4.3546	1.68837e-40	5.29267	AM * 0h up vs BMDM * 0h
SNOWBALL_018743_s_st	ELOVL7;018743_s_st	ELOVL7	ELOVL family member 7, elongation of long chain fatty acids (yeast)	7.29657	4.8952	4.63493e-38	5.28304	AM * 0h up vs BMDM * 0h
SNOWBALL_013997_st	GPR18;013997_st	GPR18	G protein-coupled receptor 18	10.6705	8.27558	2.47445e-30	5.25941	AM * 0h up vs BMDM * 0h
SNOWBALL_035869_st	035869_st		Ssc_hash_S26388241 BW976184 full-length enriched swine cDNA library, adult intestine Sus scrofa cDNA clone ITT010002E12 5prime, mRNA sequence /clone=ITT010002E12 /clone_end=5prime /gb=BW976184 /gi=71958127 /ug=Ssc.63440 /len=826	6.00256	3.60899	1.03138e-37	5.25455	AM * 0h up vs BMDM * 0h
SNOWBALL_003014_s_st	LOC100155277;003014_s_st	LOC100155277	Very low density lipoprotein receptor Fragment [Source:UniProtKB/TrEMBL;Acc:B3FQ81]	8.78919	6.39712	4.51305e-20	5.2491	AM * 0h up vs BMDM * 0h
SNOWBALL_000032_st	TRAF3IP2;000032_st	TRAF3IP2	TRAF3 interacting protein 2	10.54	8.14879	0	5.24592	AM * 0h up vs BMDM * 0h
SNOWBALL_019193_st	RNF24;019193_st	RNF24	ring finger protein 24	8.73527	6.3492	0	5.2273	AM * 0h up vs BMDM * 0h
SNOWBALL_004574_st	ABCC1;004574_st	ABCC1	ATP-binding cassette, sub-family C (CFTR/MRP), member 1	10.6021	8.21622	0	5.22662	AM * 0h up vs BMDM * 0h
SNOWBALL_018610_st	FGF10;018610_st	FGF10	fibroblast growth factor 10	6.98592	4.60178	1.44712e-15	5.22034	AM * 0h up vs BMDM * 0h
SNOWBALL_027062_x_st	CYP3A39;027062_x_st	CYP3A39	Sus scrofa CYP3A39 mRNA for cytochrome P450 3A39v4, partial cds	5.60085	3.22359	1.83684e-05	5.1955	AM * 0h up vs BMDM * 0h
SNOWBALL_002638_st	GNB5;002638_st	GNB5	guanine nucleotide binding protein (G protein), beta 5	11.2502	8.87453	2.57152e-32	5.18976	AM * 0h up vs BMDM * 0h
SNOWBALL_047113_st	047113_st			7.89367	5.51841	1.50934e-29	5.1883	AM * 0h up vs BMDM * 0h
SNOWBALL_017935_st	NRG1;017935_st	NRG1	neuregulin 1	7.51008	5.13508	1.76882e-15	5.18737	AM * 0h up vs BMDM * 0h
SNOWBALL_041618_st	041618_st			8.22989	5.85996	1.72651e-37	5.16916	AM * 0h up vs BMDM * 0h
SNOWBALL_023268_s_st	CCL20;023268_s_st	CCL20	chemokine (C-C motif) ligand 20	7.54553	5.17606	5.09551e-18	5.16752	AM * 0h up vs BMDM * 0h
SNOWBALL_032200_st	LOC100155756;032200_st	LOC100155756	Ssc_hash_S26391056 BW962588 full-length enriched swine cDNA library, adult alveolar macrophage Sus scrofa cDNA clone AMP010101F08 5prime, mRNA sequence /clone=AMP010101F08 /clone_end=5prime /gb=BW962588 /gi=71968653 /ug=Ssc.37521 /len=784	9.20149	6.83213	7.83897e-14	5.16712	AM * 0h up vs BMDM * 0h
SNOWBALL_001476_st	NFKBIA;001476_st	NFKBIA	nuclear factor of kappa light polypeptide gene enhancer in B-cells inhibitor, alpha	10.553	8.18806	0	5.15146	AM * 0h up vs BMDM * 0h
SNOWBALL_024221_st	SUHW2;024221_st	SUHW2	PREDICTED: Sus scrofa similar to Suppressor of hairy wing homolog 2 (LOC100152690), mRNA	9.74852	7.38555	1.09602e-38	5.14427	AM * 0h up vs BMDM * 0h
SNOWBALL_021857_s_st	021857_s_st		Sus scrofa mRNA, clone:TCH010023F05, expressed in trachea	6.89234	4.53324	3.3483e-36	5.1305	AM * 0h up vs BMDM * 0h
SNOWBALL_035142_st	SPTBN1;035142_st	SPTBN1	spectrin, beta, non-erythrocytic 1	6.34169	3.98291	4.30829e-23	5.12936	AM * 0h up vs BMDM * 0h
SNOWBALL_010719_st	FAM108C1;010719_st	FAM108C1	family with sequence similarity 108, member C1	9.9918	7.63594	1.18998e-41	5.11897	AM * 0h up vs BMDM * 0h
SNOWBALL_000380_st	CCL20;000380_st	CCL20	chemokine (C-C motif) ligand 20	6.39648	4.04098	5.21653e-15	5.1177	AM * 0h up vs BMDM * 0h
SNOWBALL_032201_st	NIPSNAP3B;032201_st	NIPSNAP3B	nipsnap homolog 3B (C. elegans)	5.89498	3.5397	4.51485e-31	5.11695	AM * 0h up vs BMDM * 0h
SNOWBALL_043953_st	BIRC2;043953_st	BIRC2	baculoviral IAP repeat containing 2	7.61987	5.2674	0	5.10699	AM * 0h up vs BMDM * 0h
SNOWBALL_000370_st	DPP4;000370_st	DPP4	dipeptidyl-peptidase 4	7.78759	5.43913	7.18649e-21	5.0928	AM * 0h up vs BMDM * 0h
SNOWBALL_033496_st	033496_st		Ssc_hash_S26725150 AJ961234 KN404_2 Sus scrofa cDNA clone C0007757j19 5prime, mRNA sequence /clone=C0007757j19 /clone_end=5prime /gb=AJ961234 /gi=74378050 /ug=Ssc.46394 /len=728	8.7544	6.40718	1.49612e-38	5.0884	AM * 0h up vs BMDM * 0h
SNOWBALL_025971_s_st	Rhoh;025971_s_st	RHOH	ras homolog gene family, member H	8.95484	6.62324	2.05807e-40	5.03362	AM * 0h up vs BMDM * 0h
SNOWBALL_043349_st	COLEC12;043349_st	COLEC12	collectin sub-family member 12	9.14451	6.81834	5.97533e-21	5.01472	AM * 0h up vs BMDM * 0h
SNOWBALL_014045_st	KLF5;014045_st	KLF5	Kruppel-like factor 5 (intestinal)	10.4414	8.11893	2.40703e-27	5.00198	AM * 0h up vs BMDM * 0h
SNOWBALL_010662_st	FAM177A1;010662_st	FAM177A1	family with sequence similarity 177, member A1	7.78912	5.46988	0	4.99069	AM * 0h up vs BMDM * 0h
SNOWBALL_032094_st	032094_st		Ssc_hash_S26717314 AJ953398 KN404_1 Sus scrofa cDNA clone C0007746k07 5prime, mRNA sequence /clone=C0007746k07 /clone_end=5prime /gb=AJ953398 /gi=74370214 /ug=Ssc.36652 /len=716	8.78744	6.47057	4.20843e-37	4.98252	AM * 0h up vs BMDM * 0h
SNOWBALL_002169_st	STX11;002169_st	STX11	syntaxin 11	10.4083	8.09247	2.3738e-42	4.97881	AM * 0h up vs BMDM * 0h
SNOWBALL_011523_s_st	GUCY1B3;011523_s_st	GUCY1B3	guanylate cyclase 1, soluble, beta 3	7.47405	5.16645	4.18729e-24	4.95056	AM * 0h up vs BMDM * 0h
SNOWBALL_035453_st	TNFAIP3;035453_st	TNFAIP3	tumor necrosis factor, alpha-induced protein 3	10.3197	8.01439	0	4.94262	AM * 0h up vs BMDM * 0h
SNOWBALL_001499_s_st	ARRDC4;001499_s_st	ARRDC4	arrestin domain containing 4	10.3738	8.06896	0	4.94123	AM * 0h up vs BMDM * 0h
SNOWBALL_015907_st	ETS2;015907_st	ETS2	v-ets erythroblastosis virus E26 oncogene homolog 2 (avian)	10.8316	8.52873	2.4951e-37	4.93439	AM * 0h up vs BMDM * 0h
SNOWBALL_034496_st	NRP1;034496_st	NRP1	neuropilin 1	9.36705	7.06629	1.49375e-26	4.92715	AM * 0h up vs BMDM * 0h
SNOWBALL_014017_st	EFNB2;014017_st	EFNB2	ephrin-B2	7.1866	4.8864	1.12454e-37	4.92526	AM * 0h up vs BMDM * 0h
SNOWBALL_032550_st	032550_st		Ssc_hash_S34531202 DB805073 full-length enriched swine cDNA library, adult skin Sus scrofa cDNA clone SKNB10083H12 5prime, mRNA sequence /clone=SKNB10083H12 /clone_end=5prime /gb=DB805073 /gi=112764777 /ug=Ssc.39662 /len=833	9.87465	7.58298	2.75488e-33	4.89621	AM * 0h up vs BMDM * 0h
SNOWBALL_004739_st	REEP1;004739_st	REEP1	receptor accessory protein 1	8.06398	5.77304	1.42739e-27	4.89376	AM * 0h up vs BMDM * 0h
SNOWBALL_015521_st	PPARG;015521_st	PPARG	peroxisome proliferator-activated receptor gamma	11.7704	9.48115	4.64064e-19	4.88805	AM * 0h up vs BMDM * 0h
SNOWBALL_005959_s_st	ATP1B1;005959_s_st	ATP1B1	ATPase, Na+/K+ transporting, beta 1 polypeptide	11.6783	9.38984	3.22439e-42	4.88549	AM * 0h up vs BMDM * 0h
SNOWBALL_022898_s_st	CEBPB;022898_s_st	CEBPB	CCAAT/enhancer binding protein (C/EBP), beta	11.573	9.28709	0	4.87673	AM * 0h up vs BMDM * 0h
SNOWBALL_032167_st	RNF19B;032167_st	RNF19B	ring finger protein 19B	6.8204	4.53645	4.51045e-28	4.8701	AM * 0h up vs BMDM * 0h
SNOWBALL_015248_s_st	CDCP1;015248_s_st	CDCP1	CUB domain containing protein 1	7.61274	5.32898	1.31868e-18	4.86945	AM * 0h up vs BMDM * 0h
SNOWBALL_029421_st	029421_st		Ssc_hash_S16770038 842395 MARC 3PIG Sus scrofa cDNA 5prime, mRNA sequence /clone_end=5prime /gb=CF367633 /gi=34172364 /ug=Ssc.19080 /len=641	8.46265	6.17945	2.08939e-29	4.86755	AM * 0h up vs BMDM * 0h
SNOWBALL_016553_s_st	LOC100157557;016553_s_st	LOC100157557	septin-5-like	9.29279	7.01118	4.93459e-26	4.86218	AM * 0h up vs BMDM * 0h
SNOWBALL_039246_st	039246_st			9.13005	6.8503	1.30404e-20	4.85593	AM * 0h up vs BMDM * 0h
SNOWBALL_027413_st	SOCS3;027413_st	SOCS3	suppressor of cytokine signaling 3	9.22485	6.9463	3.73307e-38	4.8519	AM * 0h up vs BMDM * 0h
SNOWBALL_001511_s_st	ARG2;001511_s_st	ARG2	arginase, type II	8.26639	5.98832	1.03071e-32	4.8503	AM * 0h up vs BMDM * 0h
SNOWBALL_030185_st	REEP1;030185_st	REEP1	receptor accessory protein 1	7.14174	4.86678	4.44888e-25	4.83986	AM * 0h up vs BMDM * 0h
SNOWBALL_001737_st	PGK1;001737_st	PGK1	phosphoglycerate kinase 1	6.50546	4.23158	2.79705e-20	4.8362	AM * 0h up vs BMDM * 0h
SNOWBALL_001507_s_st	ARG2;001507_s_st	ARG2	arginase, type II	7.35377	5.0829	2.252e-26	4.82612	AM * 0h up vs BMDM * 0h
SNOWBALL_034200_st	034200_st		Ssc_hash_S16761638 818983 MARC 3PIG Sus scrofa cDNA 5prime, mRNA sequence /clone_end=5prime /gb=CF359233 /gi=34155756 /ug=Ssc.51032 /len=675	7.96891	5.70361	2.45485e-31	4.80754	AM * 0h up vs BMDM * 0h
SNOWBALL_020369_st	CLIC2;020369_st	CLIC2	chloride intracellular channel 2	10.9646	8.70855	0	4.7768	AM * 0h up vs BMDM * 0h
SNOWBALL_033669_st	LOC100516258;033669_st	LOC100516258	Ssc_hash_S31104545 1512002 MARC 3PIG Sus scrofa cDNA 5prime, mRNA sequence /clone_end=5prime /gb=DY408383 /gi=87209686 /ug=Ssc.47358 /len=738	6.98694	4.73631	2.83748e-29	4.75893	AM * 0h up vs BMDM * 0h
SNOWBALL_005486_st	C2orf74;005486_st	C2orf74	chromosome 2 open reading frame 74	5.65989	3.41749	1.69862e-28	4.73183	AM * 0h up vs BMDM * 0h
SNOWBALL_001506_s_st	ARG2;001506_s_st	ARG2	arginase, type II	9.12343	6.88205	8.2571e-30	4.72851	AM * 0h up vs BMDM * 0h
SNOWBALL_032048_st	032048_st		Ssc_hash_S26722474 AJ958558 KN404_2 Sus scrofa cDNA clone C0007758f07 5prime, mRNA sequence /clone=C0007758f07 /clone_end=5prime /gb=AJ958558 /gi=74375374 /ug=Ssc.36318 /len=810	7.25734	5.02477	6.57055e-36	4.69972	AM * 0h up vs BMDM * 0h
SNOWBALL_010668_st	NEO1;010668_st	NEO1	neogenin 1	6.66071	4.42909	8.98933e-42	4.69658	AM * 0h up vs BMDM * 0h
SNOWBALL_030116_st	RAB11FIP1;030116_st	RAB11FIP1	RAB11 family interacting protein 1 (class I)	6.71222	4.48453	1.27863e-38	4.68386	AM * 0h up vs BMDM * 0h
SNOWBALL_011487_s_st	GUCY1B3;011487_s_st	GUCY1B3	guanylate cyclase 1, soluble, beta 3	8.87515	6.64994	6.07272e-22	4.6758	AM * 0h up vs BMDM * 0h
SNOWBALL_015016_s_st	U6;015016_s_st	U6	U6 spliceosomal RNA [Source: RFAM;Acc:RF00026]	6.98062	4.758	1.09977e-21	4.66742	AM * 0h up vs BMDM * 0h
SNOWBALL_013523_st	SVIL;013523_st	SVIL	supervillin	8.62898	6.41475	2.10195e-44	4.64034	AM * 0h up vs BMDM * 0h
SNOWBALL_015470_s_st	PPARG;015470_s_st	PPARG	peroxisome proliferator-activated receptor gamma	11.7438	9.53437	1.45233e-18	4.62481	AM * 0h up vs BMDM * 0h
SNOWBALL_011382_st	LOC100513215;011382_st	LOC100513215	rho-related GTP-binding protein RhoH-like	9.20906	7.00067	0	4.62161	AM * 0h up vs BMDM * 0h
SNOWBALL_011353_st	SLIT2;011353_st	SLIT2	slit homolog 2 (Drosophila)	6.82281	4.61898	5.05184e-19	4.60701	AM * 0h up vs BMDM * 0h
SNOWBALL_005681_st	SNX16;005681_st	SNX16	sorting nexin 16	8.70377	6.50489	2.11647e-40	4.59125	AM * 0h up vs BMDM * 0h
SNOWBALL_028248_st	CYP1B1;028248_st	CYP1B1	cytochrome P450, family 1, subfamily B, polypeptide 1	11.0111	8.81578	3.78611e-18	4.57983	AM * 0h up vs BMDM * 0h
SNOWBALL_000431_st	CEBPB;000431_st	CEBPB	CCAAT/enhancer binding protein (C/EBP), beta	11.1157	8.92228	0	4.57404	AM * 0h up vs BMDM * 0h
SNOWBALL_007088_s_st	CXCL2;007088_s_st	CXCL2	chemokine (C-X-C motif) ligand 2	9.26411	7.0709	0	4.57321	AM * 0h up vs BMDM * 0h
SNOWBALL_039201_st	039201_st			8.72992	6.53919	1.04044e-33	4.56538	AM * 0h up vs BMDM * 0h
SNOWBALL_041240_st	041240_st			7.06055	4.87058	5.54976e-31	4.56296	AM * 0h up vs BMDM * 0h
SNOWBALL_022277_s_st	022277_s_st		Sus scrofa mRNA, clone:PBL010021A02, expressed in peripheral blood mononuclear cells	8.98274	6.79506	3.52255e-29	4.5557	AM * 0h up vs BMDM * 0h
SNOWBALL_001475_s_st	NFKBIA;001475_s_st	NFKBIA	nuclear factor of kappa light polypeptide gene enhancer in B-cells inhibitor, alpha	8.53742	6.35036	0	4.55376	AM * 0h up vs BMDM * 0h
SNOWBALL_036671_st	036671_st		Ssc_hash_S40206012 ruio13_f23.y1 kid Sus scrofa cDNA 5prime, mRNA sequence /clone_end=5prime /gb=EW300919 /gi=182479361 /ug=Ssc.68503 /len=616	7.15921	4.97817	6.77358e-31	4.5348	AM * 0h up vs BMDM * 0h
SNOWBALL_035314_st	035314_st		Ssc_hash_S18276804 BP173295 full-length enriched swine cDNA library, adult uterus Sus scrofa cDNA clone UTR010022H05 5prime, mRNA sequence /clone=UTR010022H05 /clone_end=5prime /gb=BP173295 /gi=40422768 /ug=Ssc.60991 /len=848	7.78079	5.60012	3.22299e-44	4.53363	AM * 0h up vs BMDM * 0h
SNOWBALL_034410_st	ERRFI1;034410_st	ERRFI1	ERBB receptor feedback inhibitor 1	7.58585	5.40753	9.71049e-25	4.52628	AM * 0h up vs BMDM * 0h
SNOWBALL_006652_st	LRRC8C;006652_st	LRRC8C	leucine rich repeat containing 8 family, member C	8.95275	6.77461	0	4.52571	AM * 0h up vs BMDM * 0h
SNOWBALL_004594_st	DCUN1D3;004594_st	DCUN1D3	DCN1, defective in cullin neddylation 1, domain containing 3 (S. cerevisiae)	9.47034	7.29246	0	4.52489	AM * 0h up vs BMDM * 0h
SNOWBALL_038206_st	MRC1;038206_st	MRC1	mannose receptor, C type 1	7.63551	5.46163	1.97895e-28	4.51235	AM * 0h up vs BMDM * 0h
SNOWBALL_001280_st	C2;001280_st	C2	OTTSUSG00000001339 complement component 2	8.8419	6.66815	7.95415e-36	4.51195	AM * 0h up vs BMDM * 0h
SNOWBALL_005613_st	ZHX1;005613_st	ZHX1	zinc fingers and homeoboxes 1	10.2964	8.12406	0	4.50747	AM * 0h up vs BMDM * 0h
SNOWBALL_033391_st	ABL2;033391_st	ABL2	v-abl Abelson murine leukemia viral oncogene homolog 2	9.35802	7.19007	2.21168e-38	4.49383	AM * 0h up vs BMDM * 0h
SNOWBALL_035185_st	PFKFB3;035185_st	PFKFB3	6-phosphofructo-2-kinase/fructose-2,6-biphosphatase 3	9.71257	7.54892	7.47557e-35	4.48046	AM * 0h up vs BMDM * 0h
SNOWBALL_012859_st	STEAP4;012859_st	STEAP4	STEAP family member 4	8.0397	5.87717	1.0108e-13	4.47697	AM * 0h up vs BMDM * 0h
SNOWBALL_040050_st	FURIN;040050_st	FURIN	furin (paired basic amino acid cleaving enzyme)	8.77205	6.61085	0	4.47287	AM * 0h up vs BMDM * 0h
SNOWBALL_035205_st	NAV3;035205_st	NAV3	neuron navigator 3	8.95292	6.79562	1.06685e-29	4.46082	AM * 0h up vs BMDM * 0h
SNOWBALL_012689_st	NAMPT;012689_st	NAMPT	nicotinamide phosphoribosyltransferase	11.2502	9.09536	6.65271e-35	4.45309	AM * 0h up vs BMDM * 0h
SNOWBALL_018433_x_st	snoU13;018433_x_st	snoU13	Small nucleolar RNA U13 [Source: RFAM;Acc:RF01210]	9.7045	7.55103	4.72885e-17	4.44898	AM * 0h up vs BMDM * 0h
SNOWBALL_007797_st	TXNRD1;007797_st	TXNRD1	thioredoxin reductase 1	12.2238	10.0764	0	4.43035	AM * 0h up vs BMDM * 0h
SNOWBALL_019773_st	SNX10;019773_st	SNX10	sorting nexin 10	11.3791	9.23277	0	4.42705	AM * 0h up vs BMDM * 0h
SNOWBALL_035843_st	CALCRL;035843_st	CALCRL	calcitonin receptor-like	7.10301	4.95713	2.64132e-19	4.42563	AM * 0h up vs BMDM * 0h
bta-mir-22_s_st	C17orf91;bta-mir-22_s_st	C17orf91	chromosome 17 open reading frame 91	8.47215	6.33463	3.3382e-25	4.40005	AM * 0h up vs BMDM * 0h
SNOWBALL_008878_st	LPHN2;008878_st	LPHN2	latrophilin 2	11.3229	9.18714	3.55426e-31	4.39462	AM * 0h up vs BMDM * 0h
SNOWBALL_000031_st	AIM1;000031_st	AIM1	absent in melanoma 1	7.81232	5.67834	1.24503e-40	4.38926	AM * 0h up vs BMDM * 0h
SNOWBALL_038598_st	038598_st			7.41805	5.28461	1.84868e-36	4.38764	AM * 0h up vs BMDM * 0h
SNOWBALL_025726_st	CCDC12;025726_st	CCDC12	coiled-coil domain containing 12	8.19333	6.06115	1.68156e-44	4.38379	AM * 0h up vs BMDM * 0h
SNOWBALL_022477_s_st	SOCS3;022477_s_st	SOCS3	suppressor of cytokine signaling 3	8.49529	6.36564	1.75922e-35	4.3761	AM * 0h up vs BMDM * 0h
SNOWBALL_010089_st	PIM1;010089_st	PIM1	pim-1 oncogene	10.0862	7.96112	1.80049e-27	4.3623	AM * 0h up vs BMDM * 0h
SNOWBALL_012269_st	UCP2;012269_st	UCP2	uncoupling protein 2 (mitochondrial, proton carrier)	12.0461	9.92981	1.4013e-45	4.33575	AM * 0h up vs BMDM * 0h
SNOWBALL_046640_st	TNIK;046640_st	TNIK	TRAF2 and NCK interacting kinase	7.46633	5.35831	1.04937e-15	4.31099	AM * 0h up vs BMDM * 0h
SNOWBALL_027690_st	LGR4;027690_st	LGR4	leucine-rich repeat containing G protein-coupled receptor 4	5.08042	2.97357	7.05281e-25	4.30748	AM * 0h up vs BMDM * 0h
SNOWBALL_032136_st	LOC100520876;032136_st	LOC100520876	Ssc_hash_S26716543 AJ952627 KN404_1 Sus scrofa cDNA clone C0007741g13 3prime, mRNA sequence /clone=C0007741g13 /clone_end=3prime /gb=AJ952627 /gi=74369443 /ug=Ssc.36942 /len=828	6.96184	4.85521	1.57448e-31	4.30684	AM * 0h up vs BMDM * 0h
SNOWBALL_022981_s_st	TLR4;022981_s_st	TLR4	toll-like receptor 4	10.9083	8.80758	1.78097e-32	4.28926	AM * 0h up vs BMDM * 0h
SNOWBALL_016536_st	RHOF;016536_st	RHOF	ras homolog gene family, member F (in filopodia)	8.04873	5.95063	7.46894e-36	4.28146	AM * 0h up vs BMDM * 0h
SNOWBALL_007720_s_st	LOC100521193;007720_s_st	LOC100521193	hypothetical protein LOC100521193	12.1594	10.0642	1.72343e-33	4.273	AM * 0h up vs BMDM * 0h
SNOWBALL_018225_st	CALCRL;018225_st	CALCRL	calcitonin receptor-like	8.6037	6.51063	5.18681e-20	4.26656	AM * 0h up vs BMDM * 0h
SNOWBALL_026005_s_st	LOC100520605;026005_s_st	LOC100520605	Sus scrofa mRNA, clone:LVR010014G09, expressed in liver	6.78371	4.69304	3.72584e-19	4.25944	AM * 0h up vs BMDM * 0h
SNOWBALL_012913_st	U6;012913_st	U6	U6 spliceosomal RNA [Source: RFAM;Acc:RF00026]	10.153	8.06434	8.71768e-33	4.2536	AM * 0h up vs BMDM * 0h
SNOWBALL_030208_st	LOC100151842;030208_st	LOC100151842	Ssc_hash_S19547879 994161 MARC 4PIG Sus scrofa cDNA 5prime, mRNA sequence /clone_end=5prime /gb=CN164046 /gi=46178476 /ug=Ssc.24696 /len=842	7.65784	5.57163	1.5448e-29	4.2463	AM * 0h up vs BMDM * 0h
SNOWBALL_031042_st	031042_st		Ssc_hash_S40467810 rski0134_g22.y1 ski Sus scrofa cDNA 5prime, mRNA sequence /clone_end=5prime /gb=EW562416 /gi=183139888 /ug=Ssc.29256 /len=630	7.31282	5.22809	1.8344e-31	4.24196	AM * 0h up vs BMDM * 0h
SNOWBALL_043908_st	043908_st			6.06079	3.97687	1.95446e-26	4.23959	AM * 0h up vs BMDM * 0h
SNOWBALL_000241_st	CISH;000241_st	CISH	cytokine inducible SH2-containing protein	9.00957	6.92616	4.7096e-24	4.23809	AM * 0h up vs BMDM * 0h
SNOWBALL_003378_st	DUOX2;003378_st	DUOX2	dual oxidase 2	5.40135	3.31839	2.64128e-17	4.23676	AM * 0h up vs BMDM * 0h
SNOWBALL_000210_st	SSH2;000210_st	SSH2	slingshot homolog 2 (Drosophila)	8.87596	6.79474	3.12349e-42	4.23164	AM * 0h up vs BMDM * 0h
SNOWBALL_035195_st	LOC100516016;035195_st	LOC100516016	Ssc_hash_S40558646 rthg01_p1.y1 thg Sus scrofa cDNA 5prime, mRNA sequence /clone_end=5prime /gb=EW645359 /gi=183051300 /ug=Ssc.60498 /len=597	8.10075	6.02132	1.06007e-11	4.2264	AM * 0h up vs BMDM * 0h
SNOWBALL_022365_st	PIGT;022365_st	PIGT	phosphatidylinositol glycan anchor biosynthesis, class T	9.80354	7.72465	8.36702e-33	4.2248	AM * 0h up vs BMDM * 0h
SNOWBALL_037060_st	SLC6A9;037060_st	SLC6A9	solute carrier family 6 (neurotransmitter transporter, glycine), member 9	9.78232	7.70344	2.21093e-37	4.22479	AM * 0h up vs BMDM * 0h
SNOWBALL_005509_st	CLIP4;005509_st	CLIP4	CAP-GLY domain containing linker protein family, member 4	6.30122	4.22294	1.53478e-19	4.22301	AM * 0h up vs BMDM * 0h
SNOWBALL_025630_st	CD74;025630_st	CD74	CD74 molecule, major histocompatibility complex, class II invariant chain	10.9716	8.90042	3.95336e-21	4.20241	AM * 0h up vs BMDM * 0h
SNOWBALL_006337_st	C1orf51;006337_st	C1orf51	chromosome 1 open reading frame 51	8.67164	6.60133	1.51871e-31	4.19976	AM * 0h up vs BMDM * 0h
SNOWBALL_032647_st	032647_st		Ssc_hash_S26389539 BW961073 full-length enriched swine cDNA library, adult alveolar macrophage Sus scrofa cDNA clone AMP010084C04 5prime, mRNA sequence /clone=AMP010084C04 /clone_end=5prime /gb=BW961073 /gi=71966353 /ug=Ssc.40695 /len=641	8.30468	6.23724	1.61812e-12	4.19141	AM * 0h up vs BMDM * 0h
SNOWBALL_003835_s_st	TLR4;003835_s_st	TLR4	toll-like receptor 4	11.2289	9.16384	2.64887e-41	4.18447	AM * 0h up vs BMDM * 0h
SNOWBALL_046524_st	046524_st			7.6354	5.57072	6.52807e-26	4.18342	AM * 0h up vs BMDM * 0h
SNOWBALL_038779_st	038779_st			6.55688	4.49269	5.88005e-33	4.18198	AM * 0h up vs BMDM * 0h
SNOWBALL_026841_st	SLC11A2;026841_st	SLC11A2	solute carrier family 11 (proton-coupled divalent metal ion transporters), member 2	10.4806	8.41862	1.4013e-45	4.1757	AM * 0h up vs BMDM * 0h
SNOWBALL_003098_st	VLDLR;003098_st	VLDLR	very low density lipoprotein receptor	8.11757	6.05749	2.12086e-23	4.1701	AM * 0h up vs BMDM * 0h
SNOWBALL_030756_st	FAIM;030756_st	FAIM	Fas apoptotic inhibitory molecule	7.86288	5.80408	5.55917e-36	4.16637	AM * 0h up vs BMDM * 0h
SNOWBALL_016571_st	LOC100514073;016571_st	LOC100514073	Ig lambda chain C region [Source:UniProtKB/Swiss-Prot;Acc:P01846]	7.1409	5.0849	1.87411e-10	4.15833	AM * 0h up vs BMDM * 0h
SNOWBALL_017264_st	LOC703807;017264_st	LOC703807	coiled-coil and C2 domain-containing protein 2A-like	5.53598	3.48031	3.02119e-39	4.15738	AM * 0h up vs BMDM * 0h
SNOWBALL_042173_st	042173_st			8.12848	6.07428	7.79078e-37	4.15315	AM * 0h up vs BMDM * 0h
SNOWBALL_011554_st	RASSF6;011554_st	RASSF6	Ras association (RalGDS/AF-6) domain family member 6	5.63009	3.57604	5.33053e-21	4.15271	AM * 0h up vs BMDM * 0h
SNOWBALL_021713_st	LAMB1;021713_st	LAMB1	laminin, beta 1	7.16966	5.11718	3.50853e-39	4.1482	AM * 0h up vs BMDM * 0h
SNOWBALL_037007_st	TRIB1;037007_st	TRIB1	tribbles homolog 1 (Drosophila)	9.77414	7.7223	3.52888e-39	4.14634	AM * 0h up vs BMDM * 0h
SNOWBALL_038646_st	NAV3;038646_st	NAV3	neuron navigator 3	9.3691	7.32143	1.2819e-29	4.13438	AM * 0h up vs BMDM * 0h
SNOWBALL_016294_st	BMP1;016294_st	BMP1	bone morphogenetic protein 1	8.11671	6.06957	8.40405e-29	4.13286	AM * 0h up vs BMDM * 0h
SNOWBALL_032326_st	NRP1;032326_st	NRP1	neuropilin 1	10.1605	8.11671	1.87696e-16	4.12338	AM * 0h up vs BMDM * 0h
SNOWBALL_000297_st	SLC39A14;000297_st	SLC39A14	solute carrier family 39 (zinc transporter), member 14	11.2986	9.25544	3.46583e-41	4.12147	AM * 0h up vs BMDM * 0h
SNOWBALL_026526_st	Rhoh;026526_st	RHOH	ras homolog gene family, member H	7.93765	5.89869	8.97133e-27	4.10948	AM * 0h up vs BMDM * 0h
SNOWBALL_000914_st	NCF4;000914_st	NCF4	neutrophil cytosolic factor 4, 40kDa	7.82308	5.78625	5.32447e-19	4.10342	AM * 0h up vs BMDM * 0h
SNOWBALL_003615_st	LCN2;003615_st	LCN2	lipocalin 2	8.94133	6.90452	3.24051e-11	4.10338	AM * 0h up vs BMDM * 0h
SNOWBALL_026361_st	LOC100513215;026361_st	LOC100513215	Sus scrofa mRNA, clone:SPL010090E10, expressed in spleen	6.97383	4.93749	8.95204e-29	4.10203	AM * 0h up vs BMDM * 0h
SNOWBALL_040208_st	040208_st			6.49364	4.45798	9.00043e-24	4.1001	AM * 0h up vs BMDM * 0h
SNOWBALL_011356_st	LOC100512846;011356_st	LOC100512846	neuronal acetylcholine receptor subunit alpha-9-like	8.68683	6.65549	1.51062e-25	4.08784	AM * 0h up vs BMDM * 0h
SNOWBALL_015275_st	CSRNP1;015275_st	CSRNP1	cysteine-serine-rich nuclear protein 1	8.45422	6.42295	5.62359e-29	4.08764	AM * 0h up vs BMDM * 0h
SNOWBALL_004193_st	PTGR1;004193_st	PTGR1	prostaglandin reductase 1	10.5998	8.56937	4.72882e-33	4.08529	AM * 0h up vs BMDM * 0h
SNOWBALL_042998_st	042998_st			7.5844	5.55854	3.40131e-38	4.07235	AM * 0h up vs BMDM * 0h
SNOWBALL_028943_st	ABCC1;028943_st	ABCC1	ATP-binding cassette, sub-family C (CFTR/MRP), member 1	9.18089	7.15586	1.53285e-32	4.06999	AM * 0h up vs BMDM * 0h
bta-mir-29c_s_st	MIR29C;bta-mir-29c_s_st	MIR29C	MI0005044	7.87833	5.85529	5.79385e-25	4.06438	AM * 0h up vs BMDM * 0h
SNOWBALL_000972_st	CCL22;000972_st	CCL22	chemokine (C-C motif) ligand 22	8.30573	6.28302	1.20973e-13	4.06348	AM * 0h up vs BMDM * 0h
SNOWBALL_018655_s_st	C9;018655_s_st	C9	complement component 9	9.42758	7.40569	2.12171e-20	4.06116	AM * 0h up vs BMDM * 0h
SNOWBALL_006579_st	SNORA14;006579_st	SNORA14	Small nucleolar RNA SNORA14 [Source: RFAM;Acc:RF00397]	5.69117	3.67048	2.41759e-21	4.05777	AM * 0h up vs BMDM * 0h
SNOWBALL_014557_st	CCL4;014557_st	CCL4	chemokine (C-C motif) ligand 4	11.9781	9.95765	3.09766e-25	4.05712	AM * 0h up vs BMDM * 0h
SNOWBALL_042381_st	PION;042381_st	PION	pigeon homolog (Drosophila)	10.1207	8.10056	0	4.05631	AM * 0h up vs BMDM * 0h
SNOWBALL_026267_st	Txndc9;026267_st	TXNDC9	thioredoxin domain containing 9	5.479	3.4593	8.51953e-28	4.05502	AM * 0h up vs BMDM * 0h
SNOWBALL_017308_st	FAS;017308_st	FAS	Fas (TNF receptor superfamily, member 6)	9.9643	7.94481	1.64548e-31	4.0544	AM * 0h up vs BMDM * 0h
SNOWBALL_025292_x_st	LOC396781;025292_x_st	LOC396781	Sus scrofa clone IgGE4 mutated immunoglobulin heavy chain mRNA, partial cds	7.59426	5.5748	5.73342e-09	4.05434	AM * 0h up vs BMDM * 0h
SNOWBALL_012466_st	SLC36A4;012466_st	SLC36A4	solute carrier family 36 (proton/amino acid symporter), member 4	9.52643	7.50855	2.5146e-37	4.04989	AM * 0h up vs BMDM * 0h
SNOWBALL_041142_st	041142_st			7.54182	5.52594	4.66374e-26	4.04427	AM * 0h up vs BMDM * 0h
SNOWBALL_001502_s_st	ARRDC4;001502_s_st	ARRDC4	arrestin domain containing 4	10.7161	8.70197	0	4.0394	AM * 0h up vs BMDM * 0h
SNOWBALL_000278_s_st	CD47;000278_s_st	CD47	CD47 molecule	9.00194	6.98911	3.11272e-33	4.03575	AM * 0h up vs BMDM * 0h
SNOWBALL_023310_s_st	LOC100517381;023310_s_st	LOC100517381	Sus scrofa solute carrier family 2 member 12 (SCL2A12) mRNA, 3prime UTR	5.4387	3.42937	1.65544e-29	4.02593	AM * 0h up vs BMDM * 0h
SNOWBALL_008780_st	UM01027.1;008780_st	UM01027.1	hypothetical protein	8.01364	6.00706	2.8571e-23	4.01828	AM * 0h up vs BMDM * 0h
SNOWBALL_006127_st	CYP7A1;006127_st	CYP7A1	cytochrome P450, family 7, subfamily A, polypeptide 1	5.49321	3.48837	2.51392e-18	4.01345	AM * 0h up vs BMDM * 0h
SNOWBALL_043662_st	043662_st			8.33073	6.32718	4.96826e-39	4.00985	AM * 0h up vs BMDM * 0h
SNOWBALL_002179_st	TNFAIP3;002179_st	TNFAIP3	tumor necrosis factor, alpha-induced protein 3	9.9076	7.90792	0	3.99909	AM * 0h up vs BMDM * 0h
SNOWBALL_039525_st	039525_st			5.44717	3.44798	3.18632e-28	3.99776	AM * 0h up vs BMDM * 0h
SNOWBALL_026194_s_st	FZD4;026194_s_st	FZD4	frizzled homolog 4 (Drosophila)	9.44951	7.45135	2.77752e-34	3.99492	AM * 0h up vs BMDM * 0h
SNOWBALL_011351_st	PGM2;011351_st	PGM2	phosphoglucomutase 2	11.0139	9.01769	0	3.98959	AM * 0h up vs BMDM * 0h
SNOWBALL_042457_st	ZC3H12C;042457_st	ZC3H12C	zinc finger CCCH-type containing 12C	8.55554	6.55962	9.94922e-44	3.9887	AM * 0h up vs BMDM * 0h
SNOWBALL_040018_st	STK17B;040018_st	STK17B	serine/threonine kinase 17b	10.1658	8.1703	1.132e-32	3.98765	AM * 0h up vs BMDM * 0h
SNOWBALL_022918_st	PRKCE;022918_st	PRKCE	protein kinase C, epsilon	7.07708	5.08467	3.45967e-24	3.97902	AM * 0h up vs BMDM * 0h
SNOWBALL_003020_st	IL33;003020_st	IL33	interleukin 33	6.49249	4.50051	1.0549e-11	3.97782	AM * 0h up vs BMDM * 0h
SNOWBALL_016885_s_st	FAS;016885_s_st	FAS	Fas (TNF receptor superfamily, member 6)	9.8965	7.90631	2.8026e-45	3.97289	AM * 0h up vs BMDM * 0h
SNOWBALL_040897_st	040897_st			7.40244	5.41765	1.13743e-28	3.95807	AM * 0h up vs BMDM * 0h
SNOWBALL_000103_s_st	TLR4;000103_s_st	TLR4	toll-like receptor 4	11.5206	9.53804	7.00649e-45	3.95191	AM * 0h up vs BMDM * 0h
SNOWBALL_018111_st	MREG;018111_st	MREG	melanoregulin	10.0921	8.11075	2.22921e-24	3.9487	AM * 0h up vs BMDM * 0h
SNOWBALL_024708_s_st	LAS1L;024708_s_st	LAS1L	LAS1-like (S. cerevisiae)	10.1422	8.16152	0	3.94675	AM * 0h up vs BMDM * 0h
SNOWBALL_011947_st	SGMS2;011947_st	SGMS2	sphingomyelin synthase 2	7.46501	5.48536	1.16033e-22	3.94398	AM * 0h up vs BMDM * 0h
SNOWBALL_039123_st	039123_st			7.3512	5.37317	1.4465e-31	3.93955	AM * 0h up vs BMDM * 0h
SNOWBALL_000872_st	S100A9;000872_st	S100A9	S100 calcium binding protein A9	10.0294	8.0521	3.22292e-19	3.93759	AM * 0h up vs BMDM * 0h
SNOWBALL_025669_st	RB1CC1;025669_st	RB1CC1	RB1-inducible coiled-coil 1	9.68347	7.70638	0	3.93697	AM * 0h up vs BMDM * 0h
SNOWBALL_025318_x_st	LOC396781;025318_x_st	LOC396781	SSU03782 Sus scrofa Ig gamma 4a chain constant region (IgG4a) mRNA, partial cds	7.95963	5.98604	1.10008e-08	3.92742	AM * 0h up vs BMDM * 0h
SNOWBALL_023055_s_st	AXL;023055_s_st	AXL	AXL receptor tyrosine kinase	7.67931	5.70631	2.61218e-26	3.92582	AM * 0h up vs BMDM * 0h
SNOWBALL_006395_st	SCARNA4;006395_st	SCARNA4	Small Cajal body specific RNA 4 [Source: RFAM;Acc:RF00423]	7.38354	5.41263	2.21183e-18	3.92014	AM * 0h up vs BMDM * 0h
SNOWBALL_014954_st	SLC6A4;014954_st	SLC6A4	solute carrier family 6 (neurotransmitter transporter, serotonin), member 4	6.1133	4.14279	7.83311e-17	3.91905	AM * 0h up vs BMDM * 0h
SNOWBALL_036117_st	PRKCB;036117_st	PRKCB	protein kinase C, beta	9.7048	7.7351	9.01525e-22	3.91686	AM * 0h up vs BMDM * 0h
SNOWBALL_000653_st	IRF1;000653_st	IRF1	interferon regulatory factor 1	9.75248	7.78399	2.45713e-38	3.91358	AM * 0h up vs BMDM * 0h
SNOWBALL_005781_st	IL7;005781_st	IL7	interleukin 7	7.41556	5.45009	2.88204e-40	3.90539	AM * 0h up vs BMDM * 0h
SNOWBALL_012406_st	FZD4;012406_st	FZD4	frizzled homolog 4 (Drosophila)	8.67119	6.70761	1.87532e-35	3.90028	AM * 0h up vs BMDM * 0h
SNOWBALL_037130_st	PHLDA1;037130_st	PHLDA1	pleckstrin homology-like domain, family A, member 1	5.10427	3.14072	3.30569e-23	3.90019	AM * 0h up vs BMDM * 0h
SNOWBALL_014194_s_st	CD300LF;014194_s_st	CD300LF	CD300 molecule-like family member f	7.49471	5.53762	7.17292e-34	3.88277	AM * 0h up vs BMDM * 0h
SNOWBALL_013934_s_st	KLF5;013934_s_st	KLF5	Kruppel-like factor 5 (intestinal)	9.02458	7.06936	3.64826e-25	3.87775	AM * 0h up vs BMDM * 0h
SNOWBALL_032400_st	CD46;032400_st	CD46	CD46 molecule, complement regulatory protein	9.73516	7.78137	1.80223e-32	3.87391	AM * 0h up vs BMDM * 0h
SNOWBALL_032524_st	032524_st		Ssc_hash_S22280119 CJ022849 full-length enriched swine cDNA library, adult trachea Sus scrofa cDNA clone TCH01H020005 5prime, mRNA sequence /clone=TCH01H020005 /clone_end=5prime /gb=CJ022849 /gi=54528622 /ug=Ssc.39372 /len=888	6.45196	4.49976	9.59745e-26	3.86964	AM * 0h up vs BMDM * 0h
SNOWBALL_002595_st	LOC100519694;002595_st	LOC100519694	proline-serine-threonine phosphatase-interacting protein 2-like	7.83119	5.88132	2.30889e-16	3.8634	AM * 0h up vs BMDM * 0h
SNOWBALL_015458_st	PLOD2;015458_st	PLOD2	procollagen-lysine, 2-oxoglutarate 5-dioxygenase 2	6.1783	4.2299	5.06984e-14	3.85947	AM * 0h up vs BMDM * 0h
SNOWBALL_005912_s_st	CYP7A1;005912_s_st	CYP7A1	cytochrome P450, family 7, subfamily A, polypeptide 1	7.55687	5.61123	1.36054e-18	3.8521	AM * 0h up vs BMDM * 0h
SNOWBALL_027746_st	GNB5;027746_st	GNB5	guanine nucleotide binding protein (G protein), beta 5	9.08438	7.1397	7.69851e-25	3.84953	AM * 0h up vs BMDM * 0h
SNOWBALL_043105_st	ELOVL7;043105_st	ELOVL7	ELOVL family member 7, elongation of long chain fatty acids (yeast)	4.84612	2.90155	9.04472e-26	3.84922	AM * 0h up vs BMDM * 0h
SNOWBALL_013541_st	MAP3K8;013541_st	MAP3K8	mitogen-activated protein kinase kinase kinase 8	9.73578	7.79537	3.66711e-33	3.83814	AM * 0h up vs BMDM * 0h
SNOWBALL_016072_st	LOC100520105;016072_st	LOC100520105	protein EURL homolog	9.91849	7.9816	1.07588e-33	3.82879	AM * 0h up vs BMDM * 0h
SNOWBALL_045012_st	LOC100154564;045012_st	LOC100154564	zinc fingers and homeoboxes protein 1-like	10.1123	8.18154	3.93246e-41	3.81257	AM * 0h up vs BMDM * 0h
SNOWBALL_013181_s_st	Y_RNA;013181_s_st	Y_RNA	Y RNA [Source: RFAM;Acc:RF00019]	6.34181	4.41282	1.36293e-12	3.80789	AM * 0h up vs BMDM * 0h
SNOWBALL_011507_s_st	TMEM154;011507_s_st	TMEM154	transmembrane protein 154	8.43402	6.50511	1.84199e-29	3.80767	AM * 0h up vs BMDM * 0h
SNOWBALL_016070_st	SNORA81;016070_st	SNORA81	Small nucleolar RNA SNORA81 [Source: RFAM;Acc:RF01241]	7.44789	5.52052	1.61158e-21	3.80361	AM * 0h up vs BMDM * 0h
SNOWBALL_015795_st	GBE1;015795_st	GBE1	glucan (1,4-alpha-), branching enzyme 1	10.8624	8.93926	2.76053e-34	3.79238	AM * 0h up vs BMDM * 0h
SNOWBALL_043374_st	MTMR7;043374_st	MTMR7	myotubularin related protein 7	7.43861	5.51836	5.0366e-38	3.78489	AM * 0h up vs BMDM * 0h
SNOWBALL_001501_st	ARRDC4;001501_st	ARRDC4	arrestin domain containing 4	8.06741	6.15112	0	3.77451	AM * 0h up vs BMDM * 0h
SNOWBALL_012390_st	ZC3H12C;012390_st	ZC3H12C	zinc finger CCCH-type containing 12C	10.6313	8.71539	1.36486e-42	3.77351	AM * 0h up vs BMDM * 0h
SNOWBALL_042681_st	CDCP1;042681_st	CDCP1	CUB domain containing protein 1	6.67944	4.76592	9.53357e-15	3.76729	AM * 0h up vs BMDM * 0h
SNOWBALL_033655_st	033655_st		Ssc_hash_S34516527 DB786819 full-length enriched swine cDNA library, adult adrenal gland Sus scrofa cDNA clone ADR010060B01 5prime, mRNA sequence /clone=ADR010060B01 /clone_end=5prime /gb=DB786819 /gi=112770863 /ug=Ssc.47289 /len=818	7.28923	5.37689	7.07526e-26	3.7642	AM * 0h up vs BMDM * 0h
SNOWBALL_014401_st	RAMP2;014401_st	RAMP2	receptor (G protein-coupled) activity modifying protein 2	9.29496	7.38729	1.29789e-22	3.75202	AM * 0h up vs BMDM * 0h
SNOWBALL_038235_st	038235_st			6.92981	5.02294	1.10433e-32	3.74995	AM * 0h up vs BMDM * 0h
SNOWBALL_008804_st	LOC100519032;008804_st	LOC100519032	Complement C1qB Fragment [Source:UniProtKB/TrEMBL;Acc:Q69DL4]	10.7335	8.83076	2.30191e-07	3.73913	AM * 0h up vs BMDM * 0h
SNOWBALL_005189_st	CYP1B1;005189_st	CYP1B1	cytochrome P450, family 1, subfamily B, polypeptide 1	11.929	10.0277	1.12164e-17	3.73546	AM * 0h up vs BMDM * 0h
SNOWBALL_000203_st	CCL3L1;000203_st	CCL3L1	chemokine (C-C motif) ligand 3-like 1	12.5916	10.692	7.72645e-30	3.73099	AM * 0h up vs BMDM * 0h
SNOWBALL_028057_st	LOC100523340;028057_st	LOC100523340	Ssc_hash_S18361693 921290 MARC 4PIG Sus scrofa cDNA 3prime, mRNA sequence /clone_end=3prime /gb=CK457029 /gi=40804243 /ug=Ssc.7621 /len=768	5.32025	3.42179	8.57021e-13	3.72815	AM * 0h up vs BMDM * 0h
SNOWBALL_012823_st	PNPLA8;012823_st	PNPLA8	patatin-like phospholipase domain containing 8	5.40001	3.50222	1.72359e-38	3.72642	AM * 0h up vs BMDM * 0h
SNOWBALL_008626_st	SMPDL3B;008626_st	SMPDL3B	sphingomyelin phosphodiesterase, acid-like 3B	11.9979	10.1016	3.28969e-41	3.72271	AM * 0h up vs BMDM * 0h
SNOWBALL_034804_st	034804_st		Ssc_hash_S27604742 EST-AR119G11 Infected Porcine Thymus cDNA library Sus scrofa cDNA clone AR119G11, mRNA sequence /clone=AR119G11 /gb=DV230069 /gi=77600691 /ug=Ssc.56927 /len=736	7.0967	5.20298	7.48915e-30	3.7159	AM * 0h up vs BMDM * 0h
SNOWBALL_013037_s_st	ssc-mir-29c;013037_s_st	ssc-mir-29c	ssc-mir-29c [Source:miRBase;Acc:MI0002460]	8.53287	6.63958	4.10551e-29	3.71482	AM * 0h up vs BMDM * 0h
SNOWBALL_000369_s_st	DPP4;000369_s_st	DPP4	dipeptidyl-peptidase 4	6.45511	4.56233	6.2179e-20	3.71349	AM * 0h up vs BMDM * 0h
SNOWBALL_011119_s_st	5S_rRNA;011119_s_st	5S_rRNA	5S ribosomal RNA [Source: RFAM;Acc:RF00001]	6.66779	4.77614	1.31153e-09	3.71061	AM * 0h up vs BMDM * 0h
SNOWBALL_044226_st	044226_st			8.03953	6.14854	1.48244e-32	3.70889	AM * 0h up vs BMDM * 0h
SNOWBALL_010734_st	EML5;010734_st	EML5	echinoderm microtubule associated protein like 5	6.16926	4.28005	3.21371e-35	3.70432	AM * 0h up vs BMDM * 0h
SNOWBALL_009008_s_st	LOC100518846;009008_s_st	LOC100518846	Complement C1qB Fragment [Source:UniProtKB/TrEMBL;Acc:Q69DL4]	11.1272	9.23914	6.99447e-07	3.70126	AM * 0h up vs BMDM * 0h
SNOWBALL_025752_st	RUNX1;025752_st	RUNX1	runt-related transcription factor 1	8.81513	6.92787	2.63802e-27	3.69932	AM * 0h up vs BMDM * 0h
SNOWBALL_011838_st	SLC39A8;011838_st	SLC39A8	solute carrier family 39 (zinc transporter), member 8	9.14921	7.26479	1.42676e-20	3.69206	AM * 0h up vs BMDM * 0h
SNOWBALL_007750_st	NAV3;007750_st	NAV3	neuron navigator 3	9.77122	7.89046	6.22507e-30	3.68268	AM * 0h up vs BMDM * 0h
SNOWBALL_034677_st	GPCPD1;034677_st	GPCPD1	glycerophosphocholine phosphodiesterase GDE1 homolog (S. cerevisiae)	10.2539	8.37471	8.8653e-29	3.67872	AM * 0h up vs BMDM * 0h
SNOWBALL_012261_st	SYTL2;012261_st	SYTL2	synaptotagmin-like 2	8.10863	6.22984	9.63354e-29	3.67766	AM * 0h up vs BMDM * 0h
SNOWBALL_035394_st	PRDM1;035394_st	PRDM1	PR domain containing 1, with ZNF domain	7.89057	6.01422	1.38279e-24	3.67146	AM * 0h up vs BMDM * 0h
SNOWBALL_017846_s_st	IFIH1;017846_s_st	IFIH1	interferon induced with helicase C domain 1	6.51429	4.63804	4.38604e-14	3.67121	AM * 0h up vs BMDM * 0h
SNOWBALL_024464_st	CHST3;024464_st	CHST3	carbohydrate (chondroitin 6) sulfotransferase 3	8.34219	6.4664	2.00526e-26	3.67001	AM * 0h up vs BMDM * 0h
SNOWBALL_020239_s_st	KLF8;020239_s_st	KLF8	Kruppel-like factor 8	7.45964	5.58453	2.70156e-15	3.66831	AM * 0h up vs BMDM * 0h
SNOWBALL_038629_st	038629_st			7.81973	5.94761	9.43577e-40	3.6607	AM * 0h up vs BMDM * 0h
SNOWBALL_026812_s_st	SOCS3;026812_s_st	SOCS3	suppressor of cytokine signaling 3	8.15443	6.28335	4.59768e-24	3.65808	AM * 0h up vs BMDM * 0h
SNOWBALL_033412_st	033412_st		Ssc_hash_S26717972 AJ954056 KN404_1 Sus scrofa cDNA clone C0007740l21 5prime, mRNA sequence /clone=C0007740l21 /clone_end=5prime /gb=AJ954056 /gi=74370872 /ug=Ssc.46032 /len=840	7.53892	5.66903	1.16999e-29	3.65503	AM * 0h up vs BMDM * 0h
SNOWBALL_020255_st	LAS1L;020255_st	LAS1L	LAS1-like (S. cerevisiae)	9.64765	7.77851	4.34521e-38	3.65315	AM * 0h up vs BMDM * 0h
SNOWBALL_014439_st	MYO1D;014439_st	MYO1D	myosin ID	10.094	8.22561	5.7368e-15	3.65125	AM * 0h up vs BMDM * 0h
SNOWBALL_001529_st	NR3C2;001529_st	NR3C2	nuclear receptor subfamily 3, group C, member 2	7.34467	5.47646	3.86426e-28	3.65079	AM * 0h up vs BMDM * 0h
SNOWBALL_003856_st	C9orf125;003856_st	C9orf125	chromosome 9 open reading frame 125	7.4874	5.62152	4.2008e-34	3.64489	AM * 0h up vs BMDM * 0h
SNOWBALL_032197_st	032197_st		Ssc_hash_S26395258 BW958295 full-length enriched swine cDNA library, adult alveolar macrophage Sus scrofa cDNA clone AMP010047A05 5prime, mRNA sequence /clone=AMP010047A05 /clone_end=5prime /gb=BW958295 /gi=71974680 /ug=Ssc.37471 /len=750	7.72183	5.85646	1.10786e-18	3.64361	AM * 0h up vs BMDM * 0h
SNOWBALL_007560_st	5S_rRNA;007560_st	5S_rRNA	5S ribosomal RNA [Source: RFAM;Acc:RF00001]	8.50997	6.64523	1.95467e-26	3.64204	AM * 0h up vs BMDM * 0h
SNOWBALL_033062_st	LOC100525314;033062_st	LOC100525314	Ssc_hash_S40438955 rret01_h21.y1 ret Sus scrofa cDNA 5prime, mRNA sequence /clone_end=5prime /gb=EW533561 /gi=183110654 /ug=Ssc.43827 /len=637	7.69925	5.84089	4.52104e-30	3.62595	AM * 0h up vs BMDM * 0h
SNOWBALL_017816_st	IFIH1;017816_st	IFIH1	interferon induced with helicase C domain 1	9.48972	7.63264	2.82002e-15	3.62272	AM * 0h up vs BMDM * 0h
SNOWBALL_019749_st	HIG2;019749_st	HIG2	hypoxia-inducible protein	10.1599	8.30356	2.0348e-38	3.62091	AM * 0h up vs BMDM * 0h
SNOWBALL_000105_st	TLR4;000105_st	TLR4	toll-like receptor 4	10.0412	8.18711	7.17783e-38	3.61524	AM * 0h up vs BMDM * 0h
SNOWBALL_025982_st	FMNL3;025982_st	FMNL3	formin-like 3	10.2002	8.34747	9.80909e-45	3.61194	AM * 0h up vs BMDM * 0h
SNOWBALL_000392_st	DUSP1;000392_st	DUSP1	dual specificity phosphatase 1	9.73016	7.87802	1.26569e-28	3.61035	AM * 0h up vs BMDM * 0h
SNOWBALL_021762_st	LOC396781;021762_st	LOC396781	Sus scrofa mRNA, clone:TCH010103D10, expressed in trachea	7.29338	5.44401	7.31524e-13	3.60343	AM * 0h up vs BMDM * 0h
SNOWBALL_038887_st	038887_st			6.68069	4.83384	1.03134e-29	3.59715	AM * 0h up vs BMDM * 0h
SNOWBALL_004488_st	PRKCB;004488_st	PRKCB	protein kinase C, beta	11.6774	9.83172	6.90869e-25	3.59423	AM * 0h up vs BMDM * 0h
SNOWBALL_000019_st	SOD2;000019_st	SOD2	superoxide dismutase 2, mitochondrial	12.156	10.3105	0	3.59368	AM * 0h up vs BMDM * 0h
SNOWBALL_030837_st	NRP1;030837_st	NRP1	neuropilin 1	7.5484	5.70333	4.02998e-23	3.5927	AM * 0h up vs BMDM * 0h
SNOWBALL_010624_st	ADCY4;010624_st	ADCY4	adenylate cyclase 4	8.00312	6.15954	2.95115e-34	3.58899	AM * 0h up vs BMDM * 0h
SNOWBALL_034396_st	SLC45A3;034396_st	SLC45A3	solute carrier family 45, member 3	8.64242	6.80045	1.67462e-23	3.58501	AM * 0h up vs BMDM * 0h
SNOWBALL_000104_s_st	TLR4;000104_s_st	TLR4	toll-like receptor 4	12.0682	10.2277	5.8444e-41	3.58122	AM * 0h up vs BMDM * 0h
SNOWBALL_033810_st	NRP1;033810_st	NRP1	neuropilin 1	7.51414	5.67468	3.36586e-22	3.57877	AM * 0h up vs BMDM * 0h
SNOWBALL_040234_st	040234_st			4.86245	3.02633	1.98715e-30	3.57047	AM * 0h up vs BMDM * 0h
SNOWBALL_027613_st	027613_st		Ssc_hash_S6013640 359859 MARC 1PIG Sus scrofa cDNA 5prime, mRNA sequence /clone_end=5prime /gb=BG896072 /gi=14306313 /ti=448059913 /ug=Ssc.4454 /len=605	8.15542	6.32207	4.77563e-42	3.56364	AM * 0h up vs BMDM * 0h
SNOWBALL_016462_st	TMEM120B;016462_st	TMEM120B	transmembrane protein 120B	9.30611	7.4731	3.59864e-27	3.5628	AM * 0h up vs BMDM * 0h
SNOWBALL_026223_st	LOC396677;026223_st	LOC396677	Sus scrofa mRNA, clone:OVRM10047D06, expressed in ovary	8.79806	6.96755	3.83632e-16	3.55662	AM * 0h up vs BMDM * 0h
SNOWBALL_000247_st	IRAK-2;000247_st	IRAK-2	OTTSUSG00000001461 Interleukin-1 receptor-associated kinase-like 2 (IRAK-2)	10.54	8.71256	3.83283e-38	3.54904	AM * 0h up vs BMDM * 0h
SNOWBALL_004134_st	SNORA29;004134_st	SNORA29	Small nucleolar RNA SNORA29 [Source: RFAM;Acc:RF00429]	7.84614	6.01941	5.93338e-22	3.54734	AM * 0h up vs BMDM * 0h
SNOWBALL_003069_st	ATP10A;003069_st	ATP10A	ATPase, class V, type 10A	7.50113	5.67603	6.05768e-17	3.54332	AM * 0h up vs BMDM * 0h
SNOWBALL_028488_st	ATF1;028488_st	ATF1	activating transcription factor 1	5.70268	3.87814	3.79396e-16	3.54194	AM * 0h up vs BMDM * 0h
SNOWBALL_000394_st	DUSP1;000394_st	DUSP1	dual specificity phosphatase 1	9.6182	7.79372	6.41625e-31	3.54178	AM * 0h up vs BMDM * 0h
SNOWBALL_034781_st	PICALM;034781_st	PICALM	phosphatidylinositol binding clathrin assembly protein	7.36784	5.54668	4.16891e-34	3.53366	AM * 0h up vs BMDM * 0h
bta-mir-500_s_st	MIR500A;bta-mir-500_s_st	MIR500A	MI0009851	8.02887	6.20781	1.19551e-22	3.53341	AM * 0h up vs BMDM * 0h
SNOWBALL_032112_st	032112_st		Ssc_hash_S26715575 AJ951659 KN404_1 Sus scrofa cDNA clone C0007742e20 5prime, mRNA sequence /clone=C0007742e20 /clone_end=5prime /gb=AJ951659 /gi=74368475 /ug=Ssc.36757 /len=848	6.96683	5.14647	7.45105e-16	3.5317	AM * 0h up vs BMDM * 0h
SNOWBALL_000393_s_st	DUSP1;000393_s_st	DUSP1	dual specificity phosphatase 1	10.4184	8.59851	4.65249e-27	3.5306	AM * 0h up vs BMDM * 0h
SNOWBALL_007172_st	CLEC7A;007172_st	CLEC7A	C-type lectin domain family 7, member A	8.42686	6.60746	1.6597e-07	3.52934	AM * 0h up vs BMDM * 0h
SNOWBALL_014595_s_st	LOC100049650;014595_s_st	LOC100049650	Myosin Fragment [Source:UniProtKB/TrEMBL;Acc:Q29059]	10.619	8.80077	5.90659e-10	3.52639	AM * 0h up vs BMDM * 0h
SNOWBALL_043058_st	LOC100512299;043058_st	LOC100512299	hypothetical LOC100512299	5.77344	3.9564	6.25942e-35	3.52358	AM * 0h up vs BMDM * 0h
SNOWBALL_002148_st	AHI1;002148_st	AHI1	Abelson helper integration site 1	8.44194	6.62566	1.0172e-33	3.52171	AM * 0h up vs BMDM * 0h
SNOWBALL_013848_st	CYSLTR2;013848_st	CYSLTR2	cysteinyl leukotriene receptor 2	9.30993	7.4961	3.77108e-20	3.51573	AM * 0h up vs BMDM * 0h
SNOWBALL_021236_s_st	B3GNT5;021236_s_st	B3GNT5	UDP-GlcNAc:betaGal beta-1,3-N-acetylglucosaminyltransferase 5	9.91566	8.1043	2.42542e-30	3.50974	AM * 0h up vs BMDM * 0h
SNOWBALL_000209_st	CCL8;000209_st	CCL8	chemokine (C-C motif) ligand 8	11.4967	9.68683	1.84056e-11	3.50611	AM * 0h up vs BMDM * 0h
SNOWBALL_026858_x_st	LOC396781;026858_x_st	LOC396781	Sus scrofa IgG mRNA for immunoglobulin G CH2 and CH3 chain, partial cds	7.9436	6.13523	3.73125e-09	3.50247	AM * 0h up vs BMDM * 0h
SNOWBALL_045136_st	LOC100516258;045136_st	LOC100516258	spectrin beta chain, brain 1-like	7.30604	5.49932	2.16709e-25	3.49846	AM * 0h up vs BMDM * 0h
SNOWBALL_039211_st	Tnip3;039211_st	TNIP3	TNFAIP3 interacting protein 3	5.29461	3.49039	8.2347e-16	3.4924	AM * 0h up vs BMDM * 0h
SNOWBALL_011202_st	U4;011202_st	U4	U4 spliceosomal RNA [Source: RFAM;Acc:RF00015]	4.55043	2.74769	5.72297e-17	3.48882	AM * 0h up vs BMDM * 0h
SNOWBALL_019820_st	TSPAN12;019820_st	TSPAN12	tetraspanin 12	10.3264	8.52414	1.04998e-15	3.48763	AM * 0h up vs BMDM * 0h
SNOWBALL_000107_st	TLR4;000107_st	TLR4	toll-like receptor 4	11.3724	9.57296	1.24924e-35	3.48095	AM * 0h up vs BMDM * 0h
SNOWBALL_013266_st	CDC42BPA;013266_st	CDC42BPA	CDC42 binding protein kinase alpha (DMPK-like)	9.09197	7.29363	7.11872e-34	3.4782	AM * 0h up vs BMDM * 0h
SNOWBALL_043010_st	043010_st			8.70257	6.90439	2.05071e-34	3.47781	AM * 0h up vs BMDM * 0h
SNOWBALL_017573_s_st	ssc-mir-146b;017573_s_st	ssc-mir-146b	ssc-mir-146b [Source:miRBase;Acc:MI0010685]	7.6932	5.89505	5.66441e-27	3.47773	AM * 0h up vs BMDM * 0h
SNOWBALL_007462_st	U12;007462_st	U12	U12 minor spliceosomal RNA [Source: RFAM;Acc:RF00007]	8.20435	6.40684	3.15711e-20	3.4762	AM * 0h up vs BMDM * 0h
SNOWBALL_000908_st	MCOLN3;000908_st	MCOLN3	mucolipin 3	8.2259	6.42953	6.25885e-14	3.47346	AM * 0h up vs BMDM * 0h
SNOWBALL_028329_st	DCUN1D3;028329_st	DCUN1D3	DCN1, defective in cullin neddylation 1, domain containing 3 (S. cerevisiae)	9.27762	7.48239	0	3.47072	AM * 0h up vs BMDM * 0h
SNOWBALL_003276_st	SNAPC1;003276_st	SNAPC1	small nuclear RNA activating complex, polypeptide 1, 43kDa	9.0606	7.26748	0	3.46564	AM * 0h up vs BMDM * 0h
SNOWBALL_007494_st	TXNRD1;007494_st	TXNRD1	thioredoxin reductase 1	12.1907	10.3985	0	3.46343	AM * 0h up vs BMDM * 0h
SNOWBALL_037623_st	AHI1;037623_st	AHI1	Abelson helper integration site 1	5.84155	4.05156	2.21985e-33	3.45812	AM * 0h up vs BMDM * 0h
SNOWBALL_005421_s_st	NCOA1;005421_s_st	NCOA1	nuclear receptor coactivator 1	9.67036	7.88037	1.4013e-44	3.45811	AM * 0h up vs BMDM * 0h
SNOWBALL_016175_st	LOC100520105;016175_st	LOC100520105	protein EURL homolog	9.66111	7.87641	1.68521e-39	3.44548	AM * 0h up vs BMDM * 0h
SNOWBALL_028049_st	028049_st		Ssc_hash_S22275277 CJ011638 full-length enriched swine cDNA library, adult mesenteric lymph node Sus scrofa cDNA clone MLN01G040051 5prime, mRNA sequence /clone=MLN01G040051 /clone_end=5prime /gb=CJ011638 /gi=54505649 /ug=Ssc.7562 /len=827	7.01854	5.23661	4.48916e-28	3.43886	AM * 0h up vs BMDM * 0h
SNOWBALL_011178_x_st	011178_x_st			9.38692	7.60612	1.48433e-26	3.43616	AM * 0h up vs BMDM * 0h
SNOWBALL_021024_s_st	CD74;021024_s_st	CD74	CD74 molecule, major histocompatibility complex, class II invariant chain	12.6244	10.8456	7.73375e-18	3.43137	AM * 0h up vs BMDM * 0h
SNOWBALL_041507_st	DUSP16;041507_st	DUSP16	dual specificity phosphatase 16	8.43268	6.65821	8.22534e-34	3.42112	AM * 0h up vs BMDM * 0h
SNOWBALL_029516_st	ABL2;029516_st	ABL2	v-abl Abelson murine leukemia viral oncogene homolog 2	8.24059	6.46908	1.28134e-15	3.41409	AM * 0h up vs BMDM * 0h
SNOWBALL_008067_st	N4BP1;008067_st	N4BP1	NEDD4 binding protein 1	10.9456	9.17523	0	3.4115	AM * 0h up vs BMDM * 0h
SNOWBALL_034875_st	PRKCB;034875_st	PRKCB	protein kinase C, beta	10.8364	9.06638	3.44174e-21	3.41057	AM * 0h up vs BMDM * 0h
SNOWBALL_036081_st	TMEM154;036081_st	TMEM154	transmembrane protein 154	7.64443	5.87738	4.52073e-25	3.40359	AM * 0h up vs BMDM * 0h
SNOWBALL_025976_s_st	PDXK;025976_s_st	PDXK	pyridoxal (pyridoxine, vitamin B6) kinase	9.48492	7.7259	7.10232e-38	3.38468	AM * 0h up vs BMDM * 0h
SNOWBALL_032484_st	032484_st		Ssc_hash_S22314187 CJ021927 full-length enriched swine cDNA library, adult spleen Sus scrofa cDNA clone SPL01D070099 5prime, mRNA sequence /clone=SPL01D070099 /clone_end=5prime /gb=CJ021927 /gi=54526664 /ug=Ssc.38804 /len=818	8.14077	6.38819	2.90886e-38	3.36961	AM * 0h up vs BMDM * 0h
SNOWBALL_042249_st	042249_st			5.46416	3.71191	6.51474e-33	3.36884	AM * 0h up vs BMDM * 0h
SNOWBALL_039926_st	PRKCE;039926_st	PRKCE	protein kinase C, epsilon	7.76045	6.00838	8.39641e-28	3.3684	AM * 0h up vs BMDM * 0h
SNOWBALL_010168_st	PLEKHH1;010168_st	PLEKHH1	pleckstrin homology domain containing, family H (with MyTH4 domain) member 1	6.78941	5.03775	2.32783e-39	3.36746	AM * 0h up vs BMDM * 0h
SNOWBALL_026524_st	C11orf96;026524_st	C11orf96	chromosome 11 open reading frame 96	8.58472	6.8333	4.32354e-19	3.3669	AM * 0h up vs BMDM * 0h
SNOWBALL_023903_s_st	LOC100522710;023903_s_st	LOC100522710	PREDICTED: Sus scrofa similar to Nck-associated protein 1 (NAP 1) (p125Nap1) (Membrane-associated protein HEM-2), transcript variant 1 (LOC100158033), mRNA	8.73434	6.99392	1.17129e-14	3.34134	AM * 0h up vs BMDM * 0h
SNOWBALL_037162_st	IL8;037162_st	IL8	interleukin 8	8.30474	6.56611	3.47907e-25	3.33718	AM * 0h up vs BMDM * 0h
SNOWBALL_039187_st	039187_st			6.75727	5.01935	3.30012e-17	3.33554	AM * 0h up vs BMDM * 0h
SNOWBALL_011480_st	TMEM154;011480_st	TMEM154	transmembrane protein 154	7.83127	6.09438	7.73562e-24	3.33314	AM * 0h up vs BMDM * 0h
SNOWBALL_001199_x_st	SLA-6;001199_x_st	SLA-6	OTTSUSG00000001316 Sus scrofa MHC class I antigen SLA-6	8.94717	7.21197	5.11913e-30	3.32927	AM * 0h up vs BMDM * 0h
SNOWBALL_005351_st	NCOA1;005351_st	NCOA1	nuclear receptor coactivator 1	9.96759	8.23255	0	3.3289	AM * 0h up vs BMDM * 0h
SNOWBALL_021044_s_st	NOD2;021044_s_st	NOD2	nucleotide-binding oligomerization domain containing 2	7.70684	5.97184	2.50567e-35	3.32879	AM * 0h up vs BMDM * 0h
SNOWBALL_022287_st	PAG1;022287_st	PAG1	phosphoprotein associated with glycosphingolipid microdomains 1	8.96219	7.23144	2.24013e-25	3.31901	AM * 0h up vs BMDM * 0h
SNOWBALL_009013_s_st	IMPACT;009013_s_st	IMPACT	Impact homolog (mouse)	6.6153	4.88534	1.94496e-38	3.31719	AM * 0h up vs BMDM * 0h
SNOWBALL_036777_st	LOC646719;036777_st	LOC646719	Ssc_hash_S40486313 rspl30_l14.y1 spl Sus scrofa cDNA 5prime, mRNA sequence /clone_end=5prime /gb=EW580919 /gi=183038292 /ug=Ssc.69412 /len=523	6.76519	5.03576	2.63876e-35	3.31596	AM * 0h up vs BMDM * 0h
SNOWBALL_007251_st	BHLHE41;007251_st	BHLHE41	basic helix-loop-helix family, member e41	10.8168	9.08752	5.28461e-15	3.31555	AM * 0h up vs BMDM * 0h
SNOWBALL_023298_st	FYN;023298_st	FYN	FYN oncogene related to SRC, FGR, YES	10.1084	8.3792	4.31845e-30	3.3155	AM * 0h up vs BMDM * 0h
SNOWBALL_022320_s_st	FZD4;022320_s_st	FZD4	frizzled homolog 4 (Drosophila)	9.35784	7.62874	1.5712e-30	3.3152	AM * 0h up vs BMDM * 0h
SNOWBALL_009143_st	LOC100520255;009143_st	LOC100520255	enoyl-CoA hydratase domain-containing protein 2, mitochondrial-like	6.56438	4.83544	2.958e-26	3.31485	AM * 0h up vs BMDM * 0h
SNOWBALL_000213_s_st	CXCL16;000213_s_st	CXCL16	chemokine (C-X-C motif) ligand 16	12.0984	10.372	7.04547e-36	3.30905	AM * 0h up vs BMDM * 0h
SNOWBALL_020190_st	KLF8;020190_st	KLF8	Kruppel-like factor 8	8.79307	7.06745	1.23968e-20	3.30721	AM * 0h up vs BMDM * 0h
SNOWBALL_004697_s_st	DUSP2;004697_s_st	DUSP2	dual specificity phosphatase 2	8.27112	6.54623	2.613e-21	3.30557	AM * 0h up vs BMDM * 0h
SNOWBALL_016804_s_st	LOC100156312;016804_s_st	LOC100156312	septin-5-like	8.38484	6.66125	3.50992e-26	3.30258	AM * 0h up vs BMDM * 0h
SNOWBALL_026201_st	KRTAP2-4;026201_st	KRTAP2-4	keratin associated protein 2-4	8.16357	6.44274	4.18222e-39	3.29626	AM * 0h up vs BMDM * 0h
SNOWBALL_035850_st	LOC100482394;035850_st	LOC100482394	Ssc_hash_S23766634 1125108 MARC 4PIG Sus scrofa cDNA 5prime, mRNA sequence /clone_end=5prime /gb=DN124253 /gi=59818532 /ug=Ssc.63357 /len=875	7.05242	5.33388	2.47507e-30	3.29105	AM * 0h up vs BMDM * 0h
SNOWBALL_038031_st	Cd44;038031_st	CD44	CD44 molecule (Indian blood group)	8.57225	6.85375	4.41271e-22	3.29095	AM * 0h up vs BMDM * 0h
SNOWBALL_034263_st	034263_st		Ssc_hash_S23765592 1123490 MARC 4PIG Sus scrofa cDNA 3prime, mRNA sequence /clone_end=3prime /gb=DN123211 /gi=59817490 /ug=Ssc.52040 /len=847	5.87347	4.15563	1.69624e-25	3.28945	AM * 0h up vs BMDM * 0h
SNOWBALL_034950_st	SLC11A1;034950_st	SLC11A1	solute carrier family 11 (proton-coupled divalent metal ion transporters), member 1	9.4401	7.72237	4.85334e-25	3.28918	AM * 0h up vs BMDM * 0h
SNOWBALL_020792_s_st	ssc-mir-221;020792_s_st	ssc-mir-221	ssc-mir-221 [Source:miRBase;Acc:MI0008221]	6.21451	4.49688	8.00047e-13	3.28896	AM * 0h up vs BMDM * 0h
SNOWBALL_009045_st	PLK3;009045_st	PLK3	polo-like kinase 3	10.321	8.60373	4.28882e-30	3.28811	AM * 0h up vs BMDM * 0h
SNOWBALL_021454_st	LOC396781;021454_st	LOC396781	Sus scrofa mRNA, clone:THY010123F06, expressed in thymus	6.22693	4.51009	1.39496e-06	3.28716	AM * 0h up vs BMDM * 0h
SNOWBALL_036842_st	STK17B;036842_st	STK17B	serine/threonine kinase 17b	9.67426	7.95906	2.31011e-26	3.28343	AM * 0h up vs BMDM * 0h
SNOWBALL_031800_st	TGME49_005230;031800_st	TGME49_005230	Ssc_hash_S26728761 AJ964845 KN404_2 Sus scrofa cDNA clone C0007751p16 5prime, mRNA sequence /clone=C0007751p16 /clone_end=5prime /gb=AJ964845 /gi=74381661 /ug=Ssc.35181 /len=782	5.56791	3.85924	6.3499e-29	3.26861	AM * 0h up vs BMDM * 0h
SNOWBALL_026422_st	ZDHHC18;026422_st	ZDHHC18	zinc finger, DHHC-type containing 18	8.46555	6.75755	5.90928e-42	3.26709	AM * 0h up vs BMDM * 0h
SNOWBALL_043959_st	043959_st			7.05533	5.35063	9.82598e-33	3.25963	AM * 0h up vs BMDM * 0h
SNOWBALL_025920_st	LOC534506;025920_st	LOC534506	Sus scrofa mRNA, clone:OVRM10117H11, expressed in ovary	6.23145	4.52732	1.8456e-26	3.25832	AM * 0h up vs BMDM * 0h
SNOWBALL_034660_st	PFKFB3;034660_st	PFKFB3	6-phosphofructo-2-kinase/fructose-2,6-biphosphatase 3	9.41485	7.71306	3.8383e-34	3.25303	AM * 0h up vs BMDM * 0h
SNOWBALL_025342_st	GRAMD3;025342_st	GRAMD3	GRAM domain containing 3	7.40161	5.70014	2.28801e-29	3.25231	AM * 0h up vs BMDM * 0h
SNOWBALL_033585_st	IRAK2;033585_st	IRAK2	interleukin-1 receptor-associated kinase 2	10.3928	8.69368	1.23892e-38	3.2471	AM * 0h up vs BMDM * 0h
SNOWBALL_024067_st	LOC100158166;024067_st	LOC100158166	PREDICTED: Sus scrofa hypothetical protein LOC100158166 (LOC100158166), mRNA	8.19025	6.4922	1.45935e-17	3.24463	AM * 0h up vs BMDM * 0h
SNOWBALL_026155_st	LOC100511624;026155_st	LOC100511624	Sus scrofa mRNA, clone:OVRM10073A08, expressed in ovary	7.52881	5.83377	9.82276e-32	3.23786	AM * 0h up vs BMDM * 0h
SNOWBALL_015864_st	U6;015864_st	U6	U6 spliceosomal RNA [Source: RFAM;Acc:RF00026]	6.98659	5.29338	2.14301e-13	3.23377	AM * 0h up vs BMDM * 0h
SNOWBALL_021126_s_st	NOD2;021126_s_st	NOD2	nucleotide-binding oligomerization domain containing 2	7.9817	6.29086	3.29231e-38	3.22847	AM * 0h up vs BMDM * 0h
SNOWBALL_017931_st	PDK1;017931_st	PDK1	pyruvate dehydrogenase kinase, isozyme 1	8.61982	6.93059	1.57933e-25	3.22485	AM * 0h up vs BMDM * 0h
SNOWBALL_000274_st	CD80;000274_st	CD80	CD80 molecule	10.2011	8.51246	7.81949e-22	3.22351	AM * 0h up vs BMDM * 0h
SNOWBALL_006532_st	5S_rRNA;006532_st	5S_rRNA	5S ribosomal RNA [Source: RFAM;Acc:RF00001]	7.73416	6.04698	8.70833e-10	3.22026	AM * 0h up vs BMDM * 0h
SNOWBALL_001200_s_st	SLA-6;001200_s_st	SLA-6	OTTSUSG00000001316 Sus scrofa MHC class I antigen SLA-6	7.32342	5.63626	2.70425e-32	3.2202	AM * 0h up vs BMDM * 0h
SNOWBALL_015488_st	P2RY14;015488_st	P2RY14	purinergic receptor P2Y, G-protein coupled, 14	10.7356	9.04995	4.45827e-17	3.21693	AM * 0h up vs BMDM * 0h
SNOWBALL_002427_st	CRYGN;002427_st	CRYGN	crystallin, gamma N	8.923	7.23736	1.82169e-44	3.21684	AM * 0h up vs BMDM * 0h
SNOWBALL_026040_st	026040_st		Sus scrofa mRNA, clone:LNG010070A10, expressed in lung	9.35084	7.66589	1.04526e-32	3.2153	AM * 0h up vs BMDM * 0h
SNOWBALL_004549_st	LOC100522792;004549_st	LOC100522792	protein kinase C beta type-like	11.7461	10.0639	1.57378e-23	3.20935	AM * 0h up vs BMDM * 0h
SNOWBALL_027496_st	LOC614107;027496_st	LOC614107	Ssc_hash_S40494534 rssp12_p18.y1 ssp Sus scrofa cDNA 5prime, mRNA sequence /clone_end=5prime /gb=EW589140 /gi=183122217 /ug=Ssc.3509 /len=599	8.92247	7.24109	2.91675e-21	3.20734	AM * 0h up vs BMDM * 0h
SNOWBALL_021158_st	RNF114;021158_st	RNF114	ring finger protein 114	9.32215	7.64169	0	3.20531	AM * 0h up vs BMDM * 0h
SNOWBALL_043970_st	043970_st			7.8885	6.20836	3.01439e-30	3.2046	AM * 0h up vs BMDM * 0h
SNOWBALL_020395_st	LOC100520353;020395_st	LOC100520353	serine/threonine-protein kinase PRKX-like	8.68193	7.00256	1.84295e-37	3.20288	AM * 0h up vs BMDM * 0h
SNOWBALL_002171_st	002171_st			5.60389	3.92469	1.93848e-17	3.20249	AM * 0h up vs BMDM * 0h
SNOWBALL_007514_st	MUC12;007514_st	MUC12	mucin 12, cell surface associated	9.93677	8.2576	8.7783e-35	3.20244	AM * 0h up vs BMDM * 0h
SNOWBALL_003655_st	LOC100520822;003655_st	LOC100520822	riboflavin kinase-like	9.86842	8.19086	4.02159e-41	3.19887	AM * 0h up vs BMDM * 0h
SNOWBALL_025367_s_st	LOC100525009;025367_s_st	LOC100525009	Sus scrofa mRNA, clone:OVR010002A07, expressed in ovary	7.21411	5.54214	7.82493e-20	3.1865	AM * 0h up vs BMDM * 0h
SNOWBALL_008957_st	SNORD71;008957_st	SNORD71	Small nucleolar RNA SNORD71 [Source: RFAM;Acc:RF00576]	11.0416	9.37083	4.08612e-30	3.18379	AM * 0h up vs BMDM * 0h
SNOWBALL_040162_st	MREG;040162_st	MREG	melanoregulin	7.53296	5.86389	1.75281e-24	3.18009	AM * 0h up vs BMDM * 0h
SNOWBALL_006301_s_st	LOC100153836;006301_s_st	LOC100153836	Pancreatic alpha-amylase Precursor (PA)(EC 3.2.1.1)(1,4-alpha-D-glucan glucanohydrolase) [Source:UniProtKB/Swiss-Prot;Acc:P00690]	7.30105	5.6326	3.93377e-32	3.17874	AM * 0h up vs BMDM * 0h
hsa-mir-147b_st	C15orf48;hsa-mir-147b_st	C15orf48	chromosome 15 open reading frame 48	7.78673	6.1184	1.78053e-13	3.17847	AM * 0h up vs BMDM * 0h
SNOWBALL_035922_st	MYST1;035922_st	MYST1	MYST histone acetyltransferase 1	8.60701	6.94018	2.05255e-17	3.17516	AM * 0h up vs BMDM * 0h
SNOWBALL_001031_st	CD83;001031_st	CD83	CD83 molecule	10.3781	8.71188	1.01132e-37	3.17391	AM * 0h up vs BMDM * 0h
SNOWBALL_028815_st	UGCG;028815_st	UGCG	UDP-glucose ceramide glucosyltransferase	10.5755	8.90979	1.43496e-26	3.17273	AM * 0h up vs BMDM * 0h
SNOWBALL_014243_s_st	LOC100515852;014243_s_st	LOC100515852	CMRF35-like molecule 6-like	8.32057	6.65548	2.26966e-32	3.17135	AM * 0h up vs BMDM * 0h
SNOWBALL_034789_st	RASGEF1B;034789_st	RASGEF1B	RasGEF domain family, member 1B	10.7657	9.10265	1.02218e-24	3.16684	AM * 0h up vs BMDM * 0h
SNOWBALL_018983_st	LONRF1;018983_st	LONRF1	LON peptidase N-terminal domain and ring finger 1	8.60273	6.94066	8.90815e-33	3.16471	AM * 0h up vs BMDM * 0h
SNOWBALL_000035_s_st	FYN;000035_s_st	FYN	FYN oncogene related to SRC, FGR, YES	7.78259	6.12163	7.36098e-24	3.16228	AM * 0h up vs BMDM * 0h
SNOWBALL_019112_st	GPCPD1;019112_st	GPCPD1	glycerophosphocholine phosphodiesterase GDE1 homolog (S. cerevisiae)	10.7541	9.09375	1.82711e-30	3.16083	AM * 0h up vs BMDM * 0h
SNOWBALL_013117_st	ZNF648;013117_st	ZNF648	zinc finger protein 648	7.05245	5.39357	7.8226e-33	3.15772	AM * 0h up vs BMDM * 0h
SNOWBALL_030826_st	PIK3R1;030826_st	PIK3R1	phosphoinositide-3-kinase, regulatory subunit 1 (alpha)	8.95929	7.30172	1.13004e-20	3.15485	AM * 0h up vs BMDM * 0h
SNOWBALL_047377_s_st	IRS2;047377_s_st	IRS2	insulin receptor substrate 2	10.2834	8.62642	2.69686e-16	3.15352	AM * 0h up vs BMDM * 0h
SNOWBALL_035721_st	TRIB1;035721_st	TRIB1	tribbles homolog 1 (Drosophila)	6.08208	4.42567	6.88348e-23	3.15231	AM * 0h up vs BMDM * 0h
SNOWBALL_047760_x_st	EHF;047760_x_st	EHF	ets homologous factor	5.44838	3.7954	4.05361e-32	3.14483	AM * 0h up vs BMDM * 0h
SNOWBALL_006505_st	DENND2D;006505_st	DENND2D	DENN/MADD domain containing 2D	9.48005	7.8275	4.2635e-21	3.1439	AM * 0h up vs BMDM * 0h
SNOWBALL_023232_st	SLA-DQB1;023232_st	SLA-DQB1	Sus scrofa SLADQB mRNA for MHC class II, complete cds	10.5932	8.9415	2.14349e-10	3.14211	AM * 0h up vs BMDM * 0h
bta-mir-21_s_st	MIR21;bta-mir-21_s_st	MIR21	MI0004742	8.09941	6.44927	1.13098e-13	3.13865	AM * 0h up vs BMDM * 0h
SNOWBALL_003812_st	SLC31A2;003812_st	SLC31A2	solute carrier family 31 (copper transporters), member 2	10.0968	8.44851	5.02621e-16	3.13467	AM * 0h up vs BMDM * 0h
SNOWBALL_010971_st	GPR132;010971_st	GPR132	G protein-coupled receptor 132	8.23322	6.58623	2.67387e-23	3.1318	AM * 0h up vs BMDM * 0h
SNOWBALL_015911_st	MORC3;015911_st	MORC3	MORC family CW-type zinc finger 3	10.0212	8.3758	1.28327e-32	3.12838	AM * 0h up vs BMDM * 0h
SNOWBALL_013629_s_st	LOC100516289;013629_s_st	LOC100516289	6-phosphofructo-2-kinase/fructose-2,6-biphosphatase 3-like	9.88015	8.23508	3.18785e-31	3.12764	AM * 0h up vs BMDM * 0h
SNOWBALL_021333_st	021333_st		Sus scrofa mRNA, clone:MLN010062B05, expressed in mesenteric lymph nodes	8.82506	7.18006	1.54686e-31	3.12748	AM * 0h up vs BMDM * 0h
SNOWBALL_031434_st	LOC739242;031434_st	LOC739242	Ssc_hash_S6039647 364239 MARC 2PIG Sus scrofa cDNA 5prime, mRNA sequence /clone_end=5prime /gb=BI339314 /gi=15032597 /ti=470945062 /ug=Ssc.33241 /len=575	5.9244	4.28159	2.43637e-24	3.12274	AM * 0h up vs BMDM * 0h
SNOWBALL_017746_s_st	ANKRD37;017746_s_st	ANKRD37	ankyrin repeat domain 37	7.02375	5.38309	1.99542e-27	3.11808	AM * 0h up vs BMDM * 0h
SNOWBALL_008839_st	ZDHHC18;008839_st	ZDHHC18	zinc finger, DHHC-type containing 18	11.267	9.62759	2.57816e-37	3.11543	AM * 0h up vs BMDM * 0h
SNOWBALL_011767_st	ZNF827;011767_st	ZNF827	zinc finger protein 827	7.57017	5.931	5.29425e-34	3.11488	AM * 0h up vs BMDM * 0h
SNOWBALL_005697_st	PAG1;005697_st	PAG1	phosphoprotein associated with glycosphingolipid microdomains 1	9.24133	7.60221	4.01877e-20	3.11476	AM * 0h up vs BMDM * 0h
SNOWBALL_006757_st	PPPDE2;006757_st	PPPDE2	PPPDE peptidase domain containing 2	11.4789	9.84005	0	3.11408	AM * 0h up vs BMDM * 0h
SNOWBALL_030563_st	030563_st		Ssc_hash_S40208758 ruio02_o23.y1 kid Sus scrofa cDNA 5prime, mRNA sequence /clone_end=5prime /gb=EW303665 /gi=182600954 /ug=Ssc.26722 /len=660	5.75326	4.11497	6.71104e-25	3.11297	AM * 0h up vs BMDM * 0h
SNOWBALL_021367_st	IL15RA;021367_st	IL15RA	interleukin 15 receptor, alpha	7.34951	5.71371	7.64938e-29	3.10758	AM * 0h up vs BMDM * 0h
SNOWBALL_039394_st	SPRED1;039394_st	SPRED1	sprouty-related, EVH1 domain containing 1	5.89593	4.26257	7.33325e-25	3.10234	AM * 0h up vs BMDM * 0h
SNOWBALL_034626_st	034626_st		Ssc_hash_S31114222 1533149 MARC 3PIG Sus scrofa cDNA 5prime, mRNA sequence /clone_end=5prime /gb=DY418060 /gi=87219363 /ug=Ssc.55772 /len=645	8.25277	6.61963	1.7793e-24	3.10186	AM * 0h up vs BMDM * 0h
SNOWBALL_008271_st	PVR;008271_st	PVR	poliovirus receptor	8.26331	6.63154	7.34756e-26	3.09892	AM * 0h up vs BMDM * 0h
SNOWBALL_027480_st	PTPN13;027480_st	PTPN13	protein tyrosine phosphatase, non-receptor type 13 (APO-1/CD95 (Fas)-associated phosphatase)	5.59824	3.9706	8.17805e-23	3.09007	AM * 0h up vs BMDM * 0h
SNOWBALL_002788_s_st	HIF1A;002788_s_st	HIF1A	hypoxia inducible factor 1, alpha subunit (basic helix-loop-helix transcription factor)	12.0139	10.3871	0	3.0884	AM * 0h up vs BMDM * 0h
SNOWBALL_025435_st	FZD4;025435_st	FZD4	frizzled homolog 4 (Drosophila)	8.77072	7.14633	1.70145e-28	3.08313	AM * 0h up vs BMDM * 0h
SNOWBALL_005009_st	CDC42EP3;005009_st	CDC42EP3	CDC42 effector protein (Rho GTPase binding) 3	9.96023	8.33609	1.04493e-12	3.08259	AM * 0h up vs BMDM * 0h
SNOWBALL_002138_st	HIVEP2;002138_st	HIVEP2	human immunodeficiency virus type I enhancer binding protein 2	7.82643	6.20285	6.79876e-31	3.0814	AM * 0h up vs BMDM * 0h
SNOWBALL_045029_st	COLEC12;045029_st	COLEC12	collectin sub-family member 12	7.363	5.73943	7.67558e-22	3.08135	AM * 0h up vs BMDM * 0h
SNOWBALL_022130_st	ZNF827;022130_st	ZNF827	zinc finger protein 827	5.96328	4.34102	5.45274e-28	3.07857	AM * 0h up vs BMDM * 0h
SNOWBALL_003036_st	LOC100525096;003036_st	LOC100525096	Low-density lipoprotein receptor Fragment [Source:UniProtKB/TrEMBL;Acc:Q0ZHH8]	7.69419	6.07221	2.42899e-25	3.07798	AM * 0h up vs BMDM * 0h
SNOWBALL_000214_st	CXCL16;000214_st	CXCL16	chemokine (C-X-C motif) ligand 16	6.55521	4.93423	7.13613e-19	3.07582	AM * 0h up vs BMDM * 0h
SNOWBALL_026248_st	GPR160;026248_st	GPR160	G protein-coupled receptor 160	6.79507	5.17415	4.31395e-10	3.07572	AM * 0h up vs BMDM * 0h
SNOWBALL_036675_st	P2RY14;036675_st	P2RY14	purinergic receptor P2Y, G-protein coupled, 14	8.60717	6.98816	1.41949e-11	3.07165	AM * 0h up vs BMDM * 0h
SNOWBALL_007789_st	SLC41A2;007789_st	SLC41A2	solute carrier family 41, member 2	10.034	8.41579	0	3.07002	AM * 0h up vs BMDM * 0h
SNOWBALL_022376_st	CEP70;022376_st	CEP70	centrosomal protein 70kDa	7.28308	5.6657	1.67527e-38	3.06816	AM * 0h up vs BMDM * 0h
SNOWBALL_047236_st	TRIB3;047236_st	TRIB3	tribbles homolog 3 (Drosophila)	7.39648	5.77953	1.67859e-24	3.06726	AM * 0h up vs BMDM * 0h
SNOWBALL_021984_s_st	FZD4;021984_s_st	FZD4	frizzled homolog 4 (Drosophila)	8.21476	6.59858	3.56111e-20	3.06561	AM * 0h up vs BMDM * 0h
SNOWBALL_024756_st	INPP5F;024756_st	INPP5F	inositol polyphosphate-5-phosphatase F	9.18517	7.5707	5.32151e-22	3.06198	AM * 0h up vs BMDM * 0h
SNOWBALL_026068_s_st	POR;026068_s_st	POR	P450 (cytochrome) oxidoreductase	11.4672	9.85408	5.59992e-31	3.05907	AM * 0h up vs BMDM * 0h
SNOWBALL_000368_s_st	TANK;000368_s_st	TANK	TRAF family member-associated NFKB activator	8.63408	7.02128	1.45942e-26	3.05845	AM * 0h up vs BMDM * 0h
SNOWBALL_026964_s_st	NCOA1;026964_s_st	NCOA1	nuclear receptor coactivator 1	8.67953	7.06875	4.64688e-31	3.05417	AM * 0h up vs BMDM * 0h
SNOWBALL_008004_st	NQO1;008004_st	NQO1	NAD(P)H dehydrogenase, quinone 1	9.99742	8.38682	1.10197e-12	3.05379	AM * 0h up vs BMDM * 0h
SNOWBALL_033808_st	PAG1;033808_st	PAG1	phosphoprotein associated with glycosphingolipid microdomains 1	5.64914	4.03963	1.09985e-23	3.05147	AM * 0h up vs BMDM * 0h
SNOWBALL_017977_st	ZSWIM2;017977_st	ZSWIM2	zinc finger, SWIM-type containing 2	5.9118	4.30429	6.74482e-15	3.04725	AM * 0h up vs BMDM * 0h
SNOWBALL_012351_st	PANX1;012351_st	PANX1	pannexin 1	7.63331	6.02935	9.90184e-35	3.03977	AM * 0h up vs BMDM * 0h
SNOWBALL_019682_st	JHDM1D;019682_st	JHDM1D	jumonji C domain containing histone demethylase 1 homolog D (S. cerevisiae)	9.23626	7.63297	8.40779e-45	3.03835	AM * 0h up vs BMDM * 0h
SNOWBALL_022991_s_st	NCOA1;022991_s_st	NCOA1	nuclear receptor coactivator 1	7.64273	6.03998	9.63151e-29	3.03721	AM * 0h up vs BMDM * 0h
SNOWBALL_044653_st	044653_st			7.72984	6.12854	1.10726e-21	3.03416	AM * 0h up vs BMDM * 0h
SNOWBALL_027038_s_st	027038_s_st		Sus scrofa IgA C alpha mRNA for immunoglobulin alpha heavy chain constant region, partial cds	6.507	4.90647	1.07354e-11	3.03255	AM * 0h up vs BMDM * 0h
SNOWBALL_034567_st	BACH1;034567_st	BACH1	BTB and CNC homology 1, basic leucine zipper transcription factor 1	10.3851	8.786	5.30328e-24	3.02947	AM * 0h up vs BMDM * 0h
SNOWBALL_030156_st	LOC100521635;030156_st	LOC100521635	Ssc_hash_S18383383 934401 MARC 4PIG Sus scrofa cDNA 5prime, mRNA sequence /clone_end=5prime /gb=CK463492 /gi=40834773 /ug=Ssc.24513 /len=872	7.41256	5.81617	1.30691e-25	3.02385	AM * 0h up vs BMDM * 0h
SNOWBALL_028545_st	ZBTB38;028545_st	ZBTB38	zinc finger and BTB domain containing 38	7.29609	5.70092	1.02601e-32	3.02131	AM * 0h up vs BMDM * 0h
SNOWBALL_013079_st	MIR544B-2;013079_st	MIR544B-2	microRNA mir-544b-2	5.68656	4.09213	4.12357e-17	3.01977	AM * 0h up vs BMDM * 0h
SNOWBALL_001738_s_st	PGK1;001738_s_st	PGK1	phosphoglycerate kinase 1	6.3313	4.73746	5.84933e-15	3.01851	AM * 0h up vs BMDM * 0h
SNOWBALL_013792_st	N4BP2L1;013792_st	N4BP2L1	NEDD4 binding protein 2-like 1	7.37789	5.78492	8.13155e-23	3.0167	AM * 0h up vs BMDM * 0h
SNOWBALL_039635_st	PION;039635_st	PION	pigeon homolog (Drosophila)	10.7051	9.11435	2.94273e-44	3.01206	AM * 0h up vs BMDM * 0h
SNOWBALL_040772_st	040772_st			6.0581	4.46772	4.88605e-27	3.01127	AM * 0h up vs BMDM * 0h
SNOWBALL_034321_st	KCNJ15;034321_st	KCNJ15	potassium inwardly-rectifying channel, subfamily J, member 15	5.19506	3.6053	8.38648e-18	3.01	AM * 0h up vs BMDM * 0h
SNOWBALL_019406_st	SLC13A3;019406_st	SLC13A3	solute carrier family 13 (sodium-dependent dicarboxylate transporter), member 3	7.10982	5.52047	3.20494e-17	3.00915	AM * 0h up vs BMDM * 0h
SNOWBALL_006931_st	GPR84;006931_st	GPR84	G protein-coupled receptor 84	9.32926	7.74015	2.03423e-12	3.00862	AM * 0h up vs BMDM * 0h
SNOWBALL_027699_st	TNFAIP3;027699_st	TNFAIP3	tumor necrosis factor, alpha-induced protein 3	6.16296	4.57526	8.07933e-31	3.0057	AM * 0h up vs BMDM * 0h
SNOWBALL_033541_st	MAP3K5;033541_st	MAP3K5	mitogen-activated protein kinase kinase kinase 5	6.76354	5.17585	3.63105e-24	3.00567	AM * 0h up vs BMDM * 0h
SNOWBALL_038304_st	038304_st			6.93448	5.34819	7.97027e-18	3.00277	AM * 0h up vs BMDM * 0h
SNOWBALL_023444_st	CLC-5;023444_st	CLC-5	PREDICTED: Sus scrofa hypothetical protein LOC100156156 (LOC100156156), mRNA	9.15676	7.57189	3.02789e-32	2.99981	AM * 0h up vs BMDM * 0h
SNOWBALL_000906_st	GBP6;000906_st	GBP6	guanylate binding protein family, member 6	7.00458	5.41984	1.46063e-12	2.99954	AM * 0h up vs BMDM * 0h
SNOWBALL_025737_st	TNFAIP6;025737_st	TNFAIP6	tumor necrosis factor, alpha-induced protein 6	7.40757	5.82619	1.34483e-14	2.99256	AM * 0h up vs BMDM * 0h
SNOWBALL_022505_s_st	ISG15;022505_s_st	ISG15	ISG15 ubiquitin-like modifier	9.05856	7.47747	3.60919e-08	2.99197	AM * 0h up vs BMDM * 0h
SNOWBALL_030366_st	DUSP16;030366_st	DUSP16	dual specificity phosphatase 16	8.6952	7.1151	2.61701e-24	2.98989	AM * 0h up vs BMDM * 0h
SNOWBALL_001508_st	ARG2;001508_st	ARG2	arginase, type II	7.40002	5.82753	4.57628e-24	2.97417	AM * 0h up vs BMDM * 0h
SNOWBALL_016422_st	PPTC7;016422_st	PPTC7	PTC7 protein phosphatase homolog (S. cerevisiae)	9.41485	7.84317	1.12104e-44	2.97252	AM * 0h up vs BMDM * 0h
SNOWBALL_001500_st	ARRDC4;001500_st	ARRDC4	arrestin domain containing 4	5.59272	4.02267	1.35926e-42	2.96915	AM * 0h up vs BMDM * 0h
SNOWBALL_005979_st	ETV3;005979_st	ETV3	ets variant 3	9.0838	7.51423	8.65511e-32	2.96816	AM * 0h up vs BMDM * 0h
SNOWBALL_043824_st	043824_st			5.79113	4.22168	2.62371e-20	2.96792	AM * 0h up vs BMDM * 0h
SNOWBALL_022095_st	FZD4;022095_st	FZD4	frizzled homolog 4 (Drosophila)	8.18654	6.61716	9.17511e-27	2.96779	AM * 0h up vs BMDM * 0h
SNOWBALL_027314_st	STX3;027314_st	STX3	syntaxin 3	9.9259	8.35745	2.43499e-23	2.96587	AM * 0h up vs BMDM * 0h
SNOWBALL_030645_st	STX3;030645_st	STX3	syntaxin 3	6.63286	5.06529	8.23137e-35	2.96404	AM * 0h up vs BMDM * 0h
SNOWBALL_010816_s_st	BAZ1A;010816_s_st	BAZ1A	bromodomain adjacent to zinc finger domain, 1A	9.54281	7.98427	2.8026e-45	2.94556	AM * 0h up vs BMDM * 0h
SNOWBALL_003406_s_st	U6atac;003406_s_st	U6atac	U6atac minor spliceosomal RNA [Source: RFAM;Acc:RF00619]	7.99851	6.44116	7.51733e-13	2.94313	AM * 0h up vs BMDM * 0h
SNOWBALL_038692_st	ZNF827;038692_st	ZNF827	zinc finger protein 827	6.36394	4.80933	9.82919e-23	2.93754	AM * 0h up vs BMDM * 0h
SNOWBALL_005263_st	PLEK;005263_st	PLEK	pleckstrin	10.6957	9.14153	0	2.93658	AM * 0h up vs BMDM * 0h
SNOWBALL_042712_st	042712_st			6.38585	4.83278	1.04803e-09	2.93441	AM * 0h up vs BMDM * 0h
SNOWBALL_017257_s_st	P4HA1;017257_s_st	P4HA1	prolyl 4-hydroxylase, alpha polypeptide I	10.9538	9.40142	0	2.93295	AM * 0h up vs BMDM * 0h
SNOWBALL_033403_st	PF11_0357;033403_st	PF11_0357	Ssc_hash_S26715981 AJ952065 KN404_1 Sus scrofa cDNA clone C0007736f10 3prime, mRNA sequence /clone=C0007736f10 /clone_end=3prime /gb=AJ952065 /gi=74368881 /ug=Ssc.45964 /len=559	8.40646	6.85601	3.44465e-24	2.92907	AM * 0h up vs BMDM * 0h
SNOWBALL_016790_st	MTR;016790_st	MTR	5-methyltetrahydrofolate-homocysteine methyltransferase	6.69353	5.14451	8.43921e-33	2.92618	AM * 0h up vs BMDM * 0h
SNOWBALL_045018_st	045018_st			7.43327	5.88471	8.96161e-06	2.92526	AM * 0h up vs BMDM * 0h
SNOWBALL_010395_st	DHRS1;010395_st	DHRS1	dehydrogenase/reductase (SDR family) member 1	9.11418	7.56705	6.58238e-36	2.92235	AM * 0h up vs BMDM * 0h
SNOWBALL_020362_s_st	MIR505;020362_s_st	MIR505	microRNA 505	7.34774	5.8031	3.17523e-20	2.91731	AM * 0h up vs BMDM * 0h
SNOWBALL_038142_st	ITIH5;038142_st	ITIH5	inter-alpha (globulin) inhibitor H5	6.40167	4.85744	1.78324e-30	2.91648	AM * 0h up vs BMDM * 0h
SNOWBALL_014990_st	KDM6B;014990_st	KDM6B	lysine (K)-specific demethylase 6B	7.95294	6.40892	1.51902e-33	2.91605	AM * 0h up vs BMDM * 0h
SNOWBALL_018039_s_st	NCKAP1;018039_s_st	NCKAP1	NCK-associated protein 1	8.54929	7.00539	3.07601e-18	2.91581	AM * 0h up vs BMDM * 0h
SNOWBALL_006769_st	CYP2D6;006769_st	CYP2D6	cytochrome P450, family 2, subfamily D, polypeptide 6	7.32298	5.77961	5.70571e-23	2.91475	AM * 0h up vs BMDM * 0h
SNOWBALL_043701_st	043701_st			6.62049	5.07748	4.94328e-22	2.91401	AM * 0h up vs BMDM * 0h
SNOWBALL_000353_st	NFKB2;000353_st	NFKB2	nuclear factor of kappa light polypeptide gene enhancer in B-cells 2 (p49/p100)	7.81762	6.27572	2.75716e-33	2.91178	AM * 0h up vs BMDM * 0h
SNOWBALL_013656_s_st	LOC100516289;013656_s_st	LOC100516289	6-phosphofructo-2-kinase/fructose-2,6-biphosphatase 3-like	11.5815	10.0401	6.16627e-29	2.91078	AM * 0h up vs BMDM * 0h
SNOWBALL_010596_st	BAZ1A;010596_st	BAZ1A	bromodomain adjacent to zinc finger domain, 1A	8.23792	6.69723	1.4013e-45	2.90935	AM * 0h up vs BMDM * 0h
SNOWBALL_046714_st	TNIK;046714_st	TNIK	TRAF2 and NCK interacting kinase	5.85482	4.31534	7.69041e-19	2.9069	AM * 0h up vs BMDM * 0h
SNOWBALL_024710_st	LOC100156298;024710_st	LOC100156298	PREDICTED: Sus scrofa similar to LAS1-like (S. cerevisiae) (LOC100154758), mRNA	7.20206	5.66262	1.69667e-39	2.9068	AM * 0h up vs BMDM * 0h
SNOWBALL_000099_st	KLF4;000099_st	KLF4	Kruppel-like factor 4 (gut)	6.77772	5.23997	2.03479e-12	2.9034	AM * 0h up vs BMDM * 0h
SNOWBALL_010304_st	BAZ1A;010304_st	BAZ1A	bromodomain adjacent to zinc finger domain, 1A	9.82432	8.28765	0	2.90124	AM * 0h up vs BMDM * 0h
SNOWBALL_001423_st	SLA-DOA;001423_st	SLA-DOA	OTTSUSG00000001390 major histocompatibility complex, class II, DO alpha	7.29961	5.76402	1.71559e-11	2.89906	AM * 0h up vs BMDM * 0h
SNOWBALL_041341_st	041341_st			4.82578	3.29043	5.21002e-37	2.8986	AM * 0h up vs BMDM * 0h
SNOWBALL_023353_st	PPARG;023353_st	PPARG	peroxisome proliferator-activated receptor gamma	9.08412	7.54968	3.86774e-12	2.89676	AM * 0h up vs BMDM * 0h
SNOWBALL_001032_st	CD83;001032_st	CD83	CD83 molecule	10.1071	8.5729	1.2844e-35	2.8963	AM * 0h up vs BMDM * 0h
SNOWBALL_026351_st	026351_st		Sus scrofa mRNA, clone:TCH010001H09, expressed in trachea	6.48551	4.95204	1.99612e-27	2.89481	AM * 0h up vs BMDM * 0h
SNOWBALL_016251_st	SLC18A1;016251_st	SLC18A1	solute carrier family 18 (vesicular monoamine), member 1	9.63437	8.10217	7.27016e-26	2.89226	AM * 0h up vs BMDM * 0h
SNOWBALL_044795_st	CNNM3;044795_st	CNNM3	cyclin M3	7.31769	5.78602	1.05507e-05	2.8912	AM * 0h up vs BMDM * 0h
SNOWBALL_020097_st	GK;020097_st	GK	glycerol kinase	10.2168	8.68555	1.83107e-30	2.89029	AM * 0h up vs BMDM * 0h
SNOWBALL_004972_st	PRKCE;004972_st	PRKCE	protein kinase C, epsilon	8.16646	6.63934	2.4248e-26	2.8821	AM * 0h up vs BMDM * 0h
SNOWBALL_030035_st	BACH1;030035_st	BACH1	BTB and CNC homology 1, basic leucine zipper transcription factor 1	10.9114	9.3844	8.91022e-25	2.88182	AM * 0h up vs BMDM * 0h
SNOWBALL_017263_st	P4HA1;017263_st	P4HA1	prolyl 4-hydroxylase, alpha polypeptide I	10.6055	9.0794	1.22532e-38	2.88014	AM * 0h up vs BMDM * 0h
SNOWBALL_017461_s_st	INPP5F;017461_s_st	INPP5F	inositol polyphosphate-5-phosphatase F	10.2697	8.74631	5.5096e-23	2.87471	AM * 0h up vs BMDM * 0h
SNOWBALL_022992_s_st	NCOA1;022992_s_st	NCOA1	nuclear receptor coactivator 1	10.3625	8.84144	2.80551e-34	2.87009	AM * 0h up vs BMDM * 0h
SNOWBALL_036848_st	STK17A;036848_st	STK17A	serine/threonine kinase 17a	10.4972	8.97617	1.46864e-28	2.86993	AM * 0h up vs BMDM * 0h
SNOWBALL_036073_st	LOC743659;036073_st	LOC743659	Ssc_hash_S34520039 DB797018 full-length enriched swine cDNA library, adult immature dendritic cell Sus scrofa cDNA clone DCI010084D06 5prime, mRNA sequence /clone=DCI010084D06 /clone_end=5prime /gb=DB797018 /gi=112752470 /ug=Ssc.64326 /len=716	8.13037	6.60948	2.08183e-26	2.86967	AM * 0h up vs BMDM * 0h
SNOWBALL_013165_st	TNFSF18;013165_st	TNFSF18	tumor necrosis factor (ligand) superfamily, member 18	6.59459	5.07446	2.64935e-12	2.86817	AM * 0h up vs BMDM * 0h
SNOWBALL_030712_st	RB1CC1;030712_st	RB1CC1	RB1-inducible coiled-coil 1	10.7857	9.26703	0	2.86531	AM * 0h up vs BMDM * 0h
SNOWBALL_008471_st	KCNAB2;008471_st	KCNAB2	potassium voltage-gated channel, shaker-related subfamily, beta member 2	10.1384	8.61984	4.02216e-14	2.86503	AM * 0h up vs BMDM * 0h
SNOWBALL_032689_st	MLL5;032689_st	MLL5	myeloid/lymphoid or mixed-lineage leukemia 5 (trithorax homolog, Drosophila)	9.85044	8.33278	2.66247e-44	2.86325	AM * 0h up vs BMDM * 0h
SNOWBALL_008212_st	APOE;008212_st	APOE	apolipoprotein E	10.4458	8.92846	6.16323e-30	2.86259	AM * 0h up vs BMDM * 0h
SNOWBALL_036491_st	LIMK1;036491_st	LIMK1	LIM domain kinase 1	9.49132	7.97409	4.07712e-14	2.86242	AM * 0h up vs BMDM * 0h
SNOWBALL_029281_st	DCUN1D3;029281_st	DCUN1D3	DCN1, defective in cullin neddylation 1, domain containing 3 (S. cerevisiae)	6.69649	5.17966	8.32946e-41	2.86162	AM * 0h up vs BMDM * 0h
SNOWBALL_016164_st	BACH1;016164_st	BACH1	BTB and CNC homology 1, basic leucine zipper transcription factor 1	10.8504	9.33369	4.37963e-27	2.86139	AM * 0h up vs BMDM * 0h
SNOWBALL_021970_st	BIRC2;021970_st	BIRC2	baculoviral IAP repeat containing 2	9.01836	7.5019	0	2.86088	AM * 0h up vs BMDM * 0h
SNOWBALL_000395_s_st	DUSP1;000395_s_st	DUSP1	dual specificity phosphatase 1	7.97396	6.45804	3.92929e-22	2.85982	AM * 0h up vs BMDM * 0h
SNOWBALL_046224_st	046224_st			6.0649	4.55142	1.82747e-19	2.85498	AM * 0h up vs BMDM * 0h
SNOWBALL_030642_st	030642_st		Ssc_hash_S19547916 994201 MARC 4PIG Sus scrofa cDNA 5prime, mRNA sequence /clone_end=5prime /gb=CN164083 /gi=46178513 /ug=Ssc.26959 /len=780	8.46316	6.94989	7.37143e-22	2.85456	AM * 0h up vs BMDM * 0h
bta-mir-221_s_st	MIR221;bta-mir-221_s_st	MIR221	MI0004743	6.30463	4.79258	3.3001e-13	2.85215	AM * 0h up vs BMDM * 0h
SNOWBALL_027178_st	027178_st		Ssc_hash_S18308121 BP445783 full-length enriched swine cDNA library, adult liver Sus scrofa cDNA clone LVR010076F05 5prime, mRNA sequence /clone=LVR010076F05 /clone_end=5prime /gb=BP445783 /gi=40435850 /ug=Ssc.429 /len=795	8.96353	7.45154	6.08127e-26	2.85203	AM * 0h up vs BMDM * 0h
SNOWBALL_006809_st	CRY1;006809_st	CRY1	cryptochrome 1 (photolyase-like)	8.42426	6.91632	1.26717e-38	2.84404	AM * 0h up vs BMDM * 0h
SNOWBALL_004080_x_st	LOC100152534;004080_x_st	LOC100152534	normal mucosa of esophagus-specific gene 1 protein-like	8.27136	6.76404	2.32999e-15	2.84281	AM * 0h up vs BMDM * 0h
SNOWBALL_039868_st	039868_st			6.77222	5.26555	1.44423e-40	2.84154	AM * 0h up vs BMDM * 0h
SNOWBALL_013698_x_st	5S_rRNA;013698_x_st	5S_rRNA	5S ribosomal RNA [Source: RFAM;Acc:RF00001]	13.2232	11.7184	7.15419e-25	2.83786	AM * 0h up vs BMDM * 0h
SNOWBALL_029935_st	FKBP5;029935_st	FKBP5	FK506 binding protein 5	6.79058	5.28599	6.81211e-19	2.83744	AM * 0h up vs BMDM * 0h
SNOWBALL_045548_st	045548_st			7.98464	6.48095	1.07364e-15	2.83567	AM * 0h up vs BMDM * 0h
SNOWBALL_019385_x_st	5S_rRNA;019385_x_st	5S_rRNA	5S ribosomal RNA [Source: RFAM;Acc:RF00001]	6.69953	5.19781	3.92466e-11	2.8318	AM * 0h up vs BMDM * 0h
SNOWBALL_017026_st	SAMD8;017026_st	SAMD8	sterile alpha motif domain containing 8	7.98404	6.48295	4.41912e-22	2.83056	AM * 0h up vs BMDM * 0h
SNOWBALL_017936_st	LIMS2;017936_st	LIMS2	LIM and senescent cell antigen-like domains 2	6.54121	5.04078	8.62704e-28	2.82927	AM * 0h up vs BMDM * 0h
SNOWBALL_045057_st	PLCL1;045057_st	PLCL1	phospholipase C-like 1	4.38951	2.88997	3.18307e-24	2.82752	AM * 0h up vs BMDM * 0h
SNOWBALL_006232_s_st	GBP1;006232_s_st	GBP1	guanylate binding protein 1, interferon-inducible	7.89763	6.3996	2.79894e-10	2.82457	AM * 0h up vs BMDM * 0h
SNOWBALL_029506_st	TRIM56;029506_st	TRIM56	tripartite motif containing 56	7.74248	6.24525	4.0039e-33	2.823	AM * 0h up vs BMDM * 0h
SNOWBALL_018599_st	SLC1A3;018599_st	SLC1A3	solute carrier family 1 (glial high affinity glutamate transporter), member 3	6.85163	5.35837	8.71458e-14	2.81525	AM * 0h up vs BMDM * 0h
SNOWBALL_021535_st	LOC100516253;021535_st	LOC100516253	Sus scrofa mRNA, clone:LVR010051B02, expressed in liver	8.16745	6.67488	2.06753e-25	2.81388	AM * 0h up vs BMDM * 0h
SNOWBALL_028986_st	RASSF8;028986_st	RASSF8	Ras association (RalGDS/AF-6) domain family (N-terminal) member 8	6.6877	5.20163	2.26679e-25	2.80126	AM * 0h up vs BMDM * 0h
SNOWBALL_004873_st	MAP4K4;004873_st	MAP4K4	mitogen-activated protein kinase kinase kinase kinase 4	9.2383	7.75243	1.95853e-33	2.80086	AM * 0h up vs BMDM * 0h
bta-mir-505_s_st	MIR505;bta-mir-505_s_st	MIR505	MI0009856	7.29702	5.81267	6.70202e-20	2.79791	AM * 0h up vs BMDM * 0h
SNOWBALL_001388_s_st	SLA-DQB1;001388_s_st	SLA-DQB1	OTTSUSG00000001376 major histocompatibility complex, class II, DQ beta 1	10.9968	9.51292	1.18055e-11	2.7971	AM * 0h up vs BMDM * 0h
SNOWBALL_025986_st	TMEM51;025986_st	TMEM51	transmembrane protein 51	7.17365	5.69062	7.22607e-21	2.79535	AM * 0h up vs BMDM * 0h
SNOWBALL_012767_st	DYNC1I1;012767_st	DYNC1I1	dynein, cytoplasmic 1, intermediate chain 1	7.97052	6.4887	0.00161279	2.79301	AM * 0h up vs BMDM * 0h
SNOWBALL_040179_st	MAP3K2;040179_st	MAP3K2	mitogen-activated protein kinase kinase kinase 2	7.13304	5.65136	7.87965e-38	2.79274	AM * 0h up vs BMDM * 0h
SNOWBALL_000430_st	CD40;000430_st	CD40	CD40 molecule, TNF receptor superfamily member 5	9.21773	7.73655	6.55005e-25	2.79178	AM * 0h up vs BMDM * 0h
SNOWBALL_013996_st	U6;013996_st	U6	U6 spliceosomal RNA [Source: RFAM;Acc:RF00026]	6.88685	5.40937	2.71447e-13	2.78461	AM * 0h up vs BMDM * 0h
SNOWBALL_028509_st	MAP3K1;028509_st	MAP3K1	mitogen-activated protein kinase kinase kinase 1	5.85505	4.37841	1.00177e-21	2.783	AM * 0h up vs BMDM * 0h
SNOWBALL_033375_st	METTL21B;033375_st	METTL21B	methyltransferase like 21B	9.20063	7.72694	7.23043e-23	2.77733	AM * 0h up vs BMDM * 0h
SNOWBALL_008346_s_st	AXL;008346_s_st	AXL	AXL receptor tyrosine kinase	7.31062	5.83934	2.52735e-23	2.77266	AM * 0h up vs BMDM * 0h
SNOWBALL_017947_s_st	PDK1;017947_s_st	PDK1	pyruvate dehydrogenase kinase, isozyme 1	9.56978	8.09991	1.1081e-26	2.76997	AM * 0h up vs BMDM * 0h
SNOWBALL_006510_st	ADAMTSL4;006510_st	ADAMTSL4	ADAMTS-like 4	7.90097	6.43184	4.969e-42	2.76855	AM * 0h up vs BMDM * 0h
SNOWBALL_003024_st	HIF1A;003024_st	HIF1A	hypoxia inducible factor 1, alpha subunit (basic helix-loop-helix transcription factor)	12.0663	10.5981	0	2.76677	AM * 0h up vs BMDM * 0h
SNOWBALL_029971_st	LOC286149;029971_st	LOC286149	Ssc_hash_S26650317 BW981380 full-length enriched swine cDNA library, adult intestine Sus scrofa cDNA clone ITT010060H05 5prime, mRNA sequence /clone=ITT010060H05 /clone_end=5prime /gb=BW981380 /gi=74258220 /ug=Ssc.23613 /len=802	7.17613	5.70882	2.63001e-21	2.76504	AM * 0h up vs BMDM * 0h
SNOWBALL_007252_st	TBC1D30;007252_st	TBC1D30	TBC1 domain family, member 30	8.22276	6.75725	1.6899e-26	2.76161	AM * 0h up vs BMDM * 0h
SNOWBALL_013529_st	FBP1;013529_st	FBP1	fructose-1,6-bisphosphatase 1	7.84904	6.38366	8.03998e-27	2.76136	AM * 0h up vs BMDM * 0h
SNOWBALL_028470_st	HMGXB4;028470_st	HMGXB4	HMG box domain containing 4	9.33392	7.86912	1.40989e-27	2.76023	AM * 0h up vs BMDM * 0h
SNOWBALL_019853_st	IFRD1;019853_st	IFRD1	interferon-related developmental regulator 1	11.3847	9.92118	3.05805e-22	2.75783	AM * 0h up vs BMDM * 0h
SNOWBALL_035432_st	035432_st		Ssc_hash_S22274618 CJ010979 full-length enriched swine cDNA library, adult mesenteric lymph node Sus scrofa cDNA clone MLN01G040042 5prime, mRNA sequence /clone=MLN01G040042 /clone_end=5prime /gb=CJ010979 /gi=54504340 /ug=Ssc.61522 /len=800	6.47766	5.01493	3.06017e-32	2.7563	AM * 0h up vs BMDM * 0h
SNOWBALL_011968_st	C4orf29;011968_st	C4orf29	chromosome 4 open reading frame 29	8.06376	6.60148	5.70182e-16	2.75544	AM * 0h up vs BMDM * 0h
SNOWBALL_009696_st	LRRC16A;009696_st	LRRC16A	leucine rich repeat containing 16A	7.55323	6.09169	3.61887e-23	2.75403	AM * 0h up vs BMDM * 0h
SNOWBALL_042816_st	042816_st			7.09817	5.63694	8.16274e-21	2.75344	AM * 0h up vs BMDM * 0h
SNOWBALL_034156_st	SEMA7A;034156_st	SEMA7A	semaphorin 7A, GPI membrane anchor (John Milton Hagen blood group)	10.9447	9.48354	6.3239e-22	2.75338	AM * 0h up vs BMDM * 0h
SNOWBALL_044890_st	RTN3;044890_st	RTN3	reticulon 3	6.21104	4.75011	8.13367e-40	2.75287	AM * 0h up vs BMDM * 0h
SNOWBALL_021379_st	PLXNA1;021379_st	PLXNA1	plexin A1	7.07855	5.62212	7.26646e-25	2.74428	AM * 0h up vs BMDM * 0h
SNOWBALL_043888_st	043888_st			6.46094	5.00484	1.25604e-24	2.74367	AM * 0h up vs BMDM * 0h
SNOWBALL_024210_st	ADORA2A;024210_st	ADORA2A	adenosine A2a receptor	7.80806	6.35291	1.46339e-30	2.74185	AM * 0h up vs BMDM * 0h
SNOWBALL_031203_st	031203_st		Ssc_hash_S34511781 DB782331 full-length enriched swine cDNA library, adult adrenal gland Sus scrofa cDNA clone ADR010009E12 5prime, mRNA sequence /clone=ADR010009E12 /clone_end=5prime /gb=DB782331 /gi=112749576 /ug=Ssc.30423 /len=613	5.31135	3.85851	4.73182e-21	2.73746	AM * 0h up vs BMDM * 0h
SNOWBALL_001524_st	CXCL10;001524_st	CXCL10	chemokine (C-X-C motif) ligand 10	7.10614	5.65451	0.000449728	2.73517	AM * 0h up vs BMDM * 0h
SNOWBALL_009543_st	HIVEP1;009543_st	HIVEP1	human immunodeficiency virus type I enhancer binding protein 1	7.47957	6.02819	1.46713e-33	2.73469	AM * 0h up vs BMDM * 0h
SNOWBALL_002721_st	SYNE2;002721_st	SYNE2	spectrin repeat containing, nuclear envelope 2	8.02088	6.57062	7.73738e-24	2.73257	AM * 0h up vs BMDM * 0h
SNOWBALL_010211_s_st	CHRNA3;010211_s_st	CHRNA3	cholinergic receptor, nicotinic, alpha 3	7.12731	5.67721	3.29665e-11	2.73228	AM * 0h up vs BMDM * 0h
SNOWBALL_033228_st	033228_st		Ssc_hash_S19545058 950423 MARC 4PIG Sus scrofa cDNA 5prime, mRNA sequence /clone_end=5prime /gb=CN161154 /gi=46175584 /ug=Ssc.44953 /len=625	6.83162	5.38159	1.64763e-20	2.73215	AM * 0h up vs BMDM * 0h
SNOWBALL_032947_st	VDBG_04410;032947_st	VDBG_04410	Ssc_hash_S18262294 BP158785 full-length enriched swine cDNA library, adult spleen Sus scrofa cDNA clone SPL010035G03 5prime, mRNA sequence /clone=SPL010035G03 /clone_end=5prime /gb=BP158785 /gi=40408258 /ug=Ssc.43013 /len=866	7.70812	6.25825	3.22115e-32	2.73184	AM * 0h up vs BMDM * 0h
SNOWBALL_006578_st	C1orf54;006578_st	C1orf54	chromosome 1 open reading frame 54	7.72254	6.27641	8.1114e-19	2.72475	AM * 0h up vs BMDM * 0h
SNOWBALL_040826_st	040826_st			6.10263	4.65795	5.54395e-35	2.72202	AM * 0h up vs BMDM * 0h
SNOWBALL_000034_s_st	FYN;000034_s_st	FYN	FYN oncogene related to SRC, FGR, YES	7.80717	6.3631	8.93145e-24	2.72087	AM * 0h up vs BMDM * 0h
SNOWBALL_008403_st	NLRP12;008403_st	NLRP12	NLR family, pyrin domain containing 12	6.42473	4.98074	2.88785e-13	2.72072	AM * 0h up vs BMDM * 0h
SNOWBALL_027938_st	STXBP1;027938_st	STXBP1	syntaxin binding protein 1	7.63828	6.19469	1.21749e-13	2.71996	AM * 0h up vs BMDM * 0h
SNOWBALL_046495_st	046495_st			6.21166	4.76891	1.74949e-21	2.71838	AM * 0h up vs BMDM * 0h
SNOWBALL_023901_s_st	LOC100522710;023901_s_st	LOC100522710	PREDICTED: Sus scrofa similar to Nck-associated protein 1 (NAP 1) (p125Nap1) (Membrane-associated protein HEM-2), transcript variant 3 (LOC100158033), mRNA	8.12133	6.67858	2.12393e-13	2.71838	AM * 0h up vs BMDM * 0h
SNOWBALL_019801_st	ELMO1;019801_st	ELMO1	engulfment and cell motility 1	11.0954	9.6529	1.09091e-21	2.718	AM * 0h up vs BMDM * 0h
SNOWBALL_001381_st	SLA-DRA;001381_st	SLA-DRA	OTTSUSG00000001368 major histocompatibility complex, class II, DR alpha	12.4667	11.0267	1.27083e-10	2.71336	AM * 0h up vs BMDM * 0h
SNOWBALL_005817_st	RGS4;005817_st	RGS4	regulator of G-protein signaling 4	7.26537	5.82879	7.51912e-07	2.70679	AM * 0h up vs BMDM * 0h
SNOWBALL_034268_st	C20orf112;034268_st	C20orf112	chromosome 20 open reading frame 112	6.55574	5.12064	3.54359e-27	2.70401	AM * 0h up vs BMDM * 0h
SNOWBALL_031207_st	031207_st		Ssc_hash_S18291935 BP143660 full-length enriched swine cDNA library, adult ovary Sus scrofa cDNA clone OVR010039F05 5prime, mRNA sequence /clone=OVR010039F05 /clone_end=5prime /gb=BP143660 /gi=40393131 /ug=Ssc.30450 /len=826	8.16813	6.73309	8.32564e-29	2.70389	AM * 0h up vs BMDM * 0h
SNOWBALL_020741_st	MTMR1;020741_st	MTMR1	myotubularin related protein 1	9.45674	8.02402	2.33878e-25	2.69956	AM * 0h up vs BMDM * 0h
SNOWBALL_034826_st	AGPS;034826_st	AGPS	alkylglycerone phosphate synthase	10.7481	9.32154	1.4013e-45	2.68796	AM * 0h up vs BMDM * 0h
SNOWBALL_004130_st	UGCG;004130_st	UGCG	UDP-glucose ceramide glucosyltransferase	10.9868	9.56035	6.75912e-25	2.68791	AM * 0h up vs BMDM * 0h
SNOWBALL_032083_st	032083_st		Ssc_hash_S26718294 AJ954378 KN404_1 Sus scrofa cDNA clone C0007747o12 5prime, mRNA sequence /clone=C0007747o12 /clone_end=5prime /gb=AJ954378 /gi=74371194 /ug=Ssc.36548 /len=826	5.41293	3.9875	1.85173e-31	2.68595	AM * 0h up vs BMDM * 0h
SNOWBALL_003617_st	U6;003617_st	U6	U6 spliceosomal RNA [Source: RFAM;Acc:RF00026]	8.28933	6.86451	1.05614e-10	2.68482	AM * 0h up vs BMDM * 0h
SNOWBALL_015083_s_st	ssc-mir-21;015083_s_st	ssc-mir-21	ssc-mir-21 [Source:miRBase;Acc:MI0002459]	8.25363	6.82957	5.65738e-15	2.68339	AM * 0h up vs BMDM * 0h
SNOWBALL_017878_st	GPD2;017878_st	GPD2	glycerol-3-phosphate dehydrogenase 2 (mitochondrial)	10.5287	9.10508	9.75228e-23	2.68257	AM * 0h up vs BMDM * 0h
SNOWBALL_003372_st	STXBP1;003372_st	STXBP1	syntaxin binding protein 1	8.38706	6.96362	8.99933e-17	2.68225	AM * 0h up vs BMDM * 0h
SNOWBALL_012990_st	U6;012990_st	U6	U6 spliceosomal RNA [Source: RFAM;Acc:RF00026]	7.55386	6.13103	4.10238e-15	2.68111	AM * 0h up vs BMDM * 0h
SNOWBALL_007295_st	LOC100521372;007295_st	LOC100521372	Beta-1,4 N-acetylgalactosaminyltransferase 1 (EC 2.4.1.92)((N-acetylneuraminyl)-galactosylglucosylceramide)(GM2/GD2 synthase)(GalNAc-T) [Source:UniProtKB/Swiss-Prot;Acc:Q00973]	7.91641	6.49387	1.9319e-20	2.68058	AM * 0h up vs BMDM * 0h
SNOWBALL_025918_st	POR;025918_st	POR	P450 (cytochrome) oxidoreductase	9.02234	7.60004	4.15867e-33	2.68013	AM * 0h up vs BMDM * 0h
SNOWBALL_013786_st	HSPH1;013786_st	HSPH1	heat shock 105kDa/110kDa protein 1	10.7106	9.28855	1.67818e-26	2.67972	AM * 0h up vs BMDM * 0h
SNOWBALL_042339_st	RB1CC1;042339_st	RB1CC1	RB1-inducible coiled-coil 1	6.31542	4.89384	2.35358e-30	2.6788	AM * 0h up vs BMDM * 0h
SNOWBALL_025763_s_st	cxcr7b;025763_s_st	cxcr7b	Sus scrofa mRNA, clone:THY010080F01, expressed in thymus	9.9137	8.49283	8.46983e-23	2.67749	AM * 0h up vs BMDM * 0h
SNOWBALL_000913_s_st	NCF4;000913_s_st	NCF4	neutrophil cytosolic factor 4, 40kDa	8.02333	6.60335	8.63928e-26	2.67583	AM * 0h up vs BMDM * 0h
SNOWBALL_022891_s_st	TCF7L2;022891_s_st	TCF7L2	transcription factor 7-like 2 (T-cell specific, HMG-box)	8.98872	7.56921	3.56948e-18	2.67496	AM * 0h up vs BMDM * 0h
SNOWBALL_027623_st	HAPLN4;027623_st	HAPLN4	hyaluronan and proteoglycan link protein 4	9.37593	7.95726	2.37215e-13	2.67338	AM * 0h up vs BMDM * 0h
SNOWBALL_018759_st	PANK3;018759_st	PANK3	pantothenate kinase 3	9.64995	8.23202	1.5889e-26	2.67203	AM * 0h up vs BMDM * 0h
SNOWBALL_000649_st	HK3;000649_st	HK3	hexokinase 3 (white cell)	10.9401	9.52222	3.79832e-16	2.67183	AM * 0h up vs BMDM * 0h
SNOWBALL_006024_st	ARHGEF11;006024_st	ARHGEF11	Rho guanine nucleotide exchange factor (GEF) 11	9.59961	8.18243	4.96372e-38	2.67063	AM * 0h up vs BMDM * 0h
SNOWBALL_042265_st	042265_st			7.56679	6.14984	5.72702e-22	2.67021	AM * 0h up vs BMDM * 0h
SNOWBALL_009208_st	IL23R;009208_st	IL23R	interleukin 23 receptor	5.31997	3.90442	4.30505e-09	2.66761	AM * 0h up vs BMDM * 0h
SNOWBALL_019088_st	JAG1;019088_st	JAG1	jagged 1	8.48497	7.07099	1.37506e-13	2.66472	AM * 0h up vs BMDM * 0h
SNOWBALL_018048_st	AGPS;018048_st	AGPS	alkylglycerone phosphate synthase	12.0893	10.6758	3.77044e-34	2.66383	AM * 0h up vs BMDM * 0h
SNOWBALL_020934_s_st	POR;020934_s_st	POR	P450 (cytochrome) oxidoreductase	10.1388	8.72541	1.4425e-31	2.66358	AM * 0h up vs BMDM * 0h
SNOWBALL_006287_s_st	LOC100513855;006287_s_st	LOC100513855	Tuftelin Fragment [Source:UniProtKB/Swiss-Prot;Acc:O97557]	7.92973	6.51762	5.21283e-12	2.66127	AM * 0h up vs BMDM * 0h
SNOWBALL_003486_st	GLIPR2;003486_st	GLIPR2	GLI pathogenesis-related 2	8.97585	7.56388	2.67406e-13	2.66101	AM * 0h up vs BMDM * 0h
SNOWBALL_025423_st	BNIP3;025423_st	BNIP3	BCL2/adenovirus E1B 19kDa interacting protein 3	10.8083	9.39647	4.90853e-28	2.66076	AM * 0h up vs BMDM * 0h
SNOWBALL_031780_st	031780_st		Ssc_hash_S26733003 AJ943985 CSEQRAN17 Sus scrofa cDNA clone C0007315f24 5prime, mRNA sequence /clone=C0007315f24 /clone_end=5prime /gb=AJ943985 /gi=74360727 /ug=Ssc.35106 /len=831	7.45539	6.04511	1.92386e-23	2.65789	AM * 0h up vs BMDM * 0h
SNOWBALL_021679_s_st	BNIP3;021679_s_st	BNIP3	BCL2/adenovirus E1B 19kDa interacting protein 3	11.3769	9.96684	6.81098e-29	2.65752	AM * 0h up vs BMDM * 0h
SNOWBALL_013273_st	AHCTF1;013273_st	AHCTF1	AT hook containing transcription factor 1	10.4508	9.04081	9.80909e-45	2.6574	AM * 0h up vs BMDM * 0h
SNOWBALL_016633_s_st	IGLV8-61;016633_s_st	IGLV8-61	//V3-4 protein Fragment [Source:UniProtKB/TrEMBL;Acc:Q5NV62]	9.01106	7.60257	2.31796e-13	2.6546	AM * 0h up vs BMDM * 0h
SNOWBALL_013935_s_st	U3;013935_s_st	U3	Small nucleolar RNA U3 [Source: RFAM;Acc:RF00012]	8.42024	7.01222	3.2022e-12	2.65372	AM * 0h up vs BMDM * 0h
SNOWBALL_023879_st	LOC100152647;023879_st	LOC100152647	PREDICTED: Sus scrofa similar to coenzyme Q10 homolog B (LOC100152647), mRNA	10.1956	8.78758	2.15281e-38	2.65364	AM * 0h up vs BMDM * 0h
SNOWBALL_009942_st	LOC100519665;009942_st	LOC100519665	Triggering receptor expressed on myeloid cells 1 Precursor (TREM-1) [Source:UniProtKB/Swiss-Prot;Acc:Q6TYI6]	6.61274	5.20477	5.26971e-12	2.65363	AM * 0h up vs BMDM * 0h
SNOWBALL_025299_st	LOC396781;025299_st	LOC396781	Sus scrofa clone IgGB6 mutated immunoglobulin heavy chain mRNA sequence	5.57564	4.16805	2.613e-11	2.65293	AM * 0h up vs BMDM * 0h
SNOWBALL_036194_st	036194_st		Ssc_hash_S40416954 rpro32_d9.y1 pro Sus scrofa cDNA 5prime, mRNA sequence /clone_end=5prime /gb=EW511561 /gi=183026762 /ug=Ssc.65233 /len=661	6.52168	5.11635	2.67231e-28	2.64879	AM * 0h up vs BMDM * 0h
SNOWBALL_014286_st	TANC2;014286_st	TANC2	tetratricopeptide repeat, ankyrin repeat and coiled-coil containing 2	9.67996	8.27843	1.40976e-22	2.64182	AM * 0h up vs BMDM * 0h
SNOWBALL_023827_st	SLC23A2;023827_st	SLC23A2	solute carrier family 23 (nucleobase transporters), member 2	10.3472	8.94744	6.15184e-26	2.63862	AM * 0h up vs BMDM * 0h
SNOWBALL_000036_st	FYN;000036_st	FYN	FYN oncogene related to SRC, FGR, YES	10.3229	8.92428	7.11601e-25	2.63644	AM * 0h up vs BMDM * 0h
SNOWBALL_028748_st	028748_st		Ssc_hash_S6081951 MI-P-CP1-nzc-h-23-0-UI.s1 MI-P-CP1 Sus scrofa cDNA clone MI-P-CP1-nzc-h-23-0-UI 3prime, mRNA sequence /clone=MI-P-CP1-nzc-h-23-0-UI /clone_end=3prime /gb=BQ604635 /gi=21551361 /ug=Ssc.13169 /len=752	5.1712	3.77432	5.4906e-33	2.63331	AM * 0h up vs BMDM * 0h
SNOWBALL_001503_s_st	ARRDC4;001503_s_st	ARRDC4	arrestin domain containing 4	9.01203	7.61542	8.33773e-43	2.63281	AM * 0h up vs BMDM * 0h
SNOWBALL_021428_st	PLAGL2;021428_st	PLAGL2	pleiomorphic adenoma gene-like 2	9.14088	7.74473	1.09682e-35	2.63197	AM * 0h up vs BMDM * 0h
SNOWBALL_032208_st	032208_st		Ssc_hash_S27604553 EST-AR129F07 Porcine Lymph node cDNA library Sus scrofa cDNA clone AR129F07, mRNA sequence /clone=AR129F07 /gb=DV229880 /gi=77600349 /ug=Ssc.37627 /len=735	7.74474	6.35073	5.71685e-28	2.62808	AM * 0h up vs BMDM * 0h
SNOWBALL_000276_s_st	CD47;000276_s_st	CD47	CD47 molecule	7.46987	6.07644	8.13699e-17	2.62703	AM * 0h up vs BMDM * 0h
SNOWBALL_042373_st	FOXP1;042373_st	FOXP1	forkhead box P1	7.83952	6.44672	8.65549e-32	2.62588	AM * 0h up vs BMDM * 0h
SNOWBALL_027913_st	GMCL1;027913_st	GMCL1	germ cell-less homolog 1 (Drosophila)	5.83434	4.44378	6.8346e-31	2.62181	AM * 0h up vs BMDM * 0h
SNOWBALL_045207_st	045207_st			4.47873	3.08826	2.22177e-21	2.62165	AM * 0h up vs BMDM * 0h
SNOWBALL_034891_st	LOC100521593;034891_st	LOC100521593	Ssc_hash_S20945846 AJ657569 KN277 Sus scrofa cDNA clone C0005195_L24, mRNA sequence /clone=C0005195_L24 /gb=AJ657569 /gi=49341638 /ug=Ssc.57759 /len=644	7.47654	6.08744	6.40902e-20	2.61916	AM * 0h up vs BMDM * 0h
SNOWBALL_046890_st	HMGN2P46;046890_st	HMGN2P46	high mobility group nucleosomal binding domain 2 pseudogene 46	6.31167	4.92313	3.1207e-27	2.61814	AM * 0h up vs BMDM * 0h
SNOWBALL_003430_s_st	LOC100477384;003430_s_st	LOC100477384	dnaJ homolog subfamily C member 25-like	9.30734	7.92214	9.7337e-41	2.61208	AM * 0h up vs BMDM * 0h
SNOWBALL_036094_st	MED13L;036094_st	MED13L	mediator complex subunit 13-like	8.39938	7.01504	8.72276e-35	2.61052	AM * 0h up vs BMDM * 0h
SNOWBALL_042196_st	TMEM236;042196_st	TMEM236	transmembrane protein 236	5.49052	4.10653	2.40984e-28	2.60989	AM * 0h up vs BMDM * 0h
SNOWBALL_001742_st	PGK1;001742_st	PGK1	phosphoglycerate kinase 1	9.00883	7.6253	5.22824e-21	2.60907	AM * 0h up vs BMDM * 0h
SNOWBALL_025450_st	025450_st		Sus scrofa mRNA, clone:PBL010105F02, expressed in periphral blood mononuclear cell	7.81571	6.43299	2.64069e-31	2.6076	AM * 0h up vs BMDM * 0h
SNOWBALL_024389_st	TCTN1;024389_st	TCTN1	tectonic family member 1	10.3925	9.00988	2.0865e-16	2.60743	AM * 0h up vs BMDM * 0h
SNOWBALL_010968_st	TNFAIP2;010968_st	TNFAIP2	tumor necrosis factor, alpha-induced protein 2	9.62986	8.24946	7.39546e-22	2.60339	AM * 0h up vs BMDM * 0h
SNOWBALL_003162_st	ACER2;003162_st	ACER2	alkaline ceramidase 2	7.5527	6.17248	4.0695e-29	2.60308	AM * 0h up vs BMDM * 0h
SNOWBALL_036663_st	LOC100519943;036663_st	LOC100519943	Ssc_hash_S40193354 rjej08b_d4.y1 jej Sus scrofa cDNA 5prime, mRNA sequence /clone_end=5prime /gb=EW288261 /gi=182478287 /ug=Ssc.68432 /len=612	6.651	5.27128	1.38782e-19	2.60219	AM * 0h up vs BMDM * 0h
SNOWBALL_019430_st	SNORA51;019430_st	SNORA51	Small nucleolar RNA SNORA51 [Source: RFAM;Acc:RF00432]	5.55883	4.17954	1.19889e-12	2.60141	AM * 0h up vs BMDM * 0h
SNOWBALL_011639_st	TBC1D9;011639_st	TBC1D9	TBC1 domain family, member 9 (with GRAM domain)	8.67608	7.29702	3.84945e-35	2.60098	AM * 0h up vs BMDM * 0h
SNOWBALL_032433_st	TFEC;032433_st	TFEC	transcription factor EC	9.12395	7.74676	8.39578e-20	2.59762	AM * 0h up vs BMDM * 0h
SNOWBALL_027898_st	PGAP1;027898_st	PGAP1	post-GPI attachment to proteins 1	7.10895	5.73235	2.9733e-24	2.59656	AM * 0h up vs BMDM * 0h
SNOWBALL_019200_st	TBC1D20;019200_st	TBC1D20	TBC1 domain family, member 20	9.94931	8.57324	5.03066e-43	2.59561	AM * 0h up vs BMDM * 0h
SNOWBALL_024619_st	LOC100156262;024619_st	LOC100156262	PREDICTED: Sus scrofa similar to 3-phosphoadenosine 5-phosphosulfate synthase 2 (LOC100156262), mRNA	9.00513	7.62975	3.49048e-08	2.59436	AM * 0h up vs BMDM * 0h
SNOWBALL_006604_st	TUFT1;006604_st	TUFT1	tuftelin 1	7.47442	6.10046	3.10335e-12	2.59182	AM * 0h up vs BMDM * 0h
SNOWBALL_041081_st	ACO1;041081_st	ACO1	aconitase 1, soluble	10.8182	9.4443	6.15805e-36	2.59175	AM * 0h up vs BMDM * 0h
SNOWBALL_004027_st	SCARNA18;004027_st	SCARNA18	small Cajal body-specific RNA 18 [Source: RFAM;Acc:RF00283]	6.78157	5.40824	1.91902e-10	2.59067	AM * 0h up vs BMDM * 0h
SNOWBALL_006790_st	H1F0;006790_st	H1F0	H1 histone family, member 0	9.56479	8.19204	2.27179e-14	2.58964	AM * 0h up vs BMDM * 0h
SNOWBALL_006257_st	SNORD87;006257_st	SNORD87	Small nucleolar RNA SNORD87 [Source: RFAM;Acc:RF00439]	7.01697	5.64464	7.54157e-20	2.58887	AM * 0h up vs BMDM * 0h
SNOWBALL_006643_st	SLC35A3;006643_st	SLC35A3	solute carrier family 35 (UDP-N-acetylglucosamine (UDP-GlcNAc) transporter), member A3	9.49193	8.11993	1.11057e-36	2.58828	AM * 0h up vs BMDM * 0h
SNOWBALL_042379_st	PTAFR;042379_st	PTAFR	platelet-activating factor receptor	9.08915	7.71951	1.46108e-22	2.58407	AM * 0h up vs BMDM * 0h
SNOWBALL_017075_s_st	TET1;017075_s_st	TET1	tet oncogene 1	7.74276	6.37499	6.8498e-12	2.58071	AM * 0h up vs BMDM * 0h
SNOWBALL_006557_s_st	GBP1;006557_s_st	GBP1	guanylate binding protein 1, interferon-inducible	9.26279	7.89512	2.21774e-09	2.58052	AM * 0h up vs BMDM * 0h
SNOWBALL_005210_st	MXD1;005210_st	MXD1	MAX dimerization protein 1	8.88281	7.51535	5.29012e-22	2.58015	AM * 0h up vs BMDM * 0h
SNOWBALL_038969_st	038969_st			7.68865	6.3217	7.7037e-21	2.57926	AM * 0h up vs BMDM * 0h
SNOWBALL_019198_st	EFCAB8;019198_st	EFCAB8	EF-hand calcium binding domain 8	6.74094	5.37719	4.2647e-23	2.57354	AM * 0h up vs BMDM * 0h
SNOWBALL_002672_st	PRDM1;002672_st	PRDM1	PR domain containing 1, with ZNF domain	9.63549	8.27202	3.08269e-26	2.57305	AM * 0h up vs BMDM * 0h
SNOWBALL_025352_x_st	LOC396781;025352_x_st	LOC396781	Sus scrofa mRNA, clone:SPL010013G04, expressed in spleen	6.50726	5.14419	0.000541531	2.57232	AM * 0h up vs BMDM * 0h
SNOWBALL_038622_st	038622_st			6.13025	4.76787	1.42767e-18	2.57108	AM * 0h up vs BMDM * 0h
SNOWBALL_011148_s_st	snoU6-53;011148_s_st	snoU6-53	Small nucleolar RNA U6-53/MBII-28 [Source: RFAM;Acc:RF00377]	8.17105	6.81006	3.27185e-13	2.5686	AM * 0h up vs BMDM * 0h
SNOWBALL_033340_st	MTMR1;033340_st	MTMR1	myotubularin related protein 1	6.80527	5.44441	1.05864e-18	2.56839	AM * 0h up vs BMDM * 0h
SNOWBALL_035848_st	MLL5;035848_st	MLL5	myeloid/lymphoid or mixed-lineage leukemia 5 (trithorax homolog, Drosophila)	10.3122	8.95178	5.88545e-44	2.56755	AM * 0h up vs BMDM * 0h
SNOWBALL_046896_st	ATP5L;046896_st	ATP5L	ATP synthase, H+ transporting, mitochondrial Fo complex, subunit G	6.57033	5.21057	2.88226e-19	2.56642	AM * 0h up vs BMDM * 0h
SNOWBALL_031764_st	MXD1;031764_st	MXD1	MAX dimerization protein 1	7.67501	6.31566	2.23546e-19	2.5657	AM * 0h up vs BMDM * 0h
SNOWBALL_021341_st	LOC396781;021341_st	LOC396781	Sus scrofa mRNA, clone:MLN010054F04, expressed in mesenteric lymph nodes	8.34606	6.98818	1.03563e-07	2.56307	AM * 0h up vs BMDM * 0h
SNOWBALL_018666_s_st	C9;018666_s_st	C9	complement component 9	8.91872	7.56117	3.08814e-16	2.5625	AM * 0h up vs BMDM * 0h
SNOWBALL_000346_st	PAPSS2;000346_st	PAPSS2	3'-phosphoadenosine 5'-phosphosulfate synthase 2	9.74958	8.39222	1.80128e-09	2.56215	AM * 0h up vs BMDM * 0h
SNOWBALL_010673_st	KIAA0247;010673_st	KIAA0247	KIAA0247	9.91361	8.55736	4.162e-41	2.56018	AM * 0h up vs BMDM * 0h
SNOWBALL_000721_st	DENND3;000721_st	DENND3	DENN/MADD domain containing 3	7.80165	6.44636	1.6934e-24	2.55849	AM * 0h up vs BMDM * 0h
SNOWBALL_014208_st	ARSG;014208_st	ARSG	arylsulfatase G	8.8027	7.4477	1.14664e-16	2.55798	AM * 0h up vs BMDM * 0h
SNOWBALL_021977_st	TIPARP;021977_st	TIPARP	TCDD-inducible poly(ADP-ribose) polymerase	11.1163	9.76169	9.11569e-28	2.55737	AM * 0h up vs BMDM * 0h
SNOWBALL_006387_st	TSPAN2;006387_st	TSPAN2	tetraspanin 2	7.37852	6.02549	2.65437e-10	2.55449	AM * 0h up vs BMDM * 0h
SNOWBALL_009339_st	EMILIN2;009339_st	EMILIN2	elastin microfibril interfacer 2	6.40346	5.05088	2.74234e-12	2.55368	AM * 0h up vs BMDM * 0h
SNOWBALL_014489_s_st	LOC100511956;014489_s_st	LOC100511956	carbonic anhydrase 4-like	6.55951	5.20714	9.89335e-12	2.55331	AM * 0h up vs BMDM * 0h
SNOWBALL_009034_st	IMPACT;009034_st	IMPACT	Impact homolog (mouse)	8.01767	6.66584	8.84739e-32	2.55236	AM * 0h up vs BMDM * 0h
SNOWBALL_019946_x_st	019946_x_st			5.89068	4.53927	3.38128e-13	2.55161	AM * 0h up vs BMDM * 0h
SNOWBALL_032365_st	ZNF827;032365_st	ZNF827	zinc finger protein 827	5.12226	3.77193	6.74753e-33	2.54971	AM * 0h up vs BMDM * 0h
SNOWBALL_029099_st	LOC100518341;029099_st	LOC100518341	Ssc_hash_S18548559 BX917210 Sus Scrofa library (scan) Sus scrofa cDNA clone scan0033.h.02 5prim, mRNA sequence /clone=scan0033.h.02 /clone_end=5prime /gb=BX917210 /gi=90239296 /ug=Ssc.17356 /len=882	8.07851	6.72836	7.80972e-30	2.54939	AM * 0h up vs BMDM * 0h
SNOWBALL_024219_s_st	SUHW2;024219_s_st	SUHW2	PREDICTED: Sus scrofa similar to Suppressor of hairy wing homolog 2 (LOC100153096), mRNA	7.51188	6.16176	1.43666e-28	2.54933	AM * 0h up vs BMDM * 0h
SNOWBALL_023367_x_st	LOC396781;023367_x_st	LOC396781	Sus scrofa clone PG2X immunoglobulin gamma-2 heavy chain constant region mRNA, partial cds	8.15203	6.80198	1.54746e-06	2.5492	AM * 0h up vs BMDM * 0h
SNOWBALL_028119_st	CPEB4;028119_st	CPEB4	cytoplasmic polyadenylation element binding protein 4	7.04243	5.69513	5.6246e-27	2.54435	AM * 0h up vs BMDM * 0h
SNOWBALL_019153_st	PLAGL2;019153_st	PLAGL2	pleiomorphic adenoma gene-like 2	9.09306	7.74654	6.53065e-31	2.54298	AM * 0h up vs BMDM * 0h
SNOWBALL_006185_s_st	LOC100151813;006185_s_st	LOC100151813	hypothetical LOC100151813	6.8086	5.4623	2.73738e-07	2.54261	AM * 0h up vs BMDM * 0h
SNOWBALL_006753_s_st	CYP2D6;006753_s_st	CYP2D6	cytochrome P450, family 2, subfamily D, polypeptide 6	8.79268	7.45039	2.36854e-18	2.53553	AM * 0h up vs BMDM * 0h
SNOWBALL_013776_st	SPG20;013776_st	SPG20	spastic paraplegia 20 (Troyer syndrome)	8.78033	7.43811	2.17061e-42	2.53541	AM * 0h up vs BMDM * 0h
SNOWBALL_027870_st	AP1S3;027870_st	AP1S3	adaptor-related protein complex 1, sigma 3 subunit	5.60397	4.26324	5.16974e-10	2.53279	AM * 0h up vs BMDM * 0h
SNOWBALL_000351_st	NFKB2;000351_st	NFKB2	nuclear factor of kappa light polypeptide gene enhancer in B-cells 2 (p49/p100)	8.83187	7.49166	1.47582e-31	2.53187	AM * 0h up vs BMDM * 0h
SNOWBALL_004905_st	IGKC;004905_st	IGKC	similar to Ig kappa chain V-I region Walker precursor	6.28579	4.94647	2.30891e-06	2.53033	AM * 0h up vs BMDM * 0h
SNOWBALL_007262_st	LOC100518837;007262_st	LOC100518837	gamma-aminobutyric acid receptor-associated protein-like 1-like	9.22778	7.88865	1.56725e-17	2.53	AM * 0h up vs BMDM * 0h
SNOWBALL_037607_st	NFKB2;037607_st	NFKB2	nuclear factor of kappa light polypeptide gene enhancer in B-cells 2 (p49/p100)	9.42113	8.08268	4.87478e-39	2.52879	AM * 0h up vs BMDM * 0h
SNOWBALL_028595_st	028595_st		Ssc_hash_S19548011 994302 MARC 4PIG Sus scrofa cDNA 5prime, mRNA sequence /clone_end=5prime /gb=CN164178 /gi=46178608 /ug=Ssc.11718 /len=808	7.63772	6.29988	2.4856e-26	2.52772	AM * 0h up vs BMDM * 0h
SNOWBALL_003122_st	SERPINB8;003122_st	SERPINB8	serpin peptidase inhibitor, clade B (ovalbumin), member 8	8.74627	7.41062	1.48802e-25	2.5239	AM * 0h up vs BMDM * 0h
SNOWBALL_044407_st	044407_st			7.24153	5.90729	1.91389e-24	2.52143	AM * 0h up vs BMDM * 0h
SNOWBALL_016306_s_st	LOC100156086;016306_s_st	LOC100156086	tumor necrosis factor receptor superfamily member 10A-like	7.60837	6.27604	1.48143e-15	2.51809	AM * 0h up vs BMDM * 0h
SNOWBALL_034398_st	SLC35A3;034398_st	SLC35A3	solute carrier family 35 (UDP-N-acetylglucosamine (UDP-GlcNAc) transporter), member A3	7.55178	6.22174	1.535e-23	2.51411	AM * 0h up vs BMDM * 0h
SNOWBALL_000873_st	S100A12;000873_st	S100A12	S100 calcium binding protein A12	12.28	10.9508	9.64635e-13	2.51253	AM * 0h up vs BMDM * 0h
SNOWBALL_036831_st	036831_st		Ssc_hash_S5998599 129841 MARC 1PIG Sus scrofa cDNA 5prime, mRNA sequence /clone_end=5prime /gb=BE031316 /gi=8326325 /ti=447575813 /ug=Ssc.70116 /len=544	5.93554	4.60723	7.50189e-37	2.51109	AM * 0h up vs BMDM * 0h
SNOWBALL_035388_st	JUN;035388_st	JUN	jun proto-oncogene	7.83987	6.51171	1.38449e-20	2.51082	AM * 0h up vs BMDM * 0h
SNOWBALL_007286_st	RAB21;007286_st	RAB21	RAB21, member RAS oncogene family	9.65681	8.32925	9.80909e-45	2.50978	AM * 0h up vs BMDM * 0h
SNOWBALL_007355_st	CLEC7A;007355_st	CLEC7A	C-type lectin domain family 7, member A	6.5847	5.25718	8.67168e-08	2.50971	AM * 0h up vs BMDM * 0h
SNOWBALL_021819_st	POR;021819_st	POR	P450 (cytochrome) oxidoreductase	9.77251	8.44549	3.66395e-28	2.50884	AM * 0h up vs BMDM * 0h
SNOWBALL_039750_st	039750_st			5.51174	4.18813	2.34705e-29	2.50291	AM * 0h up vs BMDM * 0h
SNOWBALL_022980_s_st	GK;022980_s_st	GK	glycerol kinase	10.586	9.26325	1.83892e-15	2.50137	AM * 0h up vs BMDM * 0h
SNOWBALL_024582_st	TMEM20;024582_st	TMEM20	transmembrane protein 20	10.9662	9.64381	1.77093e-31	2.50078	AM * 0h up vs BMDM * 0h
SNOWBALL_001020_s_st	CYP2J2;001020_s_st	CYP2J2	cytochrome P450, family 2, subfamily J, polypeptide 2	7.33904	6.01819	9.48716e-15	2.49813	AM * 0h up vs BMDM * 0h
SNOWBALL_027284_st	AMPD2;027284_st	AMPD2	adenosine monophosphate deaminase 2	8.22804	6.90834	8.51835e-33	2.49615	AM * 0h up vs BMDM * 0h
SNOWBALL_014353_s_st	TANC2;014353_s_st	TANC2	tetratricopeptide repeat, ankyrin repeat and coiled-coil containing 2	9.43043	8.11164	1.50296e-16	2.49457	AM * 0h up vs BMDM * 0h
SNOWBALL_026173_st	GADD45B;026173_st	GADD45B	growth arrest and DNA-damage-inducible, beta	7.59332	6.27472	3.16007e-08	2.49425	AM * 0h up vs BMDM * 0h
SNOWBALL_022745_x_st	LOC396781;022745_x_st	LOC396781	SSU03779 Sus scrofa Ig gamma 2a constant region (IgG2a) mRNA, partial cds	6.73699	5.41901	8.14725e-06	2.49316	AM * 0h up vs BMDM * 0h
SNOWBALL_024145_s_st	LOC100157557;024145_s_st	LOC100157557	PREDICTED: Sus scrofa similar to septin 5 (LOC100156312), mRNA	7.71469	6.39714	1.8509e-12	2.49243	AM * 0h up vs BMDM * 0h
SNOWBALL_001510_st	ARG2;001510_st	ARG2	arginase, type II	6.73449	5.41711	7.30691e-13	2.49214	AM * 0h up vs BMDM * 0h
SNOWBALL_005728_st	UQCRB;005728_st	UQCRB	ubiquinol-cytochrome c reductase binding protein	8.50359	7.18635	1.25101e-39	2.4919	AM * 0h up vs BMDM * 0h
SNOWBALL_045014_st	LAS1L;045014_st	LAS1L	LAS1-like (S. cerevisiae)	7.12882	5.8144	4.25663e-40	2.48703	AM * 0h up vs BMDM * 0h
SNOWBALL_021689_s_st	LOC100520605;021689_s_st	LOC100520605	Sus scrofa mRNA, clone:ITT010064C11, expressed in small intestine	7.1268	5.81388	4.08514e-18	2.48443	AM * 0h up vs BMDM * 0h
SNOWBALL_014288_s_st	TANC2;014288_s_st	TANC2	tetratricopeptide repeat, ankyrin repeat and coiled-coil containing 2	9.0461	7.73482	2.38823e-20	2.48163	AM * 0h up vs BMDM * 0h
SNOWBALL_021397_st	LOC100520850;021397_st	LOC100520850	Sus scrofa mRNA, clone:MLN010030D12, expressed in mesenteric lymph nodes	7.56714	6.25593	3.69326e-35	2.48149	AM * 0h up vs BMDM * 0h
SNOWBALL_035628_st	035628_st		Ssc_hash_S18384338 935493 MARC 4PIG Sus scrofa cDNA 3prime, mRNA sequence /clone_end=3prime /gb=CK464491 /gi=40835772 /ug=Ssc.62373 /len=619	5.25319	3.94227	2.53786e-09	2.481	AM * 0h up vs BMDM * 0h
SNOWBALL_042107_st	042107_st			5.05042	3.74071	2.50738e-21	2.4789	AM * 0h up vs BMDM * 0h
SNOWBALL_033762_st	033762_st		Ssc_hash_S18547874 BX916525 Sus Scrofa library (scan) Sus scrofa cDNA clone scan0032.m.07 5prim, mRNA sequence /clone=scan0032.m.07 /clone_end=5prime /gb=BX916525 /gi=90232178 /ug=Ssc.47732 /len=754	5.90059	4.59097	3.5351e-19	2.47875	AM * 0h up vs BMDM * 0h
SNOWBALL_024062_s_st	SPOPL;024062_s_st	SPOPL	speckle-type POZ protein-like	7.82637	6.51802	5.6086e-27	2.47659	AM * 0h up vs BMDM * 0h
SNOWBALL_017867_st	GSR;017867_st	GSR	glutathione reductase	12.15	10.8416	1.06218e-41	2.47654	AM * 0h up vs BMDM * 0h
SNOWBALL_017455_st	TMEM20;017455_st	TMEM20	transmembrane protein 20	11.0494	9.74111	2.65678e-33	2.47643	AM * 0h up vs BMDM * 0h
SNOWBALL_022324_st	022324_st		Sus scrofa mRNA, clone:OVRM10129C12, expressed in ovary	5.79497	4.48708	1.25843e-25	2.47579	AM * 0h up vs BMDM * 0h
SNOWBALL_038279_st	SOCS3;038279_st	SOCS3	suppressor of cytokine signaling 3	7.86126	6.55344	2.4961e-26	2.47566	AM * 0h up vs BMDM * 0h
SNOWBALL_000132_st	CCR7;000132_st	CCR7	chemokine (C-C motif) receptor 7	7.04506	5.73747	1.32199e-13	2.47528	AM * 0h up vs BMDM * 0h
SNOWBALL_043224_st	043224_st			6.1286	4.82144	8.21533e-22	2.47455	AM * 0h up vs BMDM * 0h
SNOWBALL_018195_st	STK17B;018195_st	STK17B	serine/threonine kinase 17b	11.6466	10.342	4.22552e-26	2.47014	AM * 0h up vs BMDM * 0h
SNOWBALL_035747_st	MAP3K5;035747_st	MAP3K5	mitogen-activated protein kinase kinase kinase 5	8.2564	6.95194	4.76881e-18	2.46991	AM * 0h up vs BMDM * 0h
SNOWBALL_013516_s_st	GOLM1;013516_s_st	GOLM1	golgi membrane protein 1	9.80946	8.50519	1.78036e-29	2.46959	AM * 0h up vs BMDM * 0h
SNOWBALL_040330_st	Dync1li1;040330_st	DYNC1LI1	dynein, cytoplasmic 1, light intermediate chain 1	6.32147	5.01755	2.08464e-25	2.46898	AM * 0h up vs BMDM * 0h
SNOWBALL_035764_st	SSH1;035764_st	SSH1	slingshot homolog 1 (Drosophila)	8.03805	6.73488	1.55085e-22	2.4677	AM * 0h up vs BMDM * 0h
SNOWBALL_025282_st	LOC396781;025282_st	LOC396781	Sus scrofa clone IgGE1 mutated immunoglobulin heavy chain mRNA, partial cds	7.64039	6.33908	1.78388e-09	2.46452	AM * 0h up vs BMDM * 0h
SNOWBALL_033188_st	C5H12orf45;033188_st	C5H12orf45	Ssc_hash_S22282699 CJ025429 full-length enriched swine cDNA library, adult trachea Sus scrofa cDNA clone TCH01E050040 5prime, mRNA sequence /clone=TCH01E050040 /clone_end=5prime /gb=CJ025429 /gi=54534157 /ug=Ssc.44453 /len=728	6.62583	5.32458	7.35581e-28	2.46441	AM * 0h up vs BMDM * 0h
SNOWBALL_009052_st	EMILIN2;009052_st	EMILIN2	elastin microfibril interfacer 2	10.9309	9.62978	1.58037e-24	2.46415	AM * 0h up vs BMDM * 0h
SNOWBALL_019969_st	SNORA9;019969_st	SNORA9	Small nucleolar RNA SNORA9 [Source: RFAM;Acc:RF00411]	8.8497	7.54994	2.20101e-16	2.46187	AM * 0h up vs BMDM * 0h
SNOWBALL_031116_st	031116_st		Ssc_hash_S22280893 CJ023623 full-length enriched swine cDNA library, adult trachea Sus scrofa cDNA clone TCH01E020016 5prime, mRNA sequence /clone=TCH01E020016 /clone_end=5prime /gb=CJ023623 /gi=54530293 /ug=Ssc.29647 /len=690	7.82019	6.52134	5.398e-18	2.46033	AM * 0h up vs BMDM * 0h
SNOWBALL_024462_st	CHST3;024462_st	CHST3	carbohydrate (chondroitin 6) sulfotransferase 3	7.40361	6.10645	3.67538e-30	2.45744	AM * 0h up vs BMDM * 0h
SNOWBALL_045437_st	MAP3K2;045437_st	MAP3K2	mitogen-activated protein kinase kinase kinase 2	9.84023	8.5438	9.07572e-34	2.4562	AM * 0h up vs BMDM * 0h
bta-mir-532_x_st	MIR532;bta-mir-532_x_st	MIR532	MI0005061	5.47064	4.17484	2.60837e-11	2.45512	AM * 0h up vs BMDM * 0h
SNOWBALL_005420_st	TGOLN2;005420_st	TGOLN2	trans-golgi network protein 2	9.43684	8.1432	5.77052e-37	2.45146	AM * 0h up vs BMDM * 0h
SNOWBALL_041503_st	041503_st			4.61124	3.31785	3.21828e-26	2.45103	AM * 0h up vs BMDM * 0h
SNOWBALL_031782_st	LOC100508561;031782_st	LOC100508561	Ssc_hash_S26732850 AJ943832 CSEQRAN17 Sus scrofa cDNA clone C0007319j22 5prime, mRNA sequence /clone=C0007319j22 /clone_end=5prime /gb=AJ943832 /gi=74360574 /ug=Ssc.35110 /len=725	4.74567	3.45247	1.02723e-21	2.4507	AM * 0h up vs BMDM * 0h
SNOWBALL_038898_st	038898_st			4.35517	3.0623	2.78496e-27	2.45014	AM * 0h up vs BMDM * 0h
SNOWBALL_016284_st	LOC100154839;016284_st	LOC100154839	hypothetical protein LOC100154839	9.32998	8.0372	6.18254e-21	2.45	AM * 0h up vs BMDM * 0h
SNOWBALL_010854_st	WDR93;010854_st	WDR93	WD repeat domain 93	6.10652	4.81487	5.15205e-25	2.44807	AM * 0h up vs BMDM * 0h
SNOWBALL_017533_st	SNORA14;017533_st	SNORA14	Small nucleolar RNA SNORA14 [Source: RFAM;Acc:RF00397]	7.06657	5.77545	1.00003e-13	2.44718	AM * 0h up vs BMDM * 0h
SNOWBALL_015610_s_st	CIDEC;015610_s_st	CIDEC	cell death-inducing DFFA-like effector c	5.60653	4.31544	1.82328e-09	2.44712	AM * 0h up vs BMDM * 0h
SNOWBALL_007640_st	CPNE8;007640_st	CPNE8	copine VIII	5.56197	4.27232	2.4429e-11	2.44469	AM * 0h up vs BMDM * 0h
SNOWBALL_024222_st	LOC100514429;024222_st	LOC100514429	PREDICTED: Sus scrofa similar to hCG2010519 (LOC100153893), mRNA	7.63847	6.34886	1.57368e-11	2.44463	AM * 0h up vs BMDM * 0h
SNOWBALL_023132_s_st	AGPAT4;023132_s_st	AGPAT4	1-acylglycerol-3-phosphate O-acyltransferase 4 (lysophosphatidic acid acyltransferase, delta)	9.95049	8.66131	3.00621e-19	2.44388	AM * 0h up vs BMDM * 0h
SNOWBALL_045616_st	C14orf129;045616_st	C14orf129	chromosome 14 open reading frame 129	6.11153	4.82269	1.65163e-23	2.44331	AM * 0h up vs BMDM * 0h
SNOWBALL_014050_st	LOC100523015;014050_st	LOC100523015	TBC1 domain family member 4-like	8.0667	6.77874	1.77355e-12	2.44184	AM * 0h up vs BMDM * 0h
SNOWBALL_020932_s_st	IL1RN;020932_s_st	IL1RN	interleukin 1 receptor antagonist	8.88219	7.59468	5.16503e-06	2.44107	AM * 0h up vs BMDM * 0h
SNOWBALL_042344_st	RB1CC1;042344_st	RB1CC1	RB1-inducible coiled-coil 1	8.06575	6.77877	2.8026e-45	2.44016	AM * 0h up vs BMDM * 0h
SNOWBALL_045701_st	045701_st			7.41709	6.13127	3.94043e-18	2.43819	AM * 0h up vs BMDM * 0h
SNOWBALL_014870_s_st	PIK3R5;014870_s_st	PIK3R5	phosphoinositide-3-kinase, regulatory subunit 5	8.89472	7.60909	4.96346e-28	2.43789	AM * 0h up vs BMDM * 0h
SNOWBALL_000098_s_st	KLF4;000098_s_st	KLF4	Kruppel-like factor 4 (gut)	6.68951	5.40397	1.23222e-12	2.43774	AM * 0h up vs BMDM * 0h
SNOWBALL_010443_st	CFL2;010443_st	CFL2	cofilin 2 (muscle)	7.10516	5.81996	6.30557e-36	2.43715	AM * 0h up vs BMDM * 0h
SNOWBALL_005188_st	SNORD112;005188_st	SNORD112	Small nucleolar RNA SNORD112 [Source: RFAM;Acc:RF01169]	5.09195	3.80855	8.21714e-11	2.43412	AM * 0h up vs BMDM * 0h
SNOWBALL_022995_x_st	SLA-3;022995_x_st	SLA-3	Sus scrofa MHC class I antigen (SLA-3) mRNA, SLA-3*Wu06 allele, partial cds	9.87798	8.59689	6.72447e-06	2.43023	AM * 0h up vs BMDM * 0h
SNOWBALL_035372_st	ESYT3;035372_st	ESYT3	extended synaptotagmin-like protein 3	7.08402	5.80417	1.19811e-23	2.42813	AM * 0h up vs BMDM * 0h
SNOWBALL_000371_s_st	DPP4;000371_s_st	DPP4	dipeptidyl-peptidase 4	5.55438	4.2749	5.71912e-13	2.42751	AM * 0h up vs BMDM * 0h
SNOWBALL_007419_s_st	GABARAPL1;007419_s_st	GABARAPL1	GABA(A) receptor-associated protein like 1	10.1606	8.88135	5.94195e-24	2.42714	AM * 0h up vs BMDM * 0h
SNOWBALL_000886_st	ZNF697;000886_st	ZNF697	zinc finger protein 697	7.50646	6.22745	9.65355e-42	2.42672	AM * 0h up vs BMDM * 0h
SNOWBALL_031130_st	031130_st		Ssc_hash_S26720651 AJ956735 KN404_2 Sus scrofa cDNA clone C0007749j19 5prime, mRNA sequence /clone=C0007749j19 /clone_end=5prime /gb=AJ956735 /gi=74373551 /ug=Ssc.29722 /len=828	6.42302	5.14413	3.3072e-32	2.42653	AM * 0h up vs BMDM * 0h
SNOWBALL_044896_st	ZC3H12A;044896_st	ZC3H12A	zinc finger CCCH-type containing 12A	7.40954	6.13156	8.01173e-30	2.425	AM * 0h up vs BMDM * 0h
SNOWBALL_012335_s_st	CASP12;012335_s_st	CASP12	caspase 12 (gene/pseudogene)	6.4087	5.13116	2.02254e-19	2.42425	AM * 0h up vs BMDM * 0h
SNOWBALL_033063_st	CCDC126;033063_st	CCDC126	coiled-coil domain containing 126	7.58335	6.3063	1.3077e-16	2.42343	AM * 0h up vs BMDM * 0h
SNOWBALL_037298_st	ostf1;037298_st	OSTF1	osteoclast stimulating factor 1	5.15549	3.87918	4.63131e-22	2.42219	AM * 0h up vs BMDM * 0h
SNOWBALL_033711_st	NINJ1;033711_st	NINJ1	ninjurin 1	10.392	9.11736	5.87466e-21	2.41944	AM * 0h up vs BMDM * 0h
SNOWBALL_025207_st	LTB4R;025207_st	LTB4R	leukotriene B4 receptor	7.65131	6.37747	6.9911e-26	2.41805	AM * 0h up vs BMDM * 0h
SNOWBALL_019022_st	POLB;019022_st	POLB	polymerase (DNA directed), beta	9.21442	7.94089	1.49844e-23	2.41753	AM * 0h up vs BMDM * 0h
SNOWBALL_022436_s_st	RHBDD2;022436_s_st	RHBDD2	rhomboid domain containing 2	9.3611	8.08778	2.17798e-33	2.41716	AM * 0h up vs BMDM * 0h
SNOWBALL_033169_st	KIAA1199;033169_st	KIAA1199	KIAA1199	5.61117	4.33964	3.22117e-18	2.41418	AM * 0h up vs BMDM * 0h
SNOWBALL_027851_st	OSBPL3;027851_st	OSBPL3	oxysterol binding protein-like 3	5.44721	4.17662	3.56373e-13	2.41261	AM * 0h up vs BMDM * 0h
SNOWBALL_019184_st	HCK;019184_st	HCK	hemopoietic cell kinase	10.7888	9.52032	6.95418e-17	2.40904	AM * 0h up vs BMDM * 0h
SNOWBALL_001387_st	SLA-DQB2;001387_st	SLA-DQB2	OTTSUSG00000001375 pseudogene similar to part of major histocompatibility complex, class II, DQ beta proteins	5.93589	4.66777	1.39589e-05	2.40848	AM * 0h up vs BMDM * 0h
SNOWBALL_019343_st	SULF2;019343_st	SULF2	sulfatase 2	6.1968	4.92954	2.61505e-18	2.40703	AM * 0h up vs BMDM * 0h
SNOWBALL_034480_st	NADK;034480_st	NADK	NAD kinase	10.0033	8.73733	6.93968e-35	2.40491	AM * 0h up vs BMDM * 0h
SNOWBALL_022036_st	ISG15;022036_st	ISG15	ISG15 ubiquitin-like modifier	8.53936	7.27428	3.66572e-07	2.40339	AM * 0h up vs BMDM * 0h
SNOWBALL_001983_st	CH242-305A15.4;001983_st	CH242-305A15.4	OTTSUSG00000001905 novel protein containing ANTH domain	6.43542	5.17037	1.70568e-14	2.40335	AM * 0h up vs BMDM * 0h
SNOWBALL_039207_st	ABHD11;039207_st	ABHD11	abhydrolase domain containing 11	6.3181	5.05391	5.73974e-28	2.40193	AM * 0h up vs BMDM * 0h
SNOWBALL_040377_st	RTN3;040377_st	RTN3	reticulon 3	4.61623	3.35219	1.11918e-16	2.40167	AM * 0h up vs BMDM * 0h
SNOWBALL_020317_s_st	LOC100525796;020317_s_st	LOC100525796	Krueppel-like factor 8-like	7.66341	6.39989	8.82849e-19	2.4008	AM * 0h up vs BMDM * 0h
SNOWBALL_028303_st	028303_st		Ssc_hash_S6073155 UNL-P-FN-bp-a-05-0-UNL.s1 UNL-P-FN Sus scrofa cDNA clone UNL-P-FN-bp-a-05-0-UNL 3prime, mRNA sequence /clone=UNL-P-FN-bp-a-05-0-UNL /clone_end=3prime /gb=BI182796 /gi=14657205 /ug=Ssc.9376 /len=814	10.6408	9.37848	3.80177e-20	2.39884	AM * 0h up vs BMDM * 0h
SNOWBALL_026425_st	CD46;026425_st	CD46	CD46 molecule, complement regulatory protein	10.2716	9.00945	1.24911e-21	2.39856	AM * 0h up vs BMDM * 0h
SNOWBALL_003535_st	SNORD18;003535_st	SNORD18	Small nucleolar RNA SNORD18 [Source: RFAM;Acc:RF00093]	4.91548	3.65471	1.49038e-12	2.39622	AM * 0h up vs BMDM * 0h
SNOWBALL_016118_st	HSPA13;016118_st	HSPA13	heat shock protein 70kDa family, member 13	10.1396	8.87946	3.40095e-42	2.39526	AM * 0h up vs BMDM * 0h
SNOWBALL_013524_st	GOLM1;013524_st	GOLM1	golgi membrane protein 1	9.424	8.16551	1.55541e-28	2.39245	AM * 0h up vs BMDM * 0h
SNOWBALL_043441_st	ARFGAP3;043441_st	ARFGAP3	ADP-ribosylation factor GTPase activating protein 3	8.83466	7.57689	2.41403e-26	2.39126	AM * 0h up vs BMDM * 0h
SNOWBALL_019157_st	019157_st			6.75111	5.49361	4.39898e-14	2.39081	AM * 0h up vs BMDM * 0h
SNOWBALL_013188_st	ZNF648;013188_st	ZNF648	zinc finger protein 648	7.77779	6.52049	3.51744e-33	2.39048	AM * 0h up vs BMDM * 0h
SNOWBALL_034000_st	SLC35B4;034000_st	SLC35B4	solute carrier family 35, member B4	7.81667	6.55956	1.06185e-15	2.39017	AM * 0h up vs BMDM * 0h
SNOWBALL_020788_st	DOCK11;020788_st	DOCK11	dedicator of cytokinesis 11	10.2797	9.02254	4.05051e-21	2.39017	AM * 0h up vs BMDM * 0h
SNOWBALL_019441_s_st	SNORA40;019441_s_st	SNORA40	Small nucleolar RNA SNORA40 [Source: RFAM;Acc:RF00561]	6.86434	5.60751	3.22246e-10	2.38969	AM * 0h up vs BMDM * 0h
SNOWBALL_028996_st	PIK3C2A;028996_st	PIK3C2A	phosphoinositide-3-kinase, class 2, alpha polypeptide	6.96932	5.71284	7.23993e-16	2.38912	AM * 0h up vs BMDM * 0h
SNOWBALL_023981_st	LOC100515345;023981_st	LOC100515345	PREDICTED: Sus scrofa interleukin 8 receptor, beta (IL8RB), mRNA	6.45054	5.19522	4.92745e-07	2.3872	AM * 0h up vs BMDM * 0h
SNOWBALL_002167_st	FBXO30;002167_st	FBXO30	F-box protein 30	9.18082	7.92606	2.00303e-17	2.38627	AM * 0h up vs BMDM * 0h
SNOWBALL_027215_st	EML5;027215_st	EML5	echinoderm microtubule associated protein like 5	4.03537	2.78086	3.33148e-25	2.38585	AM * 0h up vs BMDM * 0h
SNOWBALL_027198_st	PANK3;027198_st	PANK3	pantothenate kinase 3	8.79867	7.54642	3.72038e-25	2.38213	AM * 0h up vs BMDM * 0h
SNOWBALL_031930_st	LOC100219117;031930_st	LOC100219117	Ssc_hash_S26723860 AJ959944 KN404_2 Sus scrofa cDNA clone C0007750p12 3prime, mRNA sequence /clone=C0007750p12 /clone_end=3prime /gb=AJ959944 /gi=74376760 /ug=Ssc.35796 /len=541	5.07541	3.8232	3.98057e-13	2.38206	AM * 0h up vs BMDM * 0h
SNOWBALL_023306_s_st	ERO1L;023306_s_st	ERO1L	ERO1-like (S. cerevisiae)	9.66761	8.41568	1.16041e-27	2.38159	AM * 0h up vs BMDM * 0h
SNOWBALL_012988_st	SNORA40;012988_st	SNORA40	Small nucleolar RNA SNORA40 [Source: RFAM;Acc:RF00561]	6.78611	5.53439	4.13283e-09	2.38124	AM * 0h up vs BMDM * 0h
SNOWBALL_016866_s_st	TCF7L2;016866_s_st	TCF7L2	transcription factor 7-like 2 (T-cell specific, HMG-box)	7.74212	6.49092	1.14271e-17	2.38039	AM * 0h up vs BMDM * 0h
SNOWBALL_016447_s_st	HVCN1;016447_s_st	HVCN1	hydrogen voltage-gated channel 1	11.6891	10.4393	2.80933e-14	2.37808	AM * 0h up vs BMDM * 0h
SNOWBALL_035037_st	LOC100521443;035037_st	LOC100521443	Ssc_hash_S34511809 DB789674 full-length enriched swine cDNA library, adult adrenal gland Sus scrofa cDNA clone ADR010092E01 5prime, mRNA sequence /clone=ADR010092E01 /clone_end=5prime /gb=DB789674 /gi=112749958 /ug=Ssc.59470 /len=809	8.3017	7.05205	6.37005e-20	2.37785	AM * 0h up vs BMDM * 0h
SNOWBALL_033953_st	Camk1d;033953_st	CAMK1D	calcium/calmodulin-dependent protein kinase ID	6.2729	5.02326	2.47961e-11	2.37781	AM * 0h up vs BMDM * 0h
SNOWBALL_009898_s_st	TAP1;009898_s_st	TAP1	transporter 1, ATP-binding cassette, sub-family B (MDR/TAP)	9.08261	7.8338	8.35325e-13	2.37645	AM * 0h up vs BMDM * 0h
SNOWBALL_005775_st	ANKRD46;005775_st	ANKRD46	ankyrin repeat domain 46	8.45013	7.20139	2.77352e-32	2.37634	AM * 0h up vs BMDM * 0h
SNOWBALL_025378_st	025378_st		Sus scrofa mRNA, clone:MLN010081F01, expressed in mesenteric lymph node	5.69431	4.44639	1.67063e-12	2.375	AM * 0h up vs BMDM * 0h
SNOWBALL_013331_st	KDM5B;013331_st	KDM5B	lysine (K)-specific demethylase 5B	9.0475	7.8002	4.32674e-38	2.37397	AM * 0h up vs BMDM * 0h
SNOWBALL_021023_s_st	IL10RB;021023_s_st	IL10RB	interleukin 10 receptor, beta	11.5193	10.2724	3.85974e-23	2.37329	AM * 0h up vs BMDM * 0h
SNOWBALL_037421_st	CD55;037421_st	CD55	CD55 molecule, decay accelerating factor for complement (Cromer blood group)	6.09518	4.84938	8.54062e-16	2.3715	AM * 0h up vs BMDM * 0h
SNOWBALL_025604_st	FOXN3;025604_st	FOXN3	forkhead box N3	9.09993	7.85484	1.39574e-21	2.37034	AM * 0h up vs BMDM * 0h
SNOWBALL_023902_s_st	LOC100522710;023902_s_st	LOC100522710	PREDICTED: Sus scrofa similar to Nck-associated protein 1 (NAP 1) (p125Nap1) (Membrane-associated protein HEM-2), transcript variant 2 (LOC100158033), mRNA	8.2866	7.04221	1.39259e-18	2.36918	AM * 0h up vs BMDM * 0h
SNOWBALL_004127_st	FAM129B;004127_st	FAM129B	family with sequence similarity 129, member B	9.9231	8.67884	1.69633e-28	2.36897	AM * 0h up vs BMDM * 0h
SNOWBALL_045816_st	045816_st			7.12755	5.88388	2.91058e-15	2.36801	AM * 0h up vs BMDM * 0h
SNOWBALL_007993_st	TPPP3;007993_st	TPPP3	tubulin polymerization-promoting protein family member 3	7.07073	5.82721	2.64738e-11	2.36776	AM * 0h up vs BMDM * 0h
SNOWBALL_021433_s_st	SOD1;021433_s_st	SOD1	superoxide dismutase 1, soluble	5.69546	4.4526	5.23227e-07	2.36667	AM * 0h up vs BMDM * 0h
SNOWBALL_029089_st	LOC100514917;029089_st	LOC100514917	Ssc_hash_S35327081 SusFleck_BFN_0017_0020_5_pCNS_C10 SusFleck Backfat Normalized Sus scrofa cDNA clone 0017_0020_C10 5prime, mRNA sequence /clone=0017_0020_C10 /clone_end=5prime /gb=DT325473 /gi=116342242 /ug=Ssc.16975 /len=901	8.28307	7.04053	8.09914e-18	2.36615	AM * 0h up vs BMDM * 0h
SNOWBALL_021991_s_st	LOC396781;021991_s_st	LOC396781	Sus scrofa mRNA, clone:SPL010027A12, expressed in spleen	5.83004	4.58814	8.14676e-05	2.3651	AM * 0h up vs BMDM * 0h
SNOWBALL_026848_st	SLC23A2;026848_st	SLC23A2	solute carrier family 23 (nucleobase transporters), member 2	10.3445	9.1039	4.37557e-20	2.36295	AM * 0h up vs BMDM * 0h
SNOWBALL_002863_st	ERO1L;002863_st	ERO1L	ERO1-like (S. cerevisiae)	10.3512	9.11256	1.35432e-26	2.35969	AM * 0h up vs BMDM * 0h
SNOWBALL_041596_st	041596_st			7.3792	6.14124	6.36183e-14	2.35864	AM * 0h up vs BMDM * 0h
SNOWBALL_027658_st	PRKCB;027658_st	PRKCB	protein kinase C, beta	7.51251	6.27472	2.04017e-17	2.35837	AM * 0h up vs BMDM * 0h
SNOWBALL_033645_st	SLC31A1;033645_st	SLC31A1	solute carrier family 31 (copper transporters), member 1	10.0575	8.82003	1.30152e-20	2.35784	AM * 0h up vs BMDM * 0h
SNOWBALL_012850_st	SORL1;012850_st	SORL1	sortilin-related receptor, L(DLR class) A repeats containing	6.45704	5.22232	6.65243e-15	2.35337	AM * 0h up vs BMDM * 0h
SNOWBALL_022919_s_st	FYN;022919_s_st	FYN	FYN oncogene related to SRC, FGR, YES	10.9582	9.72353	5.85198e-24	2.35325	AM * 0h up vs BMDM * 0h
SNOWBALL_034920_st	RFK;034920_st	RFK	riboflavin kinase	7.49386	6.25931	1.65427e-23	2.35308	AM * 0h up vs BMDM * 0h
SNOWBALL_011450_st	40787;011450_st	2011-09-01	septin 11	9.45702	8.22275	8.64893e-19	2.35262	AM * 0h up vs BMDM * 0h
SNOWBALL_026167_s_st	GLB1;026167_s_st	GLB1	galactosidase, beta 1	7.70135	6.46909	1.8952e-09	2.34935	AM * 0h up vs BMDM * 0h
SNOWBALL_004978_st	YIPF4;004978_st	YIPF4	Yip1 domain family, member 4	8.81844	7.58751	1.79261e-38	2.34718	AM * 0h up vs BMDM * 0h
SNOWBALL_013819_st	CDADC1;013819_st	CDADC1	cytidine and dCMP deaminase domain containing 1	8.02099	6.79028	1.13046e-34	2.34683	AM * 0h up vs BMDM * 0h
SNOWBALL_018131_st	RHBDD1;018131_st	RHBDD1	rhomboid domain containing 1	9.37644	8.14576	3.08926e-28	2.34678	AM * 0h up vs BMDM * 0h
SNOWBALL_031266_st	5031425E22Rik;031266_st	5031425E22Rik	Ssc_hash_S18269539 BP166030 full-length enriched swine cDNA library, adult thymus Sus scrofa cDNA clone THY010029F05 5prime, mRNA sequence /clone=THY010029F05 /clone_end=5prime /gb=BP166030 /gi=40415503 /ug=Ssc.32186 /len=853	8.26345	7.03612	8.75825e-29	2.34133	AM * 0h up vs BMDM * 0h
SNOWBALL_014793_x_st	Gm5934;014793_x_st	Gm5934	predicted gene 5934	6.50188	5.27505	1.72283e-14	2.34053	AM * 0h up vs BMDM * 0h
SNOWBALL_014104_st	ARGLU1;014104_st	ARGLU1	arginine and glutamate rich 1	8.67095	7.44464	7.7674e-42	2.33968	AM * 0h up vs BMDM * 0h
SNOWBALL_015995_st	ADCY5;015995_st	ADCY5	adenylate cyclase 5	6.34768	5.12165	4.01532e-13	2.33923	AM * 0h up vs BMDM * 0h
SNOWBALL_045530_st	045530_st			6.66509	5.43908	7.78464e-29	2.33919	AM * 0h up vs BMDM * 0h
SNOWBALL_035108_st	035108_st		Ssc_hash_S5990545 115393 MARC 1PIG Sus scrofa cDNA 5prime, mRNA sequence /clone_end=5prime /gb=AW785017 /gi=7841793 /ti=447569738 /ug=Ssc.60223 /len=558	10.019	8.79381	5.77714e-22	2.33789	AM * 0h up vs BMDM * 0h
SNOWBALL_004165_s_st	OR13G1;004165_s_st	OR13G1	olfactory receptor, family 13, subfamily G, member 1	4.38695	3.16194	0.000104685	2.33756	AM * 0h up vs BMDM * 0h
SNOWBALL_047640_st	SLC2A3;047640_st	SLC2A3	solute carrier family 2 (facilitated glucose transporter), member 3	6.37951	5.15493	1.1022e-26	2.33688	AM * 0h up vs BMDM * 0h
SNOWBALL_023614_st	SULF2;023614_st	SULF2	sulfatase 2	6.6622	5.43768	2.66397e-19	2.33678	AM * 0h up vs BMDM * 0h
SNOWBALL_033193_st	CYP1B1;033193_st	CYP1B1	cytochrome P450, family 1, subfamily B, polypeptide 1	8.32528	7.10078	6.88046e-18	2.33675	AM * 0h up vs BMDM * 0h
SNOWBALL_004123_x_st	U5;004123_x_st	U5	U5 spliceosomal RNA [Source: RFAM;Acc:RF00020]	6.84228	5.61845	1.33255e-09	2.33567	AM * 0h up vs BMDM * 0h
SNOWBALL_006634_st	SNORA58;006634_st	SNORA58	Small nucleolar RNA SNORA58 [Source: RFAM;Acc:RF00418]	6.56038	5.33726	1.44166e-09	2.33452	AM * 0h up vs BMDM * 0h
SNOWBALL_000398_st	IKBKB;000398_st	IKBKB	inhibitor of kappa light polypeptide gene enhancer in B-cells, kinase beta	9.60592	8.38309	1.50777e-36	2.33403	AM * 0h up vs BMDM * 0h
SNOWBALL_000367_s_st	TANK;000367_s_st	TANK	TRAF family member-associated NFKB activator	8.55859	7.33578	5.26204e-34	2.33401	AM * 0h up vs BMDM * 0h
SNOWBALL_018043_st	SLC11A1;018043_st	SLC11A1	solute carrier family 11 (proton-coupled divalent metal ion transporters), member 1	9.67792	8.45524	8.49041e-17	2.33379	AM * 0h up vs BMDM * 0h
SNOWBALL_029782_st	HSPA12A;029782_st	HSPA12A	heat shock 70kDa protein 12A	4.72367	3.50138	3.04964e-18	2.33317	AM * 0h up vs BMDM * 0h
SNOWBALL_012560_st	C2CD2L;012560_st	C2CD2L	C2CD2-like	9.04534	7.82527	1.14996e-22	2.32958	AM * 0h up vs BMDM * 0h
SNOWBALL_036839_st	LOC100524695;036839_st	LOC100524695	Ssc_hash_S23755724 1112614 MARC 4PIG Sus scrofa cDNA 3prime, mRNA sequence /clone_end=3prime /gb=DN113343 /gi=59807076 /ug=Ssc.70144 /len=850	5.43473	4.21504	2.17183e-15	2.32896	AM * 0h up vs BMDM * 0h
SNOWBALL_032160_st	032160_st		Ssc_hash_S26652334 BW983397 full-length enriched swine cDNA library, adult intestine Sus scrofa cDNA clone ITT010083F05 5prime, mRNA sequence /clone=ITT010083F05 /clone_end=5prime /gb=BW983397 /gi=74260237 /ug=Ssc.37123 /len=896	5.60572	4.3862	1.67238e-21	2.32869	AM * 0h up vs BMDM * 0h
SNOWBALL_033872_st	033872_st		Ssc_hash_S50164255 susfleck_PG_N_1_C08 SUSFLECK Pituitary Gland Normalized Sus scrofa cDNA clone 1_C08, mRNA sequence /clone=1_C08 /gb=FD596091 /gi=221025696 /ug=Ssc.48516 /len=603	5.72864	4.51031	9.0057e-20	2.32676	AM * 0h up vs BMDM * 0h
SNOWBALL_000224_st	SH3BP5;000224_st	SH3BP5	SH3-domain binding protein 5 (BTK-associated)	7.6065	6.38927	2.6888e-27	2.32499	AM * 0h up vs BMDM * 0h
SNOWBALL_044905_st	TNIK;044905_st	TNIK	TRAF2 and NCK interacting kinase	5.29599	4.07889	1.98805e-18	2.32479	AM * 0h up vs BMDM * 0h
SNOWBALL_007526_s_st	U2;007526_s_st	U2	U2 spliceosomal RNA [Source: RFAM;Acc:RF00004]	6.7429	5.52648	1.8292e-16	2.32369	AM * 0h up vs BMDM * 0h
SNOWBALL_017970_st	C2orf66;017970_st	C2orf66	chromosome 2 open reading frame 66	4.83748	3.62251	3.35454e-16	2.32137	AM * 0h up vs BMDM * 0h
SNOWBALL_017776_st	SNX25;017776_st	SNX25	sorting nexin 25	7.0225	5.80816	4.49298e-13	2.32035	AM * 0h up vs BMDM * 0h
SNOWBALL_023085_st	HIPK2;023085_st	HIPK2	homeodomain interacting protein kinase 2	9.44039	8.22817	5.01845e-19	2.31695	AM * 0h up vs BMDM * 0h
SNOWBALL_029338_st	DENND4A;029338_st	DENND4A	DENN/MADD domain containing 4A	5.91714	4.7051	2.69194e-18	2.31664	AM * 0h up vs BMDM * 0h
SNOWBALL_026019_st	LOC100514881;026019_st	LOC100514881	Sus scrofa mRNA, clone:LNG010093G09, expressed in lung	10.6821	9.47017	1.45612e-18	2.31645	AM * 0h up vs BMDM * 0h
SNOWBALL_044591_st	044591_st			5.86835	4.65864	1.69477e-15	2.31292	AM * 0h up vs BMDM * 0h
SNOWBALL_021880_s_st	LOC396781;021880_s_st	LOC396781	Sus scrofa mRNA, clone:TCH010005C09, expressed in trachea	7.65273	6.4435	2.45713e-05	2.31213	AM * 0h up vs BMDM * 0h
SNOWBALL_028282_st	MAP3K2;028282_st	MAP3K2	mitogen-activated protein kinase kinase kinase 2	8.38193	7.17328	2.21694e-37	2.31122	AM * 0h up vs BMDM * 0h
SNOWBALL_012561_st	C1GALT1;012561_st	C1GALT1	core 1 synthase, glycoprotein-N-acetylgalactosamine 3-beta-galactosyltransferase, 1	9.93679	8.72817	8.18298e-33	2.31117	AM * 0h up vs BMDM * 0h
SNOWBALL_030727_st	NHSL1;030727_st	NHSL1	NHS-like 1	6.0218	4.81367	1.19919e-18	2.31037	AM * 0h up vs BMDM * 0h
SNOWBALL_030169_st	IRAK3;030169_st	IRAK3	interleukin-1 receptor-associated kinase 3	8.72516	7.51773	1.00224e-15	2.30925	AM * 0h up vs BMDM * 0h
SNOWBALL_000935_st	IRAK3;000935_st	IRAK3	interleukin-1 receptor-associated kinase 3	8.29739	7.09021	4.78249e-15	2.30887	AM * 0h up vs BMDM * 0h
SNOWBALL_021657_s_st	LOC100523781;021657_s_st	LOC100523781	Sus scrofa mRNA, clone:TES010098D10, expressed in testis	9.24217	8.03507	3.38409e-26	2.30873	AM * 0h up vs BMDM * 0h
SNOWBALL_026380_s_st	CHRD;026380_s_st	CHRD	chordin	6.32891	5.12292	1.68219e-08	2.30696	AM * 0h up vs BMDM * 0h
SNOWBALL_033414_st	033414_st		Ssc_hash_S22286500 CJ029230 full-length enriched swine cDNA library, adult trachea Sus scrofa cDNA clone TCH01E040093 5prime, mRNA sequence /clone=TCH01E040093 /clone_end=5prime /gb=CJ029230 /gi=54542143 /ug=Ssc.46051 /len=837	6.93539	5.72973	6.79318e-24	2.30643	AM * 0h up vs BMDM * 0h
SNOWBALL_008327_s_st	NLRP2;008327_s_st	NLRP2	NLR family, pyrin domain containing 2	6.92296	5.71793	2.37114e-20	2.30543	AM * 0h up vs BMDM * 0h
SNOWBALL_032536_st	032536_st		Ssc_hash_S22275545 CJ011906 full-length enriched swine cDNA library, adult mesenteric lymph node Sus scrofa cDNA clone MLN01G040054 5prime, mRNA sequence /clone=MLN01G040054 /clone_end=5prime /gb=CJ011906 /gi=54506180 /ug=Ssc.39511 /len=868	7.05642	5.85193	2.03376e-14	2.30456	AM * 0h up vs BMDM * 0h
SNOWBALL_004203_st	CEP110;004203_st	CEP110	centrosomal protein 110kDa	9.02907	7.82471	4.8334e-20	2.30436	AM * 0h up vs BMDM * 0h
SNOWBALL_000622_st	CD44;000622_st	CD44	CD44 molecule (Indian blood group)	10.1137	8.91009	6.92509e-23	2.30317	AM * 0h up vs BMDM * 0h
SNOWBALL_037368_st	FOXN3;037368_st	FOXN3	forkhead box N3	8.05886	6.85557	1.68984e-21	2.30264	AM * 0h up vs BMDM * 0h
SNOWBALL_001401_s_st	PSMB8;001401_s_st	PSMB8	OTTSUSG00000001384 proteasome (prosome, macropain) subunit, beta type, 8 (large multifunctional protease 7)	9.11865	7.91565	6.74155e-14	2.30219	AM * 0h up vs BMDM * 0h
SNOWBALL_020495_st	YIPF6;020495_st	YIPF6	Yip1 domain family, member 6	9.33816	8.13549	5.72475e-28	2.30165	AM * 0h up vs BMDM * 0h
SNOWBALL_028437_st	SNTB2;028437_st	SNTB2	syntrophin, beta 2 (dystrophin-associated protein A1, 59kDa, basic component 2)	5.93711	4.7351	8.11907e-23	2.3006	AM * 0h up vs BMDM * 0h
SNOWBALL_010586_st	ABHD4;010586_st	ABHD4	abhydrolase domain containing 4	8.31605	7.11448	2.61107e-14	2.2999	AM * 0h up vs BMDM * 0h
SNOWBALL_011925_st	TBC1D9;011925_st	TBC1D9	TBC1 domain family, member 9 (with GRAM domain)	10.6296	9.42818	5.07087e-29	2.29967	AM * 0h up vs BMDM * 0h
SNOWBALL_004250_st	ZFAND2A;004250_st	ZFAND2A	zinc finger, AN1-type domain 2A	7.93473	6.73348	5.89281e-23	2.29938	AM * 0h up vs BMDM * 0h
SNOWBALL_001460_st	NFKBIE;001460_st	NFKBIE	nuclear factor of kappa light polypeptide gene enhancer in B-cells inhibitor, epsilon	9.42716	8.22692	1.17937e-24	2.29778	AM * 0h up vs BMDM * 0h
SNOWBALL_013886_st	SETDB2;013886_st	SETDB2	SET domain, bifurcated 2	8.20249	7.00253	3.38993e-25	2.29735	AM * 0h up vs BMDM * 0h
SNOWBALL_021785_s_st	TPX2;021785_s_st	TPX2	TPX2, microtubule-associated, homolog (Xenopus laevis)	4.87789	3.67866	1.6469e-15	2.29617	AM * 0h up vs BMDM * 0h
SNOWBALL_019185_s_st	C20orf112;019185_s_st	C20orf112	chromosome 20 open reading frame 112	8.1989	7.00078	6.48904e-22	2.29441	AM * 0h up vs BMDM * 0h
SNOWBALL_006814_st	LOC100517940;006814_st	LOC100517940	apolipoprotein L3-like	6.98958	5.79179	5.18579e-09	2.29389	AM * 0h up vs BMDM * 0h
SNOWBALL_018026_st	LOC100511963;018026_st	LOC100511963	Dedicator of cytokinesis protein 10 (Zizimin-3) [Source:UniProtKB/Swiss-Prot;Acc:Q96BY6]	10.351	9.15368	1.18027e-26	2.29316	AM * 0h up vs BMDM * 0h
SNOWBALL_027653_st	ACO1;027653_st	ACO1	aconitase 1, soluble	7.88774	6.69188	1.17258e-17	2.29081	AM * 0h up vs BMDM * 0h
SNOWBALL_021385_st	CLCN5;021385_st	CLCN5	chloride channel 5	8.32163	7.12615	1.01337e-16	2.29021	AM * 0h up vs BMDM * 0h
SNOWBALL_037021_st	LOC100157979;037021_st	LOC100157979	Ssc_hash_S26714150 AJ950234 KN404_1 Sus scrofa cDNA clone C0007746m12 5prime, mRNA sequence /clone=C0007746m12 /clone_end=5prime /gb=AJ950234 /gi=74367050 /ug=Ssc.72794 /len=532	8.71523	7.52074	9.18104e-12	2.28865	AM * 0h up vs BMDM * 0h
SNOWBALL_031291_st	NRG1;031291_st	NRG1	neuregulin 1	6.4705	5.27686	5.15072e-15	2.2873	AM * 0h up vs BMDM * 0h
SNOWBALL_021795_s_st	LOC100525009;021795_s_st	LOC100525009	Sus scrofa mRNA, clone:DCI010107H03, expressed in dendritic cells (immature)	6.15258	4.95904	2.11352e-23	2.28714	AM * 0h up vs BMDM * 0h
SNOWBALL_025992_s_st	POR;025992_s_st	POR	P450 (cytochrome) oxidoreductase	8.26608	7.0745	2.59652e-25	2.28402	AM * 0h up vs BMDM * 0h
SNOWBALL_039801_st	039801_st			7.77327	6.58271	1.71918e-21	2.28242	AM * 0h up vs BMDM * 0h
SNOWBALL_035206_st	AEBP2;035206_st	AEBP2	AE binding protein 2	5.87517	4.68531	1.9106e-19	2.28131	AM * 0h up vs BMDM * 0h
SNOWBALL_024148_st	LOC100156312;024148_st	LOC100156312	PREDICTED: Sus scrofa similar to septin 5 (LOC100157108), mRNA	7.63626	6.44721	4.75575e-22	2.28004	AM * 0h up vs BMDM * 0h
SNOWBALL_045385_st	045385_st			8.63073	7.44216	2.74262e-07	2.27928	AM * 0h up vs BMDM * 0h
SNOWBALL_020106_st	GPR82;020106_st	GPR82	G protein-coupled receptor 82	6.81915	5.63105	3.34265e-07	2.27852	AM * 0h up vs BMDM * 0h
SNOWBALL_008047_st	LOC100521625;008047_st	LOC100521625	hypothetical protein LOC100521625	8.95023	7.76374	3.53378e-19	2.27597	AM * 0h up vs BMDM * 0h
SNOWBALL_035387_st	MIER3;035387_st	MIER3	mesoderm induction early response 1, family member 3	6.26954	5.08399	5.51562e-22	2.27451	AM * 0h up vs BMDM * 0h
SNOWBALL_007314_st	RASSF8;007314_st	RASSF8	Ras association (RalGDS/AF-6) domain family (N-terminal) member 8	8.32011	7.13459	4.32028e-19	2.27445	AM * 0h up vs BMDM * 0h
SNOWBALL_033417_st	SPRED1;033417_st	SPRED1	sprouty-related, EVH1 domain containing 1	4.69248	3.50728	3.57184e-19	2.27395	AM * 0h up vs BMDM * 0h
SNOWBALL_002906_s_st	MAP2K1;002906_s_st	MAP2K1	mitogen-activated protein kinase kinase 1	9.18085	7.9961	5.04467e-44	2.27325	AM * 0h up vs BMDM * 0h
SNOWBALL_026045_st	LOC100506860;026045_st	LOC100506860	Sus scrofa mRNA, clone:LNG010062D07, expressed in lung	6.84646	5.66171	2.64449e-26	2.27325	AM * 0h up vs BMDM * 0h
SNOWBALL_023731_st	LOC100511968;023731_st	LOC100511968	PREDICTED: Sus scrofa similar to Uncharacterized protein C20orf112 (LOC100155049), mRNA	8.05028	6.86555	7.96255e-22	2.27321	AM * 0h up vs BMDM * 0h
SNOWBALL_034780_st	LOC100514493;034780_st	LOC100514493	Ssc_hash_S20944362 AJ656085 KN277 Sus scrofa cDNA clone C0005192_O07, mRNA sequence /clone=C0005192_O07 /gb=AJ656085 /gi=49340117 /ug=Ssc.56759 /len=521	6.97803	5.79337	1.76514e-22	2.27311	AM * 0h up vs BMDM * 0h
SNOWBALL_032754_st	032754_st		Ssc_hash_S22276821 CJ013182 full-length enriched swine cDNA library, adult mesenteric lymph node Sus scrofa cDNA clone MLN01B120070 5prime, mRNA sequence /clone=MLN01B120070 /clone_end=5prime /gb=CJ013182 /gi=54508742 /ug=Ssc.41470 /len=855	5.74347	4.55883	1.2845e-15	2.27307	AM * 0h up vs BMDM * 0h
SNOWBALL_042233_st	042233_st			6.85235	5.66847	1.69427e-30	2.27188	AM * 0h up vs BMDM * 0h
SNOWBALL_034145_st	034145_st		Ssc_hash_S15981694 PBL_9_C06 Porcine Brain Library Sus scrofa cDNA clone PBL 5prime, mRNA sequence /clone=PBL /clone_end=5prime /gb=CD572756 /gi=31663823 /ug=Ssc.50366 /len=643	7.66764	6.48435	1.32174e-29	2.27095	AM * 0h up vs BMDM * 0h
SNOWBALL_019336_st	SPIRE1;019336_st	SPIRE1	spire homolog 1 (Drosophila)	5.37352	4.19034	2.3357e-09	2.27077	AM * 0h up vs BMDM * 0h
SNOWBALL_034199_st	EGFR;034199_st	EGFR	epidermal growth factor receptor	5.86193	4.67928	1.15791e-23	2.26992	AM * 0h up vs BMDM * 0h
SNOWBALL_028376_st	SPG20;028376_st	SPG20	spastic paraplegia 20 (Troyer syndrome)	7.02616	5.84406	2.80522e-26	2.26906	AM * 0h up vs BMDM * 0h
SNOWBALL_011711_st	C4orf32;011711_st	C4orf32	chromosome 4 open reading frame 32	9.52653	8.34498	3.4687e-23	2.2682	AM * 0h up vs BMDM * 0h
SNOWBALL_013068_st	LOC100524700;013068_st	LOC100524700	hypothetical protein LOC100524700	9.93187	8.75075	6.86225e-28	2.26753	AM * 0h up vs BMDM * 0h
SNOWBALL_010045_st	PHF1;010045_st	PHF1	PHD finger protein 1	8.09391	6.91309	0	2.26705	AM * 0h up vs BMDM * 0h
SNOWBALL_005246_st	CNRIP1;005246_st	CNRIP1	cannabinoid receptor interacting protein 1	7.31108	6.13086	7.26775e-17	2.26612	AM * 0h up vs BMDM * 0h
SNOWBALL_022367_s_st	LOC100512368;022367_s_st	LOC100512368	Sus scrofa mRNA, clone:OVRM10017H05, expressed in ovary	7.18619	6.00619	1.53385e-22	2.26577	AM * 0h up vs BMDM * 0h
SNOWBALL_019689_st	PARP12;019689_st	PARP12	poly (ADP-ribose) polymerase family, member 12	9.65379	8.47452	5.22229e-12	2.26462	AM * 0h up vs BMDM * 0h
SNOWBALL_047111_st	047111_st			5.62791	4.44913	3.00178e-19	2.26384	AM * 0h up vs BMDM * 0h
SNOWBALL_005910_st	UAP1;005910_st	UAP1	UDP-N-acteylglucosamine pyrophosphorylase 1	8.89098	7.71313	4.20257e-34	2.2624	AM * 0h up vs BMDM * 0h
SNOWBALL_000700_st	ADAM17;000700_st	ADAM17	ADAM metallopeptidase domain 17	10.2802	9.10289	2.31929e-38	2.26159	AM * 0h up vs BMDM * 0h
SNOWBALL_012452_st	TMEM135;012452_st	TMEM135	transmembrane protein 135	9.11672	7.93969	2.37534e-27	2.26111	AM * 0h up vs BMDM * 0h
SNOWBALL_029168_st	029168_st		Ssc_hash_S23756184 1113111 MARC 4PIG Sus scrofa cDNA 5prime, mRNA sequence /clone_end=5prime /gb=DN113803 /gi=59807536 /ug=Ssc.17894 /len=692	6.86849	5.69243	8.01382e-07	2.25959	AM * 0h up vs BMDM * 0h
SNOWBALL_033249_st	CHST3;033249_st	CHST3	carbohydrate (chondroitin 6) sulfotransferase 3	5.9577	4.78217	6.54473e-25	2.25876	AM * 0h up vs BMDM * 0h
SNOWBALL_042342_st	ELMO1;042342_st	ELMO1	engulfment and cell motility 1	8.9238	7.74946	3.31376e-20	2.2569	AM * 0h up vs BMDM * 0h
SNOWBALL_006284_st	RNPC3;006284_st	RNPC3	RNA-binding region (RNP1, RRM) containing 3	9.46696	8.29297	1.90577e-43	2.25635	AM * 0h up vs BMDM * 0h
SNOWBALL_002089_st	ZDHHC14;002089_st	ZDHHC14	zinc finger, DHHC-type containing 14	7.70554	6.53174	8.87696e-23	2.25605	AM * 0h up vs BMDM * 0h
SNOWBALL_033360_st	033360_st		Ssc_hash_S34516093 DB785991 full-length enriched swine cDNA library, adult adrenal gland Sus scrofa cDNA clone ADR010050H05 5prime, mRNA sequence /clone=ADR010050H05 /clone_end=5prime /gb=DB785991 /gi=112768041 /ug=Ssc.45688 /len=855	6.41059	5.23814	4.5312e-20	2.25394	AM * 0h up vs BMDM * 0h
SNOWBALL_013827_st	DGKH;013827_st	DGKH	diacylglycerol kinase, eta	8.1708	6.99871	7.67501e-13	2.25338	AM * 0h up vs BMDM * 0h
SNOWBALL_019949_st	STK17A;019949_st	STK17A	serine/threonine kinase 17a	10.4177	9.24599	2.27026e-29	2.25275	AM * 0h up vs BMDM * 0h
SNOWBALL_002165_st	TBPL1;002165_st	TBPL1	TBP-like 1	8.83908	7.66746	2.28676e-33	2.25264	AM * 0h up vs BMDM * 0h
SNOWBALL_018208_s_st	COQ10B;018208_s_st	COQ10B	coenzyme Q10 homolog B (S. cerevisiae)	9.46951	8.29809	1.12703e-33	2.25235	AM * 0h up vs BMDM * 0h
SNOWBALL_000023_st	MAP3K5;000023_st	MAP3K5	mitogen-activated protein kinase kinase kinase 5	8.60897	7.43805	6.89026e-19	2.25154	AM * 0h up vs BMDM * 0h
SNOWBALL_000956_st	SLC2A13;000956_st	SLC2A13	solute carrier family 2 (facilitated glucose transporter), member 13	9.66222	8.49196	1.41525e-17	2.25053	AM * 0h up vs BMDM * 0h
SNOWBALL_037027_st	HVCN1;037027_st	HVCN1	hydrogen voltage-gated channel 1	10.2821	9.11221	6.7863e-11	2.24989	AM * 0h up vs BMDM * 0h
SNOWBALL_037458_st	RAB7L1;037458_st	RAB7L1	RAB7, member RAS oncogene family-like 1	8.64642	7.47717	4.35499e-24	2.24896	AM * 0h up vs BMDM * 0h
SNOWBALL_023083_st	CYP3A22;023083_st	CYP3A22	Sus scrofa domestica CYP3A22 mRNA for cytochrome P450, complete cds	4.57221	3.40303	0.00051455	2.24883	AM * 0h up vs BMDM * 0h
SNOWBALL_027843_st	PTPN12;027843_st	PTPN12	protein tyrosine phosphatase, non-receptor type 12	8.78754	7.6195	5.65675e-20	2.24707	AM * 0h up vs BMDM * 0h
SNOWBALL_028512_st	JMY;028512_st	JMY	junction mediating and regulatory protein, p53 cofactor	5.63028	4.46241	6.45767e-15	2.2468	AM * 0h up vs BMDM * 0h
SNOWBALL_043323_st	043323_st			3.78112	2.61407	5.84629e-17	2.24551	AM * 0h up vs BMDM * 0h
SNOWBALL_027610_st	TNIK;027610_st	TNIK	TRAF2 and NCK interacting kinase	4.59553	3.4287	6.73438e-13	2.24517	AM * 0h up vs BMDM * 0h
SNOWBALL_003701_st	DNAJC25;003701_st	DNAJC25	DnaJ (Hsp40) homolog, subfamily C , member 25	7.35827	6.19206	5.17229e-30	2.24421	AM * 0h up vs BMDM * 0h
SNOWBALL_001282_s_st	BF;001282_s_st	BF	OTTSUSG00000001341 B-factor, properdin	5.70828	4.54289	2.85006e-13	2.24294	AM * 0h up vs BMDM * 0h
SNOWBALL_008697_st	C1QC;008697_st	C1QC	complement component 1, q subcomponent, C chain	10.9245	9.75915	0.00020065	2.24281	AM * 0h up vs BMDM * 0h
SNOWBALL_040499_st	040499_st			6.68885	5.52455	3.36958e-26	2.24124	AM * 0h up vs BMDM * 0h
SNOWBALL_033158_st	MOBKL1A;033158_st	MOBKL1A	MOB1, Mps One Binder kinase activator-like 1A (yeast)	8.04764	6.88352	5.33324e-19	2.24097	AM * 0h up vs BMDM * 0h
SNOWBALL_031987_st	LPIN2;031987_st	LPIN2	lipin 2	5.34131	4.17725	3.35252e-32	2.24086	AM * 0h up vs BMDM * 0h
SNOWBALL_009882_s_st	PSMB8;009882_s_st	PSMB8	proteasome (prosome, macropain) subunit, beta type, 8 (large multifunctional peptidase 7)	9.92286	8.75941	2.96198e-12	2.23992	AM * 0h up vs BMDM * 0h
SNOWBALL_035804_st	035804_st		Ssc_hash_S22279744 CJ016105 full-length enriched swine cDNA library, adult mesenteric lymph node Sus scrofa cDNA clone MLN01H010104 5prime, mRNA sequence /clone=MLN01H010104 /clone_end=5prime /gb=CJ016105 /gi=54514710 /ug=Ssc.63151 /len=851	8.91418	7.75298	1.12124e-19	2.23644	AM * 0h up vs BMDM * 0h
SNOWBALL_021719_s_st	021719_s_st		Sus scrofa mRNA, clone:ITT010008G10, expressed in small intestine	6.96157	5.80048	5.32156e-40	2.23627	AM * 0h up vs BMDM * 0h
ssc-mir-532_st	MIR532;ssc-mir-532_st	MIR532	MI0013150	7.05111	5.89038	4.45919e-13	2.2357	AM * 0h up vs BMDM * 0h
SNOWBALL_019743_st	OSBPL3;019743_st	OSBPL3	oxysterol binding protein-like 3	7.10197	5.94129	6.1883e-10	2.23562	AM * 0h up vs BMDM * 0h
SNOWBALL_022951_s_st	FOXN3;022951_s_st	FOXN3	forkhead box N3	10.9725	9.8121	2.21224e-21	2.23518	AM * 0h up vs BMDM * 0h
SNOWBALL_033518_st	LOC100512633;033518_st	LOC100512633	Ssc_hash_S18265724 BP162215 full-length enriched swine cDNA library, adult thymus Sus scrofa cDNA clone THY010094C04 5prime, mRNA sequence /clone=THY010094C04 /clone_end=5prime /gb=BP162215 /gi=40411688 /ug=Ssc.46480 /len=757	11.8674	10.7072	3.16453e-33	2.23488	AM * 0h up vs BMDM * 0h
SNOWBALL_018750_st	LOC100521588;018750_st	LOC100521588	UPF0474 protein C5orf41-like	8.57403	7.41397	3.0058e-16	2.23466	AM * 0h up vs BMDM * 0h
SNOWBALL_006169_st	MOV10;006169_st	MOV10	Mov10, Moloney leukemia virus 10, homolog (mouse)	10.1674	9.00857	4.97998e-26	2.23276	AM * 0h up vs BMDM * 0h
SNOWBALL_033364_st	LOC100504951;033364_st	LOC100504951	Ssc_hash_S26712463 AJ948547 KN404_1 Sus scrofa cDNA clone C0007746m09 5prime, mRNA sequence /clone=C0007746m09 /clone_end=5prime /gb=AJ948547 /gi=74365363 /ug=Ssc.45734 /len=587	5.78957	4.63127	1.54552e-13	2.23194	AM * 0h up vs BMDM * 0h
SNOWBALL_002931_st	PSMC6;002931_st	PSMC6	proteasome (prosome, macropain) 26S subunit, ATPase, 6	8.9472	7.78947	6.86533e-25	2.23106	AM * 0h up vs BMDM * 0h
SNOWBALL_026366_s_st	RHBDD2;026366_s_st	RHBDD2	rhomboid domain containing 2	9.65243	8.49506	4.74959e-22	2.2305	AM * 0h up vs BMDM * 0h
SNOWBALL_023183_s_st	IGF2R;023183_s_st	IGF2R	insulin-like growth factor 2 receptor	10.3588	9.20146	1.20151e-21	2.23049	AM * 0h up vs BMDM * 0h
SNOWBALL_040151_st	040151_st			7.55524	6.3984	4.10343e-19	2.22969	AM * 0h up vs BMDM * 0h
SNOWBALL_010467_st	ADCK1;010467_st	ADCK1	aarF domain containing kinase 1	7.84683	6.69014	6.93524e-30	2.22945	AM * 0h up vs BMDM * 0h
SNOWBALL_010292_s_st	FOXN3;010292_s_st	FOXN3	forkhead box N3	10.0948	8.93813	2.5871e-21	2.22942	AM * 0h up vs BMDM * 0h
SNOWBALL_033736_st	HIPK2;033736_st	HIPK2	homeodomain interacting protein kinase 2	9.06376	7.90729	2.87342e-22	2.22912	AM * 0h up vs BMDM * 0h
SNOWBALL_033995_st	ACVR1B;033995_st	ACVR1B	activin A receptor, type IB	7.42344	6.26768	2.11875e-21	2.22803	AM * 0h up vs BMDM * 0h
SNOWBALL_018143_s_st	SSFA2;018143_s_st	SSFA2	sperm specific antigen 2	9.69051	8.53649	3.26375e-25	2.22532	AM * 0h up vs BMDM * 0h
SNOWBALL_032097_st	CTDNEP1;032097_st	CTDNEP1	CTD nuclear envelope phosphatase 1	5.96975	4.81633	1.2758e-21	2.22441	AM * 0h up vs BMDM * 0h
SNOWBALL_004961_st	RSAD2;004961_st	RSAD2	radical S-adenosyl methionine domain containing 2	8.32121	7.16791	9.03157e-05	2.22422	AM * 0h up vs BMDM * 0h
SNOWBALL_036807_st	HMGXB4;036807_st	HMGXB4	HMG box domain containing 4	8.47517	7.32222	6.59539e-20	2.22367	AM * 0h up vs BMDM * 0h
SNOWBALL_007161_st	TM7SF3;007161_st	TM7SF3	transmembrane 7 superfamily member 3	9.8468	8.69395	1.38754e-17	2.22352	AM * 0h up vs BMDM * 0h
SNOWBALL_011768_s_st	TET2;011768_s_st	TET2	tet oncogene family member 2	10.9719	9.82003	4.47152e-32	2.22199	AM * 0h up vs BMDM * 0h
SNOWBALL_042843_st	TMEM20;042843_st	TMEM20	transmembrane protein 20	6.09231	4.94105	4.12457e-20	2.22107	AM * 0h up vs BMDM * 0h
SNOWBALL_010583_st	RNASE10;010583_st	RNASE10	ribonuclease, RNase A family, 10 (non-active)	5.52865	4.37863	3.92537e-18	2.21916	AM * 0h up vs BMDM * 0h
SNOWBALL_004985_st	WDR54;004985_st	WDR54	WD repeat domain 54	7.95312	6.80313	4.07141e-10	2.21913	AM * 0h up vs BMDM * 0h
SNOWBALL_010725_st	RPS6KA5;010725_st	RPS6KA5	ribosomal protein S6 kinase, 90kDa, polypeptide 5	7.39502	6.2451	2.59196e-14	2.21901	AM * 0h up vs BMDM * 0h
SNOWBALL_014214_st	LOC100515852;014214_st	LOC100515852	CMRF35-like molecule 6-like	7.05215	5.90238	7.82061e-20	2.21878	AM * 0h up vs BMDM * 0h
SNOWBALL_036998_st	LOC100518742;036998_st	LOC100518742	Ssc_hash_S27602440 EST-AR120H12 Infected Porcine Thymus cDNA library Sus scrofa cDNA clone AR120H12, mRNA sequence /clone=AR120H12 /gb=DV227767 /gi=77596362 /ug=Ssc.72009 /len=704	5.60979	4.46036	1.38805e-27	2.21827	AM * 0h up vs BMDM * 0h
SNOWBALL_029731_st	HIP1;029731_st	HIP1	huntingtin interacting protein 1	6.3085	5.15918	4.10221e-11	2.21809	AM * 0h up vs BMDM * 0h
SNOWBALL_038294_st	PRKCB;038294_st	PRKCB	protein kinase C, beta	5.52424	4.37641	1.21433e-21	2.2158	AM * 0h up vs BMDM * 0h
SNOWBALL_001719_st	OPHN1;001719_st	OPHN1	oligophrenin 1	9.0606	7.91333	7.81149e-14	2.21493	AM * 0h up vs BMDM * 0h
SNOWBALL_006584_st	SNORA72;006584_st	SNORA72	Small nucleolar RNA SNORA72 [Source: RFAM;Acc:RF00139]	4.47008	3.32285	2.43084e-11	2.21488	AM * 0h up vs BMDM * 0h
SNOWBALL_005016_st	TTC7A;005016_st	TTC7A	tetratricopeptide repeat domain 7A	7.01673	5.86998	8.89546e-26	2.21414	AM * 0h up vs BMDM * 0h
SNOWBALL_036879_st	REST;036879_st	REST	RE1-silencing transcription factor	8.22783	7.08112	5.49036e-28	2.21409	AM * 0h up vs BMDM * 0h
SNOWBALL_001518_st	TRAF3;001518_st	TRAF3	TNF receptor-associated factor 3	9.29431	8.14857	3.10299e-36	2.21261	AM * 0h up vs BMDM * 0h
SNOWBALL_000494_s_st	C17H20orf32;000494_s_st	C17H20orf32	OTTSUSG00000000585 orthologue of H. sapiens chromsome 20 open reading frame 32 (C20orf32)	8.31034	7.16481	1.03984e-14	2.21227	AM * 0h up vs BMDM * 0h
SNOWBALL_014874_s_st	PIK3R5;014874_s_st	PIK3R5	phosphoinositide-3-kinase, regulatory subunit 5	8.54384	7.39899	2.95417e-26	2.21123	AM * 0h up vs BMDM * 0h
AFFX-r2-Bs-dap-3_st	AFFX-r2-Bs-dap-3_st			6.42081	5.27601	4.18949e-05	2.21115	AM * 0h up vs BMDM * 0h
SNOWBALL_022813_st	SOCS5;022813_st	SOCS5	suppressor of cytokine signaling 5	7.84732	6.704	4.82355e-18	2.20889	AM * 0h up vs BMDM * 0h
SNOWBALL_018539_st	FAM134B;018539_st	FAM134B	family with sequence similarity 134, member B	8.06941	6.92634	1.52379e-13	2.20851	AM * 0h up vs BMDM * 0h
SNOWBALL_018200_st	NAB1;018200_st	NAB1	NGFI-A binding protein 1 (EGR1 binding protein 1)	7.19017	6.04715	1.72728e-32	2.20843	AM * 0h up vs BMDM * 0h
SNOWBALL_033997_st	LOC100523467;033997_st	LOC100523467	Ssc_hash_S14887852 sn02_G02.f sn Sus scrofa cDNA 5prime, mRNA sequence /clone_end=5prime /gb=CB469067 /gi=29275452 /ug=Ssc.49124 /len=644	6.15671	5.0146	2.69449e-19	2.20703	AM * 0h up vs BMDM * 0h
SNOWBALL_005477_st	SNORD94;005477_st	SNORD94	Small Nucleolar RNA SNORD94 [Source: RFAM;Acc:RF00613]	9.93537	8.794	1.48743e-13	2.2059	AM * 0h up vs BMDM * 0h
SNOWBALL_011778_st	NR3C2;011778_st	NR3C2	nuclear receptor subfamily 3, group C, member 2	6.33444	5.19322	1.87923e-16	2.20567	AM * 0h up vs BMDM * 0h
SNOWBALL_020929_s_st	CSF2;020929_s_st	CSF2	colony stimulating factor 2 (granulocyte-macrophage)	7.84683	6.70682	1.61862e-13	2.20383	AM * 0h up vs BMDM * 0h
SNOWBALL_030483_st	030483_st		Ssc_hash_S18354752 893818 MARC 4PIG Sus scrofa cDNA 5prime, mRNA sequence /clone_end=5prime /gb=CK450193 /gi=40797407 /ug=Ssc.26379 /len=700	7.17162	6.03174	1.32671e-23	2.20364	AM * 0h up vs BMDM * 0h
SNOWBALL_033917_st	TAP2;033917_st	TAP2	transporter 2, ATP-binding cassette, sub-family B (MDR/TAP)	6.81389	5.67406	1.04423e-12	2.20355	AM * 0h up vs BMDM * 0h
SNOWBALL_006210_st	MLLT11;006210_st	MLLT11	myeloid/lymphoid or mixed-lineage leukemia (trithorax homolog, Drosophila); translocated to, 11	9.4658	8.32617	3.1493e-12	2.20325	AM * 0h up vs BMDM * 0h
SNOWBALL_040727_st	Gas2l3;040727_st	GAS2L3	growth arrest-specific 2 like 3	7.51103	6.37191	4.1568e-33	2.20246	AM * 0h up vs BMDM * 0h
SNOWBALL_007564_s_st	ANO6;007564_s_st	ANO6	anoctamin 6	10.0396	8.9015	9.36365e-24	2.20097	AM * 0h up vs BMDM * 0h
SNOWBALL_001406_s_st	TAP1;001406_s_st	TAP1	OTTSUSG00000001385 transporter 1, ATP-binding cassette, sub-family B (MDR/TAP)	9.23584	8.09799	5.18397e-13	2.20053	AM * 0h up vs BMDM * 0h
SNOWBALL_018221_st	CFLAR;018221_st	CFLAR	CASP8 and FADD-like apoptosis regulator	10.1413	9.00442	3.47762e-27	2.19906	AM * 0h up vs BMDM * 0h
SNOWBALL_033410_st	033410_st		Ssc_hash_S31115590 1535000 MARC 3PIG Sus scrofa cDNA 5prime, mRNA sequence /clone_end=5prime /gb=DY419428 /gi=87220731 /ug=Ssc.46001 /len=615	7.20162	6.06504	1.26822e-19	2.19859	AM * 0h up vs BMDM * 0h
SNOWBALL_005106_st	C2orf63;005106_st	C2orf63	chromosome 2 open reading frame 63	5.63645	4.50089	1.57218e-20	2.19704	AM * 0h up vs BMDM * 0h
SNOWBALL_037369_st	MLL5;037369_st	MLL5	myeloid/lymphoid or mixed-lineage leukemia 5 (trithorax homolog, Drosophila)	9.0027	7.86729	3.41128e-37	2.19681	AM * 0h up vs BMDM * 0h
SNOWBALL_011771_st	NFKB1;011771_st	NFKB1	nuclear factor of kappa light polypeptide gene enhancer in B-cells 1	10.3491	9.21446	4.773e-34	2.19569	AM * 0h up vs BMDM * 0h
SNOWBALL_021824_st	LOC396781;021824_st	LOC396781	Sus scrofa mRNA, clone:TCH010041A07, expressed in trachea	6.05834	4.92372	4.31118e-08	2.19562	AM * 0h up vs BMDM * 0h
SNOWBALL_018128_st	ZNF804A;018128_st	ZNF804A	zinc finger protein 804A	5.63789	4.50597	3.07733e-08	2.1915	AM * 0h up vs BMDM * 0h
SNOWBALL_023135_s_st	FITM2;023135_s_st	FITM2	fat storage-inducing transmembrane protein 2	7.24652	6.11522	4.97793e-07	2.19055	AM * 0h up vs BMDM * 0h
SNOWBALL_025494_st	LOC100511034;025494_st	LOC100511034	Sus scrofa mRNA, clone:LVRM10136B10, expressed in liver	8.08802	6.95703	2.70042e-19	2.19009	AM * 0h up vs BMDM * 0h
SNOWBALL_020207_st	IL2RG;020207_st	IL2RG	interleukin 2 receptor, gamma	12.3547	11.2239	4.65994e-24	2.18976	AM * 0h up vs BMDM * 0h
SNOWBALL_029908_st	BMPR2;029908_st	BMPR2	bone morphogenetic protein receptor, type II (serine/threonine kinase)	8.25686	7.12637	9.8717e-19	2.18933	AM * 0h up vs BMDM * 0h
SNOWBALL_023336_s_st	CDS2;023336_s_st	CDS2	CDP-diacylglycerol synthase (phosphatidate cytidylyltransferase) 2	10.2656	9.13787	4.36415e-33	2.18521	AM * 0h up vs BMDM * 0h
SNOWBALL_002047_st	AGPAT4;002047_st	AGPAT4	1-acylglycerol-3-phosphate O-acyltransferase 4 (lysophosphatidic acid acyltransferase, delta)	9.74487	8.61717	3.30752e-16	2.1851	AM * 0h up vs BMDM * 0h
SNOWBALL_015469_st	RASA2;015469_st	RASA2	RAS p21 protein activator 2	9.75207	8.62439	3.63778e-23	2.18508	AM * 0h up vs BMDM * 0h
SNOWBALL_011757_st	PDLIM5;011757_st	PDLIM5	PDZ and LIM domain 5	8.62543	7.49922	2.62608e-22	2.18285	AM * 0h up vs BMDM * 0h
SNOWBALL_035169_st	OPHN1;035169_st	OPHN1	oligophrenin 1	6.40831	5.28249	4.19053e-16	2.18226	AM * 0h up vs BMDM * 0h
SNOWBALL_016080_st	APP;016080_st	APP	amyloid beta (A4) precursor protein	9.36531	8.23949	2.4678e-16	2.18225	AM * 0h up vs BMDM * 0h
SNOWBALL_002066_s_st	IGF2R;002066_s_st	IGF2R	insulin-like growth factor 2 receptor	10.477	9.3513	2.43926e-24	2.182	AM * 0h up vs BMDM * 0h
SNOWBALL_024803_s_st	TCF7L2;024803_s_st	TCF7L2	transcription factor 7-like 2 (T-cell specific, HMG-box)	6.29865	5.17388	4.19013e-17	2.18067	AM * 0h up vs BMDM * 0h
SNOWBALL_026290_st	MLL5;026290_st	MLL5	myeloid/lymphoid or mixed-lineage leukemia 5 (trithorax homolog, Drosophila)	10.0181	8.89368	0	2.18019	AM * 0h up vs BMDM * 0h
SNOWBALL_030279_st	030279_st		Ssc_hash_S18379348 929645 MARC 4PIG Sus scrofa cDNA 5prime, mRNA sequence /clone_end=5prime /gb=CK459457 /gi=40830738 /ug=Ssc.24937 /len=827	8.68371	7.55945	1.46682e-23	2.1799	AM * 0h up vs BMDM * 0h
SNOWBALL_031504_st	MLL5;031504_st	MLL5	myeloid/lymphoid or mixed-lineage leukemia 5 (trithorax homolog, Drosophila)	9.97129	8.84729	1.67206e-36	2.17951	AM * 0h up vs BMDM * 0h
SNOWBALL_031214_st	INSIG2;031214_st	INSIG2	insulin induced gene 2	5.12844	4.00482	4.92934e-25	2.17893	AM * 0h up vs BMDM * 0h
SNOWBALL_037613_st	VHL;037613_st	VHL	von Hippel-Lindau tumor suppressor	9.55063	8.42767	1.1333e-21	2.17793	AM * 0h up vs BMDM * 0h
SNOWBALL_002820_x_st	002820_x_st			8.49775	7.37504	4.09095e-20	2.17756	AM * 0h up vs BMDM * 0h
SNOWBALL_033090_st	LOC100522611;033090_st	LOC100522611	Ssc_hash_S23697277 1105889 MARC 4PIG Sus scrofa cDNA 5prime, mRNA sequence /clone_end=5prime /gb=DN108380 /gi=59784128 /ug=Ssc.43965 /len=847	6.61766	5.49496	7.31983e-23	2.17754	AM * 0h up vs BMDM * 0h
SNOWBALL_019418_s_st	FITM2;019418_s_st	FITM2	fat storage-inducing transmembrane protein 2	7.16929	6.04687	2.41002e-20	2.17711	AM * 0h up vs BMDM * 0h
SNOWBALL_013426_st	ISCA1;013426_st	ISCA1	iron-sulfur cluster assembly 1 homolog (S. cerevisiae)	8.34882	7.22644	1.19689e-29	2.17707	AM * 0h up vs BMDM * 0h
SNOWBALL_047091_st	MST1R;047091_st	MST1R	macrophage stimulating 1 receptor (c-met-related tyrosine kinase)	6.88828	5.76646	4.01437e-29	2.17621	AM * 0h up vs BMDM * 0h
SNOWBALL_013957_st	TNFSF13B;013957_st	TNFSF13B	tumor necrosis factor (ligand) superfamily, member 13b	7.75549	6.63401	9.18956e-07	2.1757	AM * 0h up vs BMDM * 0h
SNOWBALL_031314_st	031314_st		Ssc_hash_S34519847 DB797222 full-length enriched swine cDNA library, adult immature dendritic cell Sus scrofa cDNA clone DCI010086F06 5prime, mRNA sequence /clone=DCI010086F06 /clone_end=5prime /gb=DB797222 /gi=112750900 /ug=Ssc.32663 /len=752	7.36347	6.24239	1.59889e-19	2.1751	AM * 0h up vs BMDM * 0h
SNOWBALL_010039_s_st	LOC100519665;010039_s_st	LOC100519665	Triggering receptor expressed on myeloid cells 1 Precursor (TREM-1) [Source:UniProtKB/Swiss-Prot;Acc:Q6TYI6]	6.44345	5.32336	9.45766e-09	2.1736	AM * 0h up vs BMDM * 0h
SNOWBALL_032838_st	TIPARP;032838_st	TIPARP	TCDD-inducible poly(ADP-ribose) polymerase	6.03008	4.91069	2.18074e-32	2.17256	AM * 0h up vs BMDM * 0h
SNOWBALL_014658_s_st	USP32;014658_s_st	USP32	ubiquitin specific peptidase 32	9.79839	8.68009	1.31e-16	2.17091	AM * 0h up vs BMDM * 0h
SNOWBALL_000093_st	CD72;000093_st	CD72	CD72 molecule	8.30087	7.18316	8.2905e-10	2.17003	AM * 0h up vs BMDM * 0h
SNOWBALL_021938_st	MAP4K4;021938_st	MAP4K4	mitogen-activated protein kinase kinase kinase kinase 4	7.74914	6.63148	1.86376e-29	2.16995	AM * 0h up vs BMDM * 0h
SNOWBALL_002496_st	STARD6;002496_st	STARD6	StAR-related lipid transfer (START) domain containing 6	4.75894	3.64168	1.65914e-23	2.16935	AM * 0h up vs BMDM * 0h
SNOWBALL_022678_st	PDXK;022678_st	PDXK	pyridoxal (pyridoxine, vitamin B6) kinase	7.20139	6.08713	1.59467e-20	2.16483	AM * 0h up vs BMDM * 0h
SNOWBALL_002513_s_st	MYO5A;002513_s_st	MYO5A	myosin VA (heavy chain 12, myoxin)	10.3899	9.27676	3.90051e-25	2.16314	AM * 0h up vs BMDM * 0h
SNOWBALL_008259_st	SLC1A5;008259_st	SLC1A5	solute carrier family 1 (neutral amino acid transporter), member 5	11.0689	9.9562	5.72662e-21	2.1625	AM * 0h up vs BMDM * 0h
SNOWBALL_000296_st	NFIL3;000296_st	NFIL3	nuclear factor, interleukin 3 regulated	9.54332	8.43304	3.91631e-20	2.15888	AM * 0h up vs BMDM * 0h
SNOWBALL_014673_st	UBD;014673_st	UBD	ubiquitin D	4.36339	3.25347	1.1097e-06	2.15833	AM * 0h up vs BMDM * 0h
SNOWBALL_018157_s_st	STAT4;018157_s_st	STAT4	signal transducer and activator of transcription 4	5.1906	4.08252	3.1957e-08	2.1556	AM * 0h up vs BMDM * 0h
SNOWBALL_034867_st	PB103351.00.0;034867_st	PB103351.00.0	Ssc_hash_S40319168 rnbm21b_m18.y1 nbm Sus scrofa cDNA 5prime, mRNA sequence /clone_end=5prime /gb=EW413775 /gi=182715936 /ug=Ssc.57441 /len=623	7.56931	6.46124	2.08996e-16	2.15556	AM * 0h up vs BMDM * 0h
SNOWBALL_041971_st	ABHD13;041971_st	ABHD13	abhydrolase domain containing 13	6.3566	5.24907	1.65768e-29	2.15476	AM * 0h up vs BMDM * 0h
SNOWBALL_032585_st	032585_st		Ssc_hash_S39778593 rpbfe0126_l2.y1 bfe Sus scrofa cDNA 5prime, mRNA sequence /clone_end=5prime /gb=EV873871 /gi=178510786 /ug=Ssc.40073 /len=539	6.53935	5.43307	9.59653e-25	2.15289	AM * 0h up vs BMDM * 0h
SNOWBALL_015722_s_st	LOC100524647;015722_s_st	LOC100524647	TATA element modulatory factor-like	7.36459	6.25842	2.72753e-33	2.15272	AM * 0h up vs BMDM * 0h
SNOWBALL_003060_st	ATP8B4;003060_st	ATP8B4	ATPase, class I, type 8B, member 4	10.7214	9.61704	5.62153e-26	2.14996	AM * 0h up vs BMDM * 0h
SNOWBALL_045862_st	045862_st			7.72787	6.62418	3.13874e-20	2.14904	AM * 0h up vs BMDM * 0h
SNOWBALL_000390_s_st	CH242-211N24.1;000390_s_st	CH242-211N24.1	OTTSUSG00000001672 Similor to mitogen-activated protein kinase kinase kinase 1	9.99885	8.89633	9.99632e-16	2.1473	AM * 0h up vs BMDM * 0h
SNOWBALL_018000_st	MARS2;018000_st	MARS2	methionyl-tRNA synthetase 2, mitochondrial	8.23493	7.13297	9.90668e-21	2.14645	AM * 0h up vs BMDM * 0h
SNOWBALL_008585_st	PLAUR;008585_st	PLAUR	plasminogen activator, urokinase receptor	11.1128	10.0119	1.12377e-19	2.14478	AM * 0h up vs BMDM * 0h
SNOWBALL_011490_st	PDGFC;011490_st	PDGFC	platelet derived growth factor C	7.99947	6.89882	1.27914e-15	2.14451	AM * 0h up vs BMDM * 0h
SNOWBALL_013774_st	N4BP2L2;013774_st	N4BP2L2	NEDD4 binding protein 2-like 2	6.1294	5.03009	1.82604e-21	2.14252	AM * 0h up vs BMDM * 0h
SNOWBALL_003366_st	GGTA1;003366_st	GGTA1	N-acetyllactosaminide alpha-1,3-galactosyltransferase (EC 2.4.1.87)(UDP-galactose:beta-D-galactosyl-1,4-N-acetyl-D-glucosaminide alpha-1,3-galactosyltransferase)(Galactosyltransferase) [Source:UniProtKB/Swiss-Prot;Acc:P50127]	11.0736	9.97452	2.72481e-31	2.14216	AM * 0h up vs BMDM * 0h
SNOWBALL_040089_st	LOC100069173;040089_st	LOC100069173	similar to zinc finger CCCH-type containing 12A	7.76848	6.66984	9.72751e-29	2.14153	AM * 0h up vs BMDM * 0h
SNOWBALL_034564_st	LOC100524974;034564_st	LOC100524974	Ssc_hash_S18552633 BX921284 Sus Scrofa library (scan) Sus scrofa cDNA clone scan0002.f.04 5prim, mRNA sequence /clone=scan0002.f.04 /clone_end=5prime /gb=BX921284 /gi=90230617 /ug=Ssc.55404 /len=840	7.41152	6.31324	7.85806e-21	2.14099	AM * 0h up vs BMDM * 0h
SNOWBALL_033708_st	RUNX1;033708_st	RUNX1	runt-related transcription factor 1	9.11838	8.02202	5.49695e-20	2.13814	AM * 0h up vs BMDM * 0h
SNOWBALL_044871_st	044871_st			5.94842	4.85236	1.43741e-17	2.13771	AM * 0h up vs BMDM * 0h
SNOWBALL_042559_st	SSBP3;042559_st	SSBP3	single stranded DNA binding protein 3	5.3515	4.25552	1.24276e-15	2.13759	AM * 0h up vs BMDM * 0h
SNOWBALL_014590_st	USP32;014590_st	USP32	ubiquitin specific peptidase 32	9.4146	8.31893	5.30025e-28	2.13712	AM * 0h up vs BMDM * 0h
SNOWBALL_004170_x_st	SNORA21;004170_x_st	SNORA21	Small nucleolar RNA SNORA21 [Source: RFAM;Acc:RF00412]	8.87215	7.77675	8.15521e-12	2.13672	AM * 0h up vs BMDM * 0h
SNOWBALL_003807_st	TBC1D2;003807_st	TBC1D2	TBC1 domain family, member 2	9.20907	8.11437	4.06714e-16	2.13569	AM * 0h up vs BMDM * 0h
SNOWBALL_006991_st	ITGA5;006991_st	ITGA5	integrin, alpha 5 (fibronectin receptor, alpha polypeptide)	8.89928	7.80509	4.20192e-11	2.13494	AM * 0h up vs BMDM * 0h
SNOWBALL_026303_s_st	LOC100520605;026303_s_st	LOC100520605	Sus scrofa mRNA, clone:OVRM10024D12, expressed in ovary	6.39593	5.30225	5.2423e-14	2.13418	AM * 0h up vs BMDM * 0h
SNOWBALL_024575_st	LOC100153764;024575_st	LOC100153764	PREDICTED: Sus scrofa similar to ERO1-like protein beta precursor (ERO1-Lbeta) (Oxidoreductin-1-Lbeta) (Endoplasmic oxidoreductin-1-like protein B) (LOC100154974), mRNA	6.43486	5.34119	2.46702e-13	2.13416	AM * 0h up vs BMDM * 0h
SNOWBALL_029051_st	CNST;029051_st	CNST	consortin, connexin sorting protein	6.29367	5.20034	1.82509e-17	2.13366	AM * 0h up vs BMDM * 0h
SNOWBALL_003186_st	SORD;003186_st	SORD	sorbitol dehydrogenase	8.07179	6.97886	1.13002e-11	2.13308	AM * 0h up vs BMDM * 0h
SNOWBALL_012869_st	ASB4;012869_st	ASB4	ankyrin repeat and SOCS box containing 4	5.19877	4.10629	7.38213e-19	2.13241	AM * 0h up vs BMDM * 0h
SNOWBALL_000698_st	ADAM17;000698_st	ADAM17	ADAM metallopeptidase domain 17	9.7711	8.67874	0	2.13222	AM * 0h up vs BMDM * 0h
SNOWBALL_009548_st	TPMT;009548_st	TPMT	thiopurine S-methyltransferase	9.81351	8.72193	1.005e-09	2.13108	AM * 0h up vs BMDM * 0h
SNOWBALL_036488_st	RC3H2;036488_st	RC3H2	ring finger and CCCH-type domains 2	7.15479	6.06363	1.56771e-21	2.13046	AM * 0h up vs BMDM * 0h
SNOWBALL_047645_st	DENND2D;047645_st	DENND2D	DENN/MADD domain containing 2D	10.0932	9.00282	1.19626e-11	2.12923	AM * 0h up vs BMDM * 0h
SNOWBALL_020184_st	IQSEC2;020184_st	IQSEC2	IQ motif and Sec7 domain 2	6.81431	5.72413	1.05901e-30	2.12901	AM * 0h up vs BMDM * 0h
SNOWBALL_002285_st	ZNF292;002285_st	ZNF292	zinc finger protein 292	8.9045	7.81626	2.78169e-24	2.12615	AM * 0h up vs BMDM * 0h
SNOWBALL_018737_st	PIK3R1;018737_st	PIK3R1	phosphoinositide-3-kinase, regulatory subunit 1 (alpha)	11.3439	10.2559	3.83994e-21	2.12585	AM * 0h up vs BMDM * 0h
SNOWBALL_004917_st	KDM3A;004917_st	KDM3A	lysine (K)-specific demethylase 3A	10.0083	8.9215	1.56327e-26	2.12398	AM * 0h up vs BMDM * 0h
SNOWBALL_025893_st	LOC100512368;025893_st	LOC100512368	Sus scrofa mRNA, clone:THY010027C09, expressed in thymus	6.26419	5.17752	2.34974e-18	2.12384	AM * 0h up vs BMDM * 0h
SNOWBALL_030440_st	MLLT4;030440_st	MLLT4	myeloid/lymphoid or mixed-lineage leukemia (trithorax homolog, Drosophila); translocated to, 4	6.72687	5.64049	4.28502e-10	2.1234	AM * 0h up vs BMDM * 0h
SNOWBALL_000998_s_st	NCR1;000998_s_st	NCR1	natural cytotoxicity triggering receptor 1	6.39436	5.30938	2.30638e-12	2.12136	AM * 0h up vs BMDM * 0h
SNOWBALL_015575_st	MED12L;015575_st	MED12L	mediator complex subunit 12-like	6.18886	5.10399	1.14377e-24	2.12119	AM * 0h up vs BMDM * 0h
SNOWBALL_013295_st	EPHX1;013295_st	EPHX1	epoxide hydrolase 1, microsomal (xenobiotic)	7.95847	6.87396	1.42398e-17	2.12065	AM * 0h up vs BMDM * 0h
SNOWBALL_001400_s_st	PSMB8;001400_s_st	PSMB8	OTTSUSG00000001384 proteasome (prosome, macropain) subunit, beta type, 8 (large multifunctional protease 7)	9.82375	8.7412	8.94381e-08	2.11778	AM * 0h up vs BMDM * 0h
SNOWBALL_022147_st	SLC23A2;022147_st	SLC23A2	solute carrier family 23 (nucleobase transporters), member 2	9.08383	8.00144	4.7433e-15	2.11753	AM * 0h up vs BMDM * 0h
SNOWBALL_012412_st	TEX12;012412_st	TEX12	testis expressed 12	5.16846	4.08625	0.000197361	2.11728	AM * 0h up vs BMDM * 0h
SNOWBALL_039437_st	039437_st			8.68965	7.60765	2.96083e-14	2.11696	AM * 0h up vs BMDM * 0h
SNOWBALL_025403_st	SGK1;025403_st	SGK1	serum/glucocorticoid regulated kinase 1	11.8504	10.7685	6.89521e-19	2.11673	AM * 0h up vs BMDM * 0h
SNOWBALL_002689_st	DENND4A;002689_st	DENND4A	DENN/MADD domain containing 4A	9.5378	8.45628	2.47941e-26	2.11626	AM * 0h up vs BMDM * 0h
SNOWBALL_022225_st	LOC100516740;022225_st	LOC100516740	Sus scrofa mRNA, clone:PTG010016H08, expressed in pituitary gland	6.26227	5.18081	2.61107e-33	2.11617	AM * 0h up vs BMDM * 0h
SNOWBALL_034652_st	FBXO11;034652_st	FBXO11	F-box protein 11	7.62288	6.54158	1.57425e-20	2.11595	AM * 0h up vs BMDM * 0h
SNOWBALL_045219_st	045219_st			6.01991	4.9402	5.82096e-15	2.11361	AM * 0h up vs BMDM * 0h
SNOWBALL_000789_st	EXT1;000789_st	EXT1	exostosin 1	8.81873	7.74254	5.7829e-10	2.10846	AM * 0h up vs BMDM * 0h
SNOWBALL_000094_s_st	CD72;000094_s_st	CD72	CD72 molecule	8.02508	6.95099	5.42354e-14	2.10539	AM * 0h up vs BMDM * 0h
SNOWBALL_044927_st	USP53;044927_st	USP53	ubiquitin specific peptidase 53	5.5494	4.47554	2.34365e-10	2.10505	AM * 0h up vs BMDM * 0h
SNOWBALL_036080_st	036080_st		Ssc_hash_S40341483 rnco1935b_g1.y1 nco Sus scrofa cDNA 5prime, mRNA sequence /clone_end=5prime /gb=EW436090 /gi=182785868 /ug=Ssc.64351 /len=576	6.33054	5.25743	3.90059e-18	2.10397	AM * 0h up vs BMDM * 0h
SNOWBALL_010769_st	FOXN3;010769_st	FOXN3	forkhead box N3	9.19613	8.12333	1.05657e-22	2.10351	AM * 0h up vs BMDM * 0h
SNOWBALL_015988_st	SNORA29;015988_st	SNORA29	Small nucleolar RNA SNORA29 [Source: RFAM;Acc:RF00429]	8.08143	7.00864	8.00052e-08	2.1035	AM * 0h up vs BMDM * 0h
SNOWBALL_029145_st	KIF3C;029145_st	KIF3C	kinesin family member 3C	7.39761	6.32532	4.26361e-13	2.10277	AM * 0h up vs BMDM * 0h
SNOWBALL_018440_st	C030029H02Rik;018440_st	C030029H02Rik	RIKEN cDNA C030029H02 gene	7.73505	6.66323	3.73181e-17	2.10208	AM * 0h up vs BMDM * 0h
SNOWBALL_043840_st	043840_st			4.90232	3.83057	5.88759e-30	2.10197	AM * 0h up vs BMDM * 0h
SNOWBALL_040429_st	ONECUT2;040429_st	ONECUT2	one cut homeobox 2	4.75749	3.68608	3.72285e-05	2.10149	AM * 0h up vs BMDM * 0h
SNOWBALL_002641_st	TMOD3;002641_st	TMOD3	tropomodulin 3 (ubiquitous)	10.5177	9.44681	8.84219e-43	2.10069	AM * 0h up vs BMDM * 0h
SNOWBALL_015438_s_st	NT5DC2;015438_s_st	NT5DC2	5'-nucleotidase domain containing 2	10.6327	9.5626	9.8706e-09	2.09958	AM * 0h up vs BMDM * 0h
SNOWBALL_027839_st	LOC100518542;027839_st	LOC100518542	Ssc_hash_S27604566 EST-AR129G08 Porcine Lymph node cDNA library Sus scrofa cDNA clone AR129G08, mRNA sequence /clone=AR129G08 /gb=DV229893 /gi=77600389 /ug=Ssc.5974 /len=702	6.44453	5.37534	5.18767e-06	2.09827	AM * 0h up vs BMDM * 0h
SNOWBALL_007259_st	SLC35E3;007259_st	SLC35E3	solute carrier family 35, member E3	9.11525	8.04635	7.54879e-11	2.09783	AM * 0h up vs BMDM * 0h
SNOWBALL_024416_st	HIP1R;024416_st	HIP1R	huntingtin interacting protein 1 related	7.12342	6.05477	2.68715e-14	2.09747	AM * 0h up vs BMDM * 0h
SNOWBALL_031039_st	PLXNA1;031039_st	PLXNA1	plexin A1	7.5447	6.4761	6.91803e-26	2.09739	AM * 0h up vs BMDM * 0h
SNOWBALL_001410_s_st	PSMB9;001410_s_st	PSMB9	OTTSUSG00000001386 proteasome (prosome, macropain) subunit, beta type, 9 (large multifunctional protease 2)	9.22383	8.1553	3.67195e-10	2.09729	AM * 0h up vs BMDM * 0h
SNOWBALL_002645_st	CCDC11;002645_st	CCDC11	coiled-coil domain containing 11	7.00154	5.93378	1.62214e-28	2.09617	AM * 0h up vs BMDM * 0h
SNOWBALL_019227_s_st	TGIF2;019227_s_st	TGIF2	TGFB-induced factor homeobox 2	7.6461	6.57884	2.46001e-29	2.09544	AM * 0h up vs BMDM * 0h
SNOWBALL_010935_st	TTC8;010935_st	TTC8	tetratricopeptide repeat domain 8	5.70989	4.64372	2.72256e-26	2.09388	AM * 0h up vs BMDM * 0h
SNOWBALL_015105_s_st	NTN1;015105_s_st	NTN1	netrin 1	7.08112	6.015	3.56838e-09	2.0938	AM * 0h up vs BMDM * 0h
SNOWBALL_021440_st	THBS2;021440_st	THBS2	thrombospondin 2	6.70408	5.63818	4.77545e-14	2.09347	AM * 0h up vs BMDM * 0h
SNOWBALL_025488_st	RHBDD2;025488_st	RHBDD2	rhomboid domain containing 2	9.98501	8.91999	5.33213e-25	2.0922	AM * 0h up vs BMDM * 0h
SNOWBALL_016051_st	ATP13A3;016051_st	ATP13A3	ATPase type 13A3	11.3133	10.2484	2.04718e-31	2.09195	AM * 0h up vs BMDM * 0h
SNOWBALL_019335_st	ACOT8;019335_st	ACOT8	acyl-CoA thioesterase 8	8.31378	7.24896	7.59287e-27	2.09191	AM * 0h up vs BMDM * 0h
SNOWBALL_000279_s_st	CD47;000279_s_st	CD47	CD47 molecule	11.1834	10.1186	2.18434e-39	2.09188	AM * 0h up vs BMDM * 0h
SNOWBALL_035801_st	FLJ33996;035801_st	FLJ33996	Ssc_hash_S22274983 CJ011344 full-length enriched swine cDNA library, adult mesenteric lymph node Sus scrofa cDNA clone MLN01C060048 5prime, mRNA sequence /clone=MLN01C060048 /clone_end=5prime /gb=CJ011344 /gi=54505066 /ug=Ssc.63132 /len=831	6.41341	5.34865	2.70088e-25	2.09181	AM * 0h up vs BMDM * 0h
SNOWBALL_008652_st	SNORA46;008652_st	SNORA46	Small nucleolar RNA SNORA46 [Source: RFAM;Acc:RF00404]	8.36452	7.30025	4.19076e-17	2.09112	AM * 0h up vs BMDM * 0h
SNOWBALL_006404_st	HORMAD1;006404_st	HORMAD1	HORMA domain containing 1	5.37985	4.31559	1.17221e-12	2.09109	AM * 0h up vs BMDM * 0h
SNOWBALL_014029_st	SNORA27;014029_st	SNORA27	Small nucleolar RNA SNORA27 [Source: RFAM;Acc:RF00443]	5.05237	3.98818	7.60903e-08	2.091	AM * 0h up vs BMDM * 0h
SNOWBALL_037416_st	GMFB;037416_st	GMFB	glia maturation factor, beta	9.67198	8.60948	3.40163e-25	2.08855	AM * 0h up vs BMDM * 0h
SNOWBALL_035509_st	HIP1;035509_st	HIP1	huntingtin interacting protein 1	6.83926	5.77739	2.00892e-11	2.08763	AM * 0h up vs BMDM * 0h
SNOWBALL_027980_st	MAP3K2;027980_st	MAP3K2	mitogen-activated protein kinase kinase kinase 2	6.05019	4.98854	4.3942e-20	2.08732	AM * 0h up vs BMDM * 0h
SNOWBALL_001384_st	SLA-DRB2_1;001384_st	SLA-DRB2_1	OTTSUSG00000001372 pseudogene similar to major histocompatibility complex, class II, DR beta proteins	6.24337	5.1821	1.95788e-09	2.08677	AM * 0h up vs BMDM * 0h
SNOWBALL_032831_st	NAMPT;032831_st	NAMPT	nicotinamide phosphoribosyltransferase	5.02273	3.96245	1.32987e-17	2.08534	AM * 0h up vs BMDM * 0h
SNOWBALL_019613_st	NUB1;019613_st	NUB1	negative regulator of ubiquitin-like proteins 1	8.46271	7.40255	3.25865e-17	2.08516	AM * 0h up vs BMDM * 0h
SNOWBALL_023725_st	LOC100152270;023725_st	LOC100152270	PREDICTED: Sus scrofa similar to WD repeat domain 49 (LOC100152270), mRNA	7.02458	5.96446	3.12732e-28	2.08511	AM * 0h up vs BMDM * 0h
SNOWBALL_014072_st	TBC1D4;014072_st	TBC1D4	TBC1 domain family, member 4	6.71922	5.66002	5.12909e-14	2.08378	AM * 0h up vs BMDM * 0h
SNOWBALL_000981_st	BCL3;000981_st	BCL3	B-cell CLL/lymphoma 3	8.13031	7.07182	2.25263e-20	2.08275	AM * 0h up vs BMDM * 0h
SNOWBALL_036207_st	DDHD1;036207_st	DDHD1	DDHD domain containing 1	5.45303	4.39463	6.37223e-24	2.08262	AM * 0h up vs BMDM * 0h
SNOWBALL_024859_st	LOC100153829;024859_st	LOC100153829	PREDICTED: Sus scrofa similar to nuclear factor of kappa light polypeptide gene enhancer in B-cells 2 (LOC100153829), mRNA	6.90158	5.84368	1.54696e-25	2.0819	AM * 0h up vs BMDM * 0h
SNOWBALL_011875_st	CISD2;011875_st	CISD2	CDGSH iron sulfur domain 2	7.75182	6.69416	1.71676e-23	2.08154	AM * 0h up vs BMDM * 0h
SNOWBALL_007768_st	ARID2;007768_st	ARID2	AT rich interactive domain 2 (ARID, RFX-like)	6.95806	5.90128	1.72606e-11	2.08029	AM * 0h up vs BMDM * 0h
SNOWBALL_047387_st	CHST15;047387_st	CHST15	carbohydrate (N-acetylgalactosamine 4-sulfate 6-O) sulfotransferase 15	6.91248	5.85667	2.05691e-24	2.07889	AM * 0h up vs BMDM * 0h
SNOWBALL_045946_st	SLC7A6;045946_st	SLC7A6	solute carrier family 7 (cationic amino acid transporter, y+ system), member 6	7.417	6.3617	4.85876e-19	2.07815	AM * 0h up vs BMDM * 0h
SNOWBALL_045329_st	OPHN1;045329_st	OPHN1	oligophrenin 1	7.74035	6.68615	2.49189e-21	2.07657	AM * 0h up vs BMDM * 0h
SNOWBALL_005635_st	MMP16;005635_st	MMP16	matrix metallopeptidase 16 (membrane-inserted)	5.91723	4.86317	2.14788e-10	2.07636	AM * 0h up vs BMDM * 0h
SNOWBALL_002558_st	KIAA1370;002558_st	KIAA1370	KIAA1370	8.53022	7.47646	1.87232e-19	2.07593	AM * 0h up vs BMDM * 0h
SNOWBALL_040100_st	MSN;040100_st	MSN	moesin	7.99746	6.9439	6.24045e-28	2.07565	AM * 0h up vs BMDM * 0h
SNOWBALL_011548_st	MTHFD2L;011548_st	MTHFD2L	methylenetetrahydrofolate dehydrogenase (NADP+ dependent) 2-like	7.12492	6.07142	3.40827e-22	2.07556	AM * 0h up vs BMDM * 0h
SNOWBALL_045417_st	045417_st			6.34354	5.29072	3.5182e-21	2.07459	AM * 0h up vs BMDM * 0h
SNOWBALL_001386_st	SLA-DQA;001386_st	SLA-DQA	OTTSUSG00000001374 major histocompatibility complex, class II, DQ alpha 1	12.4008	11.3482	5.46868e-09	2.07424	AM * 0h up vs BMDM * 0h
SNOWBALL_011745_st	TET2;011745_st	TET2	tet oncogene family member 2	9.72633	8.67392	2.67514e-23	2.074	AM * 0h up vs BMDM * 0h
SNOWBALL_046253_st	046253_st			5.14055	4.09132	3.77458e-19	2.06943	AM * 0h up vs BMDM * 0h
SNOWBALL_008616_x_st	U5;008616_x_st	U5	U5 spliceosomal RNA [Source: RFAM;Acc:RF00020]	9.83206	8.78297	1.94368e-09	2.06922	AM * 0h up vs BMDM * 0h
SNOWBALL_047791_st	ATP13A3;047791_st	ATP13A3	ATPase type 13A3	10.3488	9.29995	1.2039e-24	2.06895	AM * 0h up vs BMDM * 0h
SNOWBALL_006286_st	5S_rRNA;006286_st	5S_rRNA	5S ribosomal RNA [Source: RFAM;Acc:RF00001]	7.01654	5.969	2.96328e-12	2.067	AM * 0h up vs BMDM * 0h
SNOWBALL_014846_st	ACADVL;014846_st	ACADVL	acyl-CoA dehydrogenase, very long chain	9.72846	8.68127	1.88054e-42	2.06651	AM * 0h up vs BMDM * 0h
SNOWBALL_040701_st	MYO5A;040701_st	MYO5A	myosin VA (heavy chain 12, myoxin)	7.85512	6.80864	5.19619e-13	2.06549	AM * 0h up vs BMDM * 0h
SNOWBALL_013397_s_st	LOC100515750;013397_s_st	LOC100515750	cathepsin L1-like	11.3237	10.2796	2.12001e-07	2.06215	AM * 0h up vs BMDM * 0h
SNOWBALL_013306_st	LOC100512485;013306_st	LOC100512485	probable saccharopine dehydrogenase-like	8.36113	7.31703	3.20268e-28	2.06207	AM * 0h up vs BMDM * 0h
SNOWBALL_045494_st	045494_st			6.09622	5.05234	7.90382e-17	2.06177	AM * 0h up vs BMDM * 0h
SNOWBALL_014609_st	ALDOC;014609_st	ALDOC	aldolase C, fructose-bisphosphate	6.8694	5.82607	2.8135e-22	2.06097	AM * 0h up vs BMDM * 0h
SNOWBALL_027368_st	LYSMD3;027368_st	LYSMD3	LysM, putative peptidoglycan-binding, domain containing 3	6.31704	5.27377	1.22415e-20	2.0609	AM * 0h up vs BMDM * 0h
SNOWBALL_026481_s_st	CD46;026481_s_st	CD46	CD46 molecule, complement regulatory protein	7.96797	6.92594	1.32994e-18	2.05913	AM * 0h up vs BMDM * 0h
SNOWBALL_014731_st	SNORA67;014731_st	SNORA67	Small nucleolar RNA SNORA67 [Source: RFAM;Acc:RF00272]	9.32712	8.2854	2.64265e-15	2.05868	AM * 0h up vs BMDM * 0h
SNOWBALL_008859_st	IL28RA;008859_st	IL28RA	interleukin 28 receptor, alpha (interferon, lambda receptor)	6.63432	5.59281	4.72636e-15	2.05838	AM * 0h up vs BMDM * 0h
SNOWBALL_008555_s_st	PVRL2;008555_s_st	PVRL2	poliovirus receptor-related 2 (herpesvirus entry mediator B)	7.2954	6.25429	9.14632e-20	2.05781	AM * 0h up vs BMDM * 0h
SNOWBALL_013008_s_st	MIR29B2;013008_s_st	MIR29B2	microRNA 29b-2	4.10005	3.05915	1.54008e-14	2.05751	AM * 0h up vs BMDM * 0h
SNOWBALL_024364_st	MED13L;024364_st	MED13L	mediator complex subunit 13-like	10.3018	9.26132	1.26117e-44	2.05688	AM * 0h up vs BMDM * 0h
SNOWBALL_025505_st	LOC100291917;025505_st	LOC100291917	Sus scrofa mRNA, clone:UTR010023H01, expressed in uterus	5.69965	4.65963	3.22648e-09	2.05625	AM * 0h up vs BMDM * 0h
SNOWBALL_012780_st	SLC37A4;012780_st	SLC37A4	solute carrier family 37 (glucose-6-phosphate transporter), member 4	9.18523	8.14528	4.02133e-18	2.05616	AM * 0h up vs BMDM * 0h
SNOWBALL_006688_st	RBM15;006688_st	RBM15	RNA binding motif protein 15	6.87936	5.83971	2.85751e-10	2.05573	AM * 0h up vs BMDM * 0h
SNOWBALL_000694_st	REL;000694_st	REL	v-rel reticuloendotheliosis viral oncogene homolog (avian)	9.62487	8.58586	1.21695e-26	2.05482	AM * 0h up vs BMDM * 0h
SNOWBALL_045113_st	SEMA7A;045113_st	SEMA7A	semaphorin 7A, GPI membrane anchor (John Milton Hagen blood group)	7.67457	6.636	3.23142e-19	2.05419	AM * 0h up vs BMDM * 0h
SNOWBALL_001591_st	G0S2;001591_st	G0S2	G0/G1switch 2	7.71251	6.67423	2.66601e-10	2.05377	AM * 0h up vs BMDM * 0h
SNOWBALL_023325_s_st	LOC100137084;023325_s_st	LOC100137084	Sus scrofa EPLIN-b (LOC100137084), mRNA	8.88323	7.84565	5.01862e-11	2.05278	AM * 0h up vs BMDM * 0h
SNOWBALL_003544_st	STRBP;003544_st	STRBP	spermatid perinuclear RNA binding protein	6.02371	4.98712	1.81206e-07	2.05137	AM * 0h up vs BMDM * 0h
SNOWBALL_028143_st	028143_st		Ssc_hash_S18553033 BX921684 Sus Scrofa library (scan) Sus scrofa cDNA clone scan0025.b.20 5prim, mRNA sequence /clone=scan0025.b.20 /clone_end=5prime /gb=BX921684 /gi=90231478 /ug=Ssc.8197 /len=749	4.54044	3.50512	1.65693e-20	2.04957	AM * 0h up vs BMDM * 0h
SNOWBALL_046517_st	046517_st			4.8115	3.77647	1.5093e-12	2.04915	AM * 0h up vs BMDM * 0h
SNOWBALL_027229_st	ATP13A3;027229_st	ATP13A3	ATPase type 13A3	9.60217	8.56744	3.2067e-21	2.04874	AM * 0h up vs BMDM * 0h
SNOWBALL_037612_st	RC3H2;037612_st	RC3H2	ring finger and CCCH-type domains 2	7.84842	6.8141	1.39069e-19	2.04815	AM * 0h up vs BMDM * 0h
SNOWBALL_034859_st	PHTF2;034859_st	PHTF2	putative homeodomain transcription factor 2	6.45418	5.42023	3.60664e-19	2.04763	AM * 0h up vs BMDM * 0h
SNOWBALL_003227_st	SGPP1;003227_st	SGPP1	sphingosine-1-phosphate phosphatase 1	10.3499	9.31609	1.49767e-21	2.04737	AM * 0h up vs BMDM * 0h
SNOWBALL_012996_st	LOC148696;012996_st	LOC148696	hypothetical LOC148696	6.97821	5.94472	5.0973e-13	2.04697	AM * 0h up vs BMDM * 0h
SNOWBALL_018798_st	UBTD2;018798_st	UBTD2	ubiquitin domain containing 2	9.8707	8.83737	1.33968e-22	2.04674	AM * 0h up vs BMDM * 0h
SNOWBALL_038200_st	038200_st			6.02322	4.99008	1.53124e-14	2.04647	AM * 0h up vs BMDM * 0h
SNOWBALL_014841_st	SUPT6H;014841_st	SUPT6H	suppressor of Ty 6 homolog (S. cerevisiae)	9.21612	8.18299	3.04572e-32	2.04646	AM * 0h up vs BMDM * 0h
SNOWBALL_007250_st	PLEKHG6;007250_st	PLEKHG6	pleckstrin homology domain containing, family G (with RhoGef domain) member 6	6.46223	5.42953	8.47615e-25	2.04586	AM * 0h up vs BMDM * 0h
SNOWBALL_038663_st	038663_st			7.72123	6.68853	3.88842e-15	2.04584	AM * 0h up vs BMDM * 0h
SNOWBALL_026477_st	MAP4K4;026477_st	MAP4K4	mitogen-activated protein kinase kinase kinase kinase 4	7.40533	6.37282	1.97839e-18	2.04559	AM * 0h up vs BMDM * 0h
SNOWBALL_015394_st	SFMBT1;015394_st	SFMBT1	Scm-like with four mbt domains 1	6.80524	5.77334	1.47226e-17	2.04472	AM * 0h up vs BMDM * 0h
SNOWBALL_028108_st	SRXN1;028108_st	SRXN1	sulfiredoxin 1	5.47347	4.44169	1.2972e-19	2.04454	AM * 0h up vs BMDM * 0h
SNOWBALL_025301_st	LOC396781;025301_st	LOC396781	Sus scrofa clone IgG49E4 mutated immunoglobulin heavy chain mRNA, partial cds	6.99071	5.95914	5.97697e-05	2.04425	AM * 0h up vs BMDM * 0h
SNOWBALL_044130_st	044130_st			6.24838	5.21695	5.74547e-18	2.04405	AM * 0h up vs BMDM * 0h
SNOWBALL_024798_s_st	LOC100155569;024798_s_st	LOC100155569	PREDICTED: Sus scrofa similar to NHL repeat containing 2 (LOC100155569), mRNA	6.37637	5.34532	2.11993e-24	2.04352	AM * 0h up vs BMDM * 0h
SNOWBALL_008916_st	RLF;008916_st	RLF	rearranged L-myc fusion	8.67668	7.64582	2.52692e-24	2.04325	AM * 0h up vs BMDM * 0h
SNOWBALL_034684_st	HIC2;034684_st	HIC2	hypermethylated in cancer 2	7.11907	6.0883	7.33355e-27	2.04312	AM * 0h up vs BMDM * 0h
SNOWBALL_023886_st	LOC100518633;023886_st	LOC100518633	PREDICTED: Sus scrofa similar to E3 ubiquitin-protein ligase HECW2 (HECT, C2 and WW domain-containing protein 2) (NEDD4-like E3 ubiquitin-protein ligase 2) (LOC100155879), mRNA	5.52649	4.49613	2.13861e-23	2.04253	AM * 0h up vs BMDM * 0h
SNOWBALL_023014_s_st	LRRK2;023014_s_st	LRRK2	leucine-rich repeat kinase 2	9.12637	8.09648	1.97406e-09	2.04186	AM * 0h up vs BMDM * 0h
SNOWBALL_000374_s_st	GCA;000374_s_st	GCA	grancalcin, EF-hand calcium binding protein	9.34652	8.31667	1.2907e-16	2.04181	AM * 0h up vs BMDM * 0h
SNOWBALL_039471_st	LOC100521895;039471_st	LOC100521895	NIPA-like protein 2-like	6.43489	5.40507	2.25456e-14	2.04178	AM * 0h up vs BMDM * 0h
SNOWBALL_027495_st	027495_st		Ssc_hash_S40219832 rpldo0110_k6.y1 ldo Sus scrofa cDNA 5prime, mRNA sequence /clone_end=5prime /gb=EW314739 /gi=182841501 /ug=Ssc.3497 /len=685	5.77056	4.74248	3.72825e-16	2.03931	AM * 0h up vs BMDM * 0h
SNOWBALL_013652_st	CAMK1D;013652_st	CAMK1D	calcium/calmodulin-dependent protein kinase ID	6.18504	5.15707	1.17387e-14	2.03917	AM * 0h up vs BMDM * 0h
SNOWBALL_036927_st	NEAT1;036927_st	NEAT1	Ssc_hash_S19546062 951517 MARC 4PIG Sus scrofa cDNA 5prime, mRNA sequence /clone_end=5prime /gb=CN162158 /gi=46176588 /ug=Ssc.70784 /len=782	10.6669	9.63941	3.51148e-16	2.03844	AM * 0h up vs BMDM * 0h
SNOWBALL_040239_st	ELL;040239_st	ELL	elongation factor RNA polymerase II	8.07141	7.04493	9.57737e-30	2.03704	AM * 0h up vs BMDM * 0h
SNOWBALL_021223_s_st	PDXK;021223_s_st	PDXK	pyridoxal (pyridoxine, vitamin B6) kinase	6.49879	5.473	1.3844e-21	2.03607	AM * 0h up vs BMDM * 0h
SNOWBALL_023338_s_st	CDS2;023338_s_st	CDS2	CDP-diacylglycerol synthase (phosphatidate cytidylyltransferase) 2	6.64944	5.62402	1.09291e-18	2.03555	AM * 0h up vs BMDM * 0h
SNOWBALL_033875_st	MIER3;033875_st	MIER3	mesoderm induction early response 1, family member 3	6.98239	5.95792	6.27693e-20	2.03422	AM * 0h up vs BMDM * 0h
SNOWBALL_005386_st	KLHL29;005386_st	KLHL29	kelch-like 29 (Drosophila)	6.61994	5.5955	2.69324e-19	2.03417	AM * 0h up vs BMDM * 0h
SNOWBALL_032359_st	HIPK2;032359_st	HIPK2	homeodomain interacting protein kinase 2	6.63258	5.60816	1.36075e-14	2.03414	AM * 0h up vs BMDM * 0h
SNOWBALL_006625_st	GCLM;006625_st	GCLM	glutamate-cysteine ligase, modifier subunit	8.89659	7.87293	1.74743e-21	2.03307	AM * 0h up vs BMDM * 0h
SNOWBALL_041820_st	TMEM39A;041820_st	TMEM39A	transmembrane protein 39A	5.55494	4.53169	2.31179e-12	2.03248	AM * 0h up vs BMDM * 0h
SNOWBALL_026976_s_st	PSMC4;026976_s_st	PSMC4	proteasome (prosome, macropain) 26S subunit, ATPase, 4	8.73378	7.71096	2.74355e-15	2.03188	AM * 0h up vs BMDM * 0h
SNOWBALL_023905_st	LOC100521995;023905_st	LOC100521995	PREDICTED: Sus scrofa similar to sperm specific antigen 2 (LOC100155630), mRNA	9.53658	8.51414	1.49798e-27	2.03136	AM * 0h up vs BMDM * 0h
SNOWBALL_038428_st	038428_st			5.37877	4.35709	2.59904e-17	2.0303	AM * 0h up vs BMDM * 0h
SNOWBALL_029760_st	LOC100152161;029760_st	LOC100152161	Ssc_hash_S31114522 1533483 MARC 3PIG Sus scrofa cDNA 5prime, mRNA sequence /clone_end=5prime /gb=DY418360 /gi=87219663 /ug=Ssc.22014 /len=703	9.7613	8.73975	2.7763e-17	2.03009	AM * 0h up vs BMDM * 0h
SNOWBALL_028442_st	028442_st		Ssc_hash_S6064064 MI-P-AY1-nqk-c-07-0-UI.s1 MI-P-AY1 Sus scrofa cDNA clone MI-P-AY1-nqk-c-07-0-UI 3prime, mRNA sequence /clone=MI-P-AY1-nqk-c-07-0-UI /clone_end=3prime /gb=BI400946 /gi=15180007 /ug=Ssc.10399 /len=685	5.98054	4.96008	1.44503e-18	2.02857	AM * 0h up vs BMDM * 0h
SNOWBALL_019911_st	DNAJB9;019911_st	DNAJB9	DnaJ (Hsp40) homolog, subfamily B, member 9	10.0264	9.0061	1.89439e-25	2.02837	AM * 0h up vs BMDM * 0h
SNOWBALL_032138_st	MED29;032138_st	MED29	mediator complex subunit 29	4.2329	3.21265	2.55643e-23	2.02827	AM * 0h up vs BMDM * 0h
SNOWBALL_015636_s_st	LOC100524647;015636_s_st	LOC100524647	TATA element modulatory factor-like	7.82402	6.80408	3.46691e-38	2.02783	AM * 0h up vs BMDM * 0h
SNOWBALL_013916_st	ABHD13;013916_st	ABHD13	abhydrolase domain containing 13	8.7306	7.71084	6.60071e-31	2.02758	AM * 0h up vs BMDM * 0h
SNOWBALL_033556_st	SNTB2;033556_st	SNTB2	syntrophin, beta 2 (dystrophin-associated protein A1, 59kDa, basic component 2)	7.63657	6.61692	8.22391e-16	2.02743	AM * 0h up vs BMDM * 0h
SNOWBALL_018487_s_st	AGFG1;018487_s_st	AGFG1	ArfGAP with FG repeats 1	9.4122	8.39265	2.0247e-15	2.02729	AM * 0h up vs BMDM * 0h
SNOWBALL_030137_st	C5orf41;030137_st	C5orf41	chromosome 5 open reading frame 41	8.3931	7.37384	3.89894e-16	2.02687	AM * 0h up vs BMDM * 0h
SNOWBALL_030159_st	SLC30A1;030159_st	SLC30A1	solute carrier family 30 (zinc transporter), member 1	6.69868	5.67943	5.89724e-14	2.02687	AM * 0h up vs BMDM * 0h
SNOWBALL_032134_st	smcr7l;032134_st	SMCR7L	Smith-Magenis syndrome chromosome region, candidate 7-like	4.51651	3.49764	4.31401e-24	2.02633	AM * 0h up vs BMDM * 0h
SNOWBALL_046444_st	046444_st			6.19987	5.18102	2.37782e-24	2.02631	AM * 0h up vs BMDM * 0h
SNOWBALL_007726_st	SCARNA11;007726_st	SCARNA11	Small Cajal body specific RNA 11 [Source: RFAM;Acc:RF00564]	8.40265	7.38393	5.85362e-21	2.02611	AM * 0h up vs BMDM * 0h
SNOWBALL_017148_s_st	TET1;017148_s_st	TET1	tet oncogene 1	7.03605	6.01757	3.12456e-09	2.02579	AM * 0h up vs BMDM * 0h
SNOWBALL_005256_s_st	SOCS5;005256_s_st	SOCS5	suppressor of cytokine signaling 5	8.43243	7.41417	1.09167e-16	2.02547	AM * 0h up vs BMDM * 0h
SNOWBALL_012159_st	TRIM21;012159_st	TRIM21	tripartite motif containing 21	8.63785	7.61964	5.56639e-13	2.02539	AM * 0h up vs BMDM * 0h
SNOWBALL_041568_st	041568_st			5.45232	4.43429	5.27229e-20	2.02515	AM * 0h up vs BMDM * 0h
SNOWBALL_009336_st	ZNF642;009336_st	ZNF642	zinc finger protein 642	7.52391	6.50592	3.40946e-28	2.02509	AM * 0h up vs BMDM * 0h
SNOWBALL_018022_s_st	LOC100515345;018022_s_st	LOC100515345	Interleukin 8 receptor 2 Fragment [Source:UniProtKB/TrEMBL;Acc:Q9BDS3]	7.01736	5.99955	4.7249e-06	2.02485	AM * 0h up vs BMDM * 0h
SNOWBALL_019327_st	SNORD17;019327_st	SNORD17	Small nucleolar RNA SNORD17 [Source: RFAM;Acc:RF00567]	7.3508	6.33385	7.7003e-12	2.02365	AM * 0h up vs BMDM * 0h
SNOWBALL_035204_st	SLC35B4;035204_st	SLC35B4	solute carrier family 35, member B4	8.59445	7.57768	3.29205e-16	2.02338	AM * 0h up vs BMDM * 0h
SNOWBALL_044621_st	044621_st			6.81239	5.79587	1.08693e-13	2.02304	AM * 0h up vs BMDM * 0h
SNOWBALL_007357_st	LOC100153709;007357_st	LOC100153709	Atrophin-1 Fragment [Source:UniProtKB/TrEMBL;Acc:B5G569]	9.77981	8.76378	2.03281e-23	2.02234	AM * 0h up vs BMDM * 0h
SNOWBALL_016144_st	LMLN;016144_st	LMLN	leishmanolysin-like (metallopeptidase M8 family)	6.40594	5.38994	3.05878e-20	2.02231	AM * 0h up vs BMDM * 0h
SNOWBALL_004033_st	RC3H2;004033_st	RC3H2	ring finger and CCCH-type domains 2	9.97329	8.95732	8.23389e-33	2.02225	AM * 0h up vs BMDM * 0h
SNOWBALL_019928_s_st	MIR29A;019928_s_st	MIR29A	microRNA 29a	4.23105	3.2153	2.89888e-10	2.02196	AM * 0h up vs BMDM * 0h
SNOWBALL_039546_st	PHACTR2;039546_st	PHACTR2	phosphatase and actin regulator 2	5.96505	4.95114	1.554e-11	2.01938	AM * 0h up vs BMDM * 0h
SNOWBALL_001599_st	CD55;001599_st	CD55	CD55 molecule, decay accelerating factor for complement (Cromer blood group)	10.3905	9.37694	7.94221e-10	2.01895	AM * 0h up vs BMDM * 0h
SNOWBALL_015524_st	KCTD6;015524_st	KCTD6	potassium channel tetramerisation domain containing 6	8.55688	7.54376	1.05053e-21	2.01826	AM * 0h up vs BMDM * 0h
SNOWBALL_007239_st	LLPH;007239_st	LLPH	LLP homolog, long-term synaptic facilitation (Aplysia)	8.40084	7.3879	7.57136e-19	2.01801	AM * 0h up vs BMDM * 0h
SNOWBALL_015396_st	ITIH3;015396_st	ITIH3	inter-alpha (globulin) inhibitor H3	7.46551	6.45411	1.36363e-05	2.01587	AM * 0h up vs BMDM * 0h
SNOWBALL_022127_st	AKAP13;022127_st	AKAP13	A kinase (PRKA) anchor protein 13	9.80987	8.79857	3.87667e-19	2.01573	AM * 0h up vs BMDM * 0h
SNOWBALL_017169_s_st	CC2D2A;017169_s_st	CC2D2A	coiled-coil and C2 domain containing 2A	4.0289	3.01839	4.38359e-13	2.01462	AM * 0h up vs BMDM * 0h
SNOWBALL_008678_st	CCDC163P;008678_st	CCDC163P	coiled-coil domain containing 163, pseudogene	6.57634	5.56618	9.39828e-15	2.01413	AM * 0h up vs BMDM * 0h
SNOWBALL_002154_st	NHSL1;002154_st	NHSL1	NHS-like 1	7.0762	6.06608	1.07096e-19	2.01408	AM * 0h up vs BMDM * 0h
SNOWBALL_019396_s_st	LOC100151979;019396_s_st	LOC100151979	extracellular sulfatase Sulf-2-like	6.19469	5.1852	6.66096e-15	2.0132	AM * 0h up vs BMDM * 0h
SNOWBALL_005380_st	5S_rRNA;005380_st	5S_rRNA	5S ribosomal RNA [Source: RFAM;Acc:RF00001]	5.36527	4.35581	3.34334e-10	2.01316	AM * 0h up vs BMDM * 0h
SNOWBALL_027204_st	SLC9A6;027204_st	SLC9A6	solute carrier family 9 (sodium/hydrogen exchanger), member 6	9.25865	8.24945	3.34241e-25	2.01278	AM * 0h up vs BMDM * 0h
SNOWBALL_025459_st	025459_st		Sus scrofa mRNA, clone:PBL010067B01, expressed in periphral blood mononuclear cell	7.91704	6.90825	7.17257e-13	2.01223	AM * 0h up vs BMDM * 0h
SNOWBALL_007813_st	USP18;007813_st	USP18	ubiquitin specific peptidase 18	7.82169	6.81336	3.32622e-05	2.01158	AM * 0h up vs BMDM * 0h
SNOWBALL_025601_st	ATP11A;025601_st	ATP11A	ATPase, class VI, type 11A	9.41313	8.40525	7.81541e-20	2.01096	AM * 0h up vs BMDM * 0h
SNOWBALL_010819_st	ARID3B;010819_st	ARID3B	AT rich interactive domain 3B (BRIGHT-like)	7.5418	6.53465	3.72112e-39	2.00994	AM * 0h up vs BMDM * 0h
SNOWBALL_004901_st	LOC100516603;004901_st	LOC100516603	lysine-specific demethylase 3A-like	7.26367	6.25668	1.20183e-28	2.00972	AM * 0h up vs BMDM * 0h
SNOWBALL_034692_s_st	LOC100520726;034692_s_st	LOC100520726	Ssc_hash_S31125030 1553296 MARC 3PIG Sus scrofa cDNA 5prime, mRNA sequence /clone_end=5prime /gb=DY428868 /gi=87230171 /ug=Ssc.56179 /len=660	5.81814	4.81122	1.06616e-07	2.00962	AM * 0h up vs BMDM * 0h
SNOWBALL_005801_st	CD84;005801_st	CD84	CD84 molecule	10.7023	9.69565	5.29549e-16	2.00917	AM * 0h up vs BMDM * 0h
SNOWBALL_002114_st	UTRN;002114_st	UTRN	utrophin	8.21191	7.20547	3.28456e-16	2.00895	AM * 0h up vs BMDM * 0h
SNOWBALL_013455_st	CUBN;013455_st	CUBN	cubilin (intrinsic factor-cobalamin receptor)	6.80732	5.80097	1.0943e-12	2.00881	AM * 0h up vs BMDM * 0h
SNOWBALL_007349_st	EPS8;007349_st	EPS8	epidermal growth factor receptor pathway substrate 8	8.63163	7.62541	3.1677e-07	2.00863	AM * 0h up vs BMDM * 0h
SNOWBALL_021132_st	SOCS1;021132_st	SOCS1	suppressor of cytokine signaling 1	6.66076	5.65463	3.13875e-08	2.00852	AM * 0h up vs BMDM * 0h
SNOWBALL_042599_st	EDARADD;042599_st	EDARADD	EDAR-associated death domain	7.20167	6.1975	3.38306e-28	2.00579	AM * 0h up vs BMDM * 0h
SNOWBALL_000352_st	NFKB2;000352_st	NFKB2	nuclear factor of kappa light polypeptide gene enhancer in B-cells 2 (p49/p100)	7.69152	6.68745	3.22943e-19	2.00564	AM * 0h up vs BMDM * 0h
SNOWBALL_023868_s_st	SNX25;023868_s_st	SNX25	sorting nexin 25	6.78752	5.78371	1.33969e-11	2.00529	AM * 0h up vs BMDM * 0h
mmu-mir-505_x_st	Mir505;mmu-mir-505_x_st	Mir505	MI0004706	6.16565	5.16196	1.2364e-14	2.00513	AM * 0h up vs BMDM * 0h
SNOWBALL_016760_s_st	FICD;016760_s_st	FICD	FIC domain containing	8.41589	7.41279	3.10378e-16	2.0043	AM * 0h up vs BMDM * 0h
SNOWBALL_032389_st	LOC706022;032389_st	LOC706022	Ssc_hash_S23695306 1103785 MARC 4PIG Sus scrofa cDNA 5prime, mRNA sequence /clone_end=5prime /gb=DN106409 /gi=59781672 /ug=Ssc.38372 /len=772	7.05156	6.04917	8.07973e-26	2.00331	AM * 0h up vs BMDM * 0h
SNOWBALL_021826_s_st	TMEM51;021826_s_st	TMEM51	transmembrane protein 51	6.65205	5.65054	3.18111e-19	2.00208	AM * 0h up vs BMDM * 0h
SNOWBALL_013681_x_st	MIR23B;013681_x_st	MIR23B	microRNA 23b	3.67545	2.6745	8.03404e-09	2.00132	AM * 0h up vs BMDM * 0h
SNOWBALL_000633_st	SAA1;000633_st	SAA1	serum amyloid A1	7.27723	6.27637	9.52577e-05	2.00119	AM * 0h up vs BMDM * 0h
SNOWBALL_002255_st	TRMT11;002255_st	TRMT11	tRNA methyltransferase 11 homolog (S. cerevisiae)	6.71089	5.71029	2.7412e-26	2.00083	AM * 0h up vs BMDM * 0h
SNOWBALL_025587_st	RFFL;025587_st	RFFL	ring finger and FYVE-like domain containing 1	8.44981	7.44946	8.20416e-10	2.00048	AM * 0h up vs BMDM * 0h
SNOWBALL_003881_st	SNORA30;003881_st	SNORA30	Small nucleolar RNA SNORA30/SNORA37 family [Source: RFAM;Acc:RF00415]	5.09619	6.09658	1.71443e-08	-2.00055	AM * 0h down vs BMDM * 0h
SNOWBALL_012934_st	CENPL;012934_st	CENPL	centromere protein L	4.65041	5.6514	1.33349e-26	-2.00136	AM * 0h down vs BMDM * 0h
SNOWBALL_009205_st	ATP13A2;009205_st	ATP13A2	ATPase type 13A2	6.9563	7.958	2.33378e-19	-2.00236	AM * 0h down vs BMDM * 0h
SNOWBALL_047468_st	ATP2B1;047468_st	ATP2B1	ATPase, Ca++ transporting, plasma membrane 1	7.06221	8.06432	6.37947e-15	-2.00293	AM * 0h down vs BMDM * 0h
SNOWBALL_031427_st	Slc8a1;031427_st	SLC8A1	solute carrier family 8 (sodium/calcium exchanger), member 1	3.05734	4.06017	2.26209e-15	-2.00392	AM * 0h down vs BMDM * 0h
SNOWBALL_017709_st	CCDC115;017709_st	CCDC115	coiled-coil domain containing 115	6.78746	7.79064	9.64404e-22	-2.00441	AM * 0h down vs BMDM * 0h
SNOWBALL_035774_st	PB103351.00.0;035774_st	PB103351.00.0	Ssc_hash_S39868600 rpigca0_004071.y1 clu Sus scrofa cDNA 5prime, mRNA sequence /clone_end=5prime /gb=EV963682 /gi=178498211 /ug=Ssc.63008 /len=563	5.61807	6.62154	1.94208e-17	-2.00481	AM * 0h down vs BMDM * 0h
SNOWBALL_033964_s_st	SCARA3;033964_s_st	SCARA3	scavenger receptor class A, member 3	6.02973	7.03428	2.89557e-22	-2.00631	AM * 0h down vs BMDM * 0h
SNOWBALL_005995_s_st	PRRX1;005995_s_st	PRRX1	paired related homeobox 1	5.33335	6.33794	4.48061e-08	-2.00637	AM * 0h down vs BMDM * 0h
SNOWBALL_023834_st	LOC100516118;023834_st	LOC100516118	PREDICTED: Sus scrofa similar to Palmitoyltransferase ZDHHC2 (Zinc finger DHHC domain-containing protein 2) (DHHC-2) (LOC100155681), mRNA	5.19502	6.19966	3.13323e-08	-2.00644	AM * 0h down vs BMDM * 0h
SNOWBALL_000330_st	DLG5;000330_st	DLG5	discs, large homolog 5 (Drosophila)	5.63771	6.64243	1.77009e-19	-2.00656	AM * 0h down vs BMDM * 0h
SNOWBALL_027644_st	FAM20C;027644_st	FAM20C	family with sequence similarity 20, member C	5.13019	6.13562	6.58248e-18	-2.00753	AM * 0h down vs BMDM * 0h
SNOWBALL_040843_st	GLIS3;040843_st	GLIS3	GLIS family zinc finger 3	6.43877	7.44427	1.50277e-11	-2.00764	AM * 0h down vs BMDM * 0h
SNOWBALL_021475_s_st	RNASEH2B;021475_s_st	RNASEH2B	ribonuclease H2, subunit B	7.75778	8.76344	6.17623e-18	-2.00787	AM * 0h down vs BMDM * 0h
SNOWBALL_003259_st	FRMD5;003259_st	FRMD5	FERM domain containing 5	5.31177	6.31751	2.09279e-25	-2.00797	AM * 0h down vs BMDM * 0h
SNOWBALL_003023_st	TOMM20L;003023_st	TOMM20L	translocase of outer mitochondrial membrane 20 homolog (yeast)-like	5.72552	6.73221	1.02324e-15	-2.0093	AM * 0h down vs BMDM * 0h
SNOWBALL_030675_st	ZFP90;030675_st	ZFP90	zinc finger protein 90 homolog (mouse)	4.17565	5.18298	1.18641e-17	-2.01019	AM * 0h down vs BMDM * 0h
SNOWBALL_022348_st	C12H13orf34;022348_st	C12H13orf34	Sus scrofa mRNA, clone:OVRM10072H12, expressed in ovary	7.23528	8.24335	8.31695e-23	-2.01122	AM * 0h down vs BMDM * 0h
SNOWBALL_002681_st	FKBP3;002681_st	FKBP3	FK506 binding protein 3, 25kDa	7.56568	8.57452	1.20132e-24	-2.01229	AM * 0h down vs BMDM * 0h
ssc-mir-181b-1_x_st	MIR181B1;ssc-mir-181b-1_x_st	MIR181B1	MI0013107	4.93623	5.94515	3.85788e-05	-2.0124	AM * 0h down vs BMDM * 0h
SNOWBALL_013810_st	ITM2B;013810_st	ITM2B	integral membrane protein 2B	10.5477	11.5567	2.72893e-34	-2.01257	AM * 0h down vs BMDM * 0h
SNOWBALL_024944_st	TBC1D12;024944_st	TBC1D12	TBC1 domain family, member 12	5.11122	6.12161	9.20074e-21	-2.01446	AM * 0h down vs BMDM * 0h
SNOWBALL_024602_s_st	PPP1R3C;024602_s_st	PPP1R3C	protein phosphatase 1, regulatory (inhibitor) subunit 3C	6.03869	7.05007	8.72601e-07	-2.01585	AM * 0h down vs BMDM * 0h
SNOWBALL_018275_s_st	COL6A3;018275_s_st	COL6A3	collagen, type VI, alpha 3	5.66557	6.67699	1.56662e-09	-2.0159	AM * 0h down vs BMDM * 0h
SNOWBALL_000551_st	GNAS;000551_st	GNAS	GNAS complex locus	11.4526	12.4642	0	-2.01611	AM * 0h down vs BMDM * 0h
SNOWBALL_027191_st	LOC100520245;027191_st	LOC100520245	Ssc_hash_S40037808 reru15c_g13.y1 eru Sus scrofa cDNA 5prime, mRNA sequence /clone_end=5prime /gb=EW132715 /gi=182457707 /ug=Ssc.948 /len=648	8.21215	9.22378	9.59463e-17	-2.0162	AM * 0h down vs BMDM * 0h
SNOWBALL_024611_st	IFIT3;024611_st	IFIT3	interferon-induced protein with tetratricopeptide repeats 3	9.26077	10.2728	5.00619e-06	-2.01671	AM * 0h down vs BMDM * 0h
SNOWBALL_003007_s_st	SLC38A6;003007_s_st	SLC38A6	solute carrier family 38, member 6	9.79816	10.8107	1.07351e-23	-2.01749	AM * 0h down vs BMDM * 0h
SNOWBALL_039878_st	PLD3;039878_st	PLD3	phospholipase D family, member 3	9.22295	10.2376	3.49336e-22	-2.02038	AM * 0h down vs BMDM * 0h
SNOWBALL_047385_st	RAD51L3;047385_st	RAD51L3	RAD51-like 3 (S. cerevisiae)	6.37391	7.38869	2.83541e-23	-2.02059	AM * 0h down vs BMDM * 0h
SNOWBALL_009569_x_st	HIST1H2BN;009569_x_st	HIST1H2BN	histone cluster 1, H2bn	9.79321	10.8085	5.68159e-30	-2.02126	AM * 0h down vs BMDM * 0h
SNOWBALL_017365_s_st	IFIT1;017365_s_st	IFIT1	interferon-induced protein with tetratricopeptide repeats 1	6.36	7.3753	0.0035143	-2.02133	AM * 0h down vs BMDM * 0h
SNOWBALL_021254_s_st	B3GALNT1;021254_s_st	B3GALNT1	beta-1,3-N-acetylgalactosaminyltransferase 1 (globoside blood group)	3.51375	4.52943	1.03208e-22	-2.02185	AM * 0h down vs BMDM * 0h
SNOWBALL_028556_st	VPS4B;028556_st	VPS4B	vacuolar protein sorting 4 homolog B (S. cerevisiae)	5.93937	6.95524	7.59379e-18	-2.02212	AM * 0h down vs BMDM * 0h
SNOWBALL_025462_st	LOC781420;025462_st	LOC781420	Sus scrofa mRNA, clone:PBL010063B05, expressed in periphral blood mononuclear cell	5.72782	6.74437	2.39379e-21	-2.02307	AM * 0h down vs BMDM * 0h
SNOWBALL_041619_st	041619_st			2.89186	3.90853	1.16275e-18	-2.02324	AM * 0h down vs BMDM * 0h
SNOWBALL_038006_st	038006_st			4.38475	5.40193	7.08608e-15	-2.02395	AM * 0h down vs BMDM * 0h
SNOWBALL_006548_st	IGSF3;006548_st	IGSF3	immunoglobulin superfamily, member 3	6.1108	7.12833	2.0881e-24	-2.02445	AM * 0h down vs BMDM * 0h
SNOWBALL_017053_st	KIAA1598;017053_st	KIAA1598	KIAA1598	8.44108	9.45888	2.91179e-14	-2.02482	AM * 0h down vs BMDM * 0h
SNOWBALL_006596_st	ADORA3;006596_st	ADORA3	adenosine A3 receptor	6.59357	7.61153	6.73787e-10	-2.02506	AM * 0h down vs BMDM * 0h
SNOWBALL_027516_st	DPYSL3;027516_st	DPYSL3	dihydropyrimidinase-like 3	3.9592	4.97755	6.16958e-12	-2.0256	AM * 0h down vs BMDM * 0h
SNOWBALL_018272_st	DNER;018272_st	DNER	delta/notch-like EGF repeat containing	4.57689	5.59541	1.62079e-10	-2.02584	AM * 0h down vs BMDM * 0h
SNOWBALL_038120_st	FLRT2;038120_st	FLRT2	fibronectin leucine rich transmembrane protein 2	4.20455	5.2235	5.00457e-25	-2.02645	AM * 0h down vs BMDM * 0h
SNOWBALL_019673_st	EXOC4;019673_st	EXOC4	exocyst complex component 4	8.95432	9.97351	9.33231e-17	-2.02678	AM * 0h down vs BMDM * 0h
SNOWBALL_021968_s_st	ILKAP;021968_s_st	ILKAP	integrin-linked kinase-associated serine/threonine phosphatase	7.14552	8.16529	3.54008e-21	-2.0276	AM * 0h down vs BMDM * 0h
SNOWBALL_000329_st	DLG5;000329_st	DLG5	discs, large homolog 5 (Drosophila)	6.54268	7.56273	3.66177e-15	-2.02799	AM * 0h down vs BMDM * 0h
SNOWBALL_022005_s_st	RABL3;022005_s_st	RABL3	RAB, member of RAS oncogene family-like 3	7.78732	8.80753	2.09982e-34	-2.0282	AM * 0h down vs BMDM * 0h
SNOWBALL_022454_st	FBXO40;022454_st	FBXO40	F-box protein 40	6.18328	7.20361	3.01585e-16	-2.02839	AM * 0h down vs BMDM * 0h
SNOWBALL_023053_s_st	CYTH4;023053_s_st	CYTH4	cytohesin 4	8.8286	9.8492	2.33424e-13	-2.02876	AM * 0h down vs BMDM * 0h
SNOWBALL_002770_s_st	FBN1;002770_s_st	FBN1	fibrillin 1	4.36977	5.39048	1.54218e-07	-2.02893	AM * 0h down vs BMDM * 0h
SNOWBALL_000546_st	GNAS;000546_st	GNAS	GNAS complex locus	5.24947	6.27025	0.00010481	-2.02901	AM * 0h down vs BMDM * 0h
SNOWBALL_002446_st	GTF3C6;002446_st	GTF3C6	general transcription factor IIIC, polypeptide 6, alpha 35kDa	7.89314	8.91402	8.99977e-17	-2.02915	AM * 0h down vs BMDM * 0h
SNOWBALL_040263_st	CCDC91;040263_st	CCDC91	coiled-coil domain containing 91	5.44776	6.46913	1.39669e-16	-2.02985	AM * 0h down vs BMDM * 0h
SNOWBALL_047487_st	ATP2B1;047487_st	ATP2B1	ATPase, Ca++ transporting, plasma membrane 1	8.57382	9.59535	8.35181e-34	-2.03008	AM * 0h down vs BMDM * 0h
SNOWBALL_045522_st	045522_st			3.62634	4.64794	4.64142e-21	-2.03017	AM * 0h down vs BMDM * 0h
SNOWBALL_006350_st	ALG14;006350_st	ALG14	asparagine-linked glycosylation 14 homolog (S. cerevisiae)	6.14134	7.16395	9.25448e-22	-2.03159	AM * 0h down vs BMDM * 0h
SNOWBALL_024290_st	LOC100154448;024290_st	LOC100154448	PREDICTED: Sus scrofa similar to tyrosylprotein sulfotransferase 2 (LOC100154448), mRNA	7.63811	8.66105	2.15656e-17	-2.03206	AM * 0h down vs BMDM * 0h
SNOWBALL_013352_st	ZNF367;013352_st	ZNF367	zinc finger protein 367	5.95222	6.9754	6.3312e-26	-2.03239	AM * 0h down vs BMDM * 0h
SNOWBALL_020516_st	AFF2;020516_st	AFF2	AF4/FMR2 family, member 2	5.97699	7.00059	5.2917e-17	-2.03299	AM * 0h down vs BMDM * 0h
SNOWBALL_013971_st	LOC100518987;013971_st	LOC100518987	transcription factor Dp-1-like	6.35694	7.38069	2.03752e-12	-2.0332	AM * 0h down vs BMDM * 0h
SNOWBALL_001442_st	HSD17B8;001442_st	HSD17B8	OTTSUSG00000001394 hydroxysteroid (17-beta) dehydrogenase 8	7.01507	8.03926	2.4355e-30	-2.03383	AM * 0h down vs BMDM * 0h
SNOWBALL_001618_s_st	AMELX;001618_s_st	AMELX	amelogenin, X-linked	6.99157	8.01622	0.00287139	-2.03446	AM * 0h down vs BMDM * 0h
SNOWBALL_035696_st	SKP2;035696_st	SKP2	S-phase kinase-associated protein 2 (p45)	7.08536	8.11028	2.51977e-09	-2.03484	AM * 0h down vs BMDM * 0h
SNOWBALL_035753_st	ATP6V0A2;035753_st	ATP6V0A2	ATPase, H+ transporting, lysosomal V0 subunit a2	4.89126	5.91666	5.98001e-18	-2.03552	AM * 0h down vs BMDM * 0h
SNOWBALL_029111_st	SCN2B;029111_st	SCN2B	sodium channel, voltage-gated, type II, beta	4.03849	5.06439	2.76984e-21	-2.03623	AM * 0h down vs BMDM * 0h
SNOWBALL_035413_st	CSF3R;035413_st	CSF3R	colony stimulating factor 3 receptor (granulocyte)	9.109	10.1352	1.48693e-09	-2.03667	AM * 0h down vs BMDM * 0h
SNOWBALL_024530_s_st	LOC100520936;024530_s_st	LOC100520936	PREDICTED: Sus scrofa similar to Uncharacterized protein C1orf96 (LOC100151847), mRNA	6.81001	7.83707	2.23922e-16	-2.03786	AM * 0h down vs BMDM * 0h
SNOWBALL_000350_st	SCD;000350_st	SCD	stearoyl-CoA desaturase (delta-9-desaturase)	8.67542	9.70251	8.15772e-09	-2.03791	AM * 0h down vs BMDM * 0h
SNOWBALL_026546_st	LPCAT2;026546_st	LPCAT2	lysophosphatidylcholine acyltransferase 2	5.37737	6.40467	3.98368e-20	-2.0382	AM * 0h down vs BMDM * 0h
SNOWBALL_032280_st	Rgs17;032280_st	RGS17	regulator of G-protein signaling 17	3.50348	4.53096	7.47658e-09	-2.03846	AM * 0h down vs BMDM * 0h
SNOWBALL_013800_st	ALG5;013800_st	ALG5	asparagine-linked glycosylation 5, dolichyl-phosphate beta-glucosyltransferase homolog (S. cerevisiae)	7.71346	8.74104	6.90734e-26	-2.03859	AM * 0h down vs BMDM * 0h
SNOWBALL_018815_st	KCNIP1;018815_st	KCNIP1	Kv channel interacting protein 1	4.9511	5.97919	7.54284e-06	-2.03932	AM * 0h down vs BMDM * 0h
SNOWBALL_011568_st	MND1;011568_st	MND1	meiotic nuclear divisions 1 homolog (S. cerevisiae)	4.75032	5.77863	4.28579e-24	-2.03963	AM * 0h down vs BMDM * 0h
SNOWBALL_019205_st	PIGU;019205_st	PIGU	phosphatidylinositol glycan anchor biosynthesis, class U	9.26173	10.2906	4.08935e-31	-2.04043	AM * 0h down vs BMDM * 0h
SNOWBALL_009792_st	HIST1H4C;009792_st	HIST1H4C	histone cluster 1, H4c	10.2482	11.2771	7.20137e-10	-2.04054	AM * 0h down vs BMDM * 0h
SNOWBALL_038164_st	SLC39A10;038164_st	SLC39A10	solute carrier family 39 (zinc transporter), member 10	6.23627	7.26638	4.87472e-15	-2.04218	AM * 0h down vs BMDM * 0h
SNOWBALL_018588_st	SKP2;018588_st	SKP2	S-phase kinase-associated protein 2 (p45)	7.4025	8.43281	7.7243e-10	-2.04246	AM * 0h down vs BMDM * 0h
SNOWBALL_017006_s_st	IFIT3;017006_s_st	IFIT3	interferon-induced protein with tetratricopeptide repeats 3	8.59487	9.62583	2.88826e-05	-2.04339	AM * 0h down vs BMDM * 0h
SNOWBALL_043929_st	043929_st			6.1728	7.20386	2.33853e-05	-2.04353	AM * 0h down vs BMDM * 0h
SNOWBALL_004502_st	TMC7;004502_st	TMC7	transmembrane channel-like 7	5.1778	6.20917	2.5826e-13	-2.04397	AM * 0h down vs BMDM * 0h
SNOWBALL_034509_st	LOC100517322;034509_st	LOC100517322	Ssc_hash_S23764797 1122631 MARC 4PIG Sus scrofa cDNA 3prime, mRNA sequence /clone_end=3prime /gb=DN122416 /gi=59816695 /ug=Ssc.55032 /len=851	3.76365	4.79594	1.20603e-24	-2.04526	AM * 0h down vs BMDM * 0h
SNOWBALL_002720_st	LOC100523225;002720_st	LOC100523225	Zinc finger protein GLIS3 (GLI-similar 3)(Zinc finger protein 515) [Source:UniProtKB/Swiss-Prot;Acc:Q8NEA6]	6.55566	7.59159	1.03594e-11	-2.05044	AM * 0h down vs BMDM * 0h
SNOWBALL_016528_s_st	RFC5;016528_s_st	RFC5	replication factor C (activator 1) 5, 36.5kDa	7.70766	8.74381	8.76184e-27	-2.05075	AM * 0h down vs BMDM * 0h
SNOWBALL_000829_st	ADHFE1;000829_st	ADHFE1	alcohol dehydrogenase, iron containing, 1	5.17593	6.21275	5.98496e-16	-2.0517	AM * 0h down vs BMDM * 0h
SNOWBALL_024967_st	ADAM8;024967_st	ADAM8	ADAM metallopeptidase domain 8	6.96403	8.00171	6.82649e-11	-2.05293	AM * 0h down vs BMDM * 0h
SNOWBALL_028174_st	LOC100518898;028174_st	LOC100518898	Ssc_hash_S18555551 BX924202 Sus Scrofa library (scan) Sus scrofa cDNA clone scan0013.c.22 5prim, mRNA sequence /clone=scan0013.c.22 /clone_end=5prime /gb=BX924202 /gi=90231311 /ug=Ssc.8331 /len=832	7.87641	8.91412	2.96122e-25	-2.05298	AM * 0h down vs BMDM * 0h
SNOWBALL_020996_s_st	RAD18;020996_s_st	RAD18	RAD18 homolog (S. cerevisiae)	6.54243	7.58023	4.36253e-19	-2.0531	AM * 0h down vs BMDM * 0h
SNOWBALL_023826_s_st	PSD3;023826_s_st	PSD3	pleckstrin and Sec7 domain containing 3	6.10416	7.14223	4.78744e-12	-2.05348	AM * 0h down vs BMDM * 0h
SNOWBALL_039917_st	039917_st			4.56163	5.59972	1.0263e-20	-2.05352	AM * 0h down vs BMDM * 0h
SNOWBALL_011707_st	LOC100523981;011707_st	LOC100523981	cGMP-specific 3',5'-cyclic phosphodiesterase-like	4.80203	5.84025	7.26083e-14	-2.05369	AM * 0h down vs BMDM * 0h
SNOWBALL_017676_st	ZRANB3;017676_st	ZRANB3	zinc finger, RAN-binding domain containing 3	5.70362	6.74194	2.97598e-29	-2.05384	AM * 0h down vs BMDM * 0h
SNOWBALL_032180_st	032180_st		Ssc_hash_S26733533 AJ944515 CSEQRAN17 Sus scrofa cDNA clone C0007318e17 5prime, mRNA sequence /clone=C0007318e17 /clone_end=5prime /gb=AJ944515 /gi=74361257 /ug=Ssc.37310 /len=648	6.445	7.48338	2.5287e-17	-2.05392	AM * 0h down vs BMDM * 0h
SNOWBALL_004534_st	GTF2I;004534_st	GTF2I	general transcription factor IIi	8.88127	9.91981	2.7753e-19	-2.05415	AM * 0h down vs BMDM * 0h
SNOWBALL_010499_st	PSME1;010499_st	PSME1	proteasome (prosome, macropain) activator subunit 1 (PA28 alpha)	8.61996	9.65858	1.50605e-17	-2.05426	AM * 0h down vs BMDM * 0h
SNOWBALL_033084_st	033084_st		Ssc_hash_S31123501 1550692 MARC 3PIG Sus scrofa cDNA 5prime, mRNA sequence /clone_end=5prime /gb=DY427339 /gi=87228642 /ug=Ssc.43932 /len=695	5.96603	7.00473	1.32839e-12	-2.05439	AM * 0h down vs BMDM * 0h
SNOWBALL_046092_st	SLC8A1;046092_st	SLC8A1	solute carrier family 8 (sodium/calcium exchanger), member 1	4.21283	5.2516	1.52466e-23	-2.05448	AM * 0h down vs BMDM * 0h
SNOWBALL_025833_st	WFDC2;025833_st	WFDC2	WAP four-disulfide core domain 2	8.27978	9.31888	4.58648e-23	-2.05496	AM * 0h down vs BMDM * 0h
SNOWBALL_046563_st	046563_st			5.38001	6.41932	8.50863e-13	-2.05524	AM * 0h down vs BMDM * 0h
SNOWBALL_014188_s_st	SLC9A3R1;014188_s_st	SLC9A3R1	solute carrier family 9 (sodium/hydrogen exchanger), member 3 regulator 1	6.99907	8.03911	1.89221e-20	-2.05629	AM * 0h down vs BMDM * 0h
SNOWBALL_032140_st	SAMD4A;032140_st	SAMD4A	sterile alpha motif domain containing 4A	5.97388	7.01408	2.53292e-13	-2.05652	AM * 0h down vs BMDM * 0h
SNOWBALL_001679_st	PRRG1;001679_st	PRRG1	proline rich Gla (G-carboxyglutamic acid) 1	4.89636	5.93702	3.52469e-09	-2.05716	AM * 0h down vs BMDM * 0h
SNOWBALL_025608_st	LOC100507392;025608_st	LOC100507392	Sus scrofa mRNA, clone:OVRM10206F12, expressed in ovary	5.79865	6.83954	1.32889e-09	-2.05749	AM * 0h down vs BMDM * 0h
SNOWBALL_016340_s_st	MSRA;016340_s_st	MSRA	methionine sulfoxide reductase A	6.96584	8.00687	2.35943e-14	-2.05769	AM * 0h down vs BMDM * 0h
SNOWBALL_021275_s_st	ANG1;021275_s_st	ANG1	Sus scrofa angiogenin (ANG1), mRNA	7.68866	8.73001	9.27836e-10	-2.05814	AM * 0h down vs BMDM * 0h
SNOWBALL_014394_st	PSMC3IP;014394_st	PSMC3IP	PSMC3 interacting protein	5.42336	6.46486	1.43329e-23	-2.05837	AM * 0h down vs BMDM * 0h
SNOWBALL_047692_st	RCSD1;047692_st	RCSD1	RCSD domain containing 1	3.43268	4.47419	3.29315e-14	-2.05838	AM * 0h down vs BMDM * 0h
SNOWBALL_007094_st	ESPL1;007094_st	ESPL1	extra spindle pole bodies homolog 1 (S. cerevisiae)	5.81296	6.85458	8.31975e-16	-2.05854	AM * 0h down vs BMDM * 0h
SNOWBALL_003134_st	SLC38A6;003134_st	SLC38A6	solute carrier family 38, member 6	9.20232	10.2444	2.01679e-16	-2.05915	AM * 0h down vs BMDM * 0h
SNOWBALL_003791_s_st	ODF2;003791_s_st	ODF2	outer dense fiber of sperm tails 2	6.86311	7.90521	7.50605e-29	-2.05923	AM * 0h down vs BMDM * 0h
SNOWBALL_020308_st	CHIC1;020308_st	CHIC1	cysteine-rich hydrophobic domain 1	5.48489	6.52701	5.19017e-15	-2.05926	AM * 0h down vs BMDM * 0h
SNOWBALL_022762_s_st	0610007P14RIK;022762_s_st	0610007P14RIK	Sus scrofa hypothetical LOC100312958 (0610007P14RIK), mRNA	11.0233	12.0663	4.85092e-21	-2.06064	AM * 0h down vs BMDM * 0h
SNOWBALL_015017_st	C17orf49;015017_st	C17orf49	chromosome 17 open reading frame 49	6.87202	7.91532	1.20607e-38	-2.06094	AM * 0h down vs BMDM * 0h
SNOWBALL_007705_s_st	ATP2B1;007705_s_st	ATP2B1	ATPase, Ca++ transporting, plasma membrane 1	10.3053	11.349	1.79761e-33	-2.06159	AM * 0h down vs BMDM * 0h
SNOWBALL_013428_st	PIP5K2A;013428_st	PIP5K2A	phosphatidylinositol-5-phosphate 4-kinase, type II, alpha [Source:HGNC Symbol;Acc:8997]	8.48438	9.52875	4.46513e-29	-2.06246	AM * 0h down vs BMDM * 0h
SNOWBALL_014527_st	COPZ2;014527_st	COPZ2	coatomer protein complex, subunit zeta 2	6.57251	7.61732	2.467e-13	-2.0631	AM * 0h down vs BMDM * 0h
SNOWBALL_025715_st	ATP2B4;025715_st	ATP2B4	ATPase, Ca++ transporting, plasma membrane 4	4.30508	5.35004	2.18268e-15	-2.0633	AM * 0h down vs BMDM * 0h
SNOWBALL_018699_st	DEPDC1B;018699_st	DEPDC1B	DEP domain containing 1B	4.70119	5.74654	5.8644e-14	-2.06386	AM * 0h down vs BMDM * 0h
SNOWBALL_035154_st	BARD1;035154_st	BARD1	BRCA1 associated RING domain 1	2.55698	3.60251	2.36809e-28	-2.06412	AM * 0h down vs BMDM * 0h
SNOWBALL_020036_s_st	LOC100511486;020036_s_st	LOC100511486	hypothetical LOC100511486	11.802	12.8481	4.45281e-28	-2.06499	AM * 0h down vs BMDM * 0h
SNOWBALL_029458_st	DCLK2;029458_st	DCLK2	doublecortin-like kinase 2	4.62188	5.66844	1.01083e-18	-2.0656	AM * 0h down vs BMDM * 0h
SNOWBALL_036881_st	FOXO3;036881_st	FOXO3	forkhead box O3	5.56884	6.6156	5.16597e-24	-2.06589	AM * 0h down vs BMDM * 0h
SNOWBALL_022814_s_st	PEBP4;022814_s_st	PEBP4	phosphatidylethanolamine-binding protein 4	4.76993	5.8169	7.30464e-08	-2.06619	AM * 0h down vs BMDM * 0h
SNOWBALL_010582_st	EGLN3;010582_st	EGLN3	egl nine homolog 3 (C. elegans)	9.01039	10.058	9.83522e-07	-2.06711	AM * 0h down vs BMDM * 0h
SNOWBALL_002002_st	F8;002002_st	F8	coagulation factor VIII, procoagulant component	4.5273	5.57497	3.53123e-32	-2.06718	AM * 0h down vs BMDM * 0h
SNOWBALL_006090_st	SELP;006090_st	SELP	selectin P (granule membrane protein 140kDa, antigen CD62)	5.33607	6.38379	1.59725e-12	-2.06725	AM * 0h down vs BMDM * 0h
SNOWBALL_003044_st	TGM5;003044_st	TGM5	transglutaminase 5	5.08796	6.13578	8.22117e-08	-2.0674	AM * 0h down vs BMDM * 0h
SNOWBALL_000555_s_st	GNAS;000555_s_st	GNAS	GNAS complex locus	6.75171	7.80022	9.66409e-37	-2.06839	AM * 0h down vs BMDM * 0h
SNOWBALL_001163_s_st	TUBB_2;001163_s_st	TUBB_2	OTTSUSG00000001294 tubulin, beta polypeptide	11.6678	12.7163	3.74606e-30	-2.0684	AM * 0h down vs BMDM * 0h
SNOWBALL_014232_st	CCDC46;014232_st	CCDC46	coiled-coil domain containing 46 [Source:HGNC Symbol;Acc:28514]	5.89736	6.94662	1.60251e-13	-2.06946	AM * 0h down vs BMDM * 0h
SNOWBALL_030118_st	KLF7;030118_st	KLF7	Kruppel-like factor 7 (ubiquitous)	4.45966	5.50931	6.87765e-32	-2.07004	AM * 0h down vs BMDM * 0h
SNOWBALL_011677_st	NUDT9;011677_st	NUDT9	nudix (nucleoside diphosphate linked moiety X)-type motif 9	9.37298	10.4227	2.79451e-17	-2.07014	AM * 0h down vs BMDM * 0h
SNOWBALL_027759_st	DHCR7;027759_st	DHCR7	7-dehydrocholesterol reductase	5.38905	6.43878	1.8557e-23	-2.07014	AM * 0h down vs BMDM * 0h
SNOWBALL_007388_st	TSPAN11;007388_st	TSPAN11	tetraspanin 11	5.9328	6.98294	1.91676e-16	-2.07073	AM * 0h down vs BMDM * 0h
SNOWBALL_008126_st	HCST;008126_st	HCST	hematopoietic cell signal transducer	8.63967	9.69063	1.23461e-10	-2.07191	AM * 0h down vs BMDM * 0h
SNOWBALL_031014_st	SRGAP3;031014_st	SRGAP3	SLIT-ROBO Rho GTPase activating protein 3	5.3931	6.44451	2.0572e-11	-2.07255	AM * 0h down vs BMDM * 0h
SNOWBALL_030192_st	LOC100520746;030192_st	LOC100520746	Ssc_hash_S18381845 932728 MARC 4PIG Sus scrofa cDNA 5prime, mRNA sequence /clone_end=5prime /gb=CK461961 /gi=40833242 /ug=Ssc.24628 /len=851	4.95284	6.00462	1.54244e-25	-2.07308	AM * 0h down vs BMDM * 0h
SNOWBALL_030129_st	SMAD2;030129_st	SMAD2	SMAD family member 2	8.23526	9.28708	7.95567e-16	-2.07313	AM * 0h down vs BMDM * 0h
SNOWBALL_001515_st	GSTZ1;001515_st	GSTZ1	glutathione transferase zeta 1	4.90492	5.95689	7.13583e-21	-2.07337	AM * 0h down vs BMDM * 0h
SNOWBALL_011652_st	LOC100524325;011652_st	LOC100524325	cGMP-dependent 3prime,5prime-cyclic phosphodiesterase 5A Fragment [Source:UniProtKB/TrEMBL;Acc:A8DRG4]//cGMP-dependent 3',5'-cyclic phosphodiesterase 5A Fragment [Source:UniProtKB/TrEMBL;Acc:A8DRG4]	5.08724	6.13977	1.52208e-18	-2.07417	AM * 0h down vs BMDM * 0h
SNOWBALL_001974_st	CETN2;001974_st	CETN2	centrin, EF-hand protein, 2	7.6788	8.73162	3.82709e-29	-2.07457	AM * 0h down vs BMDM * 0h
SNOWBALL_037816_st	LOC533821;037816_st	LOC533821	hypothetical LOC533821	7.0934	8.14641	2.21476e-31	-2.07485	AM * 0h down vs BMDM * 0h
SNOWBALL_015964_s_st	MAGEF1;015964_s_st	MAGEF1	melanoma antigen family F, 1	5.5539	6.60755	2.15174e-22	-2.07578	AM * 0h down vs BMDM * 0h
SNOWBALL_011436_st	STBD1;011436_st	STBD1	starch binding domain 1	7.64043	8.69465	1.07957e-10	-2.07659	AM * 0h down vs BMDM * 0h
SNOWBALL_003177_st	CDKN3;003177_st	CDKN3	cyclin-dependent kinase inhibitor 3	6.40068	7.45561	6.62414e-19	-2.07762	AM * 0h down vs BMDM * 0h
SNOWBALL_012636_st	GLCCI1;012636_st	GLCCI1	glucocorticoid induced transcript 1	6.51534	7.57092	6.94482e-17	-2.07855	AM * 0h down vs BMDM * 0h
SNOWBALL_012707_st	ATXN7L1;012707_st	ATXN7L1	ataxin 7-like 1	7.1037	8.16023	3.79292e-24	-2.07993	AM * 0h down vs BMDM * 0h
SNOWBALL_027532_st	MCCC2;027532_st	MCCC2	methylcrotonoyl-CoA carboxylase 2 (beta)	8.0903	9.14846	7.37281e-24	-2.08227	AM * 0h down vs BMDM * 0h
SNOWBALL_013501_st	GALT;013501_st	GALT	galactose-1-phosphate uridylyltransferase	7.41727	8.47582	1.00466e-17	-2.08283	AM * 0h down vs BMDM * 0h
SNOWBALL_006605_st	BCAR3;006605_st	BCAR3	breast cancer anti-estrogen resistance 3	7.0214	8.08074	1.14548e-11	-2.08398	AM * 0h down vs BMDM * 0h
SNOWBALL_019741_st	TSGA14;019741_st	TSGA14	testis specific, 14	5.88779	6.94748	1.52747e-26	-2.08448	AM * 0h down vs BMDM * 0h
SNOWBALL_003574_st	HINT2;003574_st	HINT2	histidine triad nucleotide binding protein 2	7.57919	8.6394	4.54128e-31	-2.08524	AM * 0h down vs BMDM * 0h
SNOWBALL_045154_st	CPEB1;045154_st	CPEB1	cytoplasmic polyadenylation element binding protein 1	3.47661	4.537	1.38598e-19	-2.0855	AM * 0h down vs BMDM * 0h
SNOWBALL_035490_st	FBXL2;035490_st	FBXL2	F-box and leucine-rich repeat protein 2	6.1846	7.24505	3.53646e-20	-2.08558	AM * 0h down vs BMDM * 0h
SNOWBALL_030032_st	GAS2L3;030032_st	GAS2L3	growth arrest-specific 2 like 3	5.0935	6.15431	5.28336e-09	-2.08611	AM * 0h down vs BMDM * 0h
SNOWBALL_025468_s_st	PHYH;025468_s_st	PHYH	phytanoyl-CoA 2-hydroxylase	8.90667	9.96772	3.41262e-08	-2.08645	AM * 0h down vs BMDM * 0h
SNOWBALL_039478_st	AKAP5;039478_st	AKAP5	A kinase (PRKA) anchor protein 5	2.84805	3.91006	5.04701e-09	-2.08783	AM * 0h down vs BMDM * 0h
SNOWBALL_000864_s_st	RAG1AP1;000864_s_st	RAG1AP1	OTTSUSG00000001806 recombination activating gene 1 activating protein 1	7.03005	8.09211	6.45704e-36	-2.0879	AM * 0h down vs BMDM * 0h
SNOWBALL_004253_st	TTYH3;004253_st	TTYH3	tweety homolog 3 (Drosophila)	8.885	9.9472	1.19903e-16	-2.08811	AM * 0h down vs BMDM * 0h
SNOWBALL_016497_s_st	BRI3BP;016497_s_st	BRI3BP	BRI3 binding protein	7.6995	8.7618	4.47019e-08	-2.08824	AM * 0h down vs BMDM * 0h
SNOWBALL_042865_st	SCMH1;042865_st	SCMH1	sex comb on midleg homolog 1 (Drosophila)	3.53422	4.5966	3.15273e-20	-2.08837	AM * 0h down vs BMDM * 0h
SNOWBALL_006196_st	TTF2;006196_st	TTF2	transcription termination factor, RNA polymerase II	7.79495	8.8582	2.78061e-25	-2.08963	AM * 0h down vs BMDM * 0h
SNOWBALL_010267_st	ACAN;010267_st	ACAN	aggrecan	4.99277	6.05669	2.43434e-07	-2.0906	AM * 0h down vs BMDM * 0h
SNOWBALL_000545_s_st	GNAS;000545_s_st	GNAS	GNAS complex locus	8.16603	9.23074	4.93431e-18	-2.09176	AM * 0h down vs BMDM * 0h
SNOWBALL_008091_st	ZFP14;008091_st	ZFP14	zinc finger protein 14 homolog (mouse)	4.1781	5.2432	1.15814e-16	-2.09232	AM * 0h down vs BMDM * 0h
SNOWBALL_007699_st	CRELD2;007699_st	CRELD2	cysteine-rich with EGF-like domains 2	7.02231	8.08771	2.96419e-20	-2.09275	AM * 0h down vs BMDM * 0h
SNOWBALL_021317_s_st	NEDD9;021317_s_st	NEDD9	neural precursor cell expressed, developmentally down-regulated 9	6.70287	7.76875	2.53593e-10	-2.09346	AM * 0h down vs BMDM * 0h
SNOWBALL_000299_s_st	EPIM;000299_s_st	EPIM	OTTSUSG00000001604 epimorphin	7.47167	8.53773	1.29145e-22	-2.09371	AM * 0h down vs BMDM * 0h
SNOWBALL_034502_st	SCARA3;034502_st	SCARA3	scavenger receptor class A, member 3	6.45577	7.52216	6.95292e-25	-2.09418	AM * 0h down vs BMDM * 0h
SNOWBALL_016668_s_st	COMT;016668_s_st	COMT	catechol-O-methyltransferase	9.72137	10.7879	8.40779e-45	-2.09445	AM * 0h down vs BMDM * 0h
SNOWBALL_010551_st	IFI27;010551_st	IFI27	interferon, alpha-inducible protein 27	5.67631	6.7438	2.04981e-07	-2.09579	AM * 0h down vs BMDM * 0h
SNOWBALL_018117_st	EEF1B2;018117_st	EEF1B2	eukaryotic translation elongation factor 1 beta 2	9.71739	10.7857	4.64203e-33	-2.09699	AM * 0h down vs BMDM * 0h
SNOWBALL_014517_st	CCL14;014517_st	CCL14	chemokine (C-C motif) ligand 14	6.55243	7.62078	1.41976e-06	-2.09703	AM * 0h down vs BMDM * 0h
SNOWBALL_027748_st	DNM3;027748_st	DNM3	dynamin 3	3.3059	4.37441	2.02667e-22	-2.09726	AM * 0h down vs BMDM * 0h
SNOWBALL_011376_s_st	KLF3;011376_s_st	KLF3	Kruppel-like factor 3 (basic)	9.01271	10.0824	1.48205e-20	-2.09893	AM * 0h down vs BMDM * 0h
SNOWBALL_020617_st	IDS;020617_st	IDS	iduronate 2-sulfatase	8.21762	9.28956	4.78901e-32	-2.10226	AM * 0h down vs BMDM * 0h
SNOWBALL_007465_st	DCN;007465_st	DCN	decorin	4.49127	5.56335	5.15135e-07	-2.10247	AM * 0h down vs BMDM * 0h
SNOWBALL_006793_st	CSNK1E;006793_st	CSNK1E	casein kinase 1, epsilon	7.84974	8.92188	1.28963e-18	-2.10255	AM * 0h down vs BMDM * 0h
SNOWBALL_031194_st	031194_st		Ssc_hash_S19539424 942824 MARC 4PIG Sus scrofa cDNA 5prime, mRNA sequence /clone_end=5prime /gb=CN155520 /gi=46169950 /ug=Ssc.30344 /len=766	3.38187	4.45405	3.17959e-19	-2.10262	AM * 0h down vs BMDM * 0h
SNOWBALL_034482_st	APLP2;034482_st	APLP2	amyloid beta (A4) precursor-like protein 2	5.71628	6.78916	1.11799e-17	-2.10363	AM * 0h down vs BMDM * 0h
SNOWBALL_030183_st	SLC25A10;030183_st	SLC25A10	solute carrier family 25 (mitochondrial carrier; dicarboxylate transporter), member 10	7.46677	8.54008	2.44376e-23	-2.10426	AM * 0h down vs BMDM * 0h
SNOWBALL_002375_st	C6orf182;002375_st	C6orf182	Cep57-related protein (Centrosomal protein of 57 kDa-related protein)(Cep57R) [Source:UniProtKB/Swiss-Prot;Acc:Q8IYX8]	4.60128	5.6748	6.60571e-19	-2.10456	AM * 0h down vs BMDM * 0h
SNOWBALL_001532_s_st	GAB1;001532_s_st	GAB1	GRB2-associated binding protein 1	5.14818	6.22181	2.65867e-12	-2.10472	AM * 0h down vs BMDM * 0h
SNOWBALL_002040_st	LOC100516120;002040_st	LOC100516120	ribonuclease T2-like	9.30755	10.3815	3.82129e-24	-2.10514	AM * 0h down vs BMDM * 0h
SNOWBALL_001613_s_st	MID1;001613_s_st	MID1	midline 1 (Opitz/BBB syndrome)	2.7492	3.82327	1.74752e-09	-2.10537	AM * 0h down vs BMDM * 0h
SNOWBALL_005958_st	LOC100515079;005958_st	LOC100515079	ras GTPase-activating-like protein IQGAP3-like	5.33682	6.41119	1.14937e-24	-2.1058	AM * 0h down vs BMDM * 0h
SNOWBALL_037135_st	TOPBP1;037135_st	TOPBP1	topoisomerase (DNA) II binding protein 1	7.33604	8.41261	1.34342e-23	-2.10902	AM * 0h down vs BMDM * 0h
SNOWBALL_028233_st	ARL15;028233_st	ARL15	ADP-ribosylation factor-like 15	6.47209	7.5492	8.72831e-18	-2.10981	AM * 0h down vs BMDM * 0h
SNOWBALL_001799_s_st	TBC1D8B;001799_s_st	TBC1D8B	TBC1 domain family, member 8B (with GRAM domain)	3.98098	5.05829	1.07729e-18	-2.1101	AM * 0h down vs BMDM * 0h
SNOWBALL_023122_s_st	TNFSF12;023122_s_st	TNFSF12	tumor necrosis factor (ligand) superfamily, member 12	6.87262	7.952	1.87468e-20	-2.11314	AM * 0h down vs BMDM * 0h
SNOWBALL_025518_s_st	PCNA;025518_s_st	PCNA	proliferating cell nuclear antigen	6.80448	7.88433	2.99593e-12	-2.11381	AM * 0h down vs BMDM * 0h
SNOWBALL_002921_st	CATSPER2;002921_st	CATSPER2	cation channel, sperm associated 2	3.99872	5.07898	2.83772e-23	-2.11441	AM * 0h down vs BMDM * 0h
SNOWBALL_022452_st	ENOSF1;022452_st	ENOSF1	enolase superfamily member 1	6.47267	7.55305	1.04755e-17	-2.11459	AM * 0h down vs BMDM * 0h
SNOWBALL_009123_st	EPB41L3;009123_st	EPB41L3	erythrocyte membrane protein band 4.1-like 3	7.76223	8.84331	1.36116e-16	-2.11562	AM * 0h down vs BMDM * 0h
SNOWBALL_032263_st	TRAIP;032263_st	TRAIP	TRAF interacting protein	6.51793	7.59971	3.95012e-15	-2.11664	AM * 0h down vs BMDM * 0h
SNOWBALL_012704_st	ST14;012704_st	ST14	suppression of tumorigenicity 14 (colon carcinoma)	6.65194	7.73375	8.57543e-13	-2.11668	AM * 0h down vs BMDM * 0h
SNOWBALL_001441_s_st	HSD17B8;001441_s_st	HSD17B8	OTTSUSG00000001394 hydroxysteroid (17-beta) dehydrogenase 8	7.83458	8.91657	1.53351e-25	-2.11696	AM * 0h down vs BMDM * 0h
SNOWBALL_013525_st	PDSS1;013525_st	PDSS1	prenyl (decaprenyl) diphosphate synthase, subunit 1	7.31874	8.40125	1.96227e-15	-2.11773	AM * 0h down vs BMDM * 0h
SNOWBALL_008347_st	BCAT2;008347_st	BCAT2	branched chain amino-acid transaminase 2, mitochondrial	8.21188	9.29446	1.0991e-33	-2.11782	AM * 0h down vs BMDM * 0h
SNOWBALL_016949_st	ACTA2;016949_st	ACTA2	actin, alpha 2, smooth muscle, aorta	5.47681	6.55972	8.38922e-12	-2.1183	AM * 0h down vs BMDM * 0h
SNOWBALL_005696_st	DECR1;005696_st	DECR1	2,4-dienoyl CoA reductase 1, mitochondrial	9.2194	10.3051	6.1835e-26	-2.12237	AM * 0h down vs BMDM * 0h
SNOWBALL_001654_st	PHKA2;001654_st	PHKA2	phosphorylase kinase, alpha 2 (liver)	6.04842	7.13436	4.23701e-25	-2.12275	AM * 0h down vs BMDM * 0h
SNOWBALL_020643_st	SSR4;020643_st	SSR4	signal sequence receptor, delta (translocon-associated protein delta)	8.31594	9.40251	1.66341e-32	-2.12368	AM * 0h down vs BMDM * 0h
SNOWBALL_018695_st	FGF18;018695_st	FGF18	fibroblast growth factor 18	5.361	6.44758	4.59337e-14	-2.1237	AM * 0h down vs BMDM * 0h
SNOWBALL_026308_st	ORC6;026308_st	ORC6	origin recognition complex, subunit 6	6.87267	7.95954	7.23103e-26	-2.12414	AM * 0h down vs BMDM * 0h
SNOWBALL_047579_st	TRIM37;047579_st	TRIM37	tripartite motif containing 37	5.58013	6.66757	1.19332e-16	-2.12496	AM * 0h down vs BMDM * 0h
SNOWBALL_005917_s_st	FCRL1;005917_s_st	FCRL1	Fc receptor-like 1	4.93065	6.01873	6.19061e-10	-2.1259	AM * 0h down vs BMDM * 0h
SNOWBALL_005041_st	DYNC2LI1;005041_st	DYNC2LI1	dynein, cytoplasmic 2, light intermediate chain 1	4.36919	5.45736	3.98789e-14	-2.12605	AM * 0h down vs BMDM * 0h
SNOWBALL_043673_st	PRSS57;043673_st	PRSS57	protease, serine, 57	5.83689	6.92597	3.52923e-15	-2.12738	AM * 0h down vs BMDM * 0h
SNOWBALL_022771_s_st	HSD17B12;022771_s_st	HSD17B12	hydroxysteroid (17-beta) dehydrogenase 12	9.46404	10.5535	2.75004e-19	-2.12788	AM * 0h down vs BMDM * 0h
SNOWBALL_001118_st	NRM;001118_st	NRM	OTTSUSG00000001291 nurim (nuclear envelope membrane protein)	6.63675	7.72633	1.17751e-21	-2.12812	AM * 0h down vs BMDM * 0h
SNOWBALL_005714_st	WWP1;005714_st	WWP1	WW domain containing E3 ubiquitin protein ligase 1	7.88577	8.97626	4.3229e-24	-2.12946	AM * 0h down vs BMDM * 0h
SNOWBALL_024454_st	LOC100157023;024454_st	LOC100157023	PREDICTED: Sus scrofa similar to nudix-type motif 13 (LOC100157023), mRNA	6.87367	7.9644	9.40842e-21	-2.12982	AM * 0h down vs BMDM * 0h
SNOWBALL_003121_st	PPIL5;003121_st	PPIL5	peptidylprolyl isomerase (cyclophilin)-like 5 [Source:HGNC Symbol;Acc:19742]	6.50103	7.59264	5.43418e-25	-2.13111	AM * 0h down vs BMDM * 0h
SNOWBALL_010651_st	RAD51L1;010651_st	RAD51L1	RAD51-like 1 (S. cerevisiae)	5.95455	7.04735	6.27666e-16	-2.13287	AM * 0h down vs BMDM * 0h
SNOWBALL_001531_s_st	GAB1;001531_s_st	GAB1	GRB2-associated binding protein 1	5.51046	6.60333	2.75015e-16	-2.13298	AM * 0h down vs BMDM * 0h
SNOWBALL_020042_st	PRPS2;020042_st	PRPS2	phosphoribosyl pyrophosphate synthetase 2	7.61945	8.71241	4.01269e-09	-2.13312	AM * 0h down vs BMDM * 0h
SNOWBALL_032556_st	LOC534672;032556_st	LOC534672	Ssc_hash_S16350558 AU296156 full-length enriched pig cDNA library, main and accessory olfactory bulb Sus scrofa cDNA clone olf_061_A06 5prime, mRNA sequence /clone=olf_061_A06 /clone_end=5prime /gb=AU296156 /gi=32948719 /ug=Ssc.39745 /len=653	7.18349	8.27654	5.02862e-23	-2.13325	AM * 0h down vs BMDM * 0h
SNOWBALL_007321_st	NCAPD2;007321_st	NCAPD2	non-SMC condensin I complex, subunit D2	6.55812	7.65119	1.1767e-21	-2.13328	AM * 0h down vs BMDM * 0h
SNOWBALL_014134_s_st	SLC26A11;014134_s_st	SLC26A11	solute carrier family 26, member 11	7.77086	8.86523	4.86245e-15	-2.1352	AM * 0h down vs BMDM * 0h
SNOWBALL_004315_st	LOC100520898;004315_st	LOC100520898	protein CASP-like	8.63001	9.72479	8.52391e-24	-2.1358	AM * 0h down vs BMDM * 0h
SNOWBALL_011066_st	U6;011066_st	U6	U6 spliceosomal RNA [Source: RFAM;Acc:RF00026]	4.56059	5.65561	2.07442e-06	-2.13617	AM * 0h down vs BMDM * 0h
SNOWBALL_042340_s_st	ZFYVE1;042340_s_st	ZFYVE1	zinc finger, FYVE domain containing 1	5.39595	6.49167	3.48296e-16	-2.1372	AM * 0h down vs BMDM * 0h
SNOWBALL_002518_st	TPM1;002518_st	TPM1	tropomyosin 1 (alpha)	4.45917	5.55509	2.00799e-08	-2.13748	AM * 0h down vs BMDM * 0h
SNOWBALL_038144_st	CPEB1;038144_st	CPEB1	cytoplasmic polyadenylation element binding protein 1	3.38767	4.48478	1.80417e-21	-2.13926	AM * 0h down vs BMDM * 0h
SNOWBALL_010897_st	TDP1;010897_st	TDP1	tyrosyl-DNA phosphodiesterase 1	5.69483	6.79222	9.19844e-30	-2.13968	AM * 0h down vs BMDM * 0h
SNOWBALL_023281_s_st	SLC26A11;023281_s_st	SLC26A11	solute carrier family 26, member 11	6.28655	7.38449	7.89621e-10	-2.14048	AM * 0h down vs BMDM * 0h
SNOWBALL_023572_st	POLA1;023572_st	POLA1	polymerase (DNA directed), alpha 1, catalytic subunit	5.92502	7.02325	2.3729e-20	-2.14092	AM * 0h down vs BMDM * 0h
SNOWBALL_046781_st	MBNL3;046781_st	MBNL3	muscleblind-like 3 (Drosophila)	7.52939	8.62768	6.48522e-15	-2.14099	AM * 0h down vs BMDM * 0h
SNOWBALL_020814_st	KLHL13;020814_st	KLHL13	kelch-like 13 (Drosophila)	4.86528	5.96447	9.45996e-09	-2.14235	AM * 0h down vs BMDM * 0h
SNOWBALL_009164_st	PIK3CD;009164_st	PIK3CD	phosphoinositide-3-kinase, catalytic, delta polypeptide	6.50419	7.6045	4.8667e-15	-2.144	AM * 0h down vs BMDM * 0h
SNOWBALL_018515_st	INPP5D;018515_st	INPP5D	inositol polyphosphate-5-phosphatase, 145kDa	8.18372	9.28457	6.60196e-18	-2.14481	AM * 0h down vs BMDM * 0h
SNOWBALL_017448_st	DNAJC9;017448_st	DNAJC9	DnaJ (Hsp40) homolog, subfamily C, member 9	6.9172	8.01828	7.35823e-22	-2.14515	AM * 0h down vs BMDM * 0h
SNOWBALL_018199_st	TMEM106C;018199_st	TMEM106C	transmembrane protein 106C	5.61307	6.71493	2.39812e-30	-2.14631	AM * 0h down vs BMDM * 0h
SNOWBALL_014598_st	LOC100515167;014598_st	LOC100515167	RAD52 motif-containing protein 1-like	4.70061	5.80296	7.40477e-20	-2.14704	AM * 0h down vs BMDM * 0h
SNOWBALL_030795_st	CEP135;030795_st	CEP135	centrosomal protein 135kDa	4.56146	5.66422	1.40722e-22	-2.14765	AM * 0h down vs BMDM * 0h
SNOWBALL_008910_st	AK5;008910_st	AK5	adenylate kinase 5	4.44644	5.5495	2.08735e-07	-2.1481	AM * 0h down vs BMDM * 0h
SNOWBALL_010743_st	C14orf143;010743_st	C14orf143	EF-hand domain-containing protein C14orf143 [Source:UniProtKB/Swiss-Prot;Acc:Q9BUY7]	5.45314	6.55643	1.02689e-07	-2.14844	AM * 0h down vs BMDM * 0h
SNOWBALL_015764_st	PRICKLE2;015764_st	PRICKLE2	prickle homolog 2 (Drosophila)	5.95953	7.06302	1.08273e-24	-2.14874	AM * 0h down vs BMDM * 0h
SNOWBALL_047253_st	LOC100514337;047253_st	LOC100514337	PML-RARA-regulated adapter molecule 1-like	7.31582	8.42015	2.73765e-08	-2.15	AM * 0h down vs BMDM * 0h
SNOWBALL_015641_st	SUCLG2;015641_st	SUCLG2	succinate-CoA ligase, GDP-forming, beta subunit	8.23066	9.33512	1.11222e-26	-2.15018	AM * 0h down vs BMDM * 0h
SNOWBALL_040572_st	LOC522146;040572_st	LOC522146	cytochrome P450, family 2, subfamily C, polypeptide 19-like	6.20506	7.30971	7.79813e-06	-2.15047	AM * 0h down vs BMDM * 0h
SNOWBALL_010266_st	HDDC3;010266_st	HDDC3	HD domain containing 3	8.06743	9.17297	7.21622e-25	-2.15179	AM * 0h down vs BMDM * 0h
SNOWBALL_001115_s_st	TUBB_1;001115_s_st	TUBB_1	OTTSUSG00000001295 tubulin, beta polypeptide	11.3755	12.4826	1.00195e-34	-2.15418	AM * 0h down vs BMDM * 0h
SNOWBALL_034752_st	TOPBP1;034752_st	TOPBP1	topoisomerase (DNA) II binding protein 1	8.11725	9.22568	7.32595e-22	-2.1561	AM * 0h down vs BMDM * 0h
SNOWBALL_022482_st	ST6GAL1;022482_st	ST6GAL1	ST6 beta-galactosamide alpha-2,6-sialyltranferase 1	8.5156	9.62424	4.04925e-09	-2.15642	AM * 0h down vs BMDM * 0h
SNOWBALL_024073_st	LOC100155348;024073_st	LOC100155348	PREDICTED: Sus scrofa similar to MGC152473 protein (LOC100155348), mRNA	7.25013	8.35892	3.34742e-10	-2.15663	AM * 0h down vs BMDM * 0h
SNOWBALL_005029_st	ARHGAP25;005029_st	ARHGAP25	Rho GTPase activating protein 25	8.42989	9.53898	4.56239e-12	-2.15709	AM * 0h down vs BMDM * 0h
SNOWBALL_000559_st	GNAS;000559_st	GNAS	GNAS complex locus	11.0573	12.167	0	-2.15789	AM * 0h down vs BMDM * 0h
SNOWBALL_042586_st	CENPM;042586_st	CENPM	centromere protein M	6.15681	7.26692	4.93934e-28	-2.15862	AM * 0h down vs BMDM * 0h
SNOWBALL_005092_s_st	LOC100525394;005092_s_st	LOC100525394	cysteine-rich motor neuron 1 protein-like	5.26821	6.3786	1.14739e-06	-2.15903	AM * 0h down vs BMDM * 0h
SNOWBALL_036919_st	CLSPN;036919_st	CLSPN	claspin	4.17979	5.2902	5.14166e-22	-2.15906	AM * 0h down vs BMDM * 0h
SNOWBALL_016508_st	PEBP1;016508_st	PEBP1	phosphatidylethanolamine binding protein 1	8.15502	9.26563	4.87885e-24	-2.15936	AM * 0h down vs BMDM * 0h
SNOWBALL_013453_st	NEBL;013453_st	NEBL	nebulette	5.54508	6.65583	3.06731e-18	-2.15958	AM * 0h down vs BMDM * 0h
SNOWBALL_018238_st	SESTD1;018238_st	SESTD1	SEC14 and spectrin domains 1	7.52225	8.6333	2.58226e-17	-2.16002	AM * 0h down vs BMDM * 0h
SNOWBALL_033620_st	CCDC149;033620_st	CCDC149	coiled-coil domain containing 149	4.73736	5.84869	1.69068e-21	-2.16045	AM * 0h down vs BMDM * 0h
SNOWBALL_014044_st	SPRY2;014044_st	SPRY2	sprouty homolog 2 (Drosophila)	6.67287	7.78431	9.45372e-21	-2.16061	AM * 0h down vs BMDM * 0h
SNOWBALL_002650_st	BCKDHB;002650_st	BCKDHB	branched chain keto acid dehydrogenase E1, beta polypeptide	4.88176	5.9933	1.52697e-30	-2.16075	AM * 0h down vs BMDM * 0h
SNOWBALL_027560_st	PLXNB2;027560_st	PLXNB2	plexin B2	7.05725	8.16879	1.96234e-37	-2.16076	AM * 0h down vs BMDM * 0h
SNOWBALL_045786_st	045786_st			3.25306	4.36548	3.08191e-33	-2.16209	AM * 0h down vs BMDM * 0h
SNOWBALL_003300_st	LRRC28;003300_st	LRRC28	leucine rich repeat containing 28	9.36847	10.4832	2.86059e-32	-2.1655	AM * 0h down vs BMDM * 0h
SNOWBALL_021835_st	LOC100511381;021835_st	LOC100511381	Sus scrofa mRNA, clone:DCI010055D03, expressed in dendritic cells (immature)	4.77185	5.88664	5.08863e-16	-2.16563	AM * 0h down vs BMDM * 0h
SNOWBALL_019144_s_st	SIRPB2;019144_s_st	SIRPB2	signal-regulatory protein beta 2	4.94497	6.05982	5.31335e-09	-2.16573	AM * 0h down vs BMDM * 0h
SNOWBALL_037982_st	GTF2E1;037982_st	GTF2E1	general transcription factor IIE, polypeptide 1, alpha 56kDa	9.36661	10.4817	5.34824e-27	-2.1661	AM * 0h down vs BMDM * 0h
SNOWBALL_027749_st	ZNF703;027749_st	ZNF703	zinc finger protein 703	7.35052	8.46634	7.41886e-12	-2.16718	AM * 0h down vs BMDM * 0h
SNOWBALL_026454_st	CLN8;026454_st	CLN8	ceroid-lipofuscinosis, neuronal 8 (epilepsy, progressive with mental retardation)	8.47687	9.59344	6.75483e-22	-2.16831	AM * 0h down vs BMDM * 0h
SNOWBALL_003944_s_st	LOC100521708;003944_s_st	LOC100521708	aldehyde dehydrogenase X, mitochondrial-like	5.47315	6.59057	1.09022e-26	-2.16958	AM * 0h down vs BMDM * 0h
SNOWBALL_016912_s_st	LOC785540;016912_s_st	LOC785540	cytochrome P450, family 2, subfamily C, polypeptide 19-like	6.64335	7.76145	7.61169e-09	-2.1706	AM * 0h down vs BMDM * 0h
SNOWBALL_003927_st	CORO2A;003927_st	CORO2A	coronin, actin binding protein, 2A	5.27142	6.39093	1.56057e-21	-2.17273	AM * 0h down vs BMDM * 0h
SNOWBALL_034444_st	CD276;034444_st	CD276	CD276 molecule	5.47423	6.59484	2.04351e-24	-2.17438	AM * 0h down vs BMDM * 0h
SNOWBALL_001620_st	AMELX;001620_st	AMELX	amelogenin, X-linked	3.72644	4.84734	9.14788e-07	-2.17483	AM * 0h down vs BMDM * 0h
SNOWBALL_019043_st	NANP;019043_st	NANP	N-acetylneuraminic acid phosphatase	7.35005	8.47257	1.3943e-20	-2.17728	AM * 0h down vs BMDM * 0h
SNOWBALL_005967_st	UCK2;005967_st	UCK2	uridine-cytidine kinase 2	6.10687	7.22974	7.28938e-10	-2.17779	AM * 0h down vs BMDM * 0h
SNOWBALL_008638_st	SCMH1;008638_st	SCMH1	sex comb on midleg homolog 1 (Drosophila)	5.94877	7.07184	1.20721e-25	-2.1781	AM * 0h down vs BMDM * 0h
SNOWBALL_020945_s_st	GPX4;020945_s_st	GPX4	glutathione peroxidase 4 (phospholipid hydroperoxidase)	9.55785	10.681	1.29041e-35	-2.17819	AM * 0h down vs BMDM * 0h
SNOWBALL_000025_st	SMPDL3A;000025_st	SMPDL3A	sphingomyelin phosphodiesterase, acid-like 3A	11.7195	12.843	1.40973e-35	-2.17883	AM * 0h down vs BMDM * 0h
SNOWBALL_021395_s_st	LOC100515367;021395_s_st	LOC100515367	Sus scrofa mRNA, clone:MLN010035A06, expressed in mesenteric lymph nodes	5.34443	6.46859	1.80659e-12	-2.17974	AM * 0h down vs BMDM * 0h
SNOWBALL_022767_st	PECR;022767_st	PECR	peroxisomal trans-2-enoyl-CoA reductase	8.40591	9.53033	7.32896e-15	-2.18014	AM * 0h down vs BMDM * 0h
SNOWBALL_031202_st	CTC1;031202_st	CTC1	CTS telomere maintenance complex component 1	5.84033	6.96481	1.07438e-23	-2.18023	AM * 0h down vs BMDM * 0h
SNOWBALL_003922_st	FAM125B;003922_st	FAM125B	family with sequence similarity 125, member B	5.98989	7.1145	1.2673e-32	-2.18043	AM * 0h down vs BMDM * 0h
SNOWBALL_010702_st	C14orf145;010702_st	C14orf145	Uncharacterized protein C14orf145 [Source:UniProtKB/Swiss-Prot;Acc:Q6ZU80]	6.00098	7.12575	3.25294e-29	-2.18067	AM * 0h down vs BMDM * 0h
SNOWBALL_036637_st	Dvir\GJ14580;036637_st	Dvir\GJ14580	Ssc_hash_S40156760 rhyp15c_e21.y1 hyp Sus scrofa cDNA 5prime, mRNA sequence /clone_end=5prime /gb=EW251667 /gi=182485077 /ug=Ssc.68227 /len=580	4.26481	5.39032	1.61507e-12	-2.18179	AM * 0h down vs BMDM * 0h
SNOWBALL_009682_st	ACOT13;009682_st	ACOT13	acyl-CoA thioesterase 13	6.80967	7.93665	9.5027e-20	-2.18401	AM * 0h down vs BMDM * 0h
SNOWBALL_021208_st	LOC100288415;021208_st	LOC100288415	Sus scrofa clone gT207 T cell receptor beta mRNA, partial cds	4.89906	6.02645	2.41274e-13	-2.18463	AM * 0h down vs BMDM * 0h
SNOWBALL_004690_st	CENPP;004690_st	CENPP	centromere protein P	6.64519	7.77309	8.89346e-16	-2.1854	AM * 0h down vs BMDM * 0h
SNOWBALL_017849_s_st	CYBRD1;017849_s_st	CYBRD1	cytochrome b reductase 1	7.65918	8.78717	4.99925e-28	-2.18554	AM * 0h down vs BMDM * 0h
SNOWBALL_024361_st	LOC100157987;024361_st	LOC100157987	PREDICTED: Sus scrofa similar to Zinc finger protein 38 (LOC100157987), mRNA	4.03694	5.16542	1.07399e-10	-2.18629	AM * 0h down vs BMDM * 0h
SNOWBALL_023189_s_st	ACTA2;023189_s_st	ACTA2	actin, alpha 2, smooth muscle, aorta	6.06024	7.18973	5.80235e-13	-2.18781	AM * 0h down vs BMDM * 0h
SNOWBALL_031181_st	PDE4D;031181_st	PDE4D	phosphodiesterase 4D, cAMP-specific	3.40334	4.53336	6.36347e-15	-2.18862	AM * 0h down vs BMDM * 0h
SNOWBALL_037096_st	RFX2;037096_st	RFX2	regulatory factor X, 2 (influences HLA class II expression)	7.21099	8.34191	1.37243e-11	-2.18998	AM * 0h down vs BMDM * 0h
SNOWBALL_035136_st	HLA-L;035136_st	HLA-L	Ssc_hash_S50211341 susfleck_AF_N_18_B07 SUSFLECK Abdominal Fat Normalized Sus scrofa cDNA clone 18_B07, mRNA sequence /clone=18_B07 /gb=FD643177 /gi=221033375 /ug=Ssc.60318 /len=777	7.28695	8.41791	7.13582e-16	-2.19005	AM * 0h down vs BMDM * 0h
SNOWBALL_033064_st	YPEL2;033064_st	YPEL2	yippee-like 2 (Drosophila)	5.01667	6.14779	7.3479e-13	-2.19028	AM * 0h down vs BMDM * 0h
SNOWBALL_024613_st	LOC100157868;024613_st	LOC100157868	PREDICTED: Sus scrofa similar to cholesterol 25-hydroxylase (LOC100157868), mRNA	7.03084	8.16242	8.44889e-11	-2.19099	AM * 0h down vs BMDM * 0h
SNOWBALL_043183_st	MKI67;043183_st	MKI67	antigen identified by monoclonal antibody Ki-67	4.5241	5.6558	1.81e-23	-2.19118	AM * 0h down vs BMDM * 0h
SNOWBALL_006865_st	CYTH4;006865_st	CYTH4	cytohesin 4	8.01844	9.15055	5.16595e-15	-2.1918	AM * 0h down vs BMDM * 0h
SNOWBALL_043854_st	043854_st			3.65546	4.78784	3.33625e-29	-2.1922	AM * 0h down vs BMDM * 0h
SNOWBALL_008853_st	TNFRSF8;008853_st	TNFRSF8	tumor necrosis factor receptor superfamily, member 8	5.96838	7.10183	7.07143e-14	-2.19382	AM * 0h down vs BMDM * 0h
SNOWBALL_011241_st	CINP;011241_st	CINP	cyclin-dependent kinase 2 interacting protein	8.21501	9.34881	4.63244e-25	-2.19437	AM * 0h down vs BMDM * 0h
SNOWBALL_003063_s_st	LOC100520710;003063_s_st	LOC100520710	acidic leucine-rich nuclear phosphoprotein 32 family member A-like	7.90871	9.04322	3.69543e-20	-2.19543	AM * 0h down vs BMDM * 0h
SNOWBALL_017717_st	C1QL2;017717_st	C1QL2	complement component 1, q subcomponent-like 2	6.56337	7.69892	3.23097e-22	-2.19704	AM * 0h down vs BMDM * 0h
SNOWBALL_000272_s_st	CD86;000272_s_st	CD86	CD86 molecule	10.5199	11.6562	3.67857e-20	-2.19809	AM * 0h down vs BMDM * 0h
SNOWBALL_025025_s_st	LOC100152960;025025_s_st	LOC100152960	PREDICTED: Sus scrofa similar to peptide methionine sulfoxide reductase (LOC100152960), partial mRNA	6.3568	7.49408	2.74197e-12	-2.19966	AM * 0h down vs BMDM * 0h
SNOWBALL_004628_st	TBC1D8;004628_st	TBC1D8	TBC1 domain family, member 8 (with GRAM domain)	5.76345	6.90142	1.46428e-26	-2.20071	AM * 0h down vs BMDM * 0h
SNOWBALL_007990_st	GINS3;007990_st	GINS3	GINS complex subunit 3 (Psf3 homolog)	5.82413	6.96219	1.00424e-28	-2.20085	AM * 0h down vs BMDM * 0h
SNOWBALL_035344_st	SH3KBP1;035344_st	SH3KBP1	SH3-domain kinase binding protein 1	4.98136	6.11965	3.02709e-24	-2.2012	AM * 0h down vs BMDM * 0h
SNOWBALL_003229_st	FANCM;003229_st	FANCM	Fanconi anemia, complementation group M	5.13929	6.27761	5.15355e-32	-2.20124	AM * 0h down vs BMDM * 0h
SNOWBALL_035924_st	AGAP1;035924_st	AGAP1	ArfGAP with GTPase domain, ankyrin repeat and PH domain 1	5.54447	6.68405	6.55846e-18	-2.20316	AM * 0h down vs BMDM * 0h
SNOWBALL_007056_st	TUBA1A;007056_st	TUBA1A	tubulin, alpha 1a	9.5384	10.6784	5.93353e-39	-2.20375	AM * 0h down vs BMDM * 0h
SNOWBALL_028448_st	LANCL1;028448_st	LANCL1	LanC lantibiotic synthetase component C-like 1 (bacterial)	4.3561	5.49666	3.16435e-23	-2.20467	AM * 0h down vs BMDM * 0h
SNOWBALL_012685_s_st	ERG;012685_s_st	ERG	v-ets erythroblastosis virus E26 oncogene homolog (avian)	8.2704	9.41144	7.98625e-21	-2.20541	AM * 0h down vs BMDM * 0h
SNOWBALL_037859_st	ZNF652;037859_st	ZNF652	zinc finger protein 652	4.50211	5.64336	1.81941e-25	-2.20572	AM * 0h down vs BMDM * 0h
SNOWBALL_031015_st	ENTPD6;031015_st	ENTPD6	ectonucleoside triphosphate diphosphohydrolase 6 (putative)	6.94334	8.08463	3.70405e-36	-2.20579	AM * 0h down vs BMDM * 0h
SNOWBALL_004487_st	ERI2;004487_st	ERI2	ERI1 exoribonuclease family member 2	5.33273	6.47521	4.15495e-27	-2.2076	AM * 0h down vs BMDM * 0h
SNOWBALL_002751_st	FXN;002751_st	FXN	frataxin	6.9576	8.10018	6.05768e-26	-2.20775	AM * 0h down vs BMDM * 0h
SNOWBALL_025394_st	RNASE6;025394_st	RNASE6	ribonuclease, RNase A family, k6	5.93096	7.07369	1.44477e-13	-2.20799	AM * 0h down vs BMDM * 0h
SNOWBALL_019862_st	TES;019862_st	TES	testis derived transcript (3 LIM domains)	4.94873	6.0915	8.51127e-15	-2.20804	AM * 0h down vs BMDM * 0h
SNOWBALL_040755_st	SCMH1;040755_st	SCMH1	sex comb on midleg homolog 1 (Drosophila)	3.67478	4.81766	5.28375e-21	-2.20822	AM * 0h down vs BMDM * 0h
SNOWBALL_035333_st	035333_st		Ssc_hash_S26392806 BW958562 full-length enriched swine cDNA library, adult alveolar macrophage Sus scrofa cDNA clone AMP010050F12 5prime, mRNA sequence /clone=AMP010050F12 /clone_end=5prime /gb=BW958562 /gi=71972032 /ug=Ssc.61065 /len=591	5.48694	6.6304	5.05626e-17	-2.2091	AM * 0h down vs BMDM * 0h
SNOWBALL_002338_st	EPB41L2;002338_st	EPB41L2	erythrocyte membrane protein band 4.1-like 2	9.8641	11.008	5.84818e-37	-2.20972	AM * 0h down vs BMDM * 0h
SNOWBALL_011304_st	LYAR;011304_st	LYAR	Ly1 antibody reactive homolog (mouse)	7.23605	8.38008	8.12e-13	-2.20997	AM * 0h down vs BMDM * 0h
SNOWBALL_009297_st	TTLL7;009297_st	TTLL7	tubulin tyrosine ligase-like family, member 7	4.4922	5.63667	3.82364e-25	-2.21064	AM * 0h down vs BMDM * 0h
SNOWBALL_019137_st	LOC100155390;019137_st	LOC100155390	Sorting nexin 5	7.45291	8.59744	2.26043e-32	-2.21074	AM * 0h down vs BMDM * 0h
SNOWBALL_001798_st	TBC1D8B;001798_st	TBC1D8B	TBC1 domain family, member 8B (with GRAM domain)	4.84559	5.99046	3.74721e-20	-2.21127	AM * 0h down vs BMDM * 0h
SNOWBALL_045075_st	BCAP29;045075_st	BCAP29	B-cell receptor-associated protein 29	6.90709	8.0531	4.25101e-27	-2.21301	AM * 0h down vs BMDM * 0h
SNOWBALL_019593_st	PRKAG2;019593_st	PRKAG2	protein kinase, AMP-activated, gamma 2 non-catalytic subunit	5.53256	6.67906	1.33589e-33	-2.21377	AM * 0h down vs BMDM * 0h
SNOWBALL_017260_s_st	RBM20;017260_s_st	RBM20	RNA binding motif protein 20	4.89592	6.04304	1.05219e-13	-2.21471	AM * 0h down vs BMDM * 0h
SNOWBALL_025524_st	ZNF516;025524_st	ZNF516	zinc finger protein 516	5.63891	6.78613	9.70672e-14	-2.21486	AM * 0h down vs BMDM * 0h
SNOWBALL_010416_st	FBLN5;010416_st	FBLN5	fibulin 5	5.1927	6.3403	2.50665e-12	-2.21545	AM * 0h down vs BMDM * 0h
SNOWBALL_037004_st	GET4;037004_st	GET4	golgi to ER traffic protein 4 homolog (S. cerevisiae)	3.51833	4.66594	5.30438e-07	-2.21546	AM * 0h down vs BMDM * 0h
SNOWBALL_012262_st	TSKU;012262_st	TSKU	tsukushi small leucine rich proteoglycan homolog (Xenopus laevis)	7.80027	8.94798	2.16311e-24	-2.21562	AM * 0h down vs BMDM * 0h
SNOWBALL_002003_st	F8;002003_st	F8	coagulation factor VIII, procoagulant component	5.14144	6.28967	4.25926e-31	-2.21642	AM * 0h down vs BMDM * 0h
SNOWBALL_041688_st	BDH1;041688_st	BDH1	3-hydroxybutyrate dehydrogenase, type 1	6.36804	7.51632	6.88119e-14	-2.21649	AM * 0h down vs BMDM * 0h
SNOWBALL_011440_st	LOC100525350;011440_st	LOC100525350	probable polyprenol reductase-like	8.0283	9.17693	1.12348e-15	-2.21704	AM * 0h down vs BMDM * 0h
SNOWBALL_013429_s_st	KIF24;013429_s_st	KIF24	kinesin family member 24	5.32643	6.47558	1.24186e-32	-2.21784	AM * 0h down vs BMDM * 0h
SNOWBALL_008898_st	LEPROT;008898_st	LEPROT	leptin receptor overlapping transcript	8.80305	9.95221	7.04436e-24	-2.21785	AM * 0h down vs BMDM * 0h
SNOWBALL_016444_s_st	ZSCAN21;016444_s_st	ZSCAN21	zinc finger and SCAN domain containing 21	6.2961	7.44527	6.87673e-35	-2.21787	AM * 0h down vs BMDM * 0h
SNOWBALL_018008_s_st	EPHA4;018008_s_st	EPHA4	EPH receptor A4	5.10636	6.25663	8.16532e-07	-2.21956	AM * 0h down vs BMDM * 0h
SNOWBALL_016869_st	VPS37A;016869_st	VPS37A	vacuolar protein sorting 37 homolog A (S. cerevisiae)	4.53621	5.68653	6.02722e-26	-2.21964	AM * 0h down vs BMDM * 0h
SNOWBALL_021933_s_st	RNASEH2B;021933_s_st	RNASEH2B	ribonuclease H2, subunit B	7.3644	8.51492	2.02155e-16	-2.21994	AM * 0h down vs BMDM * 0h
SNOWBALL_019679_s_st	COPG2;019679_s_st	COPG2	coatomer protein complex, subunit gamma 2	9.37604	10.5269	4.39198e-33	-2.22046	AM * 0h down vs BMDM * 0h
SNOWBALL_044324_s_st	LOC100516136;044324_s_st	LOC100516136	TRIO and F-actin-binding protein-like	7.30163	8.45368	5.01344e-23	-2.22229	AM * 0h down vs BMDM * 0h
SNOWBALL_016799_s_st	PLA2G3;016799_s_st	PLA2G3	phospholipase A2, group III	5.23655	6.38875	1.40197e-15	-2.22253	AM * 0h down vs BMDM * 0h
SNOWBALL_011184_st	AHNAK2;011184_st	AHNAK2	AHNAK nucleoprotein 2	5.93512	7.08809	1.8708e-15	-2.22371	AM * 0h down vs BMDM * 0h
SNOWBALL_030580_st	030580_st		Ssc_hash_S23759611 1116879 MARC 4PIG Sus scrofa cDNA 5prime, mRNA sequence /clone_end=5prime /gb=DN117230 /gi=59811490 /ug=Ssc.26779 /len=881	4.30766	5.46215	9.82519e-21	-2.22607	AM * 0h down vs BMDM * 0h
SNOWBALL_010465_s_st	IDH2;010465_s_st	IDH2	isocitrate dehydrogenase 2 (NADP+), mitochondrial	7.80608	8.96059	2.69615e-38	-2.22608	AM * 0h down vs BMDM * 0h
SNOWBALL_009207_st	STIL;009207_st	STIL	SCL/TAL1 interrupting locus	5.33339	6.48893	4.62272e-21	-2.22767	AM * 0h down vs BMDM * 0h
SNOWBALL_002028_st	RPS6KA2;002028_st	RPS6KA2	ribosomal protein S6 kinase, 90kDa, polypeptide 2	5.90663	7.0626	1.35032e-29	-2.22835	AM * 0h down vs BMDM * 0h
SNOWBALL_000613_st	MS4A8B;000613_st	MS4A8B	membrane-spanning 4-domains, subfamily A, member 8B	5.38474	6.54087	3.71592e-11	-2.22859	AM * 0h down vs BMDM * 0h
SNOWBALL_032913_st	TMEM104;032913_st	TMEM104	transmembrane protein 104	6.05925	7.21544	1.65549e-29	-2.22868	AM * 0h down vs BMDM * 0h
SNOWBALL_008280_st	AP2S1;008280_st	AP2S1	adaptor-related protein complex 2, sigma 1 subunit	8.78023	9.93758	3.72668e-40	-2.23047	AM * 0h down vs BMDM * 0h
SNOWBALL_000312_st	CDC45;000312_st	CDC45	cell division cycle 45 homolog (S. cerevisiae)	6.2927	7.45104	2.62757e-25	-2.232	AM * 0h down vs BMDM * 0h
SNOWBALL_000793_st	CU137715.2;000793_st	CU137715.2	OTTSUSG00000000770 trichorhinophalangeal syndrome I Fragment	7.48623	8.64464	1.07098e-22	-2.23212	AM * 0h down vs BMDM * 0h
SNOWBALL_003350_s_st	LOC100511859;003350_s_st	LOC100511859	Ganglioside M2 avtivator protein Fragment [Source:UniProtKB/TrEMBL;Acc:Q29283]	10.7559	11.9174	1.99588e-33	-2.23692	AM * 0h down vs BMDM * 0h
SNOWBALL_037782_st	FAM123B;037782_st	FAM123B	family with sequence similarity 123B	3.54256	4.70433	2.94772e-32	-2.23731	AM * 0h down vs BMDM * 0h
SNOWBALL_035818_st	035818_st		Ssc_hash_S22313993 CJ021733 full-length enriched swine cDNA library, adult spleen Sus scrofa cDNA clone SPL01C020097 5prime, mRNA sequence /clone=SPL01C020097 /clone_end=5prime /gb=CJ021733 /gi=54526248 /ug=Ssc.63211 /len=690	5.98875	7.15065	4.08529e-11	-2.23753	AM * 0h down vs BMDM * 0h
SNOWBALL_042705_st	LOC100507455;042705_st	LOC100507455	hypothetical LOC100507455	3.22889	4.39084	1.47927e-23	-2.2376	AM * 0h down vs BMDM * 0h
SNOWBALL_017801_st	MLF1IP;017801_st	MLF1IP	MLF1 interacting protein	4.4618	5.62419	7.19466e-20	-2.23828	AM * 0h down vs BMDM * 0h
SNOWBALL_000174_st	MSI2_2;000174_st	MSI2_2	OTTSUSG00000000887 musashi homolog 2 (Drosophila)	5.17821	6.34068	0.000175643	-2.23841	AM * 0h down vs BMDM * 0h
SNOWBALL_007963_st	SMPD3;007963_st	SMPD3	sphingomyelin phosphodiesterase 3, neutral membrane (neutral sphingomyelinase II)	5.50764	6.67063	8.15021e-12	-2.2392	AM * 0h down vs BMDM * 0h
SNOWBALL_026592_s_st	PCNA;026592_s_st	PCNA	proliferating cell nuclear antigen	9.78134	10.9452	4.74052e-20	-2.2406	AM * 0h down vs BMDM * 0h
SNOWBALL_009437_st	U6;009437_st	U6	U6 spliceosomal RNA [Source: RFAM;Acc:RF00026]	4.80925	5.97326	1.1799e-10	-2.24079	AM * 0h down vs BMDM * 0h
SNOWBALL_034231_st	DIAPH3;034231_st	DIAPH3	diaphanous homolog 3 (Drosophila)	3.94033	5.10463	2.13927e-17	-2.24125	AM * 0h down vs BMDM * 0h
SNOWBALL_014113_st	NPTX1;014113_st	NPTX1	neuronal pentraxin I	5.62168	6.78718	1.04506e-07	-2.24312	AM * 0h down vs BMDM * 0h
mmu-mir-15a_s_st	Mir15a;mmu-mir-15a_s_st	Mir15a	MI0000564	5.45312	6.61892	2.77122e-09	-2.24358	AM * 0h down vs BMDM * 0h
SNOWBALL_002742_s_st	CDKN3;002742_s_st	CDKN3	cyclin-dependent kinase inhibitor 3	5.91822	7.08426	1.43089e-18	-2.24395	AM * 0h down vs BMDM * 0h
SNOWBALL_006719_st	TTLL1;006719_st	TTLL1	tubulin tyrosine ligase-like family, member 1	6.75084	7.91747	1.70879e-32	-2.24486	AM * 0h down vs BMDM * 0h
SNOWBALL_010154_st	CPEB1;010154_st	CPEB1	cytoplasmic polyadenylation element binding protein 1	4.17112	5.33824	1.15616e-16	-2.24563	AM * 0h down vs BMDM * 0h
SNOWBALL_032194_st	032194_st		Ssc_hash_S18273019 BP169510 full-length enriched swine cDNA library, adult uterus Sus scrofa cDNA clone UTR010029A04 5prime, mRNA sequence /clone=UTR010029A04 /clone_end=5prime /gb=BP169510 /gi=40418983 /ug=Ssc.37454 /len=829	4.52299	5.69034	1.2664e-11	-2.24599	AM * 0h down vs BMDM * 0h
SNOWBALL_023859_st	HTRA4;023859_st	HTRA4	HtrA serine peptidase 4	6.97964	8.14717	2.41183e-21	-2.24627	AM * 0h down vs BMDM * 0h
SNOWBALL_032965_st	032965_st		Ssc_hash_S26388564 BW961687 full-length enriched swine cDNA library, adult alveolar macrophage Sus scrofa cDNA clone AMP010091D09 5prime, mRNA sequence /clone=AMP010091D09 /clone_end=5prime /gb=BW961687 /gi=71961420 /ug=Ssc.43147 /len=719	5.16447	6.33218	1.49826e-16	-2.24656	AM * 0h down vs BMDM * 0h
SNOWBALL_018544_s_st	LOC100514135;018544_s_st	LOC100514135	60S ribosomal protein L36a (60S ribosomal protein L44) [Source:UniProtKB/Swiss-Prot;Acc:P83884]	9.19611	10.3639	5.88545e-44	-2.24674	AM * 0h down vs BMDM * 0h
SNOWBALL_000146_st	FAM117A;000146_st	FAM117A	family with sequence similarity 117, member A	3.92122	5.08984	2.73397e-07	-2.24796	AM * 0h down vs BMDM * 0h
SNOWBALL_014258_st	WIPI1;014258_st	WIPI1	WD repeat domain, phosphoinositide interacting 1	7.24693	8.41607	4.18677e-13	-2.24878	AM * 0h down vs BMDM * 0h
SNOWBALL_013887_st	LOC100517490;013887_st	LOC100517490	importin subunit alpha-3-like	10.9709	12.1409	0	-2.25012	AM * 0h down vs BMDM * 0h
SNOWBALL_021881_s_st	NFATC1;021881_s_st	NFATC1	nuclear factor of activated T-cells, cytoplasmic, calcineurin-dependent 1	6.58366	7.75378	1.17673e-19	-2.25029	AM * 0h down vs BMDM * 0h
SNOWBALL_045563_st	045563_st			6.15884	7.32903	3.56478e-11	-2.25042	AM * 0h down vs BMDM * 0h
SNOWBALL_002506_st	TEX9;002506_st	TEX9	testis expressed 9	5.10031	6.27057	8.87546e-31	-2.25053	AM * 0h down vs BMDM * 0h
SNOWBALL_042963_st	C2orf43;042963_st	C2orf43	chromosome 2 open reading frame 43	7.62732	8.79791	2.24218e-28	-2.25104	AM * 0h down vs BMDM * 0h
SNOWBALL_012619_st	GNAI1;012619_st	GNAI1	guanine nucleotide binding protein (G protein), alpha inhibiting activity polypeptide 1	5.33898	6.50999	0.000130171	-2.25169	AM * 0h down vs BMDM * 0h
SNOWBALL_022869_st	CYP2C19;022869_st	CYP2C19	cytochrome P450, family 2, subfamily C, polypeptide 19	6.37498	7.54712	2.72711e-08	-2.25346	AM * 0h down vs BMDM * 0h
SNOWBALL_019234_st	E2F1;019234_st	E2F1	E2F transcription factor 1	6.58599	7.75899	7.44398e-23	-2.2548	AM * 0h down vs BMDM * 0h
SNOWBALL_002304_st	VNN2;002304_st	VNN2	vanin 2	5.63123	6.80527	5.27148e-05	-2.25643	AM * 0h down vs BMDM * 0h
SNOWBALL_002715_st	FAM169B;002715_st	FAM169B	family with sequence similarity 169, member B	3.9617	5.13627	2.47949e-13	-2.25726	AM * 0h down vs BMDM * 0h
SNOWBALL_015529_s_st	TSPAN6;015529_s_st	TSPAN6	tetraspanin 6	4.26732	5.44277	5.60532e-06	-2.25863	AM * 0h down vs BMDM * 0h
SNOWBALL_016918_st	FAM53B;016918_st	FAM53B	family with sequence similarity 53, member B	7.08225	8.25839	3.28535e-23	-2.25972	AM * 0h down vs BMDM * 0h
SNOWBALL_012920_st	TMEM206;012920_st	TMEM206	transmembrane protein 206	6.54713	7.72418	1.82664e-18	-2.26115	AM * 0h down vs BMDM * 0h
SNOWBALL_007651_st	NTN4;007651_st	NTN4	netrin 4	5.6589	6.83628	7.59877e-10	-2.26166	AM * 0h down vs BMDM * 0h
SNOWBALL_008841_st	SPATA6;008841_st	SPATA6	spermatogenesis associated 6	4.89196	6.06975	2.52691e-18	-2.2623	AM * 0h down vs BMDM * 0h
SNOWBALL_026187_st	C14orf1;026187_st	C14orf1	chromosome 14 open reading frame 1	9.05627	10.2343	8.64441e-19	-2.26263	AM * 0h down vs BMDM * 0h
SNOWBALL_025777_st	WBP11;025777_st	WBP11	WW domain binding protein 11	7.02651	8.20571	7.48695e-05	-2.26451	AM * 0h down vs BMDM * 0h
SNOWBALL_015810_st	CBR3;015810_st	CBR3	carbonyl reductase 3	5.05086	6.23045	1.6952e-21	-2.26512	AM * 0h down vs BMDM * 0h
SNOWBALL_009931_s_st	TRERF1;009931_s_st	TRERF1	transcriptional regulating factor 1	6.04556	7.22599	1.5907e-34	-2.26645	AM * 0h down vs BMDM * 0h
SNOWBALL_019816_st	MPP6;019816_st	MPP6	membrane protein, palmitoylated 6 (MAGUK p55 subfamily member 6)	4.75857	5.94004	1.27081e-10	-2.26809	AM * 0h down vs BMDM * 0h
SNOWBALL_017791_st	TLR3;017791_st	TLR3	toll-like receptor 3	5.13126	6.31295	3.84334e-11	-2.26841	AM * 0h down vs BMDM * 0h
SNOWBALL_022077_st	RFT1;022077_st	RFT1	RFT1 homolog (S. cerevisiae)	6.10689	7.28987	2.50521e-20	-2.27046	AM * 0h down vs BMDM * 0h
SNOWBALL_028075_st	LOC100052149;028075_st	LOC100052149	Ssc_hash_S18387947 939425 MARC 4PIG Sus scrofa cDNA 5prime, mRNA sequence /clone_end=5prime /gb=CK468060 /gi=40839337 /ug=Ssc.7771 /len=756	3.41182	4.59521	7.86975e-14	-2.27109	AM * 0h down vs BMDM * 0h
SNOWBALL_013423_st	PIP5K2A;013423_st	PIP5K2A	phosphatidylinositol-5-phosphate 4-kinase, type II, alpha [Source:HGNC Symbol;Acc:8997]	8.25309	9.43656	7.14349e-38	-2.27121	AM * 0h down vs BMDM * 0h
SNOWBALL_031018_st	LOC100423536;031018_st	LOC100423536	Ssc_hash_S23699646 1108465 MARC 4PIG Sus scrofa cDNA 5prime, mRNA sequence /clone_end=5prime /gb=DN110749 /gi=59789119 /ug=Ssc.29126 /len=826	4.88517	6.06864	8.40738e-07	-2.27124	AM * 0h down vs BMDM * 0h
SNOWBALL_003997_st	ODF2;003997_st	ODF2	outer dense fiber of sperm tails 2	8.53641	9.7201	1.42686e-27	-2.27158	AM * 0h down vs BMDM * 0h
SNOWBALL_010661_st	ACTN1;010661_st	ACTN1	actinin, alpha 1	10.4489	11.6326	0	-2.27166	AM * 0h down vs BMDM * 0h
SNOWBALL_016535_s_st	P2RX4;016535_s_st	P2RX4	purinergic receptor P2X, ligand-gated ion channel, 4	6.84291	8.02673	1.83939e-30	-2.27176	AM * 0h down vs BMDM * 0h
SNOWBALL_012921_st	LOC100518089;012921_st	LOC100518089	protein FAM72A-like	6.29224	7.47626	6.54279e-19	-2.27209	AM * 0h down vs BMDM * 0h
SNOWBALL_014139_s_st	SGSH;014139_s_st	SGSH	N-sulfoglucosamine sulfohydrolase	8.21789	9.402	1.67017e-19	-2.27223	AM * 0h down vs BMDM * 0h
SNOWBALL_017035_s_st	SLC29A3;017035_s_st	SLC29A3	solute carrier family 29 (nucleoside transporters), member 3	7.30183	8.48824	4.03751e-24	-2.27585	AM * 0h down vs BMDM * 0h
SNOWBALL_043005_st	043005_st			3.63829	4.82506	4.62212e-21	-2.27643	AM * 0h down vs BMDM * 0h
SNOWBALL_002124_s_st	TXLNB;002124_s_st	TXLNB	taxilin beta	4.24401	5.43204	3.76567e-31	-2.27842	AM * 0h down vs BMDM * 0h
SNOWBALL_012013_st	ST5;012013_st	ST5	suppression of tumorigenicity 5	5.35167	6.53971	1.65248e-28	-2.27843	AM * 0h down vs BMDM * 0h
SNOWBALL_015056_st	CTNS;015056_st	CTNS	cystinosis, nephropathic	8.89286	10.0824	7.56147e-12	-2.28079	AM * 0h down vs BMDM * 0h
SNOWBALL_000702_s_st	MFSD3;000702_s_st	MFSD3	major facilitator superfamily domain containing 3	6.7379	7.9284	1.22071e-13	-2.28231	AM * 0h down vs BMDM * 0h
SNOWBALL_019133_st	ABHD12;019133_st	ABHD12	abhydrolase domain containing 12	9.2451	10.4359	9.01271e-36	-2.28278	AM * 0h down vs BMDM * 0h
SNOWBALL_040289_st	040289_st			4.05435	5.24556	1.90394e-21	-2.28344	AM * 0h down vs BMDM * 0h
SNOWBALL_009477_st	TUBB2B;009477_st	TUBB2B	tubulin, beta 2B	7.96508	9.15629	8.62985e-25	-2.28345	AM * 0h down vs BMDM * 0h
SNOWBALL_045560_st	FAM123B;045560_st	FAM123B	family with sequence similarity 123B	4.28358	5.47565	1.82315e-28	-2.28481	AM * 0h down vs BMDM * 0h
SNOWBALL_015027_st	FAM64A;015027_st	FAM64A	family with sequence similarity 64, member A	5.63803	6.83176	5.59834e-26	-2.28743	AM * 0h down vs BMDM * 0h
SNOWBALL_027814_st	CDCA8;027814_st	CDCA8	cell division cycle associated 8	5.48169	6.67582	4.75676e-29	-2.28807	AM * 0h down vs BMDM * 0h
SNOWBALL_021909_st	LOC100515615;021909_st	LOC100515615	Sus scrofa mRNA, clone:BKFL10089D06, expressed in back fat	7.1928	8.38852	7.08612e-21	-2.29059	AM * 0h down vs BMDM * 0h
SNOWBALL_014454_st	OMG;014454_st	OMG	oligodendrocyte myelin glycoprotein	3.83312	5.02902	1.0708e-13	-2.29089	AM * 0h down vs BMDM * 0h
SNOWBALL_023538_s_st	PLS3;023538_s_st	PLS3	plastin 3	5.86695	7.06323	4.77746e-07	-2.29148	AM * 0h down vs BMDM * 0h
SNOWBALL_047135_st	AHRR;047135_st	AHRR	aryl-hydrocarbon receptor repressor	7.23668	8.43301	4.07457e-11	-2.29156	AM * 0h down vs BMDM * 0h
SNOWBALL_011264_st	ADD1;011264_st	ADD1	adducin 1 (alpha)	7.51824	8.71468	1.97958e-24	-2.29175	AM * 0h down vs BMDM * 0h
SNOWBALL_019707_st	AHCYL2;019707_st	AHCYL2	adenosylhomocysteinase-like 2	6.42123	7.61885	1.22196e-20	-2.29361	AM * 0h down vs BMDM * 0h
SNOWBALL_004975_st	WBP1;004975_st	WBP1	WW domain binding protein 1	7.02024	8.21788	6.65458e-35	-2.29363	AM * 0h down vs BMDM * 0h
SNOWBALL_034241_st	034241_st		Ssc_hash_S26733555 AJ944537 CSEQRAN17 Sus scrofa cDNA clone C0007318i21 5prime, mRNA sequence /clone=C0007318i21 /clone_end=5prime /gb=AJ944537 /gi=74361279 /ug=Ssc.51447 /len=690	4.19099	5.38877	4.63259e-15	-2.29386	AM * 0h down vs BMDM * 0h
SNOWBALL_008045_st	PEPD;008045_st	PEPD	peptidase D	8.90376	10.1016	1.45148e-27	-2.29393	AM * 0h down vs BMDM * 0h
SNOWBALL_001542_st	BMPR1B;001542_st	BMPR1B	bone morphogenetic protein receptor, type IB	4.41305	5.61182	4.09069e-09	-2.29544	AM * 0h down vs BMDM * 0h
SNOWBALL_017771_s_st	DCTD;017771_s_st	DCTD	dCMP deaminase	6.71854	7.9182	1.06017e-21	-2.29685	AM * 0h down vs BMDM * 0h
SNOWBALL_001472_st	ANPEP;001472_st	ANPEP	alanyl (membrane) aminopeptidase	6.41479	7.6152	1.94094e-20	-2.29805	AM * 0h down vs BMDM * 0h
SNOWBALL_009571_s_st	LOC100156129;009571_s_st	LOC100156129	histone H4-like	11.9797	13.1806	3.75416e-28	-2.29894	AM * 0h down vs BMDM * 0h
SNOWBALL_025567_st	SLC25A38;025567_st	SLC25A38	solute carrier family 25, member 38	4.672	5.87485	1.5929e-11	-2.30195	AM * 0h down vs BMDM * 0h
SNOWBALL_005637_st	PKIA;005637_st	PKIA	protein kinase (cAMP-dependent, catalytic) inhibitor alpha	5.91119	7.1142	2.87407e-15	-2.30219	AM * 0h down vs BMDM * 0h
SNOWBALL_009062_st	MYCL1;009062_st	MYCL1	v-myc myelocytomatosis viral oncogene homolog 1, lung carcinoma derived (avian)	6.51015	7.7133	7.12961e-20	-2.30243	AM * 0h down vs BMDM * 0h
SNOWBALL_019057_s_st	CST3;019057_s_st	CST3	cystatin C	9.78519	10.9884	4.37054e-13	-2.30244	AM * 0h down vs BMDM * 0h
SNOWBALL_035863_st	RHOBTB1;035863_st	RHOBTB1	Rho-related BTB domain containing 1	5.74713	6.95081	6.48281e-05	-2.30326	AM * 0h down vs BMDM * 0h
SNOWBALL_017777_st	FAM149A;017777_st	FAM149A	family with sequence similarity 149, member A	7.71699	8.92099	1.6057e-18	-2.30378	AM * 0h down vs BMDM * 0h
SNOWBALL_012992_st	RGL1;012992_st	RGL1	ral guanine nucleotide dissociation stimulator-like 1	8.27731	9.48195	3.12521e-13	-2.3048	AM * 0h down vs BMDM * 0h
SNOWBALL_023850_s_st	LOC100518696;023850_s_st	LOC100518696	PREDICTED: Sus scrofa similar to KIAA1902 protein (LOC100156756), partial mRNA	4.70325	5.9081	9.89101e-17	-2.30513	AM * 0h down vs BMDM * 0h
[truncated: 1,325 more rows]

## Sheet: Fig4-AM vs MDM (0h)
3058 genes are differentially expressed (DE) between AM and MDM at 0h (p value < 0.01 and fold change > 2 or <-2) by ANOVA
Expression in log2
Probeset ID	Symbol;Probe	Symbol	Description	Mean (AM * 0h)	Std (AM * 0h)	Mean (BMDM * 0h)	Std (BMDM * 0h)	Mean (MDM * 0h)	Std (MDM * 0h)	p-value(AM * 0h vs. MDM * 0h)	Fold-Change(AM * 0h vs. MDM * 0h)	Fold-Change (AM * 0h vs. MDM * 0h) (Description)
SNOWBALL_011442_st	AMCF-II;011442_st	AMCF-II	Alveolar macrophage chemotactic factor 2 Precursor (Alveolar macrophage chemotactic factor II)(AMCF-II) [Source:UniProtKB/Swiss-Prot;Acc:P22952]	11.8089	1.15665	3.86381	0.207491	3.93773	0.242088	0	234.127	AM * 0h up vs MDM * 0h
SNOWBALL_003290_st	SERPINB2;003290_st	SERPINB2	serpin peptidase inhibitor, clade B (ovalbumin), member 2	12.1025	1.11602	4.74433	0.362923	4.42587	0.239008	0	204.589	AM * 0h up vs MDM * 0h
SNOWBALL_004733_st	IL1B;004733_st	IL1B	interleukin 1, beta	12.7631	0.422819	5.60315	0.317051	5.77495	0.468517	0	126.956	AM * 0h up vs MDM * 0h
SNOWBALL_033720_st	BTC;033720_st	BTC	betacellulin	11.2245	0.631353	4.03532	0.165789	4.54841	0.854793	0	102.257	AM * 0h up vs MDM * 0h
SNOWBALL_022835_st	LOC780407;022835_st	LOC780407	Sus scrofa chemokine ligand 24-like protein mRNA, complete cds	11.92	0.665763	5.35517	0.228157	5.28229	0.180542	0	99.575	AM * 0h up vs MDM * 0h
SNOWBALL_011613_st	BTC;011613_st	BTC	betacellulin	11.2529	0.615971	4.0823	0.263131	4.79034	0.788509	0	88.1911	AM * 0h up vs MDM * 0h
SNOWBALL_028332_st	CCL24;028332_st	CCL24	chemokine (C-C motif) ligand 24	11.8575	0.89027	5.71736	0.14177	5.71845	0.215034	0	70.4761	AM * 0h up vs MDM * 0h
SNOWBALL_025761_s_st	UPP1;025761_s_st	UPP1	uridine phosphorylase 1	12.4724	0.28032	6.16805	0.73629	6.50955	0.924906	0	62.3716	AM * 0h up vs MDM * 0h
SNOWBALL_013759_s_st	FLT1;013759_s_st	FLT1	fms-related tyrosine kinase 1 (vascular endothelial growth factor/vascular permeability factor receptor)	11.2569	0.731908	5.2842	0.24812	5.33284	0.320872	0	60.7171	AM * 0h up vs MDM * 0h
SNOWBALL_026202_s_st	FCN2;026202_s_st	FCN2	ficolin (collagen/fibrinogen domain containing lectin) 2 (hucolin)	10.1504	0.891295	4.1693	0.320638	4.33975	0.736298	0	56.1297	AM * 0h up vs MDM * 0h
SNOWBALL_005390_st	EPCAM;005390_st	EPCAM	epithelial cell adhesion molecule	10.6868	0.916167	4.73181	0.309933	4.89795	0.43596	0	55.2854	AM * 0h up vs MDM * 0h
SNOWBALL_019010_st	IDO1;019010_st	IDO1	indoleamine 2,3-dioxygenase 1	11.7764	1.05748	5.32511	0.844123	5.99587	0.948714	0	54.9669	AM * 0h up vs MDM * 0h
SNOWBALL_013144_st	PTGS2;013144_st	PTGS2	prostaglandin-endoperoxide synthase 2 (prostaglandin G/H synthase and cyclooxygenase)	10.855	0.538367	5.25597	0.326636	5.1267	0.270081	0	53.0144	AM * 0h up vs MDM * 0h
SNOWBALL_020970_s_st	FCN2;020970_s_st	FCN2	ficolin (collagen/fibrinogen domain containing lectin) 2 (hucolin)	11.3782	0.614752	5.52857	0.362941	5.66475	0.536262	0	52.4706	AM * 0h up vs MDM * 0h
SNOWBALL_023354_st	FLT1;023354_st	FLT1	fms-related tyrosine kinase 1 (vascular endothelial growth factor/vascular permeability factor receptor)	8.72657	0.910844	3.05551	0.270918	3.17024	0.362763	0	47.0568	AM * 0h up vs MDM * 0h
SNOWBALL_021691_s_st	UPP1;021691_s_st	UPP1	uridine phosphorylase 1	11.4359	0.452731	5.78052	0.470645	5.97707	0.496712	0	43.9819	AM * 0h up vs MDM * 0h
SNOWBALL_006916_st	PPBP;006916_st	PPBP	pro-platelet basic protein (chemokine (C-X-C motif) ligand 7)	10.9587	0.350368	5.1108	0.592612	5.60687	1.21039	0	40.837	AM * 0h up vs MDM * 0h
SNOWBALL_040040_st	ARG1;040040_st	ARG1	arginase, liver	11.0743	0.577285	5.49723	0.470583	5.7567	0.698896	0	39.8804	AM * 0h up vs MDM * 0h
SNOWBALL_001523_s_st	CXCL2;001523_s_st	CXCL2	chemokine (C-X-C motif) ligand 2	11.548	0.664902	6.17675	0.346676	6.2803	0.352669	0	38.5251	AM * 0h up vs MDM * 0h
SNOWBALL_013756_s_st	FLT1;013756_s_st	FLT1	fms-related tyrosine kinase 1 (vascular endothelial growth factor/vascular permeability factor receptor)	11.648	0.844547	6.41269	0.155576	6.46761	0.180866	0	36.2625	AM * 0h up vs MDM * 0h
SNOWBALL_021424_s_st	FCN2;021424_s_st	FCN2	ficolin (collagen/fibrinogen domain containing lectin) 2 (hucolin)	12.3274	0.425893	6.99977	0.428335	7.15219	0.581043	0	36.1327	AM * 0h up vs MDM * 0h
SNOWBALL_001105_st	IER3;001105_st	IER3	OTTSUSG00000001297 immediate early response 3	10.3162	0.321285	5.0944	0.373063	5.23821	0.46879	0	33.7774	AM * 0h up vs MDM * 0h
SNOWBALL_006028_st	SH2D1B;006028_st	SH2D1B	SH2 domain containing 1B	9.35906	0.844482	4.51884	0.67804	4.31844	0.73155	1.15744e-36	32.9139	AM * 0h up vs MDM * 0h
SNOWBALL_016893_s_st	ANKRD22;016893_s_st	ANKRD22	ankyrin repeat domain 22	9.11639	0.501677	4.13843	0.30152	4.17235	0.315434	0	30.7825	AM * 0h up vs MDM * 0h
SNOWBALL_026467_s_st	LOC100153783;026467_s_st	LOC100153783	Sus scrofa mRNA, clone:AMP010082B02, expressed in alveolar macrophage	9.11001	0.826095	4.03286	0.326436	4.21813	0.475884	0	29.6895	AM * 0h up vs MDM * 0h
SNOWBALL_009818_s_st	LOC100154786;009818_s_st	LOC100154786	Immediate early response 3 [Source:UniProtKB/TrEMBL;Acc:Q767L5]	12.2427	0.200974	7.6134	0.379329	7.43388	0.587453	0	28.0279	AM * 0h up vs MDM * 0h
SNOWBALL_030404_st	EHF;030404_st	EHF	ets homologous factor	8.52923	0.549834	3.63357	0.190396	3.72243	0.161162	0	27.9892	AM * 0h up vs MDM * 0h
SNOWBALL_013981_st	Lrtm2;013981_st	LRTM2	leucine-rich repeats and transmembrane domains 2	8.04993	1.12816	3.26739	0.332911	3.28947	0.362408	0	27.1045	AM * 0h up vs MDM * 0h
SNOWBALL_000024_st	ARG1;000024_st	ARG1	arginase, liver	12.3176	0.260451	7.29867	0.567583	7.56177	0.798427	0	27.018	AM * 0h up vs MDM * 0h
SNOWBALL_025249_st	LOC100153783;025249_st	LOC100153783	PREDICTED: Sus scrofa similar to serpin peptidase inhibitor, clade B, member 11 (predicted) (LOC100153783), mRNA	9.98551	0.938368	5.19584	0.335497	5.23167	0.445818	0	26.9803	AM * 0h up vs MDM * 0h
SNOWBALL_005225_st	XDH;005225_st	XDH	xanthine dehydrogenase	9.74093	1.36509	4.53261	0.230425	5.0733	0.987773	4.71174e-29	25.4154	AM * 0h up vs MDM * 0h
SNOWBALL_004817_st	IL-1beta;004817_st	IL-1beta	interleukin-1 beta	9.88975	1.01626	5.1664	0.400406	5.28049	0.601549	4.80711e-36	24.4077	AM * 0h up vs MDM * 0h
SNOWBALL_006880_s_st	LOC100525528;006880_s_st	LOC100525528	hypothetical protein LOC100525528	12.8183	0.39011	8.07577	0.697489	8.255	0.684545	0	23.6426	AM * 0h up vs MDM * 0h
SNOWBALL_010113_s_st	VEGFA;010113_s_st	VEGFA	vascular endothelial growth factor A	10.604	0.404317	5.65877	0.487918	6.05885	0.62221	0	23.3473	AM * 0h up vs MDM * 0h
SNOWBALL_002629_st	BET3L;002629_st	BET3L	BET3 like (S. cerevisiae)	7.82181	1.35696	3.37295	0.170479	3.36763	0.2306	2.62786e-36	21.9201	AM * 0h up vs MDM * 0h
SNOWBALL_003212_st	SERPINB7;003212_st	SERPINB7	serpin peptidase inhibitor, clade B (ovalbumin), member 7	8.54466	1.59614	4.19588	0.172865	4.10746	0.199131	2.91277e-34	21.6637	AM * 0h up vs MDM * 0h
SNOWBALL_013402_st	FBP1;013402_st	FBP1	fructose-1,6-bisphosphatase 1	9.57582	1.2286	5.24986	0.186851	5.2162	0.213191	1.91068e-37	20.5295	AM * 0h up vs MDM * 0h
SNOWBALL_000678_st	IL1A;000678_st	IL1A	interleukin 1, alpha	13.3215	0.100721	9.50591	0.432216	9.00157	0.739541	0	19.9724	AM * 0h up vs MDM * 0h
SNOWBALL_005032_st	TGFA;005032_st	TGFA	transforming growth factor, alpha	10.5755	0.475314	6.00327	0.309975	6.26019	0.474925	0	19.9078	AM * 0h up vs MDM * 0h
SNOWBALL_021892_st	GPR171;021892_st	GPR171	G protein-coupled receptor 171	11.0458	0.670386	5.16432	0.562981	6.73267	0.771371	0	19.8777	AM * 0h up vs MDM * 0h
SNOWBALL_002556_st	SLC16A10;002556_st	SLC16A10	solute carrier family 16, member 10 (aromatic amino acid transporter)	9.6269	0.801243	5.23047	0.864136	5.36838	0.730879	1.40074e-41	19.1401	AM * 0h up vs MDM * 0h
SNOWBALL_007007_s_st	LOC100524373;007007_s_st	LOC100524373	Platelet factor 4 (PF-4)(C-X-C motif chemokine 4) [Source:UniProtKB/Swiss-Prot;Acc:P30034]	10.501	0.627172	6.48206	0.900221	6.24263	0.94519	1.76538e-34	19.1378	AM * 0h up vs MDM * 0h
SNOWBALL_020927_s_st	CSF2;020927_s_st	CSF2	colony stimulating factor 2 (granulocyte-macrophage)	8.27277	1.22376	3.93529	0.180244	4.02178	0.152344	1.44337e-40	19.0404	AM * 0h up vs MDM * 0h
SNOWBALL_012837_st	LAMB1;012837_st	LAMB1	laminin, beta 1	9.50879	0.399466	5.34037	0.550913	5.28774	0.367106	0	18.6492	AM * 0h up vs MDM * 0h
SNOWBALL_031141_st	SLC7A11;031141_st	SLC7A11	solute carrier family 7, (cationic amino acid transporter, y+ system) member 11	10.1565	0.85834	5.99447	0.790103	5.98718	0.844801	9.72317e-30	17.9924	AM * 0h up vs MDM * 0h
SNOWBALL_000153_st	TMEM92;000153_st	TMEM92	transmembrane protein 92	9.7075	0.62624	5.11514	0.301318	5.54508	0.596858	0	17.9066	AM * 0h up vs MDM * 0h
SNOWBALL_024409_st	GPR109A;024409_st	GPR109A	G protein-coupled receptor 109A	9.3191	0.79353	5.36561	0.34949	5.23752	0.337167	0	16.9307	AM * 0h up vs MDM * 0h
SNOWBALL_013457_s_st	MRC1;013457_s_st	MRC1	mannose receptor, C type 1	12.0272	0.566309	8.89263	0.885705	7.97407	1.67085	2.50009e-22	16.6007	AM * 0h up vs MDM * 0h
SNOWBALL_010757_st	KIAA1199;010757_st	KIAA1199	KIAA1199	8.47867	1.54764	4.52843	0.202306	4.49177	0.143606	8.80247e-37	15.8554	AM * 0h up vs MDM * 0h
SNOWBALL_010382_st	MCTP2;010382_st	MCTP2	multiple C2 domains, transmembrane 2	9.44631	0.490248	5.22401	0.366557	5.46483	0.379027	0	15.796	AM * 0h up vs MDM * 0h
SNOWBALL_020782_st	RNH1;020782_st	RNH1	ribonuclease/angiogenin inhibitor 1	8.00357	0.517513	4.00321	0.206719	4.06145	0.32873	0	15.3708	AM * 0h up vs MDM * 0h
SNOWBALL_014084_st	IRG1;014084_st	IRG1	immunoresponsive 1 homolog (mouse)	10.8553	0.480863	6.64654	0.738113	6.91791	0.84294	0	15.3201	AM * 0h up vs MDM * 0h
SNOWBALL_032099_st	SLC7A11;032099_st	SLC7A11	solute carrier family 7, (cationic amino acid transporter, y+ system) member 11	10.2972	0.70886	6.36604	0.684744	6.36049	0.733643	1.0265e-30	15.3133	AM * 0h up vs MDM * 0h
SNOWBALL_025326_s_st	FCN2;025326_s_st	FCN2	ficolin (collagen/fibrinogen domain containing lectin) 2 (hucolin)	12.3841	0.448147	8.3539	0.992833	8.45762	0.848579	1.0738e-35	15.2048	AM * 0h up vs MDM * 0h
SNOWBALL_023641_s_st	MATN4;023641_s_st	MATN4	matrilin 4	10.1227	0.689792	6.32656	0.808161	6.22832	0.92787	8.58892e-37	14.8707	AM * 0h up vs MDM * 0h
SNOWBALL_025409_st	PDLIM1;025409_st	PDLIM1	PDZ and LIM domain 1	9.00818	0.66941	5.89728	0.713071	5.15768	0.534886	2.8026e-45	14.425	AM * 0h up vs MDM * 0h
SNOWBALL_009888_s_st	VEGFA;009888_s_st	VEGFA	vascular endothelial growth factor A	9.77616	0.408491	5.81628	0.315498	5.92607	0.478639	0	14.4209	AM * 0h up vs MDM * 0h
SNOWBALL_021784_s_st	LOC396781;021784_s_st	LOC396781	Sus scrofa mRNA, clone:TCH010072C03, expressed in trachea	9.45323	1.57731	5.54254	0.271082	5.65377	0.373431	2.78983e-24	13.9236	AM * 0h up vs MDM * 0h
SNOWBALL_003615_st	LCN2;003615_st	LCN2	lipocalin 2	8.94133	0.714994	6.90452	1.23315	5.1454	0.933054	2.12273e-26	13.8895	AM * 0h up vs MDM * 0h
SNOWBALL_036143_st	IL1RAP;036143_st	IL1RAP	interleukin 1 receptor accessory protein	11.0092	0.40059	7.56754	0.37712	7.21768	0.452821	0	13.8473	AM * 0h up vs MDM * 0h
SNOWBALL_013602_s_st	MIR27B;013602_s_st	MIR27B	microRNA mir-27b	6.72729	0.864273	2.77392	0.359943	2.94397	0.387182	2.21405e-43	13.7687	AM * 0h up vs MDM * 0h
SNOWBALL_001029_st	EDN1;001029_st	EDN1	endothelin 1	9.74353	0.509028	5.81023	0.315605	5.96977	0.342986	1.4013e-45	13.6778	AM * 0h up vs MDM * 0h
SNOWBALL_024410_s_st	GPR109A;024410_s_st	GPR109A	G protein-coupled receptor 109A	9.44115	0.766743	5.62972	0.274198	5.69922	0.240262	0	13.3793	AM * 0h up vs MDM * 0h
SNOWBALL_022608_s_st	CYP3A29;022608_s_st	CYP3A29	Sus scrofa cytochrome P450 3A (CYP3A) mRNA, complete cds	9.07879	2.56172	4.58376	1.07075	5.38656	1.97538	1.68866e-08	12.9263	AM * 0h up vs MDM * 0h
bta-mir-27b_s_st	MIR27B;bta-mir-27b_s_st	MIR27B	MI0004760	6.74247	1.0031	3.02045	0.464295	3.05154	0.415211	4.30512e-35	12.9146	AM * 0h up vs MDM * 0h
SNOWBALL_030594_st	030594_st		Ssc_hash_S19542650 947557 MARC 4PIG Sus scrofa cDNA 5prime, mRNA sequence /clone_end=5prime /gb=CN158746 /gi=46173176 /ug=Ssc.26822 /len=901	7.91657	1.35008	4.52667	0.557041	4.24862	0.332011	7.14164e-34	12.7105	AM * 0h up vs MDM * 0h
SNOWBALL_002664_s_st	DMXL2;002664_s_st	DMXL2	Dmx-like 2	10.975	0.373327	7.07417	0.26956	7.31529	0.392006	0	12.6383	AM * 0h up vs MDM * 0h
SNOWBALL_023350_st	PPARG;023350_st	PPARG	peroxisome proliferator-activated receptor gamma	7.17965	1.49196	3.34733	0.668073	3.52187	0.820225	8.96496e-22	12.6213	AM * 0h up vs MDM * 0h
SNOWBALL_010099_st	VEGFA;010099_st	VEGFA	vascular endothelial growth factor A	9.41592	0.575707	5.58182	0.435997	5.75982	0.511648	2.8026e-45	12.6065	AM * 0h up vs MDM * 0h
SNOWBALL_011616_st	CXCL2;011616_st	CXCL2	chemokine (C-X-C motif) ligand 2	10.8134	0.43801	7.24617	0.634001	7.20272	0.728529	4.2039e-45	12.2154	AM * 0h up vs MDM * 0h
SNOWBALL_013567_st	ITIH5;013567_st	ITIH5	inter-alpha (globulin) inhibitor H5	10.5434	0.651306	7.11894	0.41909	6.94055	0.592816	0	12.1496	AM * 0h up vs MDM * 0h
SNOWBALL_012744_st	PON1;012744_st	PON1	paraoxonase 1	7.23635	1.59357	3.67716	0.179738	3.63641	0.172289	1.81639e-28	12.1253	AM * 0h up vs MDM * 0h
SNOWBALL_042290_st	IL1RAP;042290_st	IL1RAP	interleukin 1 receptor accessory protein	7.86823	0.384371	4.52876	0.321275	4.30101	0.265063	0	11.8533	AM * 0h up vs MDM * 0h
SNOWBALL_037791_s_st	IL1RAP;037791_s_st	IL1RAP	interleukin 1 receptor accessory protein	10.906	0.448762	7.55345	0.302007	7.34751	0.260787	0	11.7818	AM * 0h up vs MDM * 0h
SNOWBALL_021088_s_st	CYP3A29;021088_s_st	CYP3A29	Sus scrofa cytochrome P450 3A29 (CYP3A29), mRNA	9.16108	2.42345	4.85889	0.860227	5.60778	1.67627	4.22037e-09	11.7395	AM * 0h up vs MDM * 0h
SNOWBALL_011348_st	SLC10A4;011348_st	SLC10A4	solute carrier family 10 (sodium/bile acid cotransporter family), member 4	8.58282	0.971014	4.94209	0.178298	5.03643	0.352108	0	11.6834	AM * 0h up vs MDM * 0h
SNOWBALL_011691_st	TNIP3;011691_st	TNIP3	TNFAIP3 interacting protein 3	8.46862	0.517151	5.24868	0.506494	4.9317	0.423567	3.51418e-31	11.6069	AM * 0h up vs MDM * 0h
SNOWBALL_009008_s_st	LOC100518846;009008_s_st	LOC100518846	Complement C1qB Fragment [Source:UniProtKB/TrEMBL;Acc:Q69DL4]	11.1272	0.648495	9.23914	0.987024	7.60306	1.83865	5.24502e-17	11.5043	AM * 0h up vs MDM * 0h
SNOWBALL_047485_st	RASGRP1;047485_st	RASGRP1	RAS guanyl releasing protein 1 (calcium and DAG-regulated)	9.83073	1.059	4.97878	0.294811	6.31166	0.669355	1.9212e-37	11.4643	AM * 0h up vs MDM * 0h
SNOWBALL_034326_st	PMAIP1;034326_st	PMAIP1	phorbol-12-myristate-13-acetate-induced protein 1	8.86495	0.485009	5.09093	0.691849	5.37885	0.835682	2.42781e-34	11.2052	AM * 0h up vs MDM * 0h
SNOWBALL_022794_st	IL23A;022794_st	IL23A	interleukin 23, alpha subunit p19	9.49059	1.42277	5.88637	0.325748	6.01026	0.343521	3.73574e-28	11.1605	AM * 0h up vs MDM * 0h
SNOWBALL_023344_s_st	SLC2A5;023344_s_st	SLC2A5	solute carrier family 2 (facilitated glucose/fructose transporter), member 5	9.82936	1.20499	7.11077	0.706306	6.37004	0.709596	6.8148e-24	10.9992	AM * 0h up vs MDM * 0h
SNOWBALL_033411_st	033411_st		Ssc_hash_S26718522 AJ954606 KN404_1 Sus scrofa cDNA clone C0007737f17 3prime, mRNA sequence /clone=C0007737f17 /clone_end=3prime /gb=AJ954606 /gi=74371422 /ug=Ssc.46005 /len=711	7.61242	0.899828	4.1022	0.482915	4.15964	0.377012	3.68624e-38	10.9494	AM * 0h up vs MDM * 0h
SNOWBALL_033390_st	033390_st		Ssc_hash_S26717368 AJ953452 KN404_1 Sus scrofa cDNA clone C0007746h22 5prime, mRNA sequence /clone=C0007746h22 /clone_end=5prime /gb=AJ953452 /gi=74370268 /ug=Ssc.45915 /len=798	9.46222	0.36325	5.5687	0.439211	6.02025	0.59397	0	10.8677	AM * 0h up vs MDM * 0h
SNOWBALL_015970_x_st	MIR155;015970_x_st	MIR155	microRNA mir-155	9.25894	0.958581	5.78848	0.598247	5.81834	0.671455	2.94256e-28	10.8573	AM * 0h up vs MDM * 0h
SNOWBALL_014436_st	LOC100512071;014436_st	LOC100512071	Granulocyte colony-stimulating factor Precursor (G-CSF) [Source:UniProtKB/Swiss-Prot;Acc:O02837]	9.57712	1.22793	6.10546	0.314041	6.1441	0.311252	2.16985e-36	10.8004	AM * 0h up vs MDM * 0h
SNOWBALL_027065_x_st	CYP3A29;027065_x_st	CYP3A29	Sus scrofa CYP3A29 mRNA for cytochrome P450 3A29v4, partial cds	10.3572	2.4414	6.08566	1.43483	6.92869	2.24278	1.11053e-07	10.7667	AM * 0h up vs MDM * 0h
SNOWBALL_035365_st	IL1RAP;035365_st	IL1RAP	interleukin 1 receptor accessory protein	11.3899	0.329612	8.21324	0.329278	7.96279	0.283885	0	10.7564	AM * 0h up vs MDM * 0h
SNOWBALL_017023_st	DUSP5;017023_st	DUSP5	dual specificity phosphatase 5	10.8244	0.647238	7.23244	0.572022	7.40042	0.585968	1.00964e-38	10.7332	AM * 0h up vs MDM * 0h
SNOWBALL_019370_s_st	SDC4;019370_s_st	SDC4	syndecan 4	10.8286	0.551732	7.46254	0.588921	7.4091	0.559303	4.6383e-43	10.6995	AM * 0h up vs MDM * 0h
SNOWBALL_033011_st	SLC16A6;033011_st	SLC16A6	solute carrier family 16, member 6 (monocarboxylic acid transporter 7)	10.5255	0.458801	6.5959	0.494686	7.13015	0.681712	2.18016e-33	10.5221	AM * 0h up vs MDM * 0h
SNOWBALL_014633_s_st	LOC100512071;014633_s_st	LOC100512071	Granulocyte colony-stimulating factor Precursor (G-CSF) [Source:UniProtKB/Swiss-Prot;Acc:O02837]	9.82209	1.35486	6.46829	0.225804	6.42973	0.311334	1.60815e-33	10.5003	AM * 0h up vs MDM * 0h
SNOWBALL_008804_st	LOC100519032;008804_st	LOC100519032	Complement C1qB Fragment [Source:UniProtKB/TrEMBL;Acc:Q69DL4]	10.7335	0.665862	8.83076	0.951088	7.3425	1.73723	5.34681e-17	10.4902	AM * 0h up vs MDM * 0h
SNOWBALL_013694_st	PRKCQ;013694_st	PRKCQ	protein kinase C, theta	9.65018	0.678873	5.3804	0.304498	6.26316	0.547765	1.54203e-40	10.4615	AM * 0h up vs MDM * 0h
SNOWBALL_000874_st	S100A8;000874_st	S100A8	S100 calcium binding protein A8	10.7527	0.396556	8.16644	1.09996	7.37587	0.81807	2.56302e-27	10.3877	AM * 0h up vs MDM * 0h
SNOWBALL_016626_s_st	SDS;016626_s_st	SDS	serine dehydratase	10.0271	1.05663	6.18611	0.572784	6.65801	0.942398	2.70899e-29	10.332	AM * 0h up vs MDM * 0h
SNOWBALL_022053_st	CLEC4D;022053_st	CLEC4D	C-type lectin domain family 4, member D	8.20438	0.922164	4.89278	0.749401	4.83885	0.791714	9.84195e-30	10.3068	AM * 0h up vs MDM * 0h
SNOWBALL_021304_s_st	RHOH;021304_s_st	RHOH	ras homolog gene family, member H	6.75723	0.350412	3.22698	0.604772	3.40768	0.786233	4.45973e-26	10.1933	AM * 0h up vs MDM * 0h
SNOWBALL_027273_st	SLC2A3;027273_st	SLC2A3	solute carrier family 2 (facilitated glucose transporter), member 3	10.9982	0.348353	7.6547	0.469362	7.65231	0.543727	0	10.1677	AM * 0h up vs MDM * 0h
SNOWBALL_012574_st	ARL4A;012574_st	ARL4A	ADP-ribosylation factor-like 4A	8.23886	0.927601	4.91052	0.296148	4.89877	0.222678	2.06456e-40	10.1267	AM * 0h up vs MDM * 0h
SNOWBALL_002441_st	DMXL2;002441_st	DMXL2	Dmx-like 2	11.7871	0.335191	8.20912	0.203504	8.46532	0.324088	0	9.99887	AM * 0h up vs MDM * 0h
SNOWBALL_031362_st	PDE4B;031362_st	PDE4B	phosphodiesterase 4B, cAMP-specific	8.34696	0.343785	4.84404	0.465842	5.04388	0.555164	0	9.87022	AM * 0h up vs MDM * 0h
SNOWBALL_007939_st	GPR97;007939_st	GPR97	G protein-coupled receptor 97	9.4966	1.41131	5.82677	0.61456	6.21712	0.711583	4.73912e-21	9.71005	AM * 0h up vs MDM * 0h
SNOWBALL_021705_st	SLC2A5;021705_st	SLC2A5	solute carrier family 2 (facilitated glucose/fructose transporter), member 5	9.81416	1.25841	7.16913	0.627717	6.53847	0.550829	2.92447e-25	9.6846	AM * 0h up vs MDM * 0h
SNOWBALL_043349_st	COLEC12;043349_st	COLEC12	collectin sub-family member 12	9.14451	1.17989	6.81834	0.590605	5.89037	0.513677	1.01603e-31	9.54101	AM * 0h up vs MDM * 0h
SNOWBALL_020900_s_st	IL27;020900_s_st	IL27	interleukin 27	10.2245	0.702633	6.90547	0.793616	6.97571	0.852112	7.55553e-35	9.50592	AM * 0h up vs MDM * 0h
SNOWBALL_033435_st	033435_st		Ssc_hash_S18336412 BP463659 full-length enriched swine cDNA library, adult uterus Sus scrofa cDNA clone UTR010080D05 5prime, mRNA sequence /clone=UTR010080D05 /clone_end=5prime /gb=BP463659 /gi=40482605 /ug=Ssc.46163 /len=727	8.09441	0.624887	4.86732	0.306066	4.85019	0.607968	9.25207e-41	9.47563	AM * 0h up vs MDM * 0h
SNOWBALL_003534_st	GCNT1;003534_st	GCNT1	glucosaminyl (N-acetyl) transferase 1, core 2	8.75922	0.69574	5.61918	0.362234	5.53147	0.439959	2.00666e-42	9.3681	AM * 0h up vs MDM * 0h
SNOWBALL_021601_st	IL27;021601_st	IL27	interleukin 27	8.27144	0.689328	4.93858	0.652089	5.04455	0.791938	1.58629e-32	9.36246	AM * 0h up vs MDM * 0h
SNOWBALL_026004_s_st	CYP3A29;026004_s_st	CYP3A29	Sus scrofa mRNA, clone:LVR010017F03, expressed in liver	5.86812	2.67098	2.56928	0.478541	2.64883	0.487478	1.6802e-07	9.31328	AM * 0h up vs MDM * 0h
SNOWBALL_028094_st	IL1RAP;028094_st	IL1RAP	interleukin 1 receptor accessory protein	10.8476	0.417235	7.95022	0.344155	7.63879	0.356148	0	9.24599	AM * 0h up vs MDM * 0h
SNOWBALL_001006_st	FCAR;001006_st	FCAR	Fc fragment of IgA, receptor for	9.81397	0.717806	6.14289	0.445606	6.61099	0.905596	2.01317e-31	9.20863	AM * 0h up vs MDM * 0h
SNOWBALL_030790_st	EFNB2;030790_st	EFNB2	ephrin-B2	7.4078	0.651758	4.14828	0.208074	4.21144	0.274041	0	9.16643	AM * 0h up vs MDM * 0h
SNOWBALL_027296_st	PIP4K2C;027296_st	PIP4K2C	phosphatidylinositol-5-phosphate 4-kinase, type II, gamma	8.67536	0.490914	4.48719	0.537159	5.4912	0.635999	3.24472e-36	9.08921	AM * 0h up vs MDM * 0h
SNOWBALL_003082_st	RASGRP1;003082_st	RASGRP1	RAS guanyl releasing protein 1 (calcium and DAG-regulated)	10.2557	0.986772	5.83483	0.414702	7.08564	0.583877	1.93284e-35	9.00091	AM * 0h up vs MDM * 0h
SNOWBALL_026128_s_st	026128_s_st		Sus scrofa mRNA, clone:TCH010069B03, expressed in trachea	9.6361	1.74967	6.39566	0.550879	6.4671	0.705581	2.94868e-17	8.99427	AM * 0h up vs MDM * 0h
SNOWBALL_025003_s_st	CHST15;025003_s_st	CHST15	carbohydrate (N-acetylgalactosamine 4-sulfate 6-O) sulfotransferase 15	9.74444	0.631877	6.35019	0.391432	6.57641	0.64084	2.11765e-33	8.98821	AM * 0h up vs MDM * 0h
SNOWBALL_014202_st	LOC100521747;014202_st	LOC100521747	Monocarboxylate transporter 7 (MCT 7)(Monocarboxylate transporter 6)(MCT 6)(Solute carrier family 16 member 6) [Source:UniProtKB/Swiss-Prot;Acc:O15403]	11.9996	0.410189	8.32452	0.554402	8.83302	0.693032	2.35087e-30	8.9789	AM * 0h up vs MDM * 0h
SNOWBALL_025042_s_st	CCRL1;025042_s_st	CCRL1	chemokine (C-C motif) receptor-like 1	6.97682	1.26484	3.79527	0.213484	3.81148	0.223915	1.27438e-32	8.97147	AM * 0h up vs MDM * 0h
SNOWBALL_007365_st	CLEC2B;007365_st	CLEC2B	C-type lectin domain family 2, member B	11.5265	0.255771	8.16224	0.371865	8.36278	0.568162	0	8.96154	AM * 0h up vs MDM * 0h
SNOWBALL_022828_s_st	CYP3A46;022828_s_st	CYP3A46	Sus scrofa cytochrome P450 (CYP3A46v3) mRNA, partial cds	10.0665	1.99772	5.98301	1.13556	6.90433	1.83528	9.95172e-09	8.95186	AM * 0h up vs MDM * 0h
SNOWBALL_047634_st	SLC2A3;047634_st	SLC2A3	solute carrier family 2 (facilitated glucose transporter), member 3	10.3056	0.406207	7.12522	0.52457	7.1454	0.604375	1.4013e-45	8.93978	AM * 0h up vs MDM * 0h
SNOWBALL_014777_s_st	C17orf87;014777_s_st	C17orf87	chromosome 17 open reading frame 87	9.1775	1.09185	4.96129	0.371222	6.02062	0.89881	2.72553e-24	8.91901	AM * 0h up vs MDM * 0h
SNOWBALL_001012_st	CDA;001012_st	CDA	cytidine deaminase	10.6529	0.544524	6.8968	0.490014	7.49604	0.630398	4.34403e-44	8.91895	AM * 0h up vs MDM * 0h
SNOWBALL_005214_st	AHSA2;005214_st	AHSA2	AHA1, activator of heat shock 90kDa protein ATPase homolog 2 (yeast)	10.1775	0.423958	7.08067	0.325726	7.02542	0.314473	0	8.88941	AM * 0h up vs MDM * 0h
SNOWBALL_000281_st	NFKBIZ;000281_st	NFKBIZ	nuclear factor of kappa light polypeptide gene enhancer in B-cells inhibitor, zeta	10.4854	0.503531	7.50292	0.214405	7.35501	0.368306	0	8.75671	AM * 0h up vs MDM * 0h
SNOWBALL_027092_st	LOC100516258;027092_st	LOC100516258	S.scrofa mRNA for spectrin beta protein (pAZSP 5prime end)	8.73222	1.1667	4.90213	0.511169	5.62049	0.905859	6.0941e-26	8.64417	AM * 0h up vs MDM * 0h
SNOWBALL_038865_st	038865_st			6.25434	0.868269	3.12045	0.140125	3.14528	0.164717	7.00649e-45	8.6282	AM * 0h up vs MDM * 0h
SNOWBALL_035870_st	SLIRP;035870_st	SLIRP	Ssc_hash_S34520948 DB791057 full-length enriched swine cDNA library, adult immature dendritic cell Sus scrofa cDNA clone DCI010008C07 5prime, mRNA sequence /clone=DCI010008C07 /clone_end=5prime /gb=DB791057 /gi=112756143 /ug=Ssc.63442 /len=717	7.45009	0.408437	4.88182	0.519179	4.35442	0.506156	1.55439e-38	8.54847	AM * 0h up vs MDM * 0h
SNOWBALL_001216_st	TNF;001216_st	TNF	OTTSUSG00000001322 tumor necrosis factor (TNF superfamily, member 2)	10.543	0.774974	7.2858	0.690458	7.46884	0.712617	6.93469e-32	8.42224	AM * 0h up vs MDM * 0h
SNOWBALL_022475_st	LOC100147691;022475_st	LOC100147691	Sus scrofa mucin 12 mRNA, partial cds	6.81465	0.972665	3.78617	0.184377	3.7556	0.160065	1.85875e-37	8.33424	AM * 0h up vs MDM * 0h
SNOWBALL_036394_st	036394_st		Ssc_hash_S39950411 rpigcf0_016789.y1 ctl Sus scrofa cDNA 5prime, mRNA sequence /clone_end=5prime /gb=EW045476 /gi=181238892 /ug=Ssc.66561 /len=579	7.36513	0.485183	4.55528	0.333131	4.31762	0.234375	8.64254e-30	8.26784	AM * 0h up vs MDM * 0h
SNOWBALL_001019_st	PDE4B;001019_st	PDE4B	phosphodiesterase 4B, cAMP-specific	10.5115	0.29492	7.36763	0.425239	7.47294	0.445935	0	8.21673	AM * 0h up vs MDM * 0h
SNOWBALL_003021_st	MPDZ;003021_st	MPDZ	multiple PDZ domain protein	8.25327	0.676905	5.31559	0.428426	5.24866	0.547272	1.87831e-39	8.02559	AM * 0h up vs MDM * 0h
SNOWBALL_013606_st	PRKCQ;013606_st	PRKCQ	protein kinase C, theta	9.09375	0.695774	5.27241	0.272601	6.1072	0.504827	9.89586e-37	7.92573	AM * 0h up vs MDM * 0h
SNOWBALL_000357_st	CXCR4;000357_st	CXCR4	chemokine (C-X-C motif) receptor 4	11.7613	0.242357	8.13504	0.495812	8.77841	0.677872	2.95048e-37	7.90579	AM * 0h up vs MDM * 0h
SNOWBALL_035326_st	ADAMTS6;035326_st	ADAMTS6	ADAM metallopeptidase with thrombospondin type 1 motif, 6	8.93859	1.06819	6.32253	0.250229	5.95926	0.376779	4.45639e-35	7.88625	AM * 0h up vs MDM * 0h
SNOWBALL_022868_st	CYP4F3;022868_st	CYP4F3	cytochrome P450, family 4, subfamily F, polypeptide 3	8.69755	0.656817	5.29816	0.178838	5.73935	0.493956	1.09301e-43	7.77156	AM * 0h up vs MDM * 0h
SNOWBALL_000280_st	NFKBIZ;000280_st	NFKBIZ	nuclear factor of kappa light polypeptide gene enhancer in B-cells inhibitor, zeta	10.1251	0.439453	7.26072	0.278622	7.1727	0.340107	0	7.74019	AM * 0h up vs MDM * 0h
SNOWBALL_009844_s_st	SLA-6;009844_s_st	SLA-6	MHC class I antigen 6 [Source:RefSeq peptide;Acc:NP_001107176]	10.7649	0.324922	6.9279	0.845847	7.81664	1.01561	2.29222e-18	7.71831	AM * 0h up vs MDM * 0h
SNOWBALL_018823_st	ADAMTS6;018823_st	ADAMTS6	ADAM metallopeptidase with thrombospondin type 1 motif, 6	9.00358	0.962557	6.39486	0.216997	6.07807	0.41123	1.60102e-37	7.59742	AM * 0h up vs MDM * 0h
SNOWBALL_013513_st	MRC1;013513_st	MRC1	mannose receptor, C type 1	5.87168	1.44385	2.87931	0.578321	2.94648	0.554799	4.17003e-21	7.59578	AM * 0h up vs MDM * 0h
SNOWBALL_016929_st	OAT;016929_st	OAT	ornithine aminotransferase	10.9847	0.467836	7.90145	0.472868	8.0662	0.569245	1.54143e-44	7.56036	AM * 0h up vs MDM * 0h
SNOWBALL_025630_st	CD74;025630_st	CD74	CD74 molecule, major histocompatibility complex, class II invariant chain	10.9716	0.495276	8.90042	0.65863	8.05782	0.815775	3.60702e-32	7.5361	AM * 0h up vs MDM * 0h
SNOWBALL_003307_s_st	DUOX2;003307_s_st	DUOX2	dual oxidase 2	7.55002	1.05775	4.58267	0.196768	4.66171	0.1736	9.70214e-37	7.40407	AM * 0h up vs MDM * 0h
SNOWBALL_002088_st	SLC22A3;002088_st	SLC22A3	solute carrier family 22 (extraneuronal monoamine transporter), member 3	8.59541	1.86594	5.66298	0.210154	5.70762	0.126669	6.18051e-17	7.40138	AM * 0h up vs MDM * 0h
SNOWBALL_027060_x_st	CYP3A46;027060_x_st	CYP3A46	Sus scrofa CYP3A46v2 mRNA for cytochrome P450 3A46v2, partial cds	8.85221	1.72343	5.20658	1.08472	5.97783	1.71152	1.7999e-08	7.33286	AM * 0h up vs MDM * 0h
SNOWBALL_002109_st	SLC2A12;002109_st	SLC2A12	solute carrier family 2 (facilitated glucose transporter), member 12	7.45332	1.05831	4.50585	0.168991	4.58032	0.19896	1.26713e-36	7.32588	AM * 0h up vs MDM * 0h
SNOWBALL_014772_x_st	U6;014772_x_st	U6	U6 spliceosomal RNA [Source: RFAM;Acc:RF00026]	9.37389	0.773875	6.96668	0.647105	6.50208	0.766797	2.56664e-27	7.31982	AM * 0h up vs MDM * 0h
SNOWBALL_018354_st	TNFAIP6;018354_st	TNFAIP6	tumor necrosis factor, alpha-induced protein 6	10.9943	0.310226	8.46519	0.647301	8.12296	0.758985	1.94416e-39	7.31733	AM * 0h up vs MDM * 0h
SNOWBALL_005662_st	SULF1;005662_st	SULF1	sulfatase 1	10.1209	0.585667	7.02894	0.623068	7.25636	0.95856	2.03181e-25	7.28303	AM * 0h up vs MDM * 0h
SNOWBALL_003316_s_st	DUOX2;003316_s_st	DUOX2	dual oxidase 2	8.33194	1.05394	5.38891	0.189086	5.47524	0.207755	4.89354e-35	7.24356	AM * 0h up vs MDM * 0h
SNOWBALL_024940_s_st	PDLIM1;024940_s_st	PDLIM1	PDZ and LIM domain 1	6.97674	0.710012	4.34862	0.365853	4.12134	0.292098	0	7.23706	AM * 0h up vs MDM * 0h
SNOWBALL_027693_st	027693_st		Ssc_hash_S26732461 AJ943443 CSEQRAN17 Sus scrofa cDNA clone C0007316a17 5prime, mRNA sequence /clone=C0007316a17 /clone_end=5prime /gb=AJ943443 /gi=74360185 /ug=Ssc.5051 /len=757	6.98404	0.898643	4.28854	0.254685	4.12999	0.243749	2.4685e-39	7.23027	AM * 0h up vs MDM * 0h
SNOWBALL_036762_st	CD274;036762_st	CD274	CD274 molecule	9.59405	0.511896	6.62536	0.698294	6.7456	0.733972	9.38236e-32	7.20225	AM * 0h up vs MDM * 0h
SNOWBALL_040419_st	SLC7A11;040419_st	SLC7A11	solute carrier family 7, (cationic amino acid transporter, y+ system) member 11	7.28534	0.642879	4.3874	0.48517	4.43905	0.504273	6.42589e-34	7.19147	AM * 0h up vs MDM * 0h
SNOWBALL_001381_st	SLA-DRA;001381_st	SLA-DRA	OTTSUSG00000001368 major histocompatibility complex, class II, DR alpha	12.4667	0.402299	11.0267	0.611955	9.6222	1.22409	3.97554e-27	7.18276	AM * 0h up vs MDM * 0h
SNOWBALL_034672_st	HIF1A;034672_st	HIF1A	hypoxia inducible factor 1, alpha subunit (basic helix-loop-helix transcription factor)	8.77476	0.395602	5.89678	0.164361	5.93042	0.256348	0	7.18177	AM * 0h up vs MDM * 0h
SNOWBALL_015103_st	C17orf87;015103_st	C17orf87	chromosome 17 open reading frame 87	9.08219	0.987361	5.45686	0.379828	6.23977	0.864341	3.06534e-24	7.17223	AM * 0h up vs MDM * 0h
SNOWBALL_019051_st	PRNP;019051_st	PRNP	prion protein	8.96948	2.12143	6.13891	0.540763	6.12957	0.795978	1.30002e-11	7.15974	AM * 0h up vs MDM * 0h
SNOWBALL_001498_st	ARRDC4;001498_st	ARRDC4	arrestin domain containing 4	9.93114	0.281267	7.39706	0.373226	7.09271	0.339013	0	7.15239	AM * 0h up vs MDM * 0h
SNOWBALL_046477_st	046477_st			8.30844	0.670944	5.5171	0.367428	5.47109	0.529408	3.24161e-39	7.14702	AM * 0h up vs MDM * 0h
SNOWBALL_024614_st	LIPM;024614_st	LIPM	lipase, family member M	6.62822	0.372171	3.80726	0.217836	3.79238	0.180581	0	7.13959	AM * 0h up vs MDM * 0h
SNOWBALL_034083_st	ZNF697;034083_st	ZNF697	zinc finger protein 697	9.49904	0.619818	6.5111	0.306867	6.67763	0.380285	0	7.06856	AM * 0h up vs MDM * 0h
SNOWBALL_000599_st	INHBA;000599_st	INHBA	inhibin, beta A	9.77176	0.804585	7.04411	0.427339	6.95721	0.767924	6.11354e-27	7.03497	AM * 0h up vs MDM * 0h
SNOWBALL_005929_st	SLAMF7;005929_st	SLAMF7	SLAM family member 7	11.8303	0.501707	8.84424	0.352919	9.01758	0.376021	0	7.02605	AM * 0h up vs MDM * 0h
SNOWBALL_035022_st	SLC2A3;035022_st	SLC2A3	solute carrier family 2 (facilitated glucose transporter), member 3	8.68962	0.558864	5.95146	0.373096	5.87696	0.462584	0	7.02579	AM * 0h up vs MDM * 0h
SNOWBALL_001522_st	IL8;001522_st	IL8	interleukin 8	13.0283	0.109264	9.71381	0.855516	10.2174	0.670441	2.52374e-42	7.01735	AM * 0h up vs MDM * 0h
SNOWBALL_017748_st	RAB11FIP1;017748_st	RAB11FIP1	RAB11 family interacting protein 1 (class I)	10.152	0.207681	6.53914	0.388493	7.34205	0.442901	0	7.01261	AM * 0h up vs MDM * 0h
SNOWBALL_045385_st	045385_st			8.63073	0.663533	7.44216	1.01767	5.82212	0.72464	1.08271e-24	7.00612	AM * 0h up vs MDM * 0h
SNOWBALL_020915_s_st	LOC396677;020915_s_st	LOC396677	Sus scrofa tissue factor mRNA, complete cds	8.04795	1.17089	5.11411	0.321718	5.24101	0.611098	1.15032e-23	6.99799	AM * 0h up vs MDM * 0h
SNOWBALL_035014_st	PLOD2;035014_st	PLOD2	procollagen-lysine, 2-oxoglutarate 5-dioxygenase 2	6.62204	1.50879	4.20637	0.787273	3.81948	0.283366	2.78263e-18	6.97679	AM * 0h up vs MDM * 0h
SNOWBALL_020106_st	GPR82;020106_st	GPR82	G protein-coupled receptor 82	6.81915	1.27106	5.63105	0.785641	4.01751	0.402148	2.26817e-24	6.97234	AM * 0h up vs MDM * 0h
SNOWBALL_022826_s_st	CYP3A46;022826_s_st	CYP3A46	Sus scrofa cytochrome P450 3A46 (CYP3A46), mRNA	7.80981	2.19461	4.28974	0.836856	5.01667	1.42788	7.50579e-07	6.93136	AM * 0h up vs MDM * 0h
SNOWBALL_032186_st	032186_st		Ssc_hash_S34513012 DB790482 full-length enriched swine cDNA library, adult adrenal gland Sus scrofa cDNA clone ADR010101E03 5prime, mRNA sequence /clone=ADR010101E03 /clone_end=5prime /gb=DB790482 /gi=112753182 /ug=Ssc.37381 /len=766	9.13369	0.575003	6.50649	0.324437	6.34281	0.566487	9.72291e-41	6.92051	AM * 0h up vs MDM * 0h
SNOWBALL_029905_st	ARX;029905_st	ARX	aristaless related homeobox	9.18223	0.854411	6.77332	0.639282	6.39203	0.441698	4.58073e-29	6.91729	AM * 0h up vs MDM * 0h
SNOWBALL_026645_st	SLC7A11;026645_st	SLC7A11	solute carrier family 7, (cationic amino acid transporter, y+ system) member 11	12.3623	0.586921	9.47523	0.595177	9.58615	0.564579	9.83837e-29	6.85009	AM * 0h up vs MDM * 0h
SNOWBALL_005433_s_st	EPAS1;005433_s_st	EPAS1	endothelial PAS domain protein 1	10.5067	0.277378	7.40095	0.278808	7.73099	0.670615	1.55851e-35	6.8481	AM * 0h up vs MDM * 0h
SNOWBALL_011533_st	PARM1;011533_st	PARM1	prostate androgen-regulated mucin-like protein 1	10.8634	0.385134	7.55468	0.385763	8.09223	0.467876	5.60519e-45	6.82661	AM * 0h up vs MDM * 0h
SNOWBALL_046410_st	046410_st			6.84028	0.378483	4.16918	0.241033	4.06912	0.172916	0	6.82656	AM * 0h up vs MDM * 0h
SNOWBALL_021027_s_st	021027_s_st		Sus scrofa immunoglobulin IgA heavy chain constant region mRNA, partial cds	9.78709	1.65739	7.10801	0.179125	7.02337	0.312263	1.69935e-16	6.79146	AM * 0h up vs MDM * 0h
SNOWBALL_023283_st	SLC2A3;023283_st	SLC2A3	solute carrier family 2 (facilitated glucose transporter), member 3	12.4855	0.261325	9.85415	0.514156	9.72285	0.533879	0	6.78633	AM * 0h up vs MDM * 0h
SNOWBALL_003187_s_st	LOC100522776;003187_s_st	LOC100522776	TN3 [Source:UniProtKB/TrEMBL;Acc:Q9GL49]	9.26841	0.396258	6.30993	0.579188	6.51812	0.660127	3.14293e-33	6.72854	AM * 0h up vs MDM * 0h
SNOWBALL_004161_st	CTNNAL1;004161_st	CTNNAL1	catenin (cadherin-associated protein), alpha-like 1	8.40329	0.831177	5.26403	0.326091	5.65945	0.497768	1.20421e-31	6.69851	AM * 0h up vs MDM * 0h
SNOWBALL_021599_st	EPAS1;021599_st	EPAS1	endothelial PAS domain protein 1	10.0622	0.350637	7.02621	0.265446	7.32673	0.641423	3.63873e-33	6.65968	AM * 0h up vs MDM * 0h
SNOWBALL_015502_st	HRH1;015502_st	HRH1	histamine receptor H1	8.15305	0.649882	5.35549	0.28304	5.41964	0.234062	4.2039e-45	6.65027	AM * 0h up vs MDM * 0h
SNOWBALL_002860_st	DUOXA2;002860_st	DUOXA2	dual oxidase maturation factor 2	7.73741	1.14112	4.82829	0.191591	5.00578	0.226362	6.98842e-34	6.64203	AM * 0h up vs MDM * 0h
SNOWBALL_010232_st	PNP;010232_st	PNP	purine nucleoside phosphorylase	12.0621	0.395936	9.11684	0.619429	9.33107	0.613303	1.20683e-30	6.63949	AM * 0h up vs MDM * 0h
SNOWBALL_021024_s_st	CD74;021024_s_st	CD74	CD74 molecule, major histocompatibility complex, class II invariant chain	12.6244	0.282005	10.8456	0.629524	9.89408	1.01208	7.89036e-31	6.63583	AM * 0h up vs MDM * 0h
SNOWBALL_001499_s_st	ARRDC4;001499_s_st	ARRDC4	arrestin domain containing 4	10.3738	0.291523	8.06896	0.320317	7.64369	0.341669	0	6.63517	AM * 0h up vs MDM * 0h
SNOWBALL_033757_st	NRP1;033757_st	NRP1	neuropilin 1	7.70334	0.75322	5.12954	0.444167	4.9746	0.578307	6.21531e-29	6.62877	AM * 0h up vs MDM * 0h
SNOWBALL_009917_s_st	VEGFA;009917_s_st	VEGFA	vascular endothelial growth factor A	7.41882	0.557178	4.76972	0.510192	4.69457	0.457467	1.1001e-34	6.6082	AM * 0h up vs MDM * 0h
SNOWBALL_031773_st	031773_st		Ssc_hash_S26735052 AJ946034 CSEQRAN17 Sus scrofa cDNA clone C0007306b18 5prime, mRNA sequence /clone=C0007306b18 /clone_end=5prime /gb=AJ946034 /gi=74362776 /ug=Ssc.35081 /len=754	7.36616	0.634892	4.63438	0.313611	4.64724	0.315922	7.00649e-45	6.58383	AM * 0h up vs MDM * 0h
SNOWBALL_000872_st	S100A9;000872_st	S100A9	S100 calcium binding protein A9	10.0294	0.432834	8.0521	0.806557	7.3118	0.568001	8.96441e-29	6.57784	AM * 0h up vs MDM * 0h
SNOWBALL_026475_s_st	LOC736153;026475_s_st	LOC736153	Sus scrofa mRNA, clone:AMP010074G02, expressed in alveolar macrophage	8.16726	1.00543	4.90292	0.394787	5.45071	0.548462	1.36501e-26	6.57303	AM * 0h up vs MDM * 0h
SNOWBALL_003014_s_st	LOC100155277;003014_s_st	LOC100155277	Very low density lipoprotein receptor Fragment [Source:UniProtKB/TrEMBL;Acc:B3FQ81]	8.78919	0.799722	6.39712	0.654449	6.07982	0.573969	2.01365e-23	6.54037	AM * 0h up vs MDM * 0h
SNOWBALL_022830_s_st	CIDEC;022830_s_st	CIDEC	cell death-inducing DFFA-like effector c	8.51174	1.07364	5.38526	0.283172	5.80582	0.469626	4.6986e-29	6.52474	AM * 0h up vs MDM * 0h
SNOWBALL_039370_st	039370_st			8.31118	0.806892	5.75626	0.478007	5.60875	0.618616	1.23657e-30	6.50894	AM * 0h up vs MDM * 0h
SNOWBALL_009176_st	PLA2G2D;009176_st	PLA2G2D	phospholipase A2, group IID	8.32542	1.09146	5.54478	0.240776	5.62421	0.324683	1.39968e-18	6.50347	AM * 0h up vs MDM * 0h
SNOWBALL_002241_st	GJA1;002241_st	GJA1	gap junction protein, alpha 1, 43kDa	8.50663	1.02228	7.61463	1.71906	5.80584	0.297102	3.91096e-16	6.50159	AM * 0h up vs MDM * 0h
SNOWBALL_019932_st	U6;019932_st	U6	U6 spliceosomal RNA [Source: RFAM;Acc:RF00026]	7.5377	1.06534	4.83813	0.541521	4.84992	0.736865	3.64168e-20	6.44324	AM * 0h up vs MDM * 0h
SNOWBALL_032113_st	TMBIM4;032113_st	TMBIM4	transmembrane BAX inhibitor motif containing 4	6.45209	0.619488	3.7375	0.180488	3.77562	0.187531	0	6.39291	AM * 0h up vs MDM * 0h
SNOWBALL_027802_st	SLC7A11;027802_st	SLC7A11	solute carrier family 7, (cationic amino acid transporter, y+ system) member 11	6.20941	0.713728	3.51832	0.166436	3.53309	0.213298	0	6.39224	AM * 0h up vs MDM * 0h
SNOWBALL_000356_st	CXCR4;000356_st	CXCR4	chemokine (C-X-C motif) receptor 4	12.1375	0.195203	8.9789	0.49162	9.4675	0.624	3.29007e-37	6.36438	AM * 0h up vs MDM * 0h
SNOWBALL_000090_st	CD274;000090_st	CD274	CD274 molecule	10.049	0.437587	7.19541	0.669728	7.38251	0.66371	1.51592e-32	6.34888	AM * 0h up vs MDM * 0h
SNOWBALL_016809_s_st	ADORA2A;016809_s_st	ADORA2A	adenosine A2a receptor	9.34599	0.304824	6.30524	0.275414	6.69081	0.356502	0	6.29927	AM * 0h up vs MDM * 0h
SNOWBALL_000209_st	CCL8;000209_st	CCL8	chemokine (C-C motif) ligand 8	11.4967	0.958459	9.68683	0.709561	8.84184	1.01626	1.29988e-19	6.29786	AM * 0h up vs MDM * 0h
SNOWBALL_014557_st	CCL4;014557_st	CCL4	chemokine (C-C motif) ligand 4	11.9781	0.526395	9.95765	0.652976	9.32786	0.694598	1.12649e-34	6.27778	AM * 0h up vs MDM * 0h
SNOWBALL_017935_st	NRG1;017935_st	NRG1	neuregulin 1	7.51008	1.15291	5.13508	0.524636	4.86036	0.49724	7.68418e-18	6.27547	AM * 0h up vs MDM * 0h
SNOWBALL_027067_x_st	CYP3A29;027067_x_st	CYP3A29	Sus scrofa CYP3A29 mRNA for cytochrome P450 3A29v2, partial cds	6.49126	2.52422	3.39508	0.379652	3.84382	0.931486	3.91297e-06	6.26555	AM * 0h up vs MDM * 0h
SNOWBALL_036205_st	ZC3H12C;036205_st	ZC3H12C	zinc finger CCCH-type containing 12C	9.12016	0.435882	6.45894	0.450738	6.47775	0.413357	2.66247e-44	6.24375	AM * 0h up vs MDM * 0h
SNOWBALL_046511_st	046511_st			8.01696	0.524209	5.50529	0.201384	5.3752	0.307323	0	6.24091	AM * 0h up vs MDM * 0h
SNOWBALL_000248_st	CCRL1;000248_st	CCRL1	chemokine (C-C motif) receptor-like 1	6.17951	1.29241	3.57649	0.246853	3.53805	0.230994	2.06804e-27	6.23963	AM * 0h up vs MDM * 0h
SNOWBALL_022327_st	PIM2;022327_st	PIM2	pim-2 oncogene	8.04972	0.633032	5.07687	0.263977	5.41828	0.448755	6.16117e-35	6.19643	AM * 0h up vs MDM * 0h
SNOWBALL_024760_s_st	GRK5;024760_s_st	GRK5	G protein-coupled receptor kinase 5	7.92375	0.600997	4.93065	0.205561	5.29812	0.361527	8.28167e-43	6.17155	AM * 0h up vs MDM * 0h
SNOWBALL_023741_st	LOC100517064;023741_st	LOC100517064	PREDICTED: Sus scrofa similar to sulfiredoxin 1 homolog (LOC100154682), mRNA	10.3293	0.520129	7.06977	0.508197	7.7053	0.692244	5.67694e-31	6.16444	AM * 0h up vs MDM * 0h
SNOWBALL_027492_st	SLC11A2;027492_st	SLC11A2	solute carrier family 11 (proton-coupled divalent metal ion transporters), member 2	8.3869	0.510582	5.96001	0.266818	5.76348	0.321042	0	6.1621	AM * 0h up vs MDM * 0h
SNOWBALL_014595_s_st	LOC100049650;014595_s_st	LOC100049650	Myosin Fragment [Source:UniProtKB/TrEMBL;Acc:Q29059]	10.619	0.834438	8.80077	0.764168	8.00813	1.12589	1.12361e-16	6.10858	AM * 0h up vs MDM * 0h
SNOWBALL_007211_st	CLEC2D;007211_st	CLEC2D	C-type lectin domain family 2, member D	10.2441	0.338912	7.64718	0.538432	7.64232	0.836615	9.00111e-33	6.07027	AM * 0h up vs MDM * 0h
SNOWBALL_022867_st	CYP4F2;022867_st	CYP4F2	cytochrome P450, family 4, subfamily F, polypeptide 2	8.39224	0.660431	5.72169	0.558719	5.79418	0.51137	6.75767e-34	6.05471	AM * 0h up vs MDM * 0h
SNOWBALL_017059_st	ENTPD1;017059_st	ENTPD1	ectonucleoside triphosphate diphosphohydrolase 1	10.6353	0.406447	8.17054	0.65924	8.05348	0.844801	3.80916e-25	5.98685	AM * 0h up vs MDM * 0h
SNOWBALL_021635_st	LOC100154449;021635_st	LOC100154449	Sus scrofa mRNA, clone:ITT010100C12, expressed in small intestine	7.92357	0.61428	5.44145	0.364752	5.34254	0.42595	1.03067e-32	5.98367	AM * 0h up vs MDM * 0h
SNOWBALL_036751_st	OAS1;036751_st	OAS1	2',5'-oligoadenylate synthetase 1, 40/46kDa	8.88935	1.88284	5.64275	0.981008	6.31821	1.25807	3.90733e-07	5.94281	AM * 0h up vs MDM * 0h
SNOWBALL_018610_st	FGF10;018610_st	FGF10	fibroblast growth factor 10	6.98592	1.78581	4.60178	0.28727	4.41631	0.186661	4.3491e-17	5.93651	AM * 0h up vs MDM * 0h
SNOWBALL_000030_st	AIM1;000030_st	AIM1	absent in melanoma 1	9.75634	0.566555	7.32315	0.294969	7.18851	0.324718	0	5.92916	AM * 0h up vs MDM * 0h
SNOWBALL_021971_st	C20orf108;021971_st	C20orf108	chromosome 20 open reading frame 108	7.36678	0.352995	4.83476	0.309218	4.80266	0.391838	3.40516e-43	5.91395	AM * 0h up vs MDM * 0h
SNOWBALL_023268_s_st	CCL20;023268_s_st	CCL20	chemokine (C-C motif) ligand 20	7.54553	1.23711	5.17606	0.177875	4.98639	0.209986	8.67674e-20	5.89355	AM * 0h up vs MDM * 0h
SNOWBALL_020919_s_st	PIAP;020919_s_st	PIAP	SSU79142 Sus scrofa putative inhibitor of apoptosis (PIAP) mRNA, complete cds	11.1521	0.277627	8.14171	0.408559	8.59961	0.576704	0	5.86653	AM * 0h up vs MDM * 0h
SNOWBALL_013414_st	AGTPBP1;013414_st	AGTPBP1	ATP/GTP binding protein 1	8.52299	0.54712	5.97713	0.316171	5.97176	0.461505	2.28057e-38	5.86136	AM * 0h up vs MDM * 0h
SNOWBALL_023232_st	SLA-DQB1;023232_st	SLA-DQB1	Sus scrofa SLADQB mRNA for MHC class II, complete cds	10.5932	0.646158	8.9415	0.581945	8.04753	1.15575	3.53589e-19	5.83895	AM * 0h up vs MDM * 0h
SNOWBALL_026824_s_st	IL15RA;026824_s_st	IL15RA	interleukin 15 receptor, alpha	7.99054	0.505675	5.15045	0.668822	5.45144	0.618019	3.14228e-31	5.81224	AM * 0h up vs MDM * 0h
SNOWBALL_023319_st	PTGER4;023319_st	PTGER4	prostaglandin E receptor 4 (subtype EP4)	8.79403	0.640152	5.94013	0.305459	6.26169	0.431464	2.31203e-36	5.78511	AM * 0h up vs MDM * 0h
SNOWBALL_015907_st	ETS2;015907_st	ETS2	v-ets erythroblastosis virus E26 oncogene homolog 2 (avian)	10.8316	0.36015	8.52873	0.3736	8.3003	0.551117	6.42734e-41	5.78091	AM * 0h up vs MDM * 0h
SNOWBALL_023365_s_st	CYP3A29;023365_s_st	CYP3A29	Sus scrofa breed Bama miniature cytochrome P450 CYP3A mRNA, complete cds	8.71501	2.08626	5.83746	0.561971	6.18987	1.03129	2.58167e-07	5.75627	AM * 0h up vs MDM * 0h
SNOWBALL_046119_st	046119_st			7.45193	0.630084	4.84942	0.296715	4.92726	0.398338	4.75545e-41	5.75442	AM * 0h up vs MDM * 0h
SNOWBALL_013445_s_st	SVIL;013445_s_st	SVIL	supervillin	9.16394	0.470853	6.68316	0.239108	6.64181	0.303876	1.4013e-45	5.74428	AM * 0h up vs MDM * 0h
SNOWBALL_007233_st	PIP4K2C;007233_st	PIP4K2C	phosphatidylinositol-5-phosphate 4-kinase, type II, gamma	8.64678	0.333965	5.57008	0.337056	6.12788	0.447354	5.38827e-41	5.73146	AM * 0h up vs MDM * 0h
SNOWBALL_027074_st	LOC100516258;027074_st	LOC100516258	Sus scrofa mRNA for spectrin beta protein (pAZSP 3prime end)	6.44972	1.26601	3.54479	0.336581	3.93372	0.488456	1.67873e-24	5.71993	AM * 0h up vs MDM * 0h
SNOWBALL_026386_st	FCN2;026386_st	FCN2	ficolin (collagen/fibrinogen domain containing lectin) 2 (hucolin)	8.94876	0.407314	6.44522	0.397842	6.43532	0.367619	0	5.70983	AM * 0h up vs MDM * 0h
SNOWBALL_032472_st	032472_st		Ssc_hash_S23689826 1000319 MARC 4PIG Sus scrofa cDNA 5prime, mRNA sequence /clone_end=5prime /gb=DN100925 /gi=59773447 /ug=Ssc.38701 /len=910	10.0018	0.734893	7.14945	0.616694	7.48898	0.798202	8.17318e-24	5.70729	AM * 0h up vs MDM * 0h
SNOWBALL_013289_st	LOC100511950;013289_st	LOC100511950	hypothetical protein LOC100511950	6.92196	0.675048	4.3002	0.323374	4.41003	0.379643	1.52796e-38	5.70383	AM * 0h up vs MDM * 0h
SNOWBALL_011353_st	SLIT2;011353_st	SLIT2	slit homolog 2 (Drosophila)	6.82281	1.32214	4.61898	0.472179	4.31212	0.200614	2.04208e-22	5.69893	AM * 0h up vs MDM * 0h
SNOWBALL_041381_st	041381_st			8.44289	0.416911	5.54309	0.401227	5.93611	0.34518	8.26766e-44	5.6835	AM * 0h up vs MDM * 0h
SNOWBALL_016553_s_st	LOC100157557;016553_s_st	LOC100157557	septin-5-like	9.29279	0.854298	7.01118	0.241396	6.78895	0.523256	6.76261e-29	5.67193	AM * 0h up vs MDM * 0h
SNOWBALL_000203_st	CCL3L1;000203_st	CCL3L1	chemokine (C-C motif) ligand 3-like 1	12.5916	0.304888	10.692	0.612387	10.0884	0.639517	2.13615e-40	5.66951	AM * 0h up vs MDM * 0h
SNOWBALL_015450_st	CIDEC;015450_st	CIDEC	cell death-inducing DFFA-like effector c	7.66796	0.976224	4.84092	0.284769	5.16681	0.442043	3.50587e-30	5.66136	AM * 0h up vs MDM * 0h
SNOWBALL_002595_st	LOC100519694;002595_st	LOC100519694	proline-serine-threonine phosphatase-interacting protein 2-like	7.83119	0.740518	5.88132	0.591586	5.33723	0.308294	1.13702e-22	5.63326	AM * 0h up vs MDM * 0h
SNOWBALL_014924_x_st	5S_rRNA;014924_x_st	5S_rRNA	5S ribosomal RNA [Source: RFAM;Acc:RF00001]	8.72926	1.01659	6.00621	0.423462	6.23607	0.373368	4.71603e-19	5.63021	AM * 0h up vs MDM * 0h
SNOWBALL_031783_st	RASGRP1;031783_st	RASGRP1	RAS guanyl releasing protein 1 (calcium and DAG-regulated)	6.10302	1.05878	3.2391	0.260699	3.61222	0.275388	1.05539e-27	5.6209	AM * 0h up vs MDM * 0h
SNOWBALL_028196_st	RpL19;028196_st	RPL19	ribosomal protein L19	7.97034	0.791363	5.12642	0.56842	5.48025	0.734117	1.35526e-24	5.61813	AM * 0h up vs MDM * 0h
SNOWBALL_007555_st	SOCS2;007555_st	SOCS2	suppressor of cytokine signaling 2	8.53579	0.409162	5.76791	0.525675	6.04717	0.722254	2.60937e-26	5.6124	AM * 0h up vs MDM * 0h
SNOWBALL_000207_st	CCL5;000207_st	CCL5	chemokine (C-C motif) ligand 5	10.3236	0.718678	7.56493	0.774736	7.84557	0.825536	3.6057e-27	5.57122	AM * 0h up vs MDM * 0h
SNOWBALL_035963_st	035963_st		Ssc_hash_S31102069 1497438 MARC 3PIG Sus scrofa cDNA 5prime, mRNA sequence /clone_end=5prime /gb=DY405907 /gi=87207210 /ug=Ssc.63929 /len=698	7.92662	0.464677	5.39763	0.182926	5.44902	0.320843	3.18095e-43	5.56972	AM * 0h up vs MDM * 0h
SNOWBALL_005959_s_st	ATP1B1;005959_s_st	ATP1B1	ATPase, Na+/K+ transporting, beta 1 polypeptide	11.6783	0.332296	9.38984	0.294802	9.20135	0.338009	2.8026e-45	5.56736	AM * 0h up vs MDM * 0h
SNOWBALL_027706_st	PARM1;027706_st	PARM1	prostate androgen-regulated mucin-like protein 1	8.53547	0.739172	5.62519	0.342978	6.05901	0.413657	8.98372e-33	5.56531	AM * 0h up vs MDM * 0h
SNOWBALL_006896_s_st	IL23A;006896_s_st	IL23A	interleukin 23, alpha subunit p19	9.79238	1.21394	7.1853	0.16081	7.32067	0.231499	7.8717e-21	5.547	AM * 0h up vs MDM * 0h
SNOWBALL_032945_st	PLXNA1;032945_st	PLXNA1	plexin A1	9.79923	0.335494	7.29733	0.283419	7.32819	0.443226	0	5.54442	AM * 0h up vs MDM * 0h
SNOWBALL_033399_st	033399_st		Ssc_hash_S50157682 susfleck_PG_25_B01 SUSFLECK Pituitary Gland Sus scrofa cDNA clone 25_B01, mRNA sequence /clone=25_B01 /gb=FD589518 /gi=220998027 /ug=Ssc.45946 /len=711	6.86807	0.460372	4.32865	0.20334	4.39716	0.214532	0	5.54395	AM * 0h up vs MDM * 0h
SNOWBALL_027061_x_st	CYP3A46;027061_x_st	CYP3A46	Sus scrofa CYP3A46 mRNA for cytochrome P450 3A46v1, partial cds	8.19771	1.87408	5.45233	0.488494	5.72846	0.958372	6.55091e-07	5.53753	AM * 0h up vs MDM * 0h
SNOWBALL_034491_st	SOCS2;034491_st	SOCS2	suppressor of cytokine signaling 2	7.54366	0.418972	4.77518	0.555436	5.08413	0.71018	5.73941e-26	5.50037	AM * 0h up vs MDM * 0h
SNOWBALL_031754_st	CSF2RB;031754_st	CSF2RB	colony stimulating factor 2 receptor, beta, low-affinity (granulocyte-macrophage)	11.1909	0.298828	8.19253	0.446554	8.73424	0.405509	1.27246e-38	5.48955	AM * 0h up vs MDM * 0h
SNOWBALL_026888_st	EGFR;026888_st	EGFR	epidermal growth factor receptor	7.39252	0.487677	4.90727	0.179265	4.93767	0.179133	0	5.48257	AM * 0h up vs MDM * 0h
SNOWBALL_017204_s_st	CHST15;017204_s_st	CHST15	carbohydrate (N-acetylgalactosamine 4-sulfate 6-O) sulfotransferase 15	5.53644	1.11482	2.88349	0.663709	3.08284	0.614608	1.38107e-16	5.4778	AM * 0h up vs MDM * 0h
SNOWBALL_012667_s_st	PNPLA8;012667_s_st	PNPLA8	patatin-like phospholipase domain containing 8	10.0931	0.393732	7.40826	0.224126	7.65477	0.386205	0	5.42009	AM * 0h up vs MDM * 0h
SNOWBALL_014439_st	MYO1D;014439_st	MYO1D	myosin ID	10.094	0.765957	8.22561	0.63819	7.65901	0.803991	2.15146e-21	5.40763	AM * 0h up vs MDM * 0h
SNOWBALL_001388_s_st	SLA-DQB1;001388_s_st	SLA-DQB1	OTTSUSG00000001376 major histocompatibility complex, class II, DQ beta 1	10.9968	0.534948	9.51292	0.55065	8.5623	0.970038	3.7557e-23	5.40596	AM * 0h up vs MDM * 0h
SNOWBALL_007672_st	MUC19;007672_st	MUC19	mucin 19, oligomeric	7.83001	0.676757	5.02236	0.243105	5.39865	0.490049	7.76969e-32	5.39399	AM * 0h up vs MDM * 0h
SNOWBALL_006862_st	CSF2RB;006862_st	CSF2RB	colony stimulating factor 2 receptor, beta, low-affinity (granulocyte-macrophage)	9.85615	0.353385	7.07069	0.310384	7.42512	0.316072	0	5.3928	AM * 0h up vs MDM * 0h
SNOWBALL_035632_st	035632_st		Ssc_hash_S18387489 938916 MARC 4PIG Sus scrofa cDNA 5prime, mRNA sequence /clone_end=5prime /gb=CK467602 /gi=40838879 /ug=Ssc.62386 /len=835	7.93367	0.781535	5.41179	0.446629	5.50382	0.722428	5.51837e-27	5.38838	AM * 0h up vs MDM * 0h
SNOWBALL_016611_s_st	ZNF280B;016611_s_st	ZNF280B	zinc finger protein 280B	9.90241	0.361079	7.4949	0.391122	7.47555	0.452965	1.23875e-41	5.37721	AM * 0h up vs MDM * 0h
SNOWBALL_015131_s_st	C17orf91;015131_s_st	C17orf91	chromosome 17 open reading frame 91	8.60414	0.642818	6.08381	0.54289	6.18289	0.819344	1.1646e-23	5.35635	AM * 0h up vs MDM * 0h
SNOWBALL_024358_s_st	SDS;024358_s_st	SDS	serine dehydratase	7.31291	0.888502	4.61673	0.336806	4.8935	0.652953	1.18611e-27	5.34955	AM * 0h up vs MDM * 0h
SNOWBALL_001502_s_st	ARRDC4;001502_s_st	ARRDC4	arrestin domain containing 4	10.7161	0.238509	8.70197	0.297097	8.2981	0.306047	0	5.34433	AM * 0h up vs MDM * 0h
SNOWBALL_034496_st	NRP1;034496_st	NRP1	neuropilin 1	9.36705	0.594347	7.06629	0.488142	6.95317	0.571183	7.2338e-28	5.32903	AM * 0h up vs MDM * 0h
SNOWBALL_034129_st	034129_st		Ssc_hash_S35324710 SusFleck_BF_0133_0136_5_pCNS_D08 SusFleck Backfat Sus scrofa cDNA clone 0133_0136_D08 5prime, mRNA sequence /clone=0133_0136_D08 /clone_end=5prime /gb=DT323102 /gi=116337100 /ug=Ssc.50216 /len=731	7.97572	0.665476	5.56462	0.198779	5.56372	0.208237	8.40779e-45	5.32213	AM * 0h up vs MDM * 0h
SNOWBALL_015458_st	PLOD2;015458_st	PLOD2	procollagen-lysine, 2-oxoglutarate 5-dioxygenase 2	6.1783	1.32227	4.2299	0.679777	3.76818	0.286753	9.93024e-19	5.31519	AM * 0h up vs MDM * 0h
SNOWBALL_039802_st	039802_st			5.7807	0.956811	3.27332	0.180766	3.37191	0.200008	5.43354e-34	5.31028	AM * 0h up vs MDM * 0h
SNOWBALL_003020_st	IL33;003020_st	IL33	interleukin 33	6.49249	1.537	4.50051	0.483624	4.08423	0.187131	3.10031e-15	5.30835	AM * 0h up vs MDM * 0h
SNOWBALL_008545_st	LOC100511639;008545_st	LOC100511639	leukocyte immunoglobulin-like receptor subfamily B member 5-like	10.0268	0.46969	7.27676	1.58489	7.62	1.50612	1.58204e-09	5.30299	AM * 0h up vs MDM * 0h
SNOWBALL_024221_st	SUHW2;024221_st	SUHW2	PREDICTED: Sus scrofa similar to Suppressor of hairy wing homolog 2 (LOC100152690), mRNA	9.74852	0.408788	7.38555	0.417768	7.34849	0.501471	6.05347e-39	5.27812	AM * 0h up vs MDM * 0h
SNOWBALL_019161_s_st	LOC100517064;019161_s_st	LOC100517064	sulfiredoxin-1-like	10.8925	0.39565	8.01674	0.367886	8.49252	0.476372	2.91318e-37	5.27797	AM * 0h up vs MDM * 0h
SNOWBALL_021793_st	BIRC3;021793_st	BIRC3	baculoviral IAP repeat containing 3	11.3316	0.18095	8.54652	0.373022	8.93629	0.545612	0	5.26089	AM * 0h up vs MDM * 0h
SNOWBALL_035093_st	035093_st		Ssc_hash_S40234312 rpliv0104_j17.y1 liv Sus scrofa cDNA 5prime, mRNA sequence /clone_end=5prime /gb=EW329219 /gi=182726365 /ug=Ssc.60163 /len=586	6.7586	0.799765	4.3546	0.193258	4.36516	0.205349	6.58104e-40	5.25409	AM * 0h up vs MDM * 0h
SNOWBALL_012533_st	ITGB8;012533_st	ITGB8	integrin, beta 8	10.7752	0.908687	8.28186	0.400587	8.38356	0.539583	7.59224e-31	5.24762	AM * 0h up vs MDM * 0h
SNOWBALL_032550_st	032550_st		Ssc_hash_S34531202 DB805073 full-length enriched swine cDNA library, adult skin Sus scrofa cDNA clone SKNB10083H12 5prime, mRNA sequence /clone=SKNB10083H12 /clone_end=5prime /gb=DB805073 /gi=112764777 /ug=Ssc.39662 /len=833	9.87465	0.600133	7.58298	0.319128	7.48472	0.502564	1.47571e-34	5.24131	AM * 0h up vs MDM * 0h
SNOWBALL_020901_s_st	SOCS3;020901_s_st	SOCS3	suppressor of cytokine signaling 3	9.24745	0.495749	6.67509	0.323031	6.85937	0.38072	2.69119e-41	5.23462	AM * 0h up vs MDM * 0h
SNOWBALL_035314_st	035314_st		Ssc_hash_S18276804 BP173295 full-length enriched swine cDNA library, adult uterus Sus scrofa cDNA clone UTR010022H05 5prime, mRNA sequence /clone=UTR010022H05 /clone_end=5prime /gb=BP173295 /gi=40422768 /ug=Ssc.60991 /len=848	7.78079	0.350382	5.60012	0.410802	5.39525	0.31733	0	5.22541	AM * 0h up vs MDM * 0h
SNOWBALL_046945_st	046945_st			9.52349	0.773734	7.00381	0.667408	7.14468	0.811291	2.03627e-20	5.20109	AM * 0h up vs MDM * 0h
SNOWBALL_022277_s_st	022277_s_st		Sus scrofa mRNA, clone:PBL010021A02, expressed in peripheral blood mononuclear cells	8.98274	0.538635	6.79506	0.33698	6.62381	0.622621	1.36709e-31	5.1299	AM * 0h up vs MDM * 0h
SNOWBALL_019063_st	SMOX;019063_st	SMOX	spermine oxidase	9.36999	0.779602	6.5111	0.400882	7.0113	0.432626	8.99529e-31	5.12905	AM * 0h up vs MDM * 0h
SNOWBALL_013997_st	GPR18;013997_st	GPR18	G protein-coupled receptor 18	10.6705	0.761299	8.27558	0.472818	8.31197	0.541077	1.9444e-29	5.1284	AM * 0h up vs MDM * 0h
SNOWBALL_023352_st	PPARG;023352_st	PPARG	peroxisome proliferator-activated receptor gamma	9.95208	0.505774	7.50874	0.573314	7.60323	0.555548	9.29298e-24	5.09417	AM * 0h up vs MDM * 0h
SNOWBALL_008697_st	C1QC;008697_st	C1QC	complement component 1, q subcomponent, C chain	10.9245	0.451382	9.75915	0.760109	8.58332	1.54899	4.3592e-12	5.067	AM * 0h up vs MDM * 0h
SNOWBALL_031146_st	CHST3;031146_st	CHST3	carbohydrate (chondroitin 6) sulfotransferase 3	9.82952	0.366552	7.08185	0.322656	7.48917	0.412217	1.60915e-32	5.06425	AM * 0h up vs MDM * 0h
SNOWBALL_001507_s_st	ARG2;001507_s_st	ARG2	arginase, type II	7.35377	0.675362	5.0829	0.421323	5.0159	0.580788	4.90564e-27	5.05554	AM * 0h up vs MDM * 0h
SNOWBALL_032048_st	032048_st		Ssc_hash_S26722474 AJ958558 KN404_2 Sus scrofa cDNA clone C0007758f07 5prime, mRNA sequence /clone=C0007758f07 /clone_end=5prime /gb=AJ958558 /gi=74375374 /ug=Ssc.36318 /len=810	7.25734	0.683711	5.02477	0.273121	4.92712	0.342533	2.87368e-37	5.02884	AM * 0h up vs MDM * 0h
SNOWBALL_021349_s_st	LOC100513215;021349_s_st	LOC100513215	Sus scrofa mRNA, clone:MLN010044E10, expressed in mesenteric lymph nodes	6.98026	0.499845	4.39926	0.622069	4.66012	0.569117	3.64993e-21	4.99379	AM * 0h up vs MDM * 0h
SNOWBALL_023055_s_st	AXL;023055_s_st	AXL	AXL receptor tyrosine kinase	7.67931	0.559826	5.70631	0.405212	5.35937	0.256709	1.01568e-31	4.99311	AM * 0h up vs MDM * 0h
SNOWBALL_003098_st	VLDLR;003098_st	VLDLR	very low density lipoprotein receptor	8.11757	0.711844	6.05749	0.496547	5.79897	0.415132	6.49131e-27	4.98849	AM * 0h up vs MDM * 0h
SNOWBALL_032094_st	032094_st		Ssc_hash_S26717314 AJ953398 KN404_1 Sus scrofa cDNA clone C0007746k07 5prime, mRNA sequence /clone=C0007746k07 /clone_end=5prime /gb=AJ953398 /gi=74370214 /ug=Ssc.36652 /len=716	8.78744	0.657697	6.47057	0.219773	6.47699	0.430328	1.3264e-36	4.96037	AM * 0h up vs MDM * 0h
SNOWBALL_000380_st	CCL20;000380_st	CCL20	chemokine (C-C motif) ligand 20	6.39648	1.42757	4.04098	0.234646	4.08725	0.309563	2.18558e-14	4.95618	AM * 0h up vs MDM * 0h
SNOWBALL_012859_st	STEAP4;012859_st	STEAP4	STEAP family member 4	8.0397	1.23924	5.87717	0.629356	5.73198	0.729331	7.10574e-15	4.951	AM * 0h up vs MDM * 0h
[truncated: 2,756 more rows]
