# Supplementary material for: The impact of breed and tissue compartment on the response of pig macrophages to lipopolysaccharide
Source: BMC Genomics. 2013 Aug 28;14:581. doi: 10.1186/1471-2164-14-581 (PMC3766131; doi:10.1186/1471-2164-14-581)
Supplement: Additional file 3 — DR genes after LPS stimulation. Genes differentially expressed with p adj. value < 0.01 and upregulated (1) or down-regulated (2) (fold change > 2 or < -2) in the 3 types of macrophages between 0 h and 7 h after lps stimulation. Genes DR between the 5 breeds (p <0.01 and fold change >3 or <-3) in AM (3), BMDM (4) and MDM (5). [file 1471-2164-14-581-S3.xlsx]

## Sheet: Fig5 - Upregulated genes
Genes differentially expressed with p value < 0.01 and fold change > 2 in the 3 types of macrophages between 0h and 7h after lps stimulation.
Expression in log2
Up-regulated in 3 types of cells
Probeset ID	Symbol;Probe	Description	Symbol	Mean (AM * 0h)	Std (AM * 0h)	Mean (AM * 7h LPS)	Std (AM * 7h LPS)	Mean (BMDM * 0h)	Std (BMDM * 0h)	Mean (BMDM * 7h LPS)	Std (BMDM * 7h LPS)	Mean (MDM * 0h)	Std (MDM * 0h)	Mean (MDM * 7h LPS)	Std (MDM * 7h LPS)	p-value (AM * 0h vs. AM * 7h LPS)	Fold-Change (AM * 0h vs. AM * 7h LPS)	Fold-Change (AM * 0h vs. AM * 7h LPS) (Description)	p-value (BMDM * 0h vs. BMDM * 7h LPS)	Fold-Change (BMDM * 0h vs. BMDM * 7h LPS)	Fold-Change (BMDM * 0h vs. BMDM * 7h LPS) (Description)	p-value (MDM * 0h vs. MDM * 7h LPS)	Fold-Change (MDM * 0h vs. MDM * 7h LPS)	Fold-Change (MDM * 0h vs. MDM * 7h LPS) (Description)
SNOWBALL_000380_st	CCL20;000380_st	chemokine (C-C motif) ligand 20	CCL20	6.39648	1.42757	9.27559	0.968687	4.04098	0.234646	5.82907	0.849492	4.08725	0.309563	6.28603	1.10627	2.18021e-19	-7.35697	AM * 0h down vs AM * 7h LPS	2.26942e-10	-3.45358	BMDM * 0h down vs BMDM * 7h LPS	4.36226e-14	-4.59093	MDM * 0h down vs MDM * 7h LPS
SNOWBALL_023268_s_st	CCL20;023268_s_st	chemokine (C-C motif) ligand 20	CCL20	7.54553	1.23711	10.2283	0.922752	5.17606	0.177875	7.14342	0.754035	4.98639	0.209986	7.29798	0.969816	8.13852e-21	-6.42092	AM * 0h down vs AM * 7h LPS	2.64312e-14	-3.91052	BMDM * 0h down vs BMDM * 7h LPS	4.99498e-18	-4.9643	MDM * 0h down vs MDM * 7h LPS
SNOWBALL_022794_st	IL23A;022794_st	interleukin 23, alpha subunit p19	IL23A	9.49059	1.42277	11.9443	0.664203	5.88637	0.325748	7.78925	0.844864	6.01026	0.343521	8.22267	0.950694	1.82821e-17	-5.47825	AM * 0h down vs AM * 7h LPS	6.80539e-13	-3.73959	BMDM * 0h down vs BMDM * 7h LPS	4.60601e-16	-4.63448	MDM * 0h down vs MDM * 7h LPS
SNOWBALL_006896_s_st	IL23A;006896_s_st	interleukin 23, alpha subunit p19	IL23A	9.79238	1.21394	12.0441	0.648706	7.1853	0.16081	8.2473	0.740959	7.32067	0.231499	8.50702	0.957759	4.54019e-18	-4.76257	AM * 0h down vs AM * 7h LPS	2.15078e-06	-2.08782	BMDM * 0h down vs BMDM * 7h LPS	1.54928e-07	-2.27577	MDM * 0h down vs MDM * 7h LPS
SNOWBALL_014633_s_st	LOC100512071;014633_s_st	Granulocyte colony-stimulating factor Precursor (G-CSF) [Source:UniProtKB/Swiss-Prot;Acc:O02837]	LOC100512071	9.82209	1.35486	11.8725	0.486579	6.46829	0.225804	8.25303	0.541788	6.42973	0.311334	8.40044	0.764583	2.91949e-17	-4.14221	AM * 0h down vs AM * 7h LPS	4.52335e-15	-3.44555	BMDM * 0h down vs BMDM * 7h LPS	2.21692e-17	-3.9196	MDM * 0h down vs MDM * 7h LPS
SNOWBALL_021601_st	IL27;021601_st	interleukin 27	IL27	8.27144	0.689328	10.2252	0.770207	4.93858	0.652089	9.12107	0.446723	5.04455	0.791938	8.9724	0.679698	1.10969e-16	-3.87374	AM * 0h down vs AM * 7h LPS	9.80909e-45	-18.1574	BMDM * 0h down vs BMDM * 7h LPS	5.41041e-42	-15.2196	MDM * 0h down vs MDM * 7h LPS
SNOWBALL_001216_st	TNF;001216_st	OTTSUSG00000001322 tumor necrosis factor (TNF superfamily, member 2)	TNF	10.543	0.774974	12.4407	0.429007	7.2858	0.690458	10.898	0.544538	7.46884	0.712617	10.385	0.742796	9.72485e-17	-3.72597	AM * 0h down vs AM * 7h LPS	1.0485e-39	-12.2284	BMDM * 0h down vs BMDM * 7h LPS	3.35213e-31	-7.54821	MDM * 0h down vs MDM * 7h LPS
SNOWBALL_014436_st	LOC100512071;014436_st	Granulocyte colony-stimulating factor Precursor (G-CSF) [Source:UniProtKB/Swiss-Prot;Acc:O02837]	LOC100512071	9.57712	1.22793	11.4018	0.365897	6.10546	0.314041	8.03223	0.537108	6.1441	0.311252	8.17695	0.774802	6.16822e-16	-3.54237	AM * 0h down vs AM * 7h LPS	2.63682e-18	-3.80203	BMDM * 0h down vs BMDM * 7h LPS	9.73494e-20	-4.09212	MDM * 0h down vs MDM * 7h LPS
SNOWBALL_009176_st	PLA2G2D;009176_st	phospholipase A2, group IID	PLA2G2D	8.32542	1.09146	10.1254	1.13626	5.54478	0.240776	8.66529	0.795291	5.62421	0.324683	8.19795	1.2175	3.71672e-10	-3.48226	AM * 0h down vs AM * 7h LPS	1.24297e-23	-8.69696	BMDM * 0h down vs BMDM * 7h LPS	3.16912e-18	-5.95351	MDM * 0h down vs MDM * 7h LPS
SNOWBALL_020900_s_st	IL27;020900_s_st	interleukin 27	IL27	10.2245	0.702633	11.9517	0.551418	6.90547	0.793616	11.2361	0.281936	6.97571	0.852112	11.0102	0.503091	4.37947e-15	-3.31077	AM * 0h down vs AM * 7h LPS	0	-20.1211	BMDM * 0h down vs BMDM * 7h LPS	1.4013e-45	-16.3875	MDM * 0h down vs MDM * 7h LPS
SNOWBALL_016382_s_st	LOC100157244;016382_s_st	probable ATP-dependent RNA helicase DDX60-like	LOC100157244	5.45683	0.88086	6.99757	1.78451	4.72503	1.43307	10.3252	0.165734	5.37243	1.46505	10.1007	0.402655	3.22288e-05	-2.90945	AM * 0h down vs AM * 7h LPS	1.07498e-33	-48.5087	BMDM * 0h down vs BMDM * 7h LPS	1.59346e-27	-26.5067	MDM * 0h down vs MDM * 7h LPS
SNOWBALL_045018_st	045018_st			7.43327	0.89088	8.89396	1.29944	5.88471	1.50428	11.5109	0.193534	6.77651	1.61668	11.1649	0.399312	3.64114e-05	-2.7524	AM * 0h down vs AM * 7h LPS	1.05514e-35	-49.3908	BMDM * 0h down vs BMDM * 7h LPS	1.47228e-26	-20.9427	MDM * 0h down vs MDM * 7h LPS
SNOWBALL_016323_s_st	DDX60;016323_s_st	DEAD (Asp-Glu-Ala-Asp) box polypeptide 60	DDX60	5.91621	0.641962	7.34147	1.69152	5.3027	1.12749	10.7707	0.237508	5.75312	1.14304	10.3139	0.55867	9.01402e-06	-2.68563	AM * 0h down vs AM * 7h LPS	1.00042e-38	-44.2609	BMDM * 0h down vs BMDM * 7h LPS	1.49217e-31	-23.6006	MDM * 0h down vs MDM * 7h LPS
SNOWBALL_016462_st	TMEM120B;016462_st	transmembrane protein 120B	TMEM120B	9.30611	0.781765	10.6855	0.50448	7.4731	0.226187	9.05228	0.299557	7.79076	0.401796	9.65584	0.347602	3.82158e-18	-2.60157	AM * 0h down vs AM * 7h LPS	3.86216e-23	-2.98801	BMDM * 0h down vs BMDM * 7h LPS	1.21992e-28	-3.64287	MDM * 0h down vs MDM * 7h LPS
SNOWBALL_004961_st	RSAD2;004961_st	radical S-adenosyl methionine domain containing 2	RSAD2	8.32121	0.738237	9.69786	1.16342	7.16791	1.23278	12.0513	0.165847	7.80088	1.39047	11.744	0.332415	5.69302e-06	-2.59664	AM * 0h down vs AM * 7h LPS	1.84501e-36	-29.5148	BMDM * 0h down vs BMDM * 7h LPS	2.18002e-28	-15.381	MDM * 0h down vs MDM * 7h LPS
SNOWBALL_002200_st	PKIB;002200_st	protein kinase (cAMP-dependent, catalytic) inhibitor beta	PKIB	8.60568	1.43956	9.9515	1.00562	9.10221	0.55271	10.6554	0.384864	9.00752	0.866341	10.746	0.514788	6.54656e-07	-2.54175	AM * 0h down vs AM * 7h LPS	4.02435e-09	-2.93458	BMDM * 0h down vs BMDM * 7h LPS	8.35971e-11	-3.33686	MDM * 0h down vs MDM * 7h LPS
SNOWBALL_022505_s_st	ISG15;022505_s_st	ISG15 ubiquitin-like modifier	ISG15	9.05856	0.722011	10.3989	0.889988	7.47747	1.13903	12.2373	0.239928	7.88226	1.45565	12.1291	0.348768	3.2008e-06	-2.53219	AM * 0h down vs AM * 7h LPS	1.16142e-37	-27.0928	BMDM * 0h down vs BMDM * 7h LPS	3.85973e-33	-18.9851	MDM * 0h down vs MDM * 7h LPS
SNOWBALL_022036_st	ISG15;022036_st	ISG15 ubiquitin-like modifier	ISG15	8.53936	0.663805	9.8677	0.804485	7.27428	0.975977	11.655	0.23407	7.67763	1.23342	11.4969	0.38134	1.76375e-07	-2.51114	AM * 0h down vs AM * 7h LPS	8.16958e-40	-20.8319	BMDM * 0h down vs BMDM * 7h LPS	3.08656e-34	-14.116	MDM * 0h down vs MDM * 7h LPS
SNOWBALL_024685_s_st	TET1;024685_s_st	tet oncogene 1	TET1	7.26367	0.836379	8.58749	0.855482	6.49119	0.314097	7.96712	0.499734	6.66664	0.521485	7.75634	0.526464	5.3795e-11	-2.50329	AM * 0h down vs AM * 7h LPS	9.14118e-14	-2.78162	BMDM * 0h down vs BMDM * 7h LPS	8.5921e-09	-2.1283	MDM * 0h down vs MDM * 7h LPS
hsa-mir-147b_st	C15orf48;hsa-mir-147b_st	chromosome 15 open reading frame 48	C15orf48	7.78673	0.905955	9.09817	0.5523	6.1184	0.641778	9.98228	0.449209	6.1146	0.798869	9.70406	0.699894	3.64781e-09	-2.48189	AM * 0h down vs AM * 7h LPS	7.86605e-41	-14.5595	BMDM * 0h down vs BMDM * 7h LPS	9.36175e-38	-12.0375	MDM * 0h down vs MDM * 7h LPS
SNOWBALL_017075_s_st	TET1;017075_s_st	tet oncogene 1	TET1	7.74276	0.854416	9.02793	0.757687	6.37499	0.378928	8.17752	0.480049	6.41174	0.569127	8.05824	0.564068	1.56369e-10	-2.4371	AM * 0h down vs AM * 7h LPS	2.46394e-18	-3.48831	BMDM * 0h down vs BMDM * 7h LPS	3.72034e-16	-3.13075	MDM * 0h down vs MDM * 7h LPS
SNOWBALL_011642_st	LOC100518083;011642_st	Probable E3 ubiquitin-protein ligase HERC5 (EC 6.3.2.-)(HECT domain and RCC1-like domain-containing protein 5)(Cyclin-E-binding protein 1) [Source:UniProtKB/Swiss-Prot;Acc:Q9UII4]	LOC100518083	6.92867	0.600584	8.21266	1.24743	6.28456	1.13526	10.347	0.226215	6.36843	1.21472	10.0881	0.35643	6.7163e-06	-2.43512	AM * 0h down vs AM * 7h LPS	1.15505e-31	-16.7082	BMDM * 0h down vs BMDM * 7h LPS	1.70922e-28	-13.1748	MDM * 0h down vs MDM * 7h LPS
SNOWBALL_006814_st	LOC100517940;006814_st	apolipoprotein L3-like	LOC100517940	6.98958	0.429508	8.25398	1.06447	5.79179	0.343361	9.02281	0.588874	6.35278	0.595264	9.24078	0.625942	1.72562e-09	-2.40226	AM * 0h down vs AM * 7h LPS	7.19261e-36	-9.38931	BMDM * 0h down vs BMDM * 7h LPS	1.52971e-31	-7.40246	MDM * 0h down vs MDM * 7h LPS
SNOWBALL_004080_x_st	LOC100152534;004080_x_st	normal mucosa of esophagus-specific gene 1 protein-like	LOC100152534	8.27136	0.795801	9.52771	0.494385	6.76404	0.387682	10.3505	0.323062	6.67949	0.807855	10.0566	0.430004	1.95158e-11	-2.38891	AM * 0h down vs AM * 7h LPS	0	-12.0123	BMDM * 0h down vs BMDM * 7h LPS	2.32616e-43	-10.3896	MDM * 0h down vs MDM * 7h LPS
SNOWBALL_021930_s_st	BCL2;021930_s_st	B-cell CLL/lymphoma 2	BCL2	6.05929	0.535599	7.26106	0.585583	7.74796	0.250673	9.51949	0.184912	7.82343	0.341552	9.04754	0.379702	9.3282e-18	-2.30022	AM * 0h down vs AM * 7h LPS	3.53967e-31	-3.41415	BMDM * 0h down vs BMDM * 7h LPS	2.21264e-19	-2.33612	MDM * 0h down vs MDM * 7h LPS
SNOWBALL_017785_s_st	LOC100515762;017785_s_st	Fatty acid coenzyme A ligase long-chain 2 Fragment [Source:UniProtKB/TrEMBL;Acc:Q6RVD5]	LOC100515762	10.5895	0.762563	11.7706	0.537003	8.12696	0.236394	10.0744	0.37449	8.40301	0.346973	10.4898	0.383455	3.6774e-14	-2.26751	AM * 0h down vs AM * 7h LPS	1.72739e-29	-3.85683	BMDM * 0h down vs BMDM * 7h LPS	4.54599e-32	-4.24813	MDM * 0h down vs MDM * 7h LPS
SNOWBALL_026557_st	BCL2;026557_st	B-cell CLL/lymphoma 2	BCL2	4.85389	0.601379	6.03302	0.745217	6.61119	0.357777	8.54044	0.250098	6.68843	0.473131	8.01718	0.379234	6.82518e-13	-2.2644	AM * 0h down vs AM * 7h LPS	5.58777e-27	-3.80858	BMDM * 0h down vs BMDM * 7h LPS	2.3868e-16	-2.51186	MDM * 0h down vs MDM * 7h LPS
SNOWBALL_020382_x_st	MIR222;020382_x_st	microRNA mir-222	MIR222	6.56105	0.592927	7.71972	0.746087	5.81732	0.253161	8.13923	0.461767	5.82777	0.38945	7.06888	0.557509	1.40655e-11	-2.23252	AM * 0h down vs AM * 7h LPS	1.28823e-31	-4.99993	BMDM * 0h down vs BMDM * 7h LPS	1.11735e-13	-2.36381	MDM * 0h down vs MDM * 7h LPS
SNOWBALL_017148_s_st	TET1;017148_s_st	tet oncogene 1	TET1	7.03605	0.650072	8.18986	0.698019	6.01757	0.291786	7.35729	0.518637	6.11015	0.400526	7.27754	0.609494	8.4475e-11	-2.225	AM * 0h down vs AM * 7h LPS	2.38501e-14	-2.53102	BMDM * 0h down vs BMDM * 7h LPS	9.70245e-12	-2.24606	MDM * 0h down vs MDM * 7h LPS
SNOWBALL_017781_st	ACSL1;017781_st	acyl-CoA synthetase long-chain family member 1	ACSL1	10.2976	0.801612	11.4511	0.517349	7.83438	0.174831	9.76706	0.321941	8.09399	0.316283	10.2003	0.366617	3.40647e-14	-2.22457	AM * 0h down vs AM * 7h LPS	3.97777e-30	-3.81763	BMDM * 0h down vs BMDM * 7h LPS	2.17734e-33	-4.30576	MDM * 0h down vs MDM * 7h LPS
SNOWBALL_000633_st	SAA1;000633_st	serum amyloid A1	SAA1	7.27723	1.29656	8.41637	0.763088	6.27637	0.684756	11.826	0.501259	6.65397	0.978915	11.4511	0.638194	1.51228e-05	-2.20249	AM * 0h down vs AM * 7h LPS	0	-46.8403	BMDM * 0h down vs BMDM * 7h LPS	1.45062e-41	-27.8025	MDM * 0h down vs MDM * 7h LPS
SNOWBALL_037633_st	BCL2;037633_st	B-cell CLL/lymphoma 2	BCL2	5.35269	0.480203	6.48612	0.720352	7.46072	0.260162	8.98565	0.272503	7.53051	0.374968	8.79752	0.407974	3.86329e-14	-2.19381	AM * 0h down vs AM * 7h LPS	9.74707e-23	-2.87773	BMDM * 0h down vs BMDM * 7h LPS	1.12791e-17	-2.40663	MDM * 0h down vs MDM * 7h LPS
SNOWBALL_006028_st	SH2D1B;006028_st	SH2 domain containing 1B	SH2D1B	9.35906	0.844482	10.4712	0.559515	4.51884	0.67804	6.76708	1.21961	4.31844	0.73155	5.90742	1.41172	0.000185385	-2.16171	AM * 0h down vs AM * 7h LPS	2.68252e-13	-4.75106	BMDM * 0h down vs BMDM * 7h LPS	5.92629e-08	-3.00837	MDM * 0h down vs MDM * 7h LPS
SNOWBALL_017787_s_st	ACSL1;017787_s_st	acyl-CoA synthetase long-chain family member 1	ACSL1	10.7308	0.79661	11.839	0.530887	8.24116	0.241189	10.2131	0.353206	8.45702	0.31567	10.63	0.358953	5.45057e-13	-2.15579	AM * 0h down vs AM * 7h LPS	4.14825e-30	-3.92295	BMDM * 0h down vs BMDM * 7h LPS	8.46353e-34	-4.50954	MDM * 0h down vs MDM * 7h LPS
SNOWBALL_000130_st	DHX58;000130_st	DEXH (Asp-Glu-X-His) box polypeptide 58	DHX58	7.7758	0.540269	8.88005	0.737002	8.63091	0.472036	11.1393	0.244498	8.66766	0.577253	10.703	0.371908	5.67828e-11	-2.14986	AM * 0h down vs AM * 7h LPS	4.6452e-35	-5.68988	BMDM * 0h down vs BMDM * 7h LPS	2.37985e-27	-4.09905	MDM * 0h down vs MDM * 7h LPS
SNOWBALL_032544_st	032544_st	Ssc_hash_S26718560 AJ954644 KN404_1 Sus scrofa cDNA clone C0007736n17 3prime, mRNA sequence /clone=C0007736n17 /clone_end=3prime /gb=AJ954644 /gi=74371460 /ug=Ssc.39584 /len=900		5.06979	0.525067	6.17002	0.711659	4.20513	0.216133	6.89479	0.609893	4.14924	0.228633	5.9694	0.682526	2.35291e-10	-2.14389	AM * 0h down vs AM * 7h LPS	1.91031e-36	-6.45159	BMDM * 0h down vs BMDM * 7h LPS	1.25342e-22	-3.5312	MDM * 0h down vs MDM * 7h LPS
SNOWBALL_043730_st	CYP4F11;043730_st	cytochrome P450, family 4, subfamily F, polypeptide 11	CYP4F11	4.95522	0.504854	6.05172	0.744966	4.79489	0.306935	5.93125	0.599012	4.92042	0.517992	6.00846	0.88397	3.50603e-08	-2.13836	AM * 0h down vs AM * 7h LPS	3.29135e-09	-2.19826	BMDM * 0h down vs BMDM * 7h LPS	1.21336e-08	-2.12585	MDM * 0h down vs MDM * 7h LPS
SNOWBALL_013997_st	GPR18;013997_st	G protein-coupled receptor 18	GPR18	10.6705	0.761299	11.7613	0.50751	8.27558	0.472818	10.1146	0.414032	8.31197	0.541077	9.98348	0.516612	5.93603e-10	-2.13001	AM * 0h down vs AM * 7h LPS	2.25957e-22	-3.57772	BMDM * 0h down vs BMDM * 7h LPS	1.10052e-19	-3.18546	MDM * 0h down vs MDM * 7h LPS
SNOWBALL_022192_st	SLC2A6;022192_st	solute carrier family 2 (facilitated glucose transporter), member 6	SLC2A6	6.50758	0.551319	7.59471	0.744018	6.39634	0.287735	10.634	0.360257	6.42539	0.441581	10.2943	0.451714	1.864e-11	-2.12451	AM * 0h down vs AM * 7h LPS	0	-18.865	BMDM * 0h down vs BMDM * 7h LPS	0	-14.6108	MDM * 0h down vs MDM * 7h LPS
SNOWBALL_001523_s_st	CXCL2;001523_s_st	chemokine (C-X-C motif) ligand 2	CXCL2	11.548	0.664902	12.613	0.229668	6.17675	0.346676	9.17136	0.463782	6.2803	0.352669	9.16259	0.435039	1.75521e-13	-2.09219	AM * 0h down vs AM * 7h LPS	0	-7.97016	BMDM * 0h down vs BMDM * 7h LPS	0	-7.37319	MDM * 0h down vs MDM * 7h LPS
SNOWBALL_002759_st	BCL2;002759_st	B-cell CLL/lymphoma 2	BCL2	6.97246	0.454967	8.03487	0.473311	8.45188	0.255534	9.97989	0.172786	8.49596	0.372168	9.49996	0.37763	4.21856e-17	-2.08841	AM * 0h down vs AM * 7h LPS	2.63004e-29	-2.88388	BMDM * 0h down vs BMDM * 7h LPS	8.18956e-17	-2.00555	MDM * 0h down vs MDM * 7h LPS
SNOWBALL_018942_x_st	MIR146A;018942_x_st	microRNA mir-146a	MIR146A	3.26904	0.41637	4.31023	0.73014	2.92103	0.349328	5.78261	0.876123	3.12325	0.46116	4.82209	0.823551	3.53032e-07	-2.05793	AM * 0h down vs AM * 7h LPS	2.06388e-31	-7.26808	BMDM * 0h down vs BMDM * 7h LPS	8.53753e-16	-3.24638	MDM * 0h down vs MDM * 7h LPS
SNOWBALL_014988_st	XAF1;014988_st	XIAP associated factor 1	XAF1	7.73353	0.658865	8.77381	1.33832	7.35867	1.02725	11.2254	0.162449	7.52206	1.21315	11.0257	0.312216	0.000216622	-2.05662	AM * 0h down vs AM * 7h LPS	6.85869e-30	-14.5878	BMDM * 0h down vs BMDM * 7h LPS	1.74817e-26	-11.3422	MDM * 0h down vs MDM * 7h LPS
SNOWBALL_003168_st	C15orf48;003168_st	chromosome 15 open reading frame 48	C15orf48	9.17612	0.619167	10.2046	0.406985	8.19524	0.361392	10.8136	0.278878	8.12595	0.580887	10.6477	0.367051	4.88017e-12	-2.03985	AM * 0h down vs AM * 7h LPS	1.86653e-42	-6.14065	BMDM * 0h down vs BMDM * 7h LPS	7.39115e-41	-5.74285	MDM * 0h down vs MDM * 7h LPS
SNOWBALL_022008_st	CLEC4E;022008_st	C-type lectin domain family 4, member E	CLEC4E	7.20169	0.944075	8.21652	0.837127	4.75331	0.669696	9.12471	0.493098	4.93529	0.903015	8.75197	0.651085	2.09552e-05	-2.02066	AM * 0h down vs AM * 7h LPS	1.00403e-41	-20.6977	BMDM * 0h down vs BMDM * 7h LPS	4.61318e-36	-14.0908	MDM * 0h down vs MDM * 7h LPS
SNOWBALL_008710_st	MARCKSL1;008710_st	MARCKS-like 1	MARCKSL1	8.06218	0.721413	9.07205	0.588939	7.16307	0.60673	10.6611	0.299972	7.20873	0.710881	10.4889	0.39582	3.86701e-08	-2.01373	AM * 0h down vs AM * 7h LPS	1.96182e-44	-11.2985	BMDM * 0h down vs BMDM * 7h LPS	1.21184e-41	-9.71448	MDM * 0h down vs MDM * 7h LPS
SNOWBALL_002884_st	GREM1;002884_st	gremlin 1	GREM1	6.22934	0.58158	7.23135	0.90078	6.8913	0.827006	7.98233	0.980511	6.53373	0.433305	8.63604	0.780565	3.49377e-05	-2.00278	AM * 0h down vs AM * 7h LPS	3.07386e-06	-2.13027	BMDM * 0h down vs BMDM * 7h LPS	2.03391e-16	-4.29397	MDM * 0h down vs MDM * 7h LPS
Up-regulated in AM and BMDM
Probeset ID	Symbol;Probe	Description	Symbol	Mean (AM * 0h)	Std (AM * 0h)	Mean (AM * 7h LPS)	Std (AM * 7h LPS)	Mean (BMDM * 0h)	Std (BMDM * 0h)	Mean (BMDM * 7h LPS)	Std (BMDM * 7h LPS)	Mean (MDM * 0h)	Std (MDM * 0h)	Mean (MDM * 7h LPS)	Std (MDM * 7h LPS)	p-value (AM * 0h vs. AM * 7h LPS)	Fold-Change (AM * 0h vs. AM * 7h LPS)	Fold-Change (AM * 0h vs. AM * 7h LPS) (Description)	p-value (BMDM * 0h vs. BMDM * 7h LPS)	Fold-Change (BMDM * 0h vs. BMDM * 7h LPS)	Fold-Change (BMDM * 0h vs. BMDM * 7h LPS) (Description)	p-value (MDM * 0h vs. MDM * 7h LPS)	Fold-Change (MDM * 0h vs. MDM * 7h LPS)	Fold-Change (MDM * 0h vs. MDM * 7h LPS) (Description)
SNOWBALL_015892_s_st	C3orf59;015892_s_st	Uncharacterized protein C3orf59 [Source:UniProtKB/Swiss-Prot;Acc:Q8IYB1]	C3orf59	4.51849	0.410905	5.96878	0.859172	5.19456	0.357902	6.39973	0.62104	4.97955	0.522008	5.61778	0.841474	4.89e-12	-2.73263	AM * 0h down vs AM * 7h LPS	9.36e-10	-2.30565	BMDM * 0h down vs BMDM * 7h LPS	0.000650925	-1.55641	MDM * 0h down vs MDM * 7h LPS
SNOWBALL_003020_st	IL33;003020_st	interleukin 33	IL33	6.49249	1.537	7.78836	1.45753	4.50051	0.483624	5.56801	0.585069	4.08423	0.187131	4.59171	0.258363	5.16e-06	-2.45525	AM * 0h down vs AM * 7h LPS	7.46e-05	-2.0958	BMDM * 0h down vs BMDM * 7h LPS	0.0538671	-1.42157	MDM * 0h down vs MDM * 7h LPS
SNOWBALL_025107_st	LOC100156951;025107_st	PREDICTED: Sus scrofa similar to Uncharacterized protein C3orf59 (LOC100156951), mRNA	LOC100156951	4.68233	0.190169	5.78119	0.754198	5.03832	0.294021	6.13517	0.443979	4.97715	0.318125	5.43451	0.467927	2.85e-13	-2.14184	AM * 0h down vs AM * 7h LPS	4.16e-14	-2.13888	BMDM * 0h down vs BMDM * 7h LPS	0.000572535	-1.37303	MDM * 0h down vs MDM * 7h LPS
Up-regulated in AM and MDM
Probeset ID	Symbol;Probe	Description	Symbol	Mean (AM * 0h)	Std (AM * 0h)	Mean (AM * 7h LPS)	Std (AM * 7h LPS)	Mean (BMDM * 0h)	Std (BMDM * 0h)	Mean (BMDM * 7h LPS)	Std (BMDM * 7h LPS)	Mean (MDM * 0h)	Std (MDM * 0h)	Mean (MDM * 7h LPS)	Std (MDM * 7h LPS)	p-value (AM * 0h vs. AM * 7h LPS)	Fold-Change (AM * 0h vs. AM * 7h LPS)	Fold-Change (AM * 0h vs. AM * 7h LPS) (Description)	p-value (BMDM * 0h vs. BMDM * 7h LPS)	Fold-Change (BMDM * 0h vs. BMDM * 7h LPS)	Fold-Change (BMDM * 0h vs. BMDM * 7h LPS) (Description)	p-value (MDM * 0h vs. MDM * 7h LPS)	Fold-Change (MDM * 0h vs. MDM * 7h LPS)	Fold-Change (MDM * 0h vs. MDM * 7h LPS) (Description)
SNOWBALL_029002_st	ANKRD43;029002_st	ankyrin repeat domain 43	ANKRD43	4.96641	1.0916	6.84422	1.47629	4.16995	0.70891	4.91783	0.916907	4.39008	0.71645	5.61864	1.17957	2.13e-08	-3.67517	AM * 0h down vs AM * 7h LPS	0.0144323	-1.67932	BMDM * 0h down vs BMDM * 7h LPS	7.83e-05	-2.34332	MDM * 0h down vs MDM * 7h LPS
SNOWBALL_024067_st	LOC100158166;024067_st	PREDICTED: Sus scrofa hypothetical protein LOC100158166 (LOC100158166), mRNA	LOC100158166	8.19025	0.825928	9.75054	0.821183	6.4922	0.195417	7.1308	0.540393	6.49822	0.209432	7.54517	0.61112	3.83e-15	-2.94914	AM * 0h down vs AM * 7h LPS	0.000221521	-1.55682	BMDM * 0h down vs BMDM * 7h LPS	5.64e-09	-2.06616	MDM * 0h down vs MDM * 7h LPS
SNOWBALL_000658_st	CD14;000658_st	CD14 molecule	CD14	10.9239	0.700713	12.0393	0.75453	10.0118	0.604526	10.4942	0.384405	9.83781	0.803354	11.116	0.434582	3.66e-08	-2.16644	AM * 0h down vs AM * 7h LPS	0.00924513	-1.39708	BMDM * 0h down vs BMDM * 7h LPS	1.09e-10	-2.42542	MDM * 0h down vs MDM * 7h LPS
Up-regulated in BMDM and MDM
Probeset ID	Symbol;Probe	Description	Symbol	Mean (AM * 0h)	Std (AM * 0h)	Mean (AM * 7h LPS)	Std (AM * 7h LPS)	Mean (BMDM * 0h)	Std (BMDM * 0h)	Mean (BMDM * 7h LPS)	Std (BMDM * 7h LPS)	Mean (MDM * 0h)	Std (MDM * 0h)	Mean (MDM * 7h LPS)	Std (MDM * 7h LPS)	p-value (AM * 0h vs. AM * 7h LPS)	Fold-Change (AM * 0h vs. AM * 7h LPS)	Fold-Change (AM * 0h vs. AM * 7h LPS) (Description)	p-value (BMDM * 0h vs. BMDM * 7h LPS)	Fold-Change (BMDM * 0h vs. BMDM * 7h LPS)	Fold-Change (BMDM * 0h vs. BMDM * 7h LPS) (Description)	p-value (MDM * 0h vs. MDM * 7h LPS)	Fold-Change (MDM * 0h vs. MDM * 7h LPS)	Fold-Change (MDM * 0h vs. MDM * 7h LPS) (Description)
SNOWBALL_019010_st	IDO1;019010_st	indoleamine 2,3-dioxygenase 1	IDO1	11.7764	1.05748	12.4539	0.334412	5.32511	0.844123	12.7392	0.229938	5.99587	0.948714	12.5395	0.447914	0.00206549	-1.59945	AM * 0h down vs AM * 7h LPS	0	-170.552	BMDM * 0h down vs BMDM * 7h LPS	0	-93.2914	MDM * 0h down vs MDM * 7h LPS
SNOWBALL_011473_st	CXCL11;011473_st	chemokine (C-X-C motif) ligand 11	CXCL11	5.25356	1.42755	5.24971	1.16565	4.37315	0.852681	11.658	0.471587	4.4344	0.97469	10.6883	1.02699	0.990023	1.00267	AM * 0h up vs AM * 7h LPS	0	-155.936	BMDM * 0h down vs BMDM * 7h LPS	8.40779e-45	-76.316	MDM * 0h down vs MDM * 7h LPS
SNOWBALL_011576_st	CXCL9;011576_st	chemokine (C-X-C motif) ligand 9	CXCL9	4.38842	1.27756	4.121	1.02382	3.82024	0.474044	10.8975	0.391503	4.03559	0.785547	9.56583	1.17654	0.330972	1.20365	AM * 0h up vs AM * 7h LPS	0	-135.045	BMDM * 0h down vs BMDM * 7h LPS	1.96182e-44	-46.2134	MDM * 0h down vs MDM * 7h LPS
SNOWBALL_001524_st	CXCL10;001524_st	chemokine (C-X-C motif) ligand 10	CXCL10	7.10614	1.73857	7.70427	1.33386	5.65451	1.55992	12.3007	0.195602	6.10158	1.91387	11.8201	0.503561	0.148282	-1.51375	AM * 0h down vs AM * 7h LPS	5.72215e-35	-100.161	BMDM * 0h down vs BMDM * 7h LPS	2.53187e-29	-52.6539	MDM * 0h down vs MDM * 7h LPS
SNOWBALL_014084_st	IRG1;014084_st	immunoresponsive 1 homolog (mouse)	IRG1	10.8553	0.480863	11.6039	0.493992	6.64654	0.738113	12.884	0.199453	6.91791	0.84294	12.4183	0.321838	2.22854e-05	-1.68022	AM * 0h down vs AM * 7h LPS	0	-75.4515	BMDM * 0h down vs BMDM * 7h LPS	0	-45.267	MDM * 0h down vs MDM * 7h LPS
SNOWBALL_015734_st	TNFSF10;015734_st	tumor necrosis factor (ligand) superfamily, member 10	TNFSF10	6.6227	1.56014	7.24497	1.65815	5.96862	1.47479	11.9478	0.267717	6.83584	1.40733	11.3662	0.647451	0.108469	-1.5393	AM * 0h down vs AM * 7h LPS	2.07495e-33	-63.0828	BMDM * 0h down vs BMDM * 7h LPS	9.64128e-24	-23.1087	MDM * 0h down vs MDM * 7h LPS
SNOWBALL_009208_st	IL23R;009208_st	interleukin 23 receptor	IL23R	5.31997	1.08269	6.12988	1.02259	3.90442	0.339253	9.7393	0.540244	4.17496	0.495005	9.44226	0.842878	0.00057805	-1.7531	AM * 0h down vs AM * 7h LPS	0	-57.0785	BMDM * 0h down vs BMDM * 7h LPS	0	-38.5138	MDM * 0h down vs MDM * 7h LPS
SNOWBALL_021892_st	GPR171;021892_st	G protein-coupled receptor 171	GPR171	11.0458	0.670386	11.4227	0.687782	5.16432	0.562981	10.9698	0.306784	6.73267	0.771371	10.6789	0.651861	0.0480936	-1.29861	AM * 0h down vs AM * 7h LPS	0	-55.928	BMDM * 0h down vs BMDM * 7h LPS	0	-15.4149	MDM * 0h down vs MDM * 7h LPS
SNOWBALL_004733_st	IL1B;004733_st	interleukin 1, beta	IL1B	12.7631	0.422819	13.2385	0.0863277	5.60315	0.317051	11.3663	0.555862	5.77495	0.468517	10.9979	0.880507	0.0027946	-1.39028	AM * 0h down vs AM * 7h LPS	0	-54.311	BMDM * 0h down vs BMDM * 7h LPS	0	-37.3481	MDM * 0h down vs MDM * 7h LPS
SNOWBALL_018575_s_st	IL7R;018575_s_st	interleukin 7 receptor	IL7R	9.01356	0.888598	8.27003	1.06894	5.72519	1.27609	11.3579	0.371797	7.20454	0.922159	10.8945	0.661765	0.00813841	1.67426	AM * 0h up vs AM * 7h LPS	9.80909e-45	-49.6152	BMDM * 0h down vs BMDM * 7h LPS	7.51312e-28	-12.9056	MDM * 0h down vs MDM * 7h LPS
SNOWBALL_006185_s_st	LOC100151813;006185_s_st	hypothetical LOC100151813	LOC100151813	6.8086	0.713712	7.59503	1.08517	5.4623	1.02805	10.8897	0.316007	6.07446	1.07015	10.6297	0.442874	0.00234023	-1.72479	AM * 0h down vs AM * 7h LPS	0	-43.0342	BMDM * 0h down vs BMDM * 7h LPS	2.26343e-39	-23.5105	MDM * 0h down vs MDM * 7h LPS
SNOWBALL_033852_st	TNFSF10;033852_st	tumor necrosis factor (ligand) superfamily, member 10	TNFSF10	4.85685	0.952207	5.12713	0.994994	4.58493	1.11232	9.95885	0.425388	5.09769	1.10419	9.09646	0.954266	0.350814	-1.20604	AM * 0h down vs AM * 7h LPS	7.70196e-41	-41.4677	BMDM * 0h down vs BMDM * 7h LPS	3.38292e-29	-15.9864	MDM * 0h down vs MDM * 7h LPS
SNOWBALL_001074_s_st	UBD;001074_s_st	OTTSUSG00000001249 ubiquitin D	UBD	7.25076	1.06777	7.4331	0.892454	4.30143	0.791593	9.64888	0.78964	6.00277	1.21719	9.63255	1.13582	0.545019	-1.13472	AM * 0h down vs AM * 7h LPS	6.4076e-39	-40.7139	BMDM * 0h down vs BMDM * 7h LPS	1.42535e-24	-12.3786	MDM * 0h down vs MDM * 7h LPS
SNOWBALL_021281_s_st	LOC100524265;021281_s_st	Sus scrofa mRNA, clone:MLN010099A06, expressed in mesenteric lymph nodes	LOC100524265	3.59059	0.721083	3.54127	0.382453	3.2085	0.179715	8.55409	1.00346	3.1136	0.164882	5.86999	1.41763	0.836232	1.03477	AM * 0h up vs AM * 7h LPS	0	-40.6615	BMDM * 0h down vs BMDM * 7h LPS	3.0211e-23	-6.75705	MDM * 0h down vs MDM * 7h LPS
SNOWBALL_012859_st	STEAP4;012859_st	STEAP family member 4	STEAP4	8.0397	1.23924	9.01789	1.09938	5.87717	0.629356	11.0722	0.562563	5.73198	0.729331	10.2751	0.882275	0.00033641	-1.97	AM * 0h down vs AM * 7h LPS	5.75934e-43	-36.6314	BMDM * 0h down vs BMDM * 7h LPS	2.77899e-37	-23.3144	MDM * 0h down vs MDM * 7h LPS
SNOWBALL_011839_st	PLAC8;011839_st	placenta-specific 8	PLAC8	6.16183	1.30379	6.82773	1.39836	6.87776	0.753202	11.7289	0.406754	7.28491	1.31868	11.2647	0.649566	0.035127	-1.58656	AM * 0h down vs AM * 7h LPS	2.32943e-33	-28.8636	BMDM * 0h down vs BMDM * 7h LPS	2.9395e-26	-15.777	MDM * 0h down vs MDM * 7h LPS
SNOWBALL_023237_s_st	IL23RA;023237_s_st	Sus scrofa interleukin 23 receptor alpha (IL23RA), mRNA	IL23RA	6.31239	0.840862	6.96193	0.88618	5.35326	0.318142	10.144	0.575423	5.537	0.355379	9.90778	0.783954	0.00138384	-1.56868	AM * 0h down vs AM * 7h LPS	0	-27.68	BMDM * 0h down vs BMDM * 7h LPS	0	-20.6888	MDM * 0h down vs MDM * 7h LPS
SNOWBALL_017365_s_st	IFIT1;017365_s_st	interferon-induced protein with tetratricopeptide repeats 1	IFIT1	6.36	1.27974	6.83266	1.50475	7.3753	1.34332	12.0733	0.253357	7.8257	1.41502	11.7235	0.475858	0.177178	-1.38766	AM * 0h down vs AM * 7h LPS	3.23717e-28	-25.9557	BMDM * 0h down vs BMDM * 7h LPS	3.22709e-22	-14.9056	MDM * 0h down vs MDM * 7h LPS
SNOWBALL_012687_st	TSPAN13;012687_st	tetraspanin 13	TSPAN13	8.43897	0.37649	8.80894	0.291507	5.42471	0.824748	10.1083	0.341116	6.5148	0.745479	9.73482	0.464923	0.0290324	-1.29232	AM * 0h down vs AM * 7h LPS	0	-25.6981	BMDM * 0h down vs BMDM * 7h LPS	3.10107e-42	-9.31801	MDM * 0h down vs MDM * 7h LPS
SNOWBALL_024610_st	IFIT1;024610_st	interferon-induced protein with tetratricopeptide repeats 1	IFIT1	5.85693	0.91911	6.30187	1.14671	6.51405	1.0697	11.1459	0.254247	6.75729	1.14	10.4991	0.629944	0.111907	-1.36126	AM * 0h down vs AM * 7h LPS	3.40243e-36	-24.7925	BMDM * 0h down vs BMDM * 7h LPS	3.55134e-28	-13.3782	MDM * 0h down vs MDM * 7h LPS
SNOWBALL_006232_s_st	GBP1;006232_s_st	guanylate binding protein 1, interferon-inducible	GBP1	7.89763	0.605352	7.69133	0.654763	6.3996	1.0176	10.9993	0.326312	6.97202	1.01841	10.5942	0.507158	0.358435	1.15373	AM * 0h up vs AM * 7h LPS	2.8026e-45	-24.2466	BMDM * 0h down vs BMDM * 7h LPS	4.64383e-35	-12.3136	MDM * 0h down vs MDM * 7h LPS
SNOWBALL_016826_st	OASL;016826_st	2'-5'-oligoadenylate synthetase-like	OASL	4.64187	0.317453	4.71967	0.25933	4.6195	0.623743	9.15563	0.551594	4.74827	0.747658	8.04163	1.05762	0.696118	-1.0554	AM * 0h down vs AM * 7h LPS	0	-23.2012	BMDM * 0h down vs BMDM * 7h LPS	5.1472e-36	-9.80387	MDM * 0h down vs MDM * 7h LPS
SNOWBALL_022969_s_st	LOC733603;022969_s_st	Sus scrofa serum amyloid A protein mRNA, partial cds	LOC733603	7.91636	1.07279	8.88224	0.689795	7.41254	0.487395	11.9085	0.456869	7.73277	0.662594	11.7371	0.511644	4.4231e-06	-1.95325	AM * 0h down vs AM * 7h LPS	0	-22.5635	BMDM * 0h down vs BMDM * 7h LPS	1.12104e-43	-16.0483	MDM * 0h down vs MDM * 7h LPS
SNOWBALL_000207_st	CCL5;000207_st	chemokine (C-C motif) ligand 5	CCL5	10.3236	0.718678	10.9532	0.503995	7.56493	0.774736	12.0574	0.200657	7.84557	0.825536	12.0116	0.327528	0.000782689	-1.54716	AM * 0h down vs AM * 7h LPS	0	-22.5103	BMDM * 0h down vs BMDM * 7h LPS	0	-17.9517	MDM * 0h down vs MDM * 7h LPS
SNOWBALL_047638_st	LOC100512297;047638_st	interferon-induced very large GTPase 1-like	LOC100512297	7.76521	1.06669	7.8786	1.30281	6.92452	1.04206	11.3916	0.26613	7.3787	1.23882	11.1154	0.362473	0.699112	-1.08176	AM * 0h down vs AM * 7h LPS	9.57621e-33	-22.1169	BMDM * 0h down vs BMDM * 7h LPS	2.24353e-26	-13.3313	MDM * 0h down vs MDM * 7h LPS
SNOWBALL_005847_st	MNDA;005847_st	myeloid cell nuclear differentiation antigen	MNDA	5.23035	0.64501	5.93103	1.34586	4.89439	0.858807	9.31915	0.971324	5.39211	0.78544	8.9691	1.0037	0.0171556	-1.62527	AM * 0h down vs AM * 7h LPS	1.0759e-32	-21.4776	BMDM * 0h down vs BMDM * 7h LPS	3.29989e-25	-11.9339	MDM * 0h down vs MDM * 7h LPS
SNOWBALL_020932_s_st	IL1RN;020932_s_st	interleukin 1 receptor antagonist	IL1RN	8.88219	0.951634	7.62503	1.13275	7.59468	0.998019	11.9858	0.414294	7.22717	1.08365	11.2762	0.702038	1.19664e-05	2.39025	AM * 0h up vs AM * 7h LPS	2.63221e-34	-20.983	BMDM * 0h down vs BMDM * 7h LPS	3.08782e-31	-16.5532	MDM * 0h down vs MDM * 7h LPS
SNOWBALL_036762_st	CD274;036762_st	CD274 molecule	CD274	9.59405	0.511896	9.77707	0.632273	6.62536	0.698294	10.9805	0.37238	6.7456	0.733972	10.2844	0.636082	0.324982	-1.13526	AM * 0h down vs AM * 7h LPS	0	-20.4657	BMDM * 0h down vs BMDM * 7h LPS	5.3908e-42	-11.6221	MDM * 0h down vs MDM * 7h LPS
SNOWBALL_002523_st	LIPG;002523_st	lipase, endothelial	LIPG	6.56147	1.25719	7.2233	1.01989	7.79902	0.811953	12.1287	0.386899	7.55691	1.02664	11.182	1.05749	0.0239782	-1.5821	AM * 0h down vs AM * 7h LPS	6.20394e-32	-20.1078	BMDM * 0h down vs BMDM * 7h LPS	1.06721e-25	-12.3387	MDM * 0h down vs MDM * 7h LPS
SNOWBALL_006557_s_st	GBP1;006557_s_st	guanylate binding protein 1, interferon-inducible	GBP1	9.26279	0.62827	9.06314	0.655003	7.89512	0.981766	12.1817	0.201675	8.4637	1.04245	11.7922	0.368544	0.359936	1.14842	AM * 0h up vs AM * 7h LPS	2.29813e-43	-19.5152	BMDM * 0h down vs BMDM * 7h LPS	6.47394e-33	-10.0459	MDM * 0h down vs MDM * 7h LPS
SNOWBALL_004270_st	FSCN1;004270_st	fascin homolog 1, actin-bundling protein (Strongylocentrotus purpuratus)	FSCN1	6.51353	0.59642	6.87139	0.455057	6.66714	0.474398	10.9294	0.343811	6.14028	0.616847	10.7283	0.777667	0.0367643	-1.28152	AM * 0h down vs AM * 7h LPS	0	-19.1897	BMDM * 0h down vs BMDM * 7h LPS	0	-24.0506	MDM * 0h down vs MDM * 7h LPS
SNOWBALL_011985_s_st	LOC508070;011985_s_st	Interferon-induced very large GTPase 1-like	LOC508070	8.76344	0.988817	8.95634	1.16798	7.99177	0.952335	12.176	0.227266	8.49114	1.07133	11.8923	0.345711	0.464281	-1.14306	AM * 0h down vs AM * 7h LPS	2.19526e-34	-18.1792	BMDM * 0h down vs BMDM * 7h LPS	7.85419e-27	-10.5644	MDM * 0h down vs MDM * 7h LPS
SNOWBALL_017310_s_st	IFIT2;017310_s_st	interferon-induced protein with tetratricopeptide repeats 2	IFIT2	6.69974	1.05642	7.37459	1.56771	7.55914	1.05603	11.7391	0.304374	7.60946	1.34286	11.0809	0.697427	0.0413293	-1.59643	AM * 0h down vs AM * 7h LPS	2.48576e-26	-18.126	BMDM * 0h down vs BMDM * 7h LPS	1.18199e-20	-11.0918	MDM * 0h down vs MDM * 7h LPS
SNOWBALL_000906_st	GBP6;000906_st	guanylate binding protein family, member 6	GBP6	7.00458	0.704025	7.83338	0.858335	5.41984	0.685174	9.56681	0.471841	5.85971	0.738706	9.19139	0.59385	0.000101699	-1.77622	AM * 0h down vs AM * 7h LPS	4.34403e-44	-17.7159	BMDM * 0h down vs BMDM * 7h LPS	7.0593e-35	-10.0678	MDM * 0h down vs MDM * 7h LPS
SNOWBALL_042712_st	042712_st			6.38585	1.01383	6.36222	0.772645	4.83278	0.644229	8.97298	0.660248	6.17212	0.840904	8.23217	0.836188	0.922096	1.01652	AM * 0h up vs AM * 7h LPS	2.0417e-37	-17.633	BMDM * 0h down vs BMDM * 7h LPS	2.89261e-15	-4.17	MDM * 0h down vs MDM * 7h LPS
SNOWBALL_022004_s_st	DDX58;022004_s_st	DEAD (Asp-Glu-Ala-Asp) box polypeptide 58	DDX58	8.57204	0.683397	9.31186	1.15628	7.80395	1.01726	11.9236	0.177264	7.98904	1.09637	11.6297	0.377464	0.00425891	-1.66997	AM * 0h down vs AM * 7h LPS	4.65219e-35	-17.3833	BMDM * 0h down vs BMDM * 7h LPS	2.26113e-30	-12.4724	MDM * 0h down vs MDM * 7h LPS
SNOWBALL_011691_st	TNIP3;011691_st	TNFAIP3 interacting protein 3	TNIP3	8.46862	0.517151	9.46058	0.341573	5.24868	0.506494	9.34662	1.07918	4.9317	0.423567	8.23713	1.2588	4.0331e-05	-1.98889	AM * 0h down vs AM * 7h LPS	2.53917e-38	-17.1239	BMDM * 0h down vs BMDM * 7h LPS	5.81043e-30	-9.8863	MDM * 0h down vs MDM * 7h LPS
SNOWBALL_009275_st	MCOLN2;009275_st	mucolipin 2	MCOLN2	7.76015	0.475927	7.94179	0.970376	5.14955	0.556312	9.23137	0.219057	5.53714	0.705084	8.69958	0.591499	0.341291	-1.13417	AM * 0h down vs AM * 7h LPS	0	-16.9337	BMDM * 0h down vs BMDM * 7h LPS	3.72543e-36	-8.95343	MDM * 0h down vs MDM * 7h LPS
SNOWBALL_017846_s_st	IFIH1;017846_s_st	interferon induced with helicase C domain 1	IFIH1	6.51429	0.289781	6.933	0.652453	4.63804	1.04565	8.71729	0.362	5.14371	1.00434	7.89162	0.725353	0.066732	-1.33673	AM * 0h down vs AM * 7h LPS	2.00568e-39	-16.9035	BMDM * 0h down vs BMDM * 7h LPS	1.03716e-24	-6.71743	MDM * 0h down vs MDM * 7h LPS
SNOWBALL_000090_st	CD274;000090_st	CD274 molecule	CD274	10.049	0.437587	10.3122	0.601156	7.19541	0.669728	11.2662	0.326206	7.38251	0.66371	10.6784	0.56764	0.12363	-1.2001	AM * 0h down vs AM * 7h LPS	0	-16.8051	BMDM * 0h down vs BMDM * 7h LPS	1.09301e-42	-9.82113	MDM * 0h down vs MDM * 7h LPS
SNOWBALL_022543_s_st	IL1RN;022543_s_st	interleukin 1 receptor antagonist	IL1RN	9.47406	0.810052	8.62334	0.841348	8.51952	0.783269	12.5874	0.443498	8.32393	0.814158	11.7571	0.712167	0.000238533	1.8034	AM * 0h up vs AM * 7h LPS	1.55271e-39	-16.7713	BMDM * 0h down vs BMDM * 7h LPS	1.00505e-32	-10.8019	MDM * 0h down vs MDM * 7h LPS
SNOWBALL_007331_s_st	PARP11;007331_s_st	poly (ADP-ribose) polymerase family, member 11	PARP11	6.86414	0.400158	7.33406	0.880076	6.41002	0.655739	10.4245	0.296377	6.81476	0.660572	9.72154	0.627869	0.0132975	-1.38503	AM * 0h down vs AM * 7h LPS	0	-16.1612	BMDM * 0h down vs BMDM * 7h LPS	1.99124e-33	-7.49943	MDM * 0h down vs MDM * 7h LPS
SNOWBALL_034326_st	PMAIP1;034326_st	phorbol-12-myristate-13-acetate-induced protein 1	PMAIP1	8.86495	0.485009	9.27633	0.458242	5.09093	0.691849	9.0977	0.52533	5.37885	0.835682	8.31928	1.00326	0.054393	-1.32996	AM * 0h down vs AM * 7h LPS	1.688e-41	-16.0753	BMDM * 0h down vs BMDM * 7h LPS	3.02032e-29	-7.67637	MDM * 0h down vs MDM * 7h LPS
SNOWBALL_018724_st	TIMD4;018724_st	T-cell immunoglobulin and mucin domain containing 4	TIMD4	5.13543	0.495855	5.27254	0.381217	5.52626	0.532401	9.52721	1.05981	5.212	0.329194	7.6346	1.60132	0.601857	-1.0997	AM * 0h down vs AM * 7h LPS	9.54423e-33	-16.0105	BMDM * 0h down vs BMDM * 7h LPS	4.4059e-17	-5.36134	MDM * 0h down vs MDM * 7h LPS
SNOWBALL_021091_s_st	DDX58;021091_s_st	DEAD (Asp-Glu-Ala-Asp) box polypeptide 58	DDX58	9.20855	0.624319	9.88377	1.15734	8.58889	0.948833	12.5582	0.15745	8.79889	1.05131	12.279	0.320444	0.00634132	-1.59684	AM * 0h down vs AM * 7h LPS	2.50214e-35	-15.6634	BMDM * 0h down vs BMDM * 7h LPS	2.49753e-30	-11.1587	MDM * 0h down vs MDM * 7h LPS
SNOWBALL_012021_st	LOC100070235;012021_st	similar to very large inducible GTPase 1	LOC100070235	8.80621	0.980417	8.93375	1.17063	8.15735	0.99385	12.1077	0.249998	8.63324	1.05889	11.8012	0.366136	0.631136	-1.09243	AM * 0h down vs AM * 7h LPS	7.51481e-32	-15.459	BMDM * 0h down vs BMDM * 7h LPS	3.06592e-24	-8.98753	MDM * 0h down vs MDM * 7h LPS
SNOWBALL_022476_s_st	DDX58;022476_s_st	DEAD (Asp-Glu-Ala-Asp) box polypeptide 58	DDX58	9.44743	0.632572	10.1372	1.12178	8.72146	0.960094	12.6688	0.142225	8.9033	1.05844	12.2838	0.333972	0.00517026	-1.61301	AM * 0h down vs AM * 7h LPS	3.02116e-35	-15.4261	BMDM * 0h down vs BMDM * 7h LPS	2.09153e-29	-10.4147	MDM * 0h down vs MDM * 7h LPS
SNOWBALL_024110_s_st	RN7SK;024110_s_st	PREDICTED: Sus scrofa similar to Probable ATP-dependent RNA helicase DDX60 (DEAD box protein 60) (LOC100157244), mRNA	RN7SK	6.96567	0.550464	7.92872	1.24393	6.75368	0.805276	10.6912	0.306621	6.91396	0.8392	10.1502	0.47834	5.86353e-05	-1.94943	AM * 0h down vs AM * 7h LPS	5.98173e-37	-15.3222	BMDM * 0h down vs BMDM * 7h LPS	1.92419e-29	-9.42363	MDM * 0h down vs MDM * 7h LPS
SNOWBALL_017816_st	IFIH1;017816_st	interferon induced with helicase C domain 1	IFIH1	9.48972	0.341588	10.0493	0.583912	7.63264	0.993587	11.551	0.226686	8.1615	1.06972	11.1337	0.471213	0.00927436	-1.47383	AM * 0h down vs AM * 7h LPS	1.53715e-40	-15.1198	BMDM * 0h down vs BMDM * 7h LPS	1.23415e-29	-7.84733	MDM * 0h down vs MDM * 7h LPS
SNOWBALL_035734_st	RHPN2;035734_st	rhophilin, Rho GTPase binding protein 2	RHPN2	4.54361	0.286685	4.96095	0.679412	4.47928	0.607726	8.39642	0.60459	4.5247	0.630598	7.3148	0.98651	0.0411061	-1.33546	AM * 0h down vs AM * 7h LPS	1.54003e-42	-15.1069	BMDM * 0h down vs BMDM * 7h LPS	4.95816e-29	-6.9168	MDM * 0h down vs MDM * 7h LPS
SNOWBALL_007230_s_st	LOC100515436;007230_s_st	low-density lipoprotein receptor-related protein 4-like	LOC100515436	6.8088	0.45395	7.15967	0.674216	6.05531	0.589913	9.97026	0.386342	6.50101	0.537087	9.37314	0.820467	0.0538812	-1.27533	AM * 0h down vs AM * 7h LPS	0	-15.084	BMDM * 0h down vs BMDM * 7h LPS	2.02066e-34	-7.32148	MDM * 0h down vs MDM * 7h LPS
SNOWBALL_019819_st	AOAH;019819_st	acyloxyacyl hydrolase (neutrophil)	AOAH	9.78189	0.6894	10.1851	0.871877	7.03747	0.517378	10.9508	0.459154	7.62536	0.760118	10.617	0.643009	0.0480872	-1.32243	AM * 0h down vs AM * 7h LPS	1.50499e-42	-15.0672	BMDM * 0h down vs BMDM * 7h LPS	1.27193e-31	-7.95402	MDM * 0h down vs MDM * 7h LPS
SNOWBALL_034686_st	IL1RN;034686_st	interleukin 1 receptor antagonist	IL1RN	8.14042	0.879175	7.14598	1.00175	7.65487	0.945534	11.5398	0.532208	7.34065	1.01102	11.1695	0.778266	0.000249096	1.99231	AM * 0h up vs AM * 7h LPS	2.40549e-31	-14.7737	BMDM * 0h down vs BMDM * 7h LPS	7.73197e-31	-14.2104	MDM * 0h down vs MDM * 7h LPS
SNOWBALL_011971_st	LOC100512297;011971_st	interferon-induced very large GTPase 1-like	LOC100512297	8.67186	0.985411	8.79099	1.19169	7.96784	1.03344	11.8427	0.203116	8.39123	1.08225	11.704	0.348597	0.659333	-1.08608	AM * 0h down vs AM * 7h LPS	1.70118e-30	-14.6708	BMDM * 0h down vs BMDM * 7h LPS	4.05284e-25	-9.93694	MDM * 0h down vs MDM * 7h LPS
SNOWBALL_007269_s_st	C1R;007269_s_st	complement component 1, r subcomponent	C1R	6.73496	0.701434	7.62017	0.59785	6.03648	0.636488	9.89957	0.598062	5.67626	0.336639	9.18416	0.860406	1.04725e-05	-1.84704	AM * 0h down vs AM * 7h LPS	5.74532e-44	-14.5514	BMDM * 0h down vs BMDM * 7h LPS	8.46729e-40	-11.3758	MDM * 0h down vs MDM * 7h LPS
SNOWBALL_041011_st	RHPN2;041011_st	rhophilin, Rho GTPase binding protein 2	RHPN2	5.88093	0.319209	6.3699	0.710958	5.7981	0.528065	9.65908	0.577303	5.80732	0.580561	8.54946	1.0323	0.0163211	-1.40344	AM * 0h down vs AM * 7h LPS	3.39955e-42	-14.5302	BMDM * 0h down vs BMDM * 7h LPS	1.19028e-28	-6.69062	MDM * 0h down vs MDM * 7h LPS
SNOWBALL_033930_st	EPSTI1;033930_st	epithelial stromal interaction 1 (breast)	EPSTI1	5.12862	0.519648	5.61129	1.0296	4.48352	0.54228	8.33981	0.487294	4.52611	0.561798	7.48443	0.637761	0.0160457	-1.39733	AM * 0h down vs AM * 7h LPS	7.93135e-43	-14.483	BMDM * 0h down vs BMDM * 7h LPS	5.45192e-32	-7.77215	MDM * 0h down vs MDM * 7h LPS
SNOWBALL_029168_st	029168_st	Ssc_hash_S23756184 1113111 MARC 4PIG Sus scrofa cDNA 5prime, mRNA sequence /clone_end=5prime /gb=DN113803 /gi=59807536 /ug=Ssc.17894 /len=692		6.86849	0.368676	7.59641	0.749868	5.69243	0.95777	9.53906	0.398521	6.05798	1.00542	8.98758	0.808449	0.00205666	-1.65625	AM * 0h down vs AM * 7h LPS	4.42977e-36	-14.3863	BMDM * 0h down vs BMDM * 7h LPS	4.48455e-26	-7.61895	MDM * 0h down vs MDM * 7h LPS
SNOWBALL_016094_s_st	RTP4;016094_s_st	receptor (chemosensory) transporter protein 4	RTP4	7.21969	0.646661	8.13862	1.3229	7.03961	1.02914	10.8321	0.261594	7.46215	1.13268	10.5204	0.296272	0.00079106	-1.89072	AM * 0h down vs AM * 7h LPS	5.44352e-30	-13.8566	BMDM * 0h down vs BMDM * 7h LPS	7.38986e-23	-8.3298	MDM * 0h down vs MDM * 7h LPS
SNOWBALL_011442_st	AMCF-II;011442_st	Alveolar macrophage chemotactic factor 2 Precursor (Alveolar macrophage chemotactic factor II)(AMCF-II) [Source:UniProtKB/Swiss-Prot;Acc:P22952]	AMCF-II	11.8089	1.15665	12.3963	0.304203	3.86381	0.207491	7.65205	1.09349	3.93773	0.242088	8.44444	1.11389	0.0164546	-1.50258	AM * 0h down vs AM * 7h LPS	9.35473e-34	-13.8157	BMDM * 0h down vs BMDM * 7h LPS	6.33345e-41	-22.7329	MDM * 0h down vs MDM * 7h LPS
SNOWBALL_006931_st	GPR84;006931_st	G protein-coupled receptor 84	GPR84	9.32926	0.779519	10.2742	0.953336	7.74015	0.674732	11.5269	0.32059	7.09486	0.69461	10.7806	0.584613	1.34651e-05	-1.9251	AM * 0h down vs AM * 7h LPS	1.14502e-39	-13.8016	BMDM * 0h down vs BMDM * 7h LPS	1.45383e-38	-12.8679	MDM * 0h down vs MDM * 7h LPS
SNOWBALL_045017_st	RSAD2;045017_st	radical S-adenosyl methionine domain containing 2	RSAD2	3.86836	0.507869	4.84743	1.09759	3.58894	0.822483	7.36538	0.449425	3.80642	0.969754	7.05913	0.480608	4.52329e-05	-1.9712	AM * 0h down vs AM * 7h LPS	3.07382e-35	-13.7032	BMDM * 0h down vs BMDM * 7h LPS	1.32574e-29	-9.53157	MDM * 0h down vs MDM * 7h LPS
SNOWBALL_027065_x_st	CYP3A29;027065_x_st	Sus scrofa CYP3A29 mRNA for cytochrome P450 3A29v4, partial cds	CYP3A29	10.3572	2.4414	10.7431	2.13033	6.08566	1.43483	9.86192	1.65153	6.92869	2.24278	10.2855	2.24828	0.532928	-1.30665	AM * 0h down vs AM * 7h LPS	2.52134e-09	-13.7014	BMDM * 0h down vs BMDM * 7h LPS	7.7938e-08	-10.2444	MDM * 0h down vs MDM * 7h LPS
SNOWBALL_023180_s_st	NOR-1;023180_s_st	Sus scrofa neuron-derived orphan receptor-1 alfa (NOR-1), mRNA	NOR-1	5.29265	0.49226	5.08907	0.565809	4.9357	0.606348	8.68989	0.835001	5.6037	0.722456	7.68051	1.16069	0.381401	1.15155	AM * 0h up vs AM * 7h LPS	4.59636e-35	-13.4935	BMDM * 0h down vs BMDM * 7h LPS	2.38825e-16	-4.21873	MDM * 0h down vs MDM * 7h LPS
SNOWBALL_022608_s_st	CYP3A29;022608_s_st	Sus scrofa cytochrome P450 3A (CYP3A) mRNA, complete cds	CYP3A29	9.07879	2.56172	9.50065	2.30867	4.58376	1.07075	8.32161	1.81109	5.38656	1.97538	8.94729	2.37127	0.498111	-1.33965	AM * 0h down vs AM * 7h LPS	4.2217e-09	-13.3415	BMDM * 0h down vs BMDM * 7h LPS	1.77796e-08	-11.8001	MDM * 0h down vs MDM * 7h LPS
SNOWBALL_047210_st	ARHGEF3;047210_st	Rho guanine nucleotide exchange factor (GEF) 3	ARHGEF3	5.45814	0.46986	5.44391	0.37269	5.61258	0.399053	9.33693	0.804534	6.22519	0.484671	8.09818	1.09917	0.943341	1.00991	AM * 0h up vs AM * 7h LPS	6.78341e-41	-13.2173	BMDM * 0h down vs BMDM * 7h LPS	1.97487e-17	-3.66291	MDM * 0h down vs MDM * 7h LPS
SNOWBALL_024612_st	IFIT2;024612_st	interferon-induced protein with tetratricopeptide repeats 2	IFIT2	7.38402	0.748649	7.91885	1.30635	8.00799	0.981603	11.7286	0.260114	8.11096	1.15617	11.1793	0.64485	0.0564917	-1.44876	AM * 0h down vs AM * 7h LPS	5.89911e-28	-13.183	BMDM * 0h down vs BMDM * 7h LPS	8.0632e-22	-8.38794	MDM * 0h down vs MDM * 7h LPS
SNOWBALL_007813_st	USP18;007813_st	ubiquitin specific peptidase 18	USP18	7.82169	0.490361	8.60812	1.12027	6.81336	0.889202	10.5212	0.301851	6.98961	1.05526	10.1226	0.478577	0.00129957	-1.7248	AM * 0h down vs AM * 7h LPS	2.55239e-33	-13.0671	BMDM * 0h down vs BMDM * 7h LPS	3.21733e-27	-8.77265	MDM * 0h down vs MDM * 7h LPS
SNOWBALL_045447_st	PARP14;045447_st	poly (ADP-ribose) polymerase family, member 14	PARP14	7.73489	0.531253	8.60212	0.889319	7.13765	0.858304	10.8301	0.236643	7.38482	0.91934	10.5735	0.42458	6.89693e-05	-1.82416	AM * 0h down vs AM * 7h LPS	3.33961e-38	-12.9286	BMDM * 0h down vs BMDM * 7h LPS	2.17313e-32	-9.1175	MDM * 0h down vs MDM * 7h LPS
SNOWBALL_000097_s_st	NR4A3;000097_s_st	nuclear receptor subfamily 4, group A, member 3	NR4A3	5.74479	0.448721	5.48763	0.585818	5.55644	0.70578	9.24714	0.786094	6.11229	0.680232	8.17876	1.08558	0.256391	1.19513	AM * 0h up vs AM * 7h LPS	1.82934e-35	-12.9125	BMDM * 0h down vs BMDM * 7h LPS	7.1924e-17	-4.18861	MDM * 0h down vs MDM * 7h LPS
SNOWBALL_013957_st	TNFSF13B;013957_st	tumor necrosis factor (ligand) superfamily, member 13b	TNFSF13B	7.75549	0.709706	7.68471	1.04057	6.63401	0.70542	10.3197	0.330208	6.53598	0.919502	9.7846	0.461846	0.750513	1.05028	AM * 0h up vs AM * 7h LPS	4.94424e-36	-12.8674	BMDM * 0h down vs BMDM * 7h LPS	3.59325e-31	-9.50456	MDM * 0h down vs MDM * 7h LPS
SNOWBALL_027870_st	AP1S3;027870_st	adaptor-related protein complex 1, sigma 3 subunit	AP1S3	5.60397	0.612974	6.49404	0.9673	4.26324	0.5318	7.92231	0.523443	4.19783	0.550165	7.06771	0.760386	2.52501e-05	-1.85327	AM * 0h down vs AM * 7h LPS	2.87625e-39	-12.6325	BMDM * 0h down vs BMDM * 7h LPS	9.18061e-30	-7.31004	MDM * 0h down vs MDM * 7h LPS
SNOWBALL_024354_s_st	OAS1;024354_s_st	2',5'-oligoadenylate synthetase 1, 40/46kDa	OAS1	10.5989	1.05454	11.017	1.09778	8.10185	1.44599	11.7587	0.676007	8.93203	1.35697	11.5797	0.858231	0.218559	-1.33618	AM * 0h down vs AM * 7h LPS	3.38037e-21	-12.6133	BMDM * 0h down vs BMDM * 7h LPS	1.87973e-13	-6.26652	MDM * 0h down vs MDM * 7h LPS
SNOWBALL_005929_st	SLAMF7;005929_st	SLAM family member 7	SLAMF7	11.8303	0.501707	12.3724	0.268462	8.84424	0.352919	12.4942	0.148641	9.01758	0.376021	12.1518	0.267638	3.37982e-07	-1.45614	AM * 0h down vs AM * 7h LPS	0	-12.5527	BMDM * 0h down vs BMDM * 7h LPS	0	-8.78029	MDM * 0h down vs MDM * 7h LPS
SNOWBALL_036751_st	OAS1;036751_st	2',5'-oligoadenylate synthetase 1, 40/46kDa	OAS1	8.88935	1.88284	8.76092	1.67484	5.64275	0.981008	9.28562	1.64241	6.31821	1.25807	8.64101	2.05101	0.792205	1.09311	AM * 0h up vs AM * 7h LPS	1.38131e-12	-12.4915	BMDM * 0h down vs BMDM * 7h LPS	1.8284e-06	-5.00304	MDM * 0h down vs MDM * 7h LPS
SNOWBALL_022053_st	CLEC4D;022053_st	C-type lectin domain family 4, member D	CLEC4D	8.20438	0.922164	9.18521	0.770076	4.89278	0.749401	8.52786	0.619671	4.83885	0.791714	8.14548	0.729983	4.10959e-05	-1.97361	AM * 0h down vs AM * 7h LPS	6.84442e-34	-12.4242	BMDM * 0h down vs BMDM * 7h LPS	2.40742e-30	-9.89451	MDM * 0h down vs MDM * 7h LPS
SNOWBALL_044750_st	044750_st			4.38013	0.504813	4.62042	0.546155	4.37518	0.662849	7.97593	0.516819	4.46229	0.658196	6.98559	0.984918	0.237634	-1.18123	AM * 0h down vs AM * 7h LPS	7.10769e-39	-12.1321	BMDM * 0h down vs BMDM * 7h LPS	1.44663e-25	-5.74895	MDM * 0h down vs MDM * 7h LPS
SNOWBALL_002169_st	STX11;002169_st	syntaxin 11	STX11	10.4083	0.467328	11.0562	0.29683	8.09247	0.476787	11.6848	0.20503	8.37075	0.424347	11.3281	0.384579	1.65662e-07	-1.56689	AM * 0h down vs AM * 7h LPS	0	-12.0615	BMDM * 0h down vs BMDM * 7h LPS	0	-7.76689	MDM * 0h down vs MDM * 7h LPS
SNOWBALL_004817_st	IL-1beta;004817_st	interleukin-1 beta	IL-1beta	9.88975	1.01626	10.4045	0.92979	5.1664	0.400406	8.74723	1.09024	5.28049	0.601549	8.35135	1.10503	0.057385	-1.42876	AM * 0h down vs AM * 7h LPS	7.93061e-28	-11.9657	BMDM * 0h down vs BMDM * 7h LPS	7.14137e-23	-8.40271	MDM * 0h down vs MDM * 7h LPS
SNOWBALL_007147_st	LOC100526220;007147_st	poly [ADP-ribose] polymerase 11-like	LOC100526220	6.92421	0.362883	7.44871	0.945697	6.82633	0.653016	10.4027	0.26166	7.00002	0.694819	9.84622	0.581822	0.00649897	-1.43844	AM * 0h down vs AM * 7h LPS	2.202e-41	-11.9287	BMDM * 0h down vs BMDM * 7h LPS	3.94669e-32	-7.19108	MDM * 0h down vs MDM * 7h LPS
SNOWBALL_007198_s_st	RBMS2;007198_s_st	RNA binding motif, single stranded interacting protein 2	RBMS2	4.5468	1.18057	5.40113	0.824622	5.387	0.664247	8.96298	0.564662	5.31698	0.832022	8.27711	0.779301	0.000756233	-1.80792	AM * 0h down vs AM * 7h LPS	1.20138e-30	-11.9255	BMDM * 0h down vs BMDM * 7h LPS	3.20971e-24	-7.78196	MDM * 0h down vs MDM * 7h LPS
SNOWBALL_019351_st	U6;019351_st	U6 spliceosomal RNA [Source: RFAM;Acc:RF00026]	U6	5.18053	0.539087	4.9833	0.635909	4.74717	0.748343	8.31941	0.6118	4.97221	0.645093	7.20757	0.833186	0.338138	1.1465	AM * 0h up vs AM * 7h LPS	5.23734e-38	-11.8946	BMDM * 0h down vs BMDM * 7h LPS	1.92119e-21	-4.70877	MDM * 0h down vs MDM * 7h LPS
SNOWBALL_025349_s_st	LOC100524265;025349_s_st	Sus scrofa mRNA, clone:SPL010017B03, expressed in spleen	LOC100524265	3.29596	0.424727	3.32646	0.341285	3.30071	0.261168	6.86705	1.12325	3.25019	0.236878	4.25284	0.931132	0.876882	-1.02137	AM * 0h down vs AM * 7h LPS	9.39737e-40	-11.8461	BMDM * 0h down vs BMDM * 7h LPS	3.95865e-07	-2.00368	MDM * 0h down vs MDM * 7h LPS
SNOWBALL_031289_st	FOXP1;031289_st	forkhead box P1	FOXP1	6.34041	0.327249	6.54667	0.374789	6.65695	0.289275	10.1916	0.389357	6.92078	0.470871	9.20197	0.691684	0.128	-1.15369	AM * 0h down vs AM * 7h LPS	0	-11.5884	BMDM * 0h down vs BMDM * 7h LPS	6.55915e-37	-4.86079	MDM * 0h down vs MDM * 7h LPS
SNOWBALL_026005_s_st	LOC100520605;026005_s_st	Sus scrofa mRNA, clone:LVR010014G09, expressed in liver	LOC100520605	6.78371	0.726849	7.57648	0.89547	4.69304	0.579546	8.21192	0.382774	5.10985	0.525408	7.37604	0.806078	0.000151559	-1.7324	AM * 0h down vs AM * 7h LPS	9.10419e-38	-11.4627	BMDM * 0h down vs BMDM * 7h LPS	4.10818e-22	-4.81051	MDM * 0h down vs MDM * 7h LPS
SNOWBALL_015970_x_st	MIR155;015970_x_st	microRNA mir-155	MIR155	9.25894	0.958581	9.88293	0.944174	5.78848	0.598247	9.2814	0.770726	5.81834	0.671455	8.38928	0.916192	0.0124899	-1.54113	AM * 0h down vs AM * 7h LPS	5.41499e-30	-11.2584	BMDM * 0h down vs BMDM * 7h LPS	3.20805e-20	-5.94194	MDM * 0h down vs MDM * 7h LPS
SNOWBALL_011935_s_st	IL15;011935_s_st	interleukin 15	IL15	4.4341	0.572425	4.70767	0.885041	4.11541	0.462595	7.60298	0.63402	4.43054	0.560028	6.8946	0.85257	0.183887	-1.20879	AM * 0h down vs AM * 7h LPS	4.30848e-37	-11.2166	BMDM * 0h down vs BMDM * 7h LPS	1.90266e-24	-5.51765	MDM * 0h down vs MDM * 7h LPS
SNOWBALL_025111_s_st	LOC100519738;025111_s_st	PREDICTED: Sus scrofa similar to Receptor (chemosensory) transporter protein 4 (LOC100154930), mRNA	LOC100519738	8.11511	0.555458	8.99383	1.12666	7.90542	0.924214	11.3815	0.23079	8.35141	0.995453	11.0239	0.302465	0.000259906	-1.83874	AM * 0h down vs AM * 7h LPS	1.07167e-31	-11.1279	BMDM * 0h down vs BMDM * 7h LPS	8.19456e-23	-6.37551	MDM * 0h down vs MDM * 7h LPS
SNOWBALL_041556_st	LOC100513602;041556_st	hypothetical protein LOC100513602	LOC100513602	4.55664	0.38006	4.7606	0.686266	4.97411	0.937107	8.4425	0.603656	4.88096	0.861038	7.43847	1.07211	0.399987	-1.15185	AM * 0h down vs AM * 7h LPS	1.835e-30	-11.0685	BMDM * 0h down vs BMDM * 7h LPS	1.25125e-20	-5.8869	MDM * 0h down vs MDM * 7h LPS
SNOWBALL_021088_s_st	CYP3A29;021088_s_st	Sus scrofa cytochrome P450 3A29 (CYP3A29), mRNA	CYP3A29	9.16108	2.42345	9.5988	2.23559	4.85889	0.860227	8.32662	1.62954	5.60778	1.67627	8.86607	2.19739	0.44453	-1.35446	AM * 0h down vs AM * 7h LPS	3.15426e-09	-11.0635	BMDM * 0h down vs BMDM * 7h LPS	2.02503e-08	-9.56852	MDM * 0h down vs MDM * 7h LPS
SNOWBALL_023402_s_st	ISG12(A);023402_s_st	TPA_inf: Sus scrofa mRNA for putative ISG12(a) protein (ISG12(a) gene)	ISG12(A)	5.9734	0.794012	6.61558	1.01367	7.47568	0.836265	10.9422	0.35455	7.75177	1.15146	10.394	0.514351	0.0110481	-1.56068	AM * 0h down vs AM * 7h LPS	2.57194e-29	-11.0538	BMDM * 0h down vs BMDM * 7h LPS	1.13944e-20	-6.24278	MDM * 0h down vs MDM * 7h LPS
SNOWBALL_007188_st	LOC100515436;007188_st	low-density lipoprotein receptor-related protein 4-like	LOC100515436	6.3015	0.388262	6.56758	0.568799	5.54536	0.443014	9.00821	0.375965	5.94146	0.432335	8.49612	0.672757	0.0764219	-1.20253	AM * 0h down vs AM * 7h LPS	0	-11.0261	BMDM * 0h down vs BMDM * 7h LPS	2.09772e-37	-5.8753	MDM * 0h down vs MDM * 7h LPS
SNOWBALL_000430_st	CD40;000430_st	CD40 molecule, TNF receptor superfamily member 5	CD40	9.21773	0.451138	9.90796	0.40699	7.73655	0.436704	11.1767	0.24164	7.72751	0.486875	11.0266	0.261135	3.8789e-08	-1.61354	AM * 0h down vs AM * 7h LPS	0	-10.8543	BMDM * 0h down vs BMDM * 7h LPS	0	-9.84267	MDM * 0h down vs MDM * 7h LPS
SNOWBALL_003290_st	SERPINB2;003290_st	serpin peptidase inhibitor, clade B (ovalbumin), member 2	SERPINB2	12.1025	1.11602	12.6548	0.346351	4.74433	0.362923	8.18262	1.09451	4.42587	0.239008	6.91801	1.56325	0.0498784	-1.46644	AM * 0h down vs AM * 7h LPS	3.55178e-25	-10.84	BMDM * 0h down vs BMDM * 7h LPS	2.85788e-16	-5.62614	MDM * 0h down vs MDM * 7h LPS
SNOWBALL_030539_st	PTPN13;030539_st	protein tyrosine phosphatase, non-receptor type 13 (APO-1/CD95 (Fas)-associated phosphatase)	PTPN13	5.75733	0.650147	5.88574	0.455478	6.52394	1.00838	9.95564	0.695238	6.19078	0.9295	8.88438	1.19262	0.624292	-1.09309	AM * 0h down vs AM * 7h LPS	2.8625e-27	-10.7906	BMDM * 0h down vs BMDM * 7h LPS	7.30255e-20	-6.46926	MDM * 0h down vs MDM * 7h LPS
SNOWBALL_037738_st	PARP14;037738_st	poly (ADP-ribose) polymerase family, member 14	PARP14	9.08645	0.566312	9.86606	0.863433	8.51535	0.878583	11.9162	0.145945	8.72693	0.911586	11.613	0.33724	0.000261083	-1.71668	AM * 0h down vs AM * 7h LPS	1.78062e-35	-10.5623	BMDM * 0h down vs BMDM * 7h LPS	2.76846e-29	-7.39234	MDM * 0h down vs MDM * 7h LPS
SNOWBALL_000402_st	SIGLEC1;000402_st	sialic acid binding Ig-like lectin 1, sialoadhesin	SIGLEC1	8.36635	0.713519	8.84091	0.716228	7.63453	0.78143	11.0188	0.308893	7.62514	1.04718	10.515	0.509583	0.030659	-1.3895	AM * 0h down vs AM * 7h LPS	1.53523e-33	-10.4419	BMDM * 0h down vs BMDM * 7h LPS	8.92347e-28	-7.41199	MDM * 0h down vs MDM * 7h LPS
SNOWBALL_022093_st	AKAP2;022093_st	A kinase (PRKA) anchor protein 2	AKAP2	5.26848	0.815397	5.74847	0.821764	5.98981	0.558607	9.37399	0.537277	5.58273	0.650631	8.19366	1.00591	0.0353665	-1.39473	AM * 0h down vs AM * 7h LPS	4.66937e-32	-10.441	BMDM * 0h down vs BMDM * 7h LPS	3.28695e-23	-6.10898	MDM * 0h down vs MDM * 7h LPS
SNOWBALL_033347_st	IL2RA;033347_st	interleukin 2 receptor, alpha	IL2RA	4.92416	0.322648	5.29021	0.584844	4.55759	0.176972	7.93488	0.576769	4.66961	0.202184	7.43201	0.849485	0.0194245	-1.28882	AM * 0h down vs AM * 7h LPS	0	-10.3912	BMDM * 0h down vs BMDM * 7h LPS	4.28504e-39	-6.78527	MDM * 0h down vs MDM * 7h LPS
SNOWBALL_022828_s_st	CYP3A46;022828_s_st	Sus scrofa cytochrome P450 (CYP3A46v3) mRNA, partial cds	CYP3A46	10.0665	1.99772	10.4411	1.8708	5.98301	1.13556	9.34998	1.43869	6.90433	1.83528	9.8271	1.98571	0.47458	-1.29649	AM * 0h down vs AM * 7h LPS	4.45474e-10	-10.3171	BMDM * 0h down vs BMDM * 7h LPS	3.58549e-08	-7.58299	MDM * 0h down vs MDM * 7h LPS
SNOWBALL_021481_st	EPSTI1;021481_st	epithelial stromal interaction 1 (breast)	EPSTI1	7.60188	0.433295	8.00402	0.862917	6.99303	0.638146	10.3076	0.333316	6.86209	0.657204	9.81052	0.523631	0.0286275	-1.32146	AM * 0h down vs AM * 7h LPS	5.89118e-40	-9.94913	BMDM * 0h down vs BMDM * 7h LPS	3.65391e-35	-7.71909	MDM * 0h down vs MDM * 7h LPS
SNOWBALL_020792_s_st	ssc-mir-221;020792_s_st	ssc-mir-221 [Source:miRBase;Acc:MI0008221]	ssc-mir-221	6.21451	0.910612	7.17152	0.808448	4.49688	0.664994	7.79088	0.494749	4.04433	0.796295	7.08554	0.671146	2.91586e-05	-1.94128	AM * 0h down vs AM * 7h LPS	7.80887e-32	-9.80828	BMDM * 0h down vs BMDM * 7h LPS	6.02437e-29	-8.23179	MDM * 0h down vs MDM * 7h LPS
SNOWBALL_026824_s_st	IL15RA;026824_s_st	interleukin 15 receptor, alpha	IL15RA	7.99054	0.505675	8.40102	0.503183	5.15045	0.668822	8.43141	0.449165	5.45144	0.618019	8.08456	0.536263	0.0155353	-1.32913	AM * 0h down vs AM * 7h LPS	4.56823e-43	-9.72003	BMDM * 0h down vs BMDM * 7h LPS	6.25055e-34	-6.20365	MDM * 0h down vs MDM * 7h LPS
SNOWBALL_000290_st	Mx1;000290_st	myxovirus (influenza virus) resistance 1, interferon-inducible protein p78 (mouse)	MX1	9.36924	0.546838	10.2575	1.24992	9.02838	0.956187	12.3092	0.173974	9.18481	1.14342	12.0722	0.211439	0.000605255	-1.85094	AM * 0h down vs AM * 7h LPS	6.85303e-27	-9.71889	BMDM * 0h down vs BMDM * 7h LPS	7.90695e-23	-7.39937	MDM * 0h down vs MDM * 7h LPS
SNOWBALL_024608_st	IFIT5;024608_st	interferon-induced protein with tetratricopeptide repeats 5	IFIT5	7.87151	0.583688	7.69587	1.40034	7.9411	0.854388	11.2162	0.136507	8.13433	0.980886	10.8353	0.376556	0.48669	1.12947	AM * 0h up vs AM * 7h LPS	5.65791e-27	-9.68078	BMDM * 0h down vs BMDM * 7h LPS	5.38562e-21	-6.50219	MDM * 0h down vs MDM * 7h LPS
SNOWBALL_015968_s_st	LOC100518095;015968_s_st	interferon-induced GTP-binding protein Mx1-like	LOC100518095	8.94578	0.514258	9.8309	1.20086	8.71956	0.86764	11.9567	0.184687	8.82908	1.04943	11.7068	0.234057	0.000272543	-1.84692	AM * 0h down vs AM * 7h LPS	1.03791e-28	-9.42939	BMDM * 0h down vs BMDM * 7h LPS	8.88296e-25	-7.34994	MDM * 0h down vs MDM * 7h LPS
SNOWBALL_036394_st	036394_st	Ssc_hash_S39950411 rpigcf0_016789.y1 ctl Sus scrofa cDNA 5prime, mRNA sequence /clone_end=5prime /gb=EW045476 /gi=181238892 /ug=Ssc.66561 /len=579		7.36513	0.485183	7.95413	0.440481	4.55528	0.333131	7.78979	1.02309	4.31762	0.234375	6.78405	1.11039	0.0055752	-1.5042	AM * 0h down vs AM * 7h LPS	2.84233e-33	-9.41205	BMDM * 0h down vs BMDM * 7h LPS	7.86621e-24	-5.52677	MDM * 0h down vs MDM * 7h LPS
SNOWBALL_035879_st	RABGAP1L;035879_st	RAB GTPase activating protein 1-like	RABGAP1L	4.74641	0.257207	4.42318	0.284274	4.85151	0.527245	8.08601	0.714152	4.85443	0.51737	6.49536	1.18525	0.110252	1.25114	AM * 0h up vs AM * 7h LPS	8.44837e-35	-9.41199	BMDM * 0h down vs BMDM * 7h LPS	2.69246e-14	-3.11867	MDM * 0h down vs MDM * 7h LPS
SNOWBALL_034263_st	034263_st	Ssc_hash_S23765592 1123490 MARC 4PIG Sus scrofa cDNA 3prime, mRNA sequence /clone_end=3prime /gb=DN123211 /gi=59817490 /ug=Ssc.52040 /len=847		5.87347	0.420142	6.31632	0.510268	4.15563	0.308493	7.38551	0.466202	4.3597	0.367788	6.74781	0.562714	0.00129782	-1.35929	AM * 0h down vs AM * 7h LPS	0	-9.38192	BMDM * 0h down vs BMDM * 7h LPS	8.89405e-39	-5.23471	MDM * 0h down vs MDM * 7h LPS
SNOWBALL_002664_s_st	DMXL2;002664_s_st	Dmx-like 2	DMXL2	10.975	0.373327	11.0643	0.172155	7.07417	0.26956	10.288	0.302415	7.31529	0.392006	10.1274	0.511362	0.404231	-1.06383	AM * 0h down vs AM * 7h LPS	0	-9.27811	BMDM * 0h down vs BMDM * 7h LPS	0	-7.02292	MDM * 0h down vs MDM * 7h LPS
SNOWBALL_011293_s_st	CD38;011293_s_st	CD38 molecule	CD38	6.18927	0.711434	6.11752	0.644013	5.21385	0.374154	8.41224	0.724658	6.02357	0.681515	7.49012	0.723799	0.715806	1.05099	AM * 0h up vs AM * 7h LPS	3.12925e-35	-9.17937	BMDM * 0h down vs BMDM * 7h LPS	1.58037e-12	-2.76361	MDM * 0h down vs MDM * 7h LPS
SNOWBALL_006880_s_st	LOC100525528;006880_s_st	hypothetical protein LOC100525528	LOC100525528	12.8183	0.39011	13.282	0.103684	8.07577	0.697489	11.2725	0.438919	8.255	0.684545	11.3959	0.533442	0.0038348	-1.37904	AM * 0h down vs AM * 7h LPS	1.26117e-44	-9.1688	BMDM * 0h down vs BMDM * 7h LPS	7.00649e-44	-8.82063	MDM * 0h down vs MDM * 7h LPS
SNOWBALL_000403_s_st	SIGLEC1;000403_s_st	sialic acid binding Ig-like lectin 1, sialoadhesin	SIGLEC1	7.54867	0.637525	7.96587	0.67931	7.21357	0.569387	10.4071	0.450979	7.32569	0.725706	9.8609	0.615212	0.0272181	-1.33534	AM * 0h down vs AM * 7h LPS	3.04448e-37	-9.14858	BMDM * 0h down vs BMDM * 7h LPS	1.83031e-28	-5.79662	MDM * 0h down vs MDM * 7h LPS
SNOWBALL_020919_s_st	PIAP;020919_s_st	SSU79142 Sus scrofa putative inhibitor of apoptosis (PIAP) mRNA, complete cds	PIAP	11.1521	0.277627	11.8135	0.238016	8.14171	0.408559	11.3344	0.186215	8.59961	0.576704	11.1261	0.338026	1.68435e-08	-1.58155	AM * 0h down vs AM * 7h LPS	0	-9.14286	BMDM * 0h down vs BMDM * 7h LPS	0	-5.7617	MDM * 0h down vs MDM * 7h LPS
SNOWBALL_047485_st	RASGRP1;047485_st	RAS guanyl releasing protein 1 (calcium and DAG-regulated)	RASGRP1	9.83073	1.059	10.547	0.459069	4.97878	0.294811	8.13566	0.666872	6.31166	0.669355	8.07771	0.607816	0.000423404	-1.64294	AM * 0h down vs AM * 7h LPS	2.01996e-34	-8.91902	BMDM * 0h down vs BMDM * 7h LPS	3.12738e-16	-3.40123	MDM * 0h down vs MDM * 7h LPS
SNOWBALL_000291_s_st	CH242-236A16.1;000291_s_st	OTTSUSG00000001488 Myxovirus protein Fragment [Source:UniProtKB/TrEMBL;Acc:Q2KMN6]	CH242-236A16.1	9.2837	0.568048	10.1792	1.26322	9.14153	0.961103	12.2956	0.202758	9.22015	1.13544	12.0896	0.223532	0.00059932	-1.8602	AM * 0h down vs AM * 7h LPS	2.41844e-25	-8.90145	BMDM * 0h down vs BMDM * 7h LPS	2.00841e-22	-7.30796	MDM * 0h down vs MDM * 7h LPS
SNOWBALL_009898_s_st	TAP1;009898_s_st	transporter 1, ATP-binding cassette, sub-family B (MDR/TAP)	TAP1	9.08261	0.492804	9.04138	0.580492	7.8338	0.595102	10.9874	0.362388	8.15595	0.718177	10.6113	0.33384	0.798166	1.02899	AM * 0h up vs AM * 7h LPS	4.38606e-43	-8.89871	BMDM * 0h down vs BMDM * 7h LPS	8.93397e-33	-5.48461	MDM * 0h down vs MDM * 7h LPS
SNOWBALL_026173_st	GADD45B;026173_st	growth arrest and DNA-damage-inducible, beta	GADD45B	7.59332	0.898562	8.03408	0.746014	6.27472	0.61391	9.42661	0.533915	6.48618	0.81827	8.74176	0.882449	0.0561961	-1.35732	AM * 0h down vs AM * 7h LPS	5.76987e-29	-8.88819	BMDM * 0h down vs BMDM * 7h LPS	1.06201e-18	-4.77527	MDM * 0h down vs MDM * 7h LPS
SNOWBALL_020094_s_st	PRRG1;020094_s_st	proline rich Gla (G-carboxyglutamic acid) 1	PRRG1	6.03754	1.05691	6.07761	1.02206	7.66873	0.508085	10.8202	0.49955	7.5011	0.506111	10.0377	0.754239	0.860346	-1.02816	AM * 0h down vs AM * 7h LPS	3.34639e-29	-8.88586	BMDM * 0h down vs BMDM * 7h LPS	3.80635e-22	-5.80203	MDM * 0h down vs MDM * 7h LPS
SNOWBALL_003187_s_st	LOC100522776;003187_s_st	TN3 [Source:UniProtKB/TrEMBL;Acc:Q9GL49]	LOC100522776	9.26841	0.396258	9.5864	0.366232	6.30993	0.579188	9.43301	0.43567	6.51812	0.660127	8.61109	0.813375	0.0668179	-1.24659	AM * 0h down vs AM * 7h LPS	9.41363e-40	-8.71249	BMDM * 0h down vs BMDM * 7h LPS	8.57522e-25	-4.26628	MDM * 0h down vs MDM * 7h LPS
SNOWBALL_023684_st	SAMHD1;023684_st	SAM domain and HD domain 1	SAMHD1	8.73994	0.58426	8.65851	0.435742	8.33056	0.457959	11.4534	0.284914	8.63288	0.468372	10.9351	0.417057	0.547883	1.05806	AM * 0h up vs AM * 7h LPS	0	-8.71086	BMDM * 0h down vs BMDM * 7h LPS	3.86323e-37	-4.93215	MDM * 0h down vs MDM * 7h LPS
SNOWBALL_011864_st	LOC100521910;011864_st	hypothetical protein LOC100521910	LOC100521910	5.13598	0.342981	5.27454	0.262182	5.49129	0.657404	8.58059	0.651874	5.36705	0.511558	7.39574	1.13196	0.490496	-1.10081	AM * 0h down vs AM * 7h LPS	3.92691e-33	-8.51082	BMDM * 0h down vs BMDM * 7h LPS	2.11456e-19	-4.08034	MDM * 0h down vs MDM * 7h LPS
SNOWBALL_015370_st	UBA7;015370_st	ubiquitin-like modifier activating enzyme 7	UBA7	7.65657	0.291305	7.77021	0.771234	6.8728	0.565969	9.96158	0.388287	6.96507	0.582659	9.43597	0.481692	0.486072	-1.08195	AM * 0h down vs AM * 7h LPS	1.0832e-41	-8.50777	BMDM * 0h down vs BMDM * 7h LPS	1.35078e-32	-5.5439	MDM * 0h down vs MDM * 7h LPS
SNOWBALL_033138_st	AKAP2;033138_st	A kinase (PRKA) anchor protein 2	AKAP2	5.02234	0.598648	5.30868	0.649625	5.18324	0.416717	8.25047	0.601881	4.91032	0.386265	6.91439	0.895661	0.124509	-1.21954	AM * 0h down vs AM * 7h LPS	5.93893e-36	-8.38164	BMDM * 0h down vs BMDM * 7h LPS	3.05179e-21	-4.01129	MDM * 0h down vs MDM * 7h LPS
SNOWBALL_017481_s_st	IFIT5;017481_s_st	interferon-induced protein with tetratricopeptide repeats 5	IFIT5	9.09445	0.57422	8.94193	1.34484	9.22108	0.791268	12.2856	0.12085	9.43935	0.926005	11.959	0.307289	0.523467	1.11151	AM * 0h up vs AM * 7h LPS	1.42256e-26	-8.36579	BMDM * 0h down vs BMDM * 7h LPS	1.41471e-20	-5.73433	MDM * 0h down vs MDM * 7h LPS
SNOWBALL_016809_s_st	ADORA2A;016809_s_st	adenosine A2a receptor	ADORA2A	9.34599	0.304824	9.98035	0.345306	6.30524	0.275414	9.359	0.391813	6.69081	0.356502	9.68987	0.4069	1.68698e-08	-1.55225	AM * 0h down vs AM * 7h LPS	0	-8.30374	BMDM * 0h down vs BMDM * 7h LPS	0	-7.99481	MDM * 0h down vs MDM * 7h LPS
SNOWBALL_001029_st	EDN1;001029_st	endothelin 1	EDN1	9.74353	0.509028	10.5239	0.679163	5.81023	0.315605	8.86226	0.661729	5.96977	0.342986	8.43366	0.827402	2.00214e-05	-1.71757	AM * 0h down vs AM * 7h LPS	9.88263e-38	-8.29379	BMDM * 0h down vs BMDM * 7h LPS	1.76185e-29	-5.51701	MDM * 0h down vs MDM * 7h LPS
SNOWBALL_010016_st	ETV7;010016_st	ets variant 7	ETV7	5.50637	0.34208	6.13789	0.89108	5.34875	0.501251	8.4	0.2722	5.52098	0.573738	7.91955	0.383987	0.000147583	-1.5492	AM * 0h down vs AM * 7h LPS	1.9258e-41	-8.28927	BMDM * 0h down vs BMDM * 7h LPS	1.02296e-31	-5.2728	MDM * 0h down vs MDM * 7h LPS
SNOWBALL_021304_s_st	RHOH;021304_s_st	ras homolog gene family, member H	RHOH	6.75723	0.350412	7.00702	0.73594	3.22698	0.604772	6.27676	1.15878	3.40768	0.786233	5.13311	1.12909	0.330526	-1.18903	AM * 0h down vs AM * 7h LPS	3.89425e-24	-8.2809	BMDM * 0h down vs BMDM * 7h LPS	8.43744e-11	-3.30679	MDM * 0h down vs MDM * 7h LPS
SNOWBALL_021132_st	SOCS1;021132_st	suppressor of cytokine signaling 1	SOCS1	6.66076	0.468331	6.81747	0.417266	5.65463	0.627337	8.69333	0.480475	5.76082	0.510743	8.19499	0.836119	0.370918	-1.11474	AM * 0h down vs AM * 7h LPS	5.31544e-38	-8.21755	BMDM * 0h down vs BMDM * 7h LPS	1.9556e-29	-5.40453	MDM * 0h down vs MDM * 7h LPS
SNOWBALL_021793_st	BIRC3;021793_st	baculoviral IAP repeat containing 3	BIRC3	11.3316	0.18095	11.8829	0.181905	8.54652	0.373022	11.5645	0.171907	8.93629	0.545612	11.2635	0.263913	7.72732e-08	-1.46545	AM * 0h down vs AM * 7h LPS	0	-8.10021	BMDM * 0h down vs BMDM * 7h LPS	0	-5.01833	MDM * 0h down vs MDM * 7h LPS
bta-mir-221_s_st	MIR221;bta-mir-221_s_st	MI0004743	MIR221	6.30463	0.8239	7.21588	0.752839	4.79258	0.638819	7.8084	0.454169	4.59179	0.596256	7.11292	0.464815	4.60276e-06	-1.88067	AM * 0h down vs AM * 7h LPS	4.09519e-34	-8.08824	BMDM * 0h down vs BMDM * 7h LPS	1.49493e-27	-5.74031	MDM * 0h down vs MDM * 7h LPS
SNOWBALL_009524_st	RNF144B;009524_st	ring finger protein 144B	RNF144B	6.13565	0.645462	6.05676	0.512491	5.93679	0.517392	8.95092	0.629393	5.84079	0.496847	7.45993	0.977258	0.688956	1.05621	AM * 0h up vs AM * 7h LPS	6.5725e-33	-8.07873	BMDM * 0h down vs BMDM * 7h LPS	1.77286e-14	-3.07192	MDM * 0h down vs MDM * 7h LPS
SNOWBALL_009139_st	IFI44;009139_st	interferon-induced protein 44	IFI44	8.64676	0.549414	9.28222	1.23408	8.94669	0.790468	11.9545	0.152066	9.2388	0.851454	11.6225	0.269872	0.00514187	-1.55344	AM * 0h down vs AM * 7h LPS	3.63187e-28	-8.04326	BMDM * 0h down vs BMDM * 7h LPS	7.50313e-21	-5.2189	MDM * 0h down vs MDM * 7h LPS
SNOWBALL_012959_st	RNASEL;012959_st	ribonuclease L (2',5'-oligoisoadenylate synthetase-dependent)	RNASEL	5.99139	0.259759	5.86507	0.460295	5.49533	0.417576	8.48858	0.536077	5.46841	0.389115	7.52402	0.725421	0.39406	1.0915	AM * 0h up vs AM * 7h LPS	1.4013e-44	-7.96268	BMDM * 0h down vs BMDM * 7h LPS	2.34262e-29	-4.1572	MDM * 0h down vs MDM * 7h LPS
SNOWBALL_000095_st	NR4A3;000095_st	nuclear receptor subfamily 4, group A, member 3	NR4A3	6.43388	0.376066	6.23164	0.361581	6.2796	0.546722	9.26786	0.763477	6.68081	0.617046	8.52533	1.00259	0.308538	1.15048	AM * 0h up vs AM * 7h LPS	2.37175e-32	-7.93517	BMDM * 0h down vs BMDM * 7h LPS	2.68705e-17	-3.59135	MDM * 0h down vs MDM * 7h LPS
SNOWBALL_024477_st	LOC100155201;024477_st	PREDICTED: Sus scrofa similar to pyrophosphatase 1 (LOC100155201), mRNA	LOC100155201	7.71507	0.334037	8.11728	0.592342	7.10931	0.493865	10.0955	0.265193	6.60325	0.755667	9.60656	0.534909	0.0124353	-1.32154	AM * 0h down vs AM * 7h LPS	2.7188e-41	-7.92403	BMDM * 0h down vs BMDM * 7h LPS	1.41013e-41	-8.01838	MDM * 0h down vs MDM * 7h LPS
SNOWBALL_033063_st	CCDC126;033063_st	coiled-coil domain containing 126	CCDC126	7.58335	0.272846	7.71133	0.253168	6.3063	0.275585	9.28732	0.510508	6.48391	0.275146	8.14363	0.823601	0.353556	-1.09276	AM * 0h down vs AM * 7h LPS	0	-7.89547	BMDM * 0h down vs BMDM * 7h LPS	1.47537e-24	-3.15955	MDM * 0h down vs MDM * 7h LPS
SNOWBALL_015217_st	TRANK1;015217_st	tetratricopeptide repeat and ankyrin repeat containing 1	TRANK1	7.67429	0.321259	8.12081	0.68929	7.19862	0.495126	10.1788	0.302961	7.60164	0.506744	9.74505	0.451814	0.00255391	-1.36274	AM * 0h down vs AM * 7h LPS	4.2039e-45	-7.89063	BMDM * 0h down vs BMDM * 7h LPS	1.62539e-31	-4.41807	MDM * 0h down vs MDM * 7h LPS
SNOWBALL_011355_st	TMEM156;011355_st	transmembrane protein 156	TMEM156	6.58286	0.779567	6.98767	1.29538	7.54671	0.702884	10.5253	0.433292	7.45266	0.82234	9.81382	0.721704	0.108992	-1.32391	AM * 0h down vs AM * 7h LPS	5.33967e-24	-7.88187	BMDM * 0h down vs BMDM * 7h LPS	1.57991e-17	-5.13783	MDM * 0h down vs MDM * 7h LPS
SNOWBALL_019262_s_st	SIGLEC1;019262_s_st	sialic acid binding Ig-like lectin 1, sialoadhesin	SIGLEC1	6.92631	0.592197	7.27514	0.659813	6.56932	0.595676	9.54117	0.448946	6.51294	0.74642	9.0464	0.544353	0.0585365	-1.27354	AM * 0h down vs AM * 7h LPS	3.28893e-35	-7.84544	BMDM * 0h down vs BMDM * 7h LPS	3.29873e-29	-5.78957	MDM * 0h down vs MDM * 7h LPS
SNOWBALL_001522_st	IL8;001522_st	interleukin 8	IL8	13.0283	0.109264	13.0593	0.123982	9.71381	0.855516	12.6835	0.136629	10.2174	0.670441	12.5942	0.130766	0.826725	-1.02168	AM * 0h down vs AM * 7h LPS	0	-7.83386	BMDM * 0h down vs BMDM * 7h LPS	1.10359e-36	-5.19391	MDM * 0h down vs MDM * 7h LPS
SNOWBALL_035866_st	CpipJ_CPIJ013113;035866_st	Ssc_hash_S39954406 rpigcb_0903.y1 cty Sus scrofa cDNA 5prime, mRNA sequence /clone_end=5prime /gb=EW049471 /gi=181273038 /ug=Ssc.63419 /len=541	CpipJ_CPIJ013113	7.62248	0.438783	7.91923	0.914778	6.87569	0.731127	9.84332	0.213458	7.08413	0.733884	9.27173	0.446188	0.120532	-1.22838	AM * 0h down vs AM * 7h LPS	1.17636e-33	-7.82254	BMDM * 0h down vs BMDM * 7h LPS	4.304e-23	-4.55547	MDM * 0h down vs MDM * 7h LPS
SNOWBALL_000401_st	SIGLEC1;000401_st	sialic acid binding Ig-like lectin 1, sialoadhesin	SIGLEC1	7.1213	0.607727	7.42558	0.5971	6.62197	0.581945	9.58616	0.460681	6.72418	0.731557	9.1278	0.583955	0.0950308	-1.23481	AM * 0h down vs AM * 7h LPS	1.63292e-35	-7.80388	BMDM * 0h down vs BMDM * 7h LPS	1.01652e-27	-5.29128	MDM * 0h down vs MDM * 7h LPS
SNOWBALL_003459_st	NR4A3;003459_st	nuclear receptor subfamily 4, group A, member 3	NR4A3	5.59296	0.478626	5.53627	0.400527	5.44103	0.578636	8.40467	0.62265	5.95174	0.66829	7.74299	0.873865	0.764616	1.04008	AM * 0h up vs AM * 7h LPS	8.34445e-34	-7.8009	BMDM * 0h down vs BMDM * 7h LPS	1.03958e-17	-3.46114	MDM * 0h down vs MDM * 7h LPS
SNOWBALL_007067_st	SMAGP;007067_st	small cell adhesion glycoprotein	SMAGP	6.61226	0.327726	7.4246	0.574287	6.11693	0.562579	9.07897	0.411303	6.17855	0.644905	8.73022	0.414049	4.13933e-07	-1.75606	AM * 0h down vs AM * 7h LPS	1.12664e-42	-7.79227	BMDM * 0h down vs BMDM * 7h LPS	2.13218e-36	-5.86315	MDM * 0h down vs MDM * 7h LPS
SNOWBALL_010551_st	IFI27;010551_st	interferon, alpha-inducible protein 27	IFI27	5.67631	0.481013	6.01182	0.621436	6.7438	0.654642	9.69542	0.427793	6.79566	1.00199	9.20002	0.572337	0.0935873	-1.26183	AM * 0h down vs AM * 7h LPS	9.96371e-32	-7.73619	BMDM * 0h down vs BMDM * 7h LPS	1.23982e-24	-5.29403	MDM * 0h down vs MDM * 7h LPS
SNOWBALL_006162_st	MNDA;006162_st	myeloid cell nuclear differentiation antigen	MNDA	4.34227	0.39948	4.63219	0.916123	4.07017	0.501765	7.01143	0.987973	4.17073	0.41095	6.55447	1.08042	0.21571	-1.22257	AM * 0h down vs AM * 7h LPS	5.78344e-26	-7.68082	BMDM * 0h down vs BMDM * 7h LPS	1.12e-19	-5.21887	MDM * 0h down vs MDM * 7h LPS
SNOWBALL_002441_st	DMXL2;002441_st	Dmx-like 2	DMXL2	11.7871	0.335191	11.8655	0.146792	8.20912	0.203504	11.1376	0.230739	8.46532	0.324088	11.0608	0.411573	0.37039	-1.05586	AM * 0h down vs AM * 7h LPS	0	-7.61298	BMDM * 0h down vs BMDM * 7h LPS	0	-6.04404	MDM * 0h down vs MDM * 7h LPS
SNOWBALL_036731_st	ZNF23;036731_st	zinc finger protein 23 (KOX 16)	ZNF23	3.5157	0.169047	3.65156	0.283829	3.6261	0.286648	6.54841	0.777597	3.86947	0.438194	5.2402	1.06043	0.452839	-1.09875	AM * 0h down vs AM * 7h LPS	4.61506e-35	-7.58059	BMDM * 0h down vs BMDM * 7h LPS	7.1423e-13	-2.58601	MDM * 0h down vs MDM * 7h LPS
SNOWBALL_005626_st	SNTB1;005626_st	syntrophin, beta 1 (dystrophin-associated protein A1, 59kDa, basic component 1)	SNTB1	5.95797	0.706109	6.72592	0.702415	6.04984	0.518708	8.94275	0.500089	6.38743	0.645742	8.38728	0.54933	4.95078e-05	-1.70285	AM * 0h down vs AM * 7h LPS	4.35601e-34	-7.42766	BMDM * 0h down vs BMDM * 7h LPS	1.6296e-21	-3.99958	MDM * 0h down vs MDM * 7h LPS
SNOWBALL_000678_st	IL1A;000678_st	interleukin 1, alpha	IL1A	13.3215	0.100721	13.4725	0.0481911	9.50591	0.432216	12.3868	0.369514	9.00157	0.739541	12.2089	0.549169	0.269261	-1.11035	AM * 0h down vs AM * 7h LPS	0	-7.36619	BMDM * 0h down vs BMDM * 7h LPS	0	-9.23636	MDM * 0h down vs MDM * 7h LPS
SNOWBALL_001406_s_st	TAP1;001406_s_st	OTTSUSG00000001385 transporter 1, ATP-binding cassette, sub-family B (MDR/TAP)	TAP1	9.23584	0.42236	9.13296	0.556726	8.09799	0.581975	10.9772	0.285336	8.42439	0.627472	10.7025	0.261498	0.479289	1.07392	AM * 0h up vs AM * 7h LPS	1.16308e-43	-7.35729	BMDM * 0h down vs BMDM * 7h LPS	6.7336e-34	-4.85053	MDM * 0h down vs MDM * 7h LPS
SNOWBALL_021260_s_st	PGLYRP2;021260_s_st	peptidoglycan recognition protein 2	PGLYRP2	5.11454	0.484612	5.82921	0.409695	5.00543	0.368033	7.88088	0.615904	5.05752	0.373988	7.70514	0.492055	1.08605e-06	-1.64111	AM * 0h down vs AM * 7h LPS	2.8026e-45	-7.33833	BMDM * 0h down vs BMDM * 7h LPS	1.32717e-41	-6.26632	MDM * 0h down vs MDM * 7h LPS
SNOWBALL_003082_st	RASGRP1;003082_st	RAS guanyl releasing protein 1 (calcium and DAG-regulated)	RASGRP1	10.2557	0.986772	10.9527	0.465226	5.83483	0.414702	8.70857	0.552442	7.08564	0.583877	8.67526	0.618214	0.000294634	-1.62114	AM * 0h down vs AM * 7h LPS	6.52473e-33	-7.32965	BMDM * 0h down vs BMDM * 7h LPS	4.17291e-15	-3.00972	MDM * 0h down vs MDM * 7h LPS
SNOWBALL_039187_st	039187_st			6.75727	0.638065	6.77226	0.902053	5.01935	0.283988	7.8863	0.592558	5.18137	0.337001	7.48835	0.680681	0.934671	-1.01044	AM * 0h down vs AM * 7h LPS	7.15387e-34	-7.29522	BMDM * 0h down vs BMDM * 7h LPS	4.68912e-26	-4.94846	MDM * 0h down vs MDM * 7h LPS
SNOWBALL_042536_st	UBE2L6;042536_st	ubiquitin-conjugating enzyme E2L 6	UBE2L6	8.12398	0.430563	8.64411	0.808111	8.11089	0.749716	10.9761	0.330929	8.30446	0.776014	10.7346	0.281767	0.00535482	-1.43408	AM * 0h down vs AM * 7h LPS	1.39732e-33	-7.28648	BMDM * 0h down vs BMDM * 7h LPS	1.40367e-27	-5.38942	MDM * 0h down vs MDM * 7h LPS
SNOWBALL_027060_x_st	CYP3A46;027060_x_st	Sus scrofa CYP3A46v2 mRNA for cytochrome P450 3A46v2, partial cds	CYP3A46	8.85221	1.72343	9.23305	1.73477	5.20658	1.08472	8.06995	1.36909	5.97783	1.71152	8.81889	1.89781	0.433232	-1.3021	AM * 0h down vs AM * 7h LPS	7.4234e-09	-7.27713	BMDM * 0h down vs BMDM * 7h LPS	9.16129e-09	-7.16545	MDM * 0h down vs MDM * 7h LPS
SNOWBALL_013332_s_st	CFH;013332_s_st	complement factor H	CFH	4.58538	0.19445	4.74085	0.162845	4.69319	0.222225	7.5554	0.735202	4.80876	0.446589	6.81973	0.87286	0.325624	-1.11378	AM * 0h down vs AM * 7h LPS	8.71699e-40	-7.27131	BMDM * 0h down vs BMDM * 7h LPS	2.30245e-26	-4.03054	MDM * 0h down vs MDM * 7h LPS
SNOWBALL_000131_st	DHX58;000131_st	DEXH (Asp-Glu-X-His) box polypeptide 58	DHX58	4.71848	0.469703	5.70432	0.823771	5.54763	0.707133	8.40422	0.391602	5.47114	0.737861	7.89526	0.57148	1.08661e-06	-1.98046	AM * 0h down vs AM * 7h LPS	1.33253e-31	-7.24304	BMDM * 0h down vs BMDM * 7h LPS	7.52842e-26	-5.36702	MDM * 0h down vs MDM * 7h LPS
SNOWBALL_023641_s_st	MATN4;023641_s_st	matrilin 4	MATN4	10.1227	0.689792	9.86432	0.745416	6.32656	0.808161	9.17845	0.428846	6.22832	0.92787	8.59682	0.713993	0.248109	1.19615	AM * 0h up vs AM * 7h LPS	1.9185e-26	-7.21947	BMDM * 0h down vs BMDM * 7h LPS	9.49462e-21	-5.16405	MDM * 0h down vs MDM * 7h LPS
SNOWBALL_007192_s_st	RBMS2;007192_s_st	RNA binding motif, single stranded interacting protein 2	RBMS2	5.00142	0.603532	5.14351	0.523352	6.55109	0.418018	9.39998	0.388087	6.59955	0.697364	8.73104	0.700661	0.409026	-1.1035	AM * 0h down vs AM * 7h LPS	4.55819e-36	-7.20446	BMDM * 0h down vs BMDM * 7h LPS	1.76361e-25	-4.38167	MDM * 0h down vs MDM * 7h LPS
SNOWBALL_005191_st	CMPK2;005191_st	cytidine monophosphate (UMP-CMP) kinase 2, mitochondrial	CMPK2	7.47502	0.580071	8.37628	1.19143	7.56629	0.707635	10.4034	0.232568	7.88258	0.773886	10.2369	0.337497	4.7381e-05	-1.8677	AM * 0h down vs AM * 7h LPS	1.40888e-27	-7.14583	BMDM * 0h down vs BMDM * 7h LPS	1.106e-21	-5.11362	MDM * 0h down vs MDM * 7h LPS
SNOWBALL_031362_st	PDE4B;031362_st	phosphodiesterase 4B, cAMP-specific	PDE4B	8.34696	0.343785	8.64943	0.438898	4.84404	0.465842	7.67363	0.489609	5.04388	0.555164	7.2897	0.481317	0.0345115	-1.23325	AM * 0h down vs AM * 7h LPS	6.02558e-44	-7.10872	BMDM * 0h down vs BMDM * 7h LPS	2.8747e-34	-4.74307	MDM * 0h down vs MDM * 7h LPS
SNOWBALL_019400_st	SAMHD1;019400_st	SAM domain and HD domain 1	SAMHD1	9.45773	0.613847	9.40508	0.458471	9.14205	0.490682	11.9671	0.182226	9.47431	0.520011	11.5827	0.345713	0.701551	1.03716	AM * 0h up vs AM * 7h LPS	2.8026e-45	-7.08619	BMDM * 0h down vs BMDM * 7h LPS	4.41497e-33	-4.31219	MDM * 0h down vs MDM * 7h LPS
SNOWBALL_000907_st	GBP2;000907_st	guanylate binding protein 2, interferon-inducible	GBP2	6.31808	0.226515	6.1851	0.277055	5.87408	0.363759	8.69808	0.521122	5.98507	0.376344	8.25941	0.702398	0.323327	1.09656	AM * 0h up vs AM * 7h LPS	0	-7.08121	BMDM * 0h down vs BMDM * 7h LPS	6.0111e-37	-4.83778	MDM * 0h down vs MDM * 7h LPS
SNOWBALL_002505_st	FAM26F;002505_st	family with sequence similarity 26, member F	FAM26F	7.91439	0.57683	7.84917	0.603279	7.14548	0.321095	9.96538	0.447417	7.14892	0.425431	9.45556	0.64285	0.674048	1.04624	AM * 0h up vs AM * 7h LPS	6.18721e-40	-7.06113	BMDM * 0h down vs BMDM * 7h LPS	6.79628e-32	-4.94729	MDM * 0h down vs MDM * 7h LPS
SNOWBALL_039752_st	039752_st			3.97101	0.246373	4.0106	0.261775	3.53162	0.145351	6.34989	0.845133	3.66716	0.260961	4.8048	1.05258	0.823188	-1.02782	AM * 0h down vs AM * 7h LPS	1.97031e-34	-7.05319	BMDM * 0h down vs BMDM * 7h LPS	4.58841e-10	-2.2002	MDM * 0h down vs MDM * 7h LPS
SNOWBALL_007365_st	CLEC2B;007365_st	C-type lectin domain family 2, member B	CLEC2B	11.5265	0.255771	11.7207	0.454036	8.16224	0.371865	10.9601	0.39678	8.36278	0.568162	10.6122	0.464344	0.138902	-1.14403	AM * 0h down vs AM * 7h LPS	0	-6.95408	BMDM * 0h down vs BMDM * 7h LPS	1.16271e-37	-4.75485	MDM * 0h down vs MDM * 7h LPS
SNOWBALL_017006_s_st	IFIT3;017006_s_st	interferon-induced protein with tetratricopeptide repeats 3	IFIT3	8.59487	0.824592	8.68646	1.36605	9.62583	0.746634	12.4177	0.161483	9.81629	0.830683	12.171	0.308422	0.706532	-1.06554	AM * 0h down vs AM * 7h LPS	5.04915e-23	-6.92538	BMDM * 0h down vs BMDM * 7h LPS	2.73976e-18	-5.11488	MDM * 0h down vs MDM * 7h LPS
SNOWBALL_007427_st	C1R;007427_st	complement component 1, r subcomponent	C1R	5.55693	0.542048	6.07831	0.461498	5.30322	0.259876	8.08663	0.660728	5.16797	0.321056	7.375	0.807388	0.00173913	-1.43533	AM * 0h down vs AM * 7h LPS	3.60763e-37	-6.88478	BMDM * 0h down vs BMDM * 7h LPS	2.32655e-28	-4.61722	MDM * 0h down vs MDM * 7h LPS
SNOWBALL_006566_st	U6;006566_st	U6 spliceosomal RNA [Source: RFAM;Acc:RF00026]	U6	3.24831	0.665452	3.7622	0.894682	2.95142	0.26119	5.73224	1.03416	2.88748	0.299359	4.53827	0.906067	0.0222167	-1.42789	AM * 0h down vs AM * 7h LPS	1.05993e-25	-6.87244	BMDM * 0h down vs BMDM * 7h LPS	1.82514e-12	-3.14006	MDM * 0h down vs MDM * 7h LPS
SNOWBALL_035909_st	035909_st	Ssc_hash_S27604264 EST-AR177D05 Infected Porcine Peripheral Blood Cell cDNA library Sus scrofa cDNA clone AR177D05, mRNA sequence /clone=AR177D05 /gb=DV229591 /gi=77599795 /ug=Ssc.63648 /len=542		5.70614	0.215408	6.11146	0.697323	5.54161	0.414477	8.32202	0.423056	5.70689	0.56984	8.05355	0.48422	0.00729136	-1.32439	AM * 0h down vs AM * 7h LPS	5.14753e-41	-6.87048	BMDM * 0h down vs BMDM * 7h LPS	4.60438e-34	-5.08647	MDM * 0h down vs MDM * 7h LPS
SNOWBALL_011429_st	RXFP1;011429_st	relaxin/insulin-like family peptide receptor 1	RXFP1	3.79917	0.283844	3.88957	0.298113	3.82496	0.473436	6.58554	0.643265	3.8613	0.354571	5.73375	1.10836	0.621891	-1.06467	AM * 0h down vs AM * 7h LPS	2.49379e-32	-6.77672	BMDM * 0h down vs BMDM * 7h LPS	1.04627e-19	-3.66153	MDM * 0h down vs MDM * 7h LPS
SNOWBALL_038210_st	038210_st			5.25977	0.249488	5.61817	0.684173	4.8168	0.384856	7.57004	0.507757	4.82799	0.374429	6.45745	0.789905	0.0281109	-1.28201	AM * 0h down vs AM * 7h LPS	3.78136e-37	-6.7423	BMDM * 0h down vs BMDM * 7h LPS	2.54928e-19	-3.09398	MDM * 0h down vs MDM * 7h LPS
SNOWBALL_009818_s_st	LOC100154786;009818_s_st	Immediate early response 3 [Source:UniProtKB/TrEMBL;Acc:Q767L5]	LOC100154786	12.2427	0.200974	12.5246	0.24717	7.6134	0.379329	10.3563	0.31297	7.43388	0.587453	10.3325	0.500765	0.0210894	-1.21582	AM * 0h down vs AM * 7h LPS	0	-6.69435	BMDM * 0h down vs BMDM * 7h LPS	0	-7.45687	MDM * 0h down vs MDM * 7h LPS
SNOWBALL_021280_st	POU2F2;021280_st	POU class 2 homeobox 2	POU2F2	7.16974	0.627266	7.60784	0.743515	6.4431	0.317777	9.18356	0.49681	6.07751	0.272768	8.70136	0.863909	0.0152828	-1.35482	AM * 0h down vs AM * 7h LPS	5.09721e-33	-6.68284	BMDM * 0h down vs BMDM * 7h LPS	2.09693e-31	-6.16391	MDM * 0h down vs MDM * 7h LPS
SNOWBALL_033546_st	CMAHP;033546_st	Ssc_hash_S40189788 rjej11b_a23.y1 jej Sus scrofa cDNA 5prime, mRNA sequence /clone_end=5prime /gb=EW284695 /gi=182542365 /ug=Ssc.46690 /len=621	CMAHP	3.55738	0.267496	3.68164	0.236923	4.51606	0.468756	7.25162	0.755009	4.31201	0.601483	6.04354	1.11971	0.53125	-1.08995	AM * 0h down vs AM * 7h LPS	4.41345e-29	-6.66019	BMDM * 0h down vs BMDM * 7h LPS	8.45483e-16	-3.3208	MDM * 0h down vs MDM * 7h LPS
SNOWBALL_017392_st	PPA1;017392_st	pyrophosphatase (inorganic) 1	PPA1	9.63715	0.334601	9.87469	0.629983	9.10534	0.534271	11.8387	0.215733	8.59833	0.81369	11.5071	0.408972	0.14136	-1.17898	AM * 0h down vs AM * 7h LPS	4.42922e-37	-6.65005	BMDM * 0h down vs BMDM * 7h LPS	1.03143e-39	-7.5097	MDM * 0h down vs MDM * 7h LPS
SNOWBALL_001679_st	PRRG1;001679_st	proline rich Gla (G-carboxyglutamic acid) 1	PRRG1	4.89636	0.519084	4.81769	0.485265	5.93702	0.37369	8.66335	0.562487	5.75684	0.450529	7.68105	0.830468	0.639908	1.05605	AM * 0h up vs AM * 7h LPS	3.40142e-35	-6.61772	BMDM * 0h down vs BMDM * 7h LPS	5.84983e-23	-3.79529	MDM * 0h down vs MDM * 7h LPS
SNOWBALL_025737_st	TNFAIP6;025737_st	tumor necrosis factor, alpha-induced protein 6	TNFAIP6	7.40757	0.555004	8.06689	0.618644	5.82619	0.434313	8.55209	0.520137	5.46264	0.646339	7.871	0.843489	0.000551136	-1.57934	AM * 0h down vs AM * 7h LPS	3.63004e-31	-6.61572	BMDM * 0h down vs BMDM * 7h LPS	8.34382e-27	-5.30873	MDM * 0h down vs MDM * 7h LPS
SNOWBALL_000895_s_st	CD2;000895_s_st	CD2 molecule	CD2	6.62956	0.67438	6.60724	0.471053	6.4704	0.721994	9.19332	0.751195	7.35166	0.645212	8.75988	0.880959	0.916463	1.01559	AM * 0h up vs AM * 7h LPS	1.70019e-26	-6.60205	BMDM * 0h down vs BMDM * 7h LPS	1.57485e-10	-2.65409	MDM * 0h down vs MDM * 7h LPS
SNOWBALL_001019_st	PDE4B;001019_st	phosphodiesterase 4B, cAMP-specific	PDE4B	10.5115	0.29492	10.8019	0.341842	7.36763	0.425239	10.0861	0.411925	7.47294	0.445935	9.68793	0.434081	0.0171347	-1.22299	AM * 0h down vs AM * 7h LPS	0	-6.58156	BMDM * 0h down vs BMDM * 7h LPS	2.11565e-40	-4.64277	MDM * 0h down vs MDM * 7h LPS
SNOWBALL_003069_st	ATP10A;003069_st	ATPase, class V, type 10A	ATP10A	7.50113	0.858631	7.64701	0.860421	5.67603	0.444297	8.38265	0.432244	5.65678	0.5245	7.60366	0.625398	0.45276	-1.1064	AM * 0h down vs AM * 7h LPS	1.79357e-29	-6.52792	BMDM * 0h down vs BMDM * 7h LPS	3.30173e-19	-3.85538	MDM * 0h down vs MDM * 7h LPS
SNOWBALL_024109_s_st	DDX60;024109_s_st	DEAD (Asp-Glu-Ala-Asp) box polypeptide 60	DDX60	5.50903	0.345538	5.89223	0.677068	5.21622	0.676653	7.9179	0.474661	5.40383	0.473424	7.18141	0.719066	0.0310323	-1.30423	AM * 0h down vs AM * 7h LPS	5.18856e-33	-6.50557	BMDM * 0h down vs BMDM * 7h LPS	2.27747e-19	-3.42852	MDM * 0h down vs MDM * 7h LPS
SNOWBALL_022403_st	ZNFX1;022403_st	zinc finger, NFX1-type containing 1	ZNFX1	9.48397	0.338133	10.0197	0.595641	8.7533	0.566489	11.4518	0.180329	9.04818	0.629156	11.2633	0.305234	0.000246705	-1.4497	AM * 0h down vs AM * 7h LPS	1.16238e-41	-6.49109	BMDM * 0h down vs BMDM * 7h LPS	1.46054e-33	-4.64316	MDM * 0h down vs MDM * 7h LPS
SNOWBALL_019689_st	PARP12;019689_st	poly (ADP-ribose) polymerase family, member 12	PARP12	9.65379	0.282489	10.0103	0.775943	8.47452	0.6591	11.1713	0.175463	8.74441	0.657797	10.8664	0.22416	0.0263276	-1.28032	AM * 0h down vs AM * 7h LPS	5.29283e-37	-6.48377	BMDM * 0h down vs BMDM * 7h LPS	5.97021e-28	-4.353	MDM * 0h down vs MDM * 7h LPS
SNOWBALL_027869_st	ZBTB5;027869_st	zinc finger and BTB domain containing 5	ZBTB5	5.15894	0.218391	5.17114	0.389692	5.05462	0.251529	7.74725	0.713033	5.28084	0.295844	6.65691	0.895373	0.93916	-1.00849	AM * 0h down vs AM * 7h LPS	1.01272e-36	-6.46491	BMDM * 0h down vs BMDM * 7h LPS	1.75967e-15	-2.59561	MDM * 0h down vs MDM * 7h LPS
SNOWBALL_001534_st	IL15;001534_st	interleukin 15	IL15	3.96551	0.337583	4.31749	0.518006	3.86702	0.25344	6.55569	0.539744	4.07559	0.274787	5.91205	0.657396	0.0115799	-1.27631	AM * 0h down vs AM * 7h LPS	5.52112e-43	-6.44717	BMDM * 0h down vs BMDM * 7h LPS	6.48962e-28	-3.57133	MDM * 0h down vs MDM * 7h LPS
SNOWBALL_026103_st	LOC100518011;026103_st	Sus scrofa mRNA, clone:LNG010042D04, expressed in lung	LOC100518011	7.11578	0.645686	7.13455	0.549062	6.96458	0.217485	9.65193	0.416409	6.95138	0.400157	8.96335	0.558328	0.89696	-1.01309	AM * 0h down vs AM * 7h LPS	9.3503e-41	-6.4413	BMDM * 0h down vs BMDM * 7h LPS	2.39992e-29	-4.03333	MDM * 0h down vs MDM * 7h LPS
SNOWBALL_036205_st	ZC3H12C;036205_st	zinc finger CCCH-type containing 12C	ZC3H12C	9.12016	0.435882	9.61122	0.265169	6.45894	0.450738	9.14223	0.346465	6.47775	0.413357	8.60111	0.547083	0.000168947	-1.40547	AM * 0h down vs AM * 7h LPS	0	-6.42317	BMDM * 0h down vs BMDM * 7h LPS	2.02603e-36	-4.35709	MDM * 0h down vs MDM * 7h LPS
SNOWBALL_017412_st	HTR7;017412_st	5-hydroxytryptamine (serotonin) receptor 7 (adenylate cyclase-coupled)	HTR7	6.91518	0.903561	7.57368	0.883353	6.17497	0.378478	8.85165	0.29025	6.38873	0.578721	8.80215	0.365881	0.000467359	-1.57845	AM * 0h down vs AM * 7h LPS	4.96905e-31	-6.39384	BMDM * 0h down vs BMDM * 7h LPS	2.26866e-27	-5.32736	MDM * 0h down vs MDM * 7h LPS
SNOWBALL_037055_st	NUPR1;037055_st	nuclear protein, transcriptional regulator, 1	NUPR1	5.3011	0.353392	5.77736	0.468545	4.76927	0.331519	7.44509	0.331751	4.81147	0.304852	6.85152	0.531728	0.000110933	-1.39113	AM * 0h down vs AM * 7h LPS	0	-6.39003	BMDM * 0h down vs BMDM * 7h LPS	3.28973e-37	-4.11258	MDM * 0h down vs MDM * 7h LPS
SNOWBALL_029935_st	FKBP5;029935_st	FK506 binding protein 5	FKBP5	6.79058	0.617906	7.39973	0.680146	5.28599	0.335269	7.96179	0.296197	5.48052	0.378156	7.3513	0.526896	6.53087e-05	-1.52536	AM * 0h down vs AM * 7h LPS	1.16823e-39	-6.38993	BMDM * 0h down vs BMDM * 7h LPS	4.2192e-26	-3.65732	MDM * 0h down vs MDM * 7h LPS
SNOWBALL_018111_st	MREG;018111_st	melanoregulin	MREG	10.0921	0.483365	9.44076	0.577502	8.11075	0.443253	10.7835	0.324066	8.50999	0.763658	10.4486	0.495993	8.72494e-05	1.57065	AM * 0h up vs AM * 7h LPS	4.56008e-36	-6.37647	BMDM * 0h down vs BMDM * 7h LPS	1.7613e-24	-3.83323	MDM * 0h down vs MDM * 7h LPS
SNOWBALL_046226_st	LOC100424349;046226_st	hypothetical protein LOC100424349	LOC100424349	8.3831	0.45297	8.12906	0.566404	7.50878	0.634395	10.1694	0.293462	7.68669	0.548634	9.77039	0.647225	0.122364	1.19254	AM * 0h up vs AM * 7h LPS	2.79893e-35	-6.32297	BMDM * 0h down vs BMDM * 7h LPS	2.43237e-26	-4.23894	MDM * 0h down vs MDM * 7h LPS
SNOWBALL_034219_st	GPR126;034219_st	G protein-coupled receptor 126	GPR126	7.57905	0.895131	7.74216	0.839877	6.77142	0.494718	9.42667	0.458504	6.29687	0.509356	8.23006	0.848976	0.437706	-1.1197	AM * 0h down vs AM * 7h LPS	4.22934e-26	-6.29953	BMDM * 0h down vs BMDM * 7h LPS	4.82589e-17	-3.81897	MDM * 0h down vs MDM * 7h LPS
SNOWBALL_036675_st	P2RY14;036675_st	purinergic receptor P2Y, G-protein coupled, 14	P2RY14	8.60717	0.684649	8.56339	1.21746	6.98816	0.660386	9.64048	0.302517	7.51368	0.690585	9.58777	0.588734	0.844927	1.03081	AM * 0h up vs AM * 7h LPS	5.29638e-24	-6.28679	BMDM * 0h down vs BMDM * 7h LPS	3.3837e-17	-4.21079	MDM * 0h down vs MDM * 7h LPS
SNOWBALL_002245_st	MRAP2;002245_st	melanocortin 2 receptor accessory protein 2	MRAP2	3.95879	0.181191	4.20925	0.239095	4.00106	0.197638	6.64646	0.950103	3.98622	0.226078	6.32275	1.15196	0.195052	-1.18959	AM * 0h down vs AM * 7h LPS	6.4699e-29	-6.25672	BMDM * 0h down vs BMDM * 7h LPS	9.32713e-25	-5.05085	MDM * 0h down vs MDM * 7h LPS
SNOWBALL_035024_st	HERC6;035024_st	hect domain and RLD 6	HERC6	9.73121	0.605177	10.4811	0.815675	8.74673	0.622418	11.3843	0.297451	8.9601	0.634199	11.0476	0.361902	3.74494e-05	-1.68169	AM * 0h down vs AM * 7h LPS	4.29042e-32	-6.22264	BMDM * 0h down vs BMDM * 7h LPS	4.96973e-24	-4.25018	MDM * 0h down vs MDM * 7h LPS
SNOWBALL_011685_st	EMCN;011685_st	endomucin	EMCN	4.4881	0.185552	4.58671	0.292638	5.07361	0.421504	7.69561	0.693144	5.34068	0.588824	7.2479	1.06901	0.599642	-1.07074	AM * 0h down vs AM * 7h LPS	1.60287e-29	-6.15604	BMDM * 0h down vs BMDM * 7h LPS	1.5267e-19	-3.75086	MDM * 0h down vs MDM * 7h LPS
SNOWBALL_025565_s_st	LOC100513215;025565_s_st	Sus scrofa mRNA, clone:PBL010002H10, expressed in periphral blood mononuclear cell	LOC100513215	7.623	0.231038	7.98555	0.273338	4.98171	0.335346	7.60332	0.484312	5.42774	0.491994	6.86145	0.607208	0.00582424	-1.28569	AM * 0h down vs AM * 7h LPS	1.4013e-44	-6.15437	BMDM * 0h down vs BMDM * 7h LPS	6.12596e-22	-2.70141	MDM * 0h down vs MDM * 7h LPS
SNOWBALL_001678_st	PRRG1;001678_st	proline rich Gla (G-carboxyglutamic acid) 1	PRRG1	6.02997	0.557261	6.12527	0.394537	7.01768	0.334542	9.63512	0.586707	6.97163	0.329157	8.78833	0.842176	0.557839	-1.06829	AM * 0h down vs AM * 7h LPS	6.3846e-35	-6.13661	BMDM * 0h down vs BMDM * 7h LPS	2.98518e-22	-3.52276	MDM * 0h down vs MDM * 7h LPS
SNOWBALL_025971_s_st	Rhoh;025971_s_st	ras homolog gene family, member H	RHOH	8.95484	0.204611	9.32972	0.263089	6.62324	0.344396	9.23838	0.430389	7.09878	0.48882	8.69045	0.57663	0.00287987	-1.29673	AM * 0h down vs AM * 7h LPS	0	-6.12684	BMDM * 0h down vs BMDM * 7h LPS	1.05612e-26	-3.01397	MDM * 0h down vs MDM * 7h LPS
SNOWBALL_002190_st	GPR126;002190_st	G protein-coupled receptor 126	GPR126	8.52284	1.01354	8.68154	0.890526	7.78843	0.47239	10.3984	0.428469	7.2737	0.631188	9.4214	0.855312	0.478607	-1.11628	AM * 0h down vs AM * 7h LPS	1.65397e-23	-6.10474	BMDM * 0h down vs BMDM * 7h LPS	4.5793e-18	-4.4312	MDM * 0h down vs MDM * 7h LPS
SNOWBALL_021556_s_st	GPR126;021556_s_st	G protein-coupled receptor 126	GPR126	7.30446	1.09507	7.43996	0.95984	6.69956	0.516396	9.30748	0.478969	6.20431	0.644091	8.40718	0.916895	0.572959	-1.09847	AM * 0h down vs AM * 7h LPS	2.284e-21	-6.09626	BMDM * 0h down vs BMDM * 7h LPS	6.09784e-17	-4.60394	MDM * 0h down vs MDM * 7h LPS
SNOWBALL_045434_st	045434_st			4.13423	0.27993	4.26139	0.31662	4.10161	0.305987	6.70839	0.668146	4.36706	0.415252	5.50692	0.829467	0.415373	-1.09214	AM * 0h down vs AM * 7h LPS	2.04668e-36	-6.09141	BMDM * 0h down vs BMDM * 7h LPS	3.36933e-12	-2.2036	MDM * 0h down vs MDM * 7h LPS
SNOWBALL_000247_st	IRAK-2;000247_st	OTTSUSG00000001461 Interleukin-1 receptor-associated kinase-like 2 (IRAK-2)	IRAK-2	10.54	0.563612	11.0578	0.258353	8.71256	0.224742	11.3097	0.210859	8.89729	0.301737	10.8823	0.374893	1.29211e-06	-1.43177	AM * 0h down vs AM * 7h LPS	0	-6.05083	BMDM * 0h down vs BMDM * 7h LPS	9.20653e-43	-3.95867	MDM * 0h down vs MDM * 7h LPS
SNOWBALL_016106_st	LOC100518095;016106_st	Interferon-induced GTP-binding protein Mx1 (Myxovirus resistance protein 1) [Source:UniProtKB/Swiss-Prot;Acc:P27594]	LOC100518095	8.55012	0.448477	9.31238	1.00849	8.42029	0.78134	11.017	0.131719	8.53713	0.973045	10.934	0.201047	0.000374129	-1.69615	AM * 0h down vs AM * 7h LPS	1.75818e-25	-6.04888	BMDM * 0h down vs BMDM * 7h LPS	5.47691e-23	-5.26673	MDM * 0h down vs MDM * 7h LPS
SNOWBALL_021349_s_st	LOC100513215;021349_s_st	Sus scrofa mRNA, clone:MLN010044E10, expressed in mesenteric lymph nodes	LOC100513215	6.98026	0.499845	7.313	0.742959	4.39926	0.622069	6.99572	0.731219	4.66012	0.569117	5.84216	0.880741	0.111578	-1.2594	AM * 0h down vs AM * 7h LPS	1.20119e-25	-6.04802	BMDM * 0h down vs BMDM * 7h LPS	2.22061e-08	-2.26897	MDM * 0h down vs MDM * 7h LPS
SNOWBALL_032136_st	LOC100520876;032136_st	Ssc_hash_S26716543 AJ952627 KN404_1 Sus scrofa cDNA clone C0007741g13 3prime, mRNA sequence /clone=C0007741g13 /clone_end=3prime /gb=AJ952627 /gi=74369443 /ug=Ssc.36942 /len=828	LOC100520876	6.96184	0.399691	7.11981	0.333374	4.85521	0.490152	7.4392	0.410742	5.31667	0.504368	7.31277	0.57142	0.258264	-1.11572	AM * 0h down vs AM * 7h LPS	9.80138e-41	-5.99596	BMDM * 0h down vs BMDM * 7h LPS	1.83607e-30	-3.98921	MDM * 0h down vs MDM * 7h LPS
SNOWBALL_018354_st	TNFAIP6;018354_st	tumor necrosis factor, alpha-induced protein 6	TNFAIP6	10.9943	0.310226	11.2754	0.375854	8.46519	0.647301	11.0336	0.309044	8.12296	0.758985	10.7885	0.442248	0.0703897	-1.21512	AM * 0h down vs AM * 7h LPS	3.2689e-36	-5.93135	BMDM * 0h down vs BMDM * 7h LPS	9.09619e-38	-6.34444	MDM * 0h down vs MDM * 7h LPS
SNOWBALL_031042_st	031042_st	Ssc_hash_S40467810 rski0134_g22.y1 ski Sus scrofa cDNA 5prime, mRNA sequence /clone_end=5prime /gb=EW562416 /gi=183139888 /ug=Ssc.29256 /len=630		7.31282	0.613621	7.81511	0.387433	5.22809	0.300974	7.79593	0.464488	5.17102	0.432731	6.84824	0.507697	0.000386403	-1.41646	AM * 0h down vs AM * 7h LPS	7.72284e-41	-5.9292	BMDM * 0h down vs BMDM * 7h LPS	8.77897e-25	-3.19811	MDM * 0h down vs MDM * 7h LPS
SNOWBALL_001476_st	NFKBIA;001476_st	nuclear factor of kappa light polypeptide gene enhancer in B-cells inhibitor, alpha	NFKBIA	10.553	0.426123	11.2171	0.223726	8.18806	0.312895	10.7477	0.171958	8.30892	0.357563	10.4983	0.196237	8.24132e-12	-1.58458	AM * 0h down vs AM * 7h LPS	0	-5.89555	BMDM * 0h down vs BMDM * 7h LPS	0	-4.5611	MDM * 0h down vs MDM * 7h LPS
SNOWBALL_027997_st	TRANK1;027997_st	tetratricopeptide repeat and ankyrin repeat containing 1	TRANK1	7.89028	0.351697	8.31463	0.690687	7.70943	0.518942	10.2639	0.39333	8.10283	0.453508	10.1185	0.478188	0.00520546	-1.34197	AM * 0h down vs AM * 7h LPS	2.90661e-37	-5.87456	BMDM * 0h down vs BMDM * 7h LPS	2.86645e-28	-4.04363	MDM * 0h down vs MDM * 7h LPS
SNOWBALL_012657_st	ABCB1;012657_st	ATP-binding cassette, sub-family B (MDR/TAP), member 1	ABCB1	5.93846	0.556807	5.87739	0.614373	6.35918	0.656444	8.90997	0.60429	6.4808	0.832891	7.92796	0.836475	0.771748	1.04324	AM * 0h up vs AM * 7h LPS	1.04339e-24	-5.85954	BMDM * 0h down vs BMDM * 7h LPS	3.85886e-11	-2.72671	MDM * 0h down vs MDM * 7h LPS
SNOWBALL_019342_s_st	LOC100154530;019342_s_st	tissue transglutaminase homologue; TGH2	LOC100154530	8.3518	0.694736	9.01007	0.857313	7.44076	0.791398	9.98436	0.523021	7.83169	0.827257	10.1343	0.652018	0.00355897	-1.57819	AM * 0h down vs AM * 7h LPS	6.29402e-23	-5.83041	BMDM * 0h down vs BMDM * 7h LPS	4.44024e-20	-4.9335	MDM * 0h down vs MDM * 7h LPS
SNOWBALL_014557_st	CCL4;014557_st	chemokine (C-C motif) ligand 4	CCL4	11.9781	0.526395	12.7421	0.249145	9.95765	0.652976	12.4934	0.232298	9.32786	0.694598	12.1546	0.594737	4.51999e-06	-1.69824	AM * 0h down vs AM * 7h LPS	2.93313e-34	-5.79866	BMDM * 0h down vs BMDM * 7h LPS	1.04587e-38	-7.09461	MDM * 0h down vs MDM * 7h LPS
SNOWBALL_021689_s_st	LOC100520605;021689_s_st	Sus scrofa mRNA, clone:ITT010064C11, expressed in small intestine	LOC100520605	7.1268	0.487574	7.7704	0.590463	5.81388	0.385556	8.34814	0.281138	5.91225	0.454495	7.73184	0.389812	3.47391e-06	-1.56223	AM * 0h down vs AM * 7h LPS	6.94904e-42	-5.79279	BMDM * 0h down vs BMDM * 7h LPS	8.75121e-29	-3.5298	MDM * 0h down vs MDM * 7h LPS
SNOWBALL_014673_st	UBD;014673_st	ubiquitin D	UBD	4.36339	0.675667	4.50282	0.680654	3.25347	0.21341	5.7843	0.85066	3.68456	0.466188	6.29036	1.1601	0.53044	-1.10147	AM * 0h down vs AM * 7h LPS	8.50602e-23	-5.77905	BMDM * 0h down vs BMDM * 7h LPS	1.0229e-23	-6.08727	MDM * 0h down vs MDM * 7h LPS
SNOWBALL_003833_st	AKAP2;003833_st	A kinase (PRKA) anchor protein 2	AKAP2	5.66238	0.565872	5.8237	0.585032	6.04095	0.353984	8.56698	0.464561	5.77127	0.394935	7.69294	0.790228	0.327517	-1.11831	AM * 0h down vs AM * 7h LPS	4.60566e-33	-5.75984	BMDM * 0h down vs BMDM * 7h LPS	1.37263e-23	-3.7886	MDM * 0h down vs MDM * 7h LPS
SNOWBALL_009774_st	CMAH;009774_st	//cytidine monophosphate-N-acetylneuraminic acid hydroxylase (CMP-N-acetylneuraminate monooxygenase) pseudogene [Source:HGNC Symbol;Acc:2098]	CMAH	5.16648	0.783535	5.50612	0.697532	7.40996	0.486282	9.93598	0.33067	7.08644	0.751332	8.96311	0.739353	0.0857254	-1.26544	AM * 0h down vs AM * 7h LPS	1.24201e-26	-5.75981	BMDM * 0h down vs BMDM * 7h LPS	6.22103e-18	-3.67226	MDM * 0h down vs MDM * 7h LPS
SNOWBALL_019727_st	TMEM140;019727_st	transmembrane protein 140	TMEM140	7.95631	0.298856	7.75278	0.5085	7.70024	0.388017	10.2258	0.503061	8.02116	0.351742	9.50599	0.446543	0.11407	1.15152	AM * 0h up vs AM * 7h LPS	2.14399e-43	-5.75802	BMDM * 0h down vs BMDM * 7h LPS	2.56806e-23	-2.79883	MDM * 0h down vs MDM * 7h LPS
SNOWBALL_016860_s_st	PPIF;016860_s_st	peptidylprolyl isomerase F	PPIF	9.62724	0.673161	9.25023	0.711312	9.022	0.311672	11.5463	0.317787	9.42336	0.423401	11.7797	0.275827	0.00999922	1.29865	AM * 0h up vs AM * 7h LPS	3.27762e-38	-5.75313	BMDM * 0h down vs BMDM * 7h LPS	1.95897e-35	-5.12084	MDM * 0h down vs MDM * 7h LPS
SNOWBALL_019370_s_st	SDC4;019370_s_st	syndecan 4	SDC4	10.8286	0.551732	10.5644	0.656629	7.46254	0.588921	9.98417	0.328202	7.4091	0.559303	9.43246	0.606136	0.119917	1.20096	AM * 0h up vs AM * 7h LPS	6.18583e-32	-5.74229	BMDM * 0h down vs BMDM * 7h LPS	2.49554e-24	-4.0653	MDM * 0h down vs MDM * 7h LPS
SNOWBALL_026303_s_st	LOC100520605;026303_s_st	Sus scrofa mRNA, clone:OVRM10024D12, expressed in ovary	LOC100520605	6.39593	0.420228	6.96089	0.684874	5.30225	0.308815	7.82333	0.298506	5.42728	0.393592	7.38544	0.426065	3.78446e-05	-1.47934	AM * 0h down vs AM * 7h LPS	8.9585e-42	-5.74013	BMDM * 0h down vs BMDM * 7h LPS	1.49062e-31	-3.88565	MDM * 0h down vs MDM * 7h LPS
SNOWBALL_014474_st	NOS2;014474_st	nitric oxide synthase 2, inducible	NOS2	5.27122	0.345265	5.34414	0.323536	6.15931	0.539862	8.67869	0.725295	6.42231	0.618787	8.37294	0.928376	0.698416	-1.05185	AM * 0h down vs AM * 7h LPS	4.91186e-28	-5.73336	BMDM * 0h down vs BMDM * 7h LPS	4.2661e-20	-3.86544	MDM * 0h down vs MDM * 7h LPS
SNOWBALL_039211_st	Tnip3;039211_st	TNFAIP3 interacting protein 3	TNIP3	5.29461	0.481858	5.90633	0.507786	3.49039	0.207763	6.00743	1.0527	3.51271	0.175807	4.91926	1.00031	0.00282255	-1.52808	AM * 0h down vs AM * 7h LPS	1.05801e-25	-5.72407	BMDM * 0h down vs BMDM * 7h LPS	2.1202e-11	-2.65103	MDM * 0h down vs MDM * 7h LPS
SNOWBALL_000289_st	Mx2;000289_st	myxovirus (influenza virus) resistance 2 (mouse)	MX2	10.8459	0.323704	11.2935	0.753978	10.0564	0.67666	12.5677	0.12141	10.4921	0.683001	12.4224	0.166298	0.00567711	-1.36371	AM * 0h down vs AM * 7h LPS	5.01277e-34	-5.70143	BMDM * 0h down vs BMDM * 7h LPS	1.08056e-24	-3.81123	MDM * 0h down vs MDM * 7h LPS
SNOWBALL_000214_st	CXCL16;000214_st	chemokine (C-X-C motif) ligand 16	CXCL16	6.55521	0.485505	6.65821	0.562868	4.93423	0.490141	7.44369	0.534789	5.08539	0.506551	7.15969	0.578223	0.51903	-1.07401	AM * 0h down vs AM * 7h LPS	5.71201e-34	-5.69406	BMDM * 0h down vs BMDM * 7h LPS	4.85305e-27	-4.2114	MDM * 0h down vs MDM * 7h LPS
SNOWBALL_004761_st	LOC100524797;004761_st	e3 ubiquitin-protein ligase NEURL3-like	LOC100524797	6.35783	0.257629	6.38779	0.271532	6.41032	0.2953	8.91974	0.439221	6.43813	0.361773	8.51197	0.505841	0.787989	-1.02098	AM * 0h down vs AM * 7h LPS	0	-5.6939	BMDM * 0h down vs BMDM * 7h LPS	5.79269e-41	-4.21007	MDM * 0h down vs MDM * 7h LPS
SNOWBALL_000096_s_st	NR4A3;000096_s_st	nuclear receptor subfamily 4, group A, member 3	NR4A3	7.93998	0.340584	7.75806	0.354156	7.90594	0.466489	10.4122	0.566996	8.29953	0.455347	9.66256	0.798979	0.252291	1.13439	AM * 0h up vs AM * 7h LPS	3.45913e-34	-5.6814	BMDM * 0h down vs BMDM * 7h LPS	1.8632e-15	-2.57225	MDM * 0h down vs MDM * 7h LPS
SNOWBALL_026887_st	LOC100522086;026887_st	Sus scrofa partial mRNA for mono (ADP-ribosyl)transferase (ART3 gene)	LOC100522086	3.83155	0.149645	3.88825	0.240423	3.75759	0.343038	6.26249	0.838663	3.89472	0.353974	5.3385	1.23758	0.77592	-1.04008	AM * 0h down vs AM * 7h LPS	6.47407e-26	-5.6761	BMDM * 0h down vs BMDM * 7h LPS	4.75196e-12	-2.72033	MDM * 0h down vs MDM * 7h LPS
SNOWBALL_037084_st	LOC100520462;037084_st	Ssc_hash_S18379404 929705 MARC 4PIG Sus scrofa cDNA 5prime, mRNA sequence /clone_end=5prime /gb=CK459513 /gi=40830794 /ug=Ssc.73806 /len=778	LOC100520462	4.92086	0.553699	4.68738	0.657269	5.01529	0.530767	7.51864	0.674194	4.92354	0.638062	6.87148	0.699567	0.220914	1.17567	AM * 0h up vs AM * 7h LPS	1.92358e-27	-5.66999	BMDM * 0h down vs BMDM * 7h LPS	9.16414e-20	-3.85824	MDM * 0h down vs MDM * 7h LPS
SNOWBALL_023055_s_st	AXL;023055_s_st	AXL receptor tyrosine kinase	AXL	7.67931	0.559826	7.733	0.525256	5.70631	0.405212	8.20741	0.450799	5.35937	0.256709	7.12896	0.700478	0.722746	-1.03792	AM * 0h down vs AM * 7h LPS	5.86487e-36	-5.66116	BMDM * 0h down vs BMDM * 7h LPS	1.28386e-23	-3.40956	MDM * 0h down vs MDM * 7h LPS
SNOWBALL_014137_s_st	LOC100513619;014137_s_st	RING finger protein 213-like	LOC100513619	8.25721	0.340378	8.91319	0.754582	8.08246	0.476298	10.5708	0.254967	8.22604	0.534807	10.4168	0.300322	1.11747e-05	-1.57568	AM * 0h down vs AM * 7h LPS	8.76623e-38	-5.61133	BMDM * 0h down vs BMDM * 7h LPS	9.63674e-33	-4.56556	MDM * 0h down vs MDM * 7h LPS
SNOWBALL_000209_st	CCL8;000209_st	chemokine (C-C motif) ligand 8	CCL8	11.4967	0.958459	11.565	1.07561	9.68683	0.709561	12.1742	0.238033	8.84184	1.01626	11.6198	0.723593	0.786245	-1.04849	AM * 0h down vs AM * 7h LPS	8.91542e-19	-5.6074	BMDM * 0h down vs BMDM * 7h LPS	7.42314e-22	-6.85888	MDM * 0h down vs MDM * 7h LPS
SNOWBALL_033585_st	IRAK2;033585_st	interleukin-1 receptor-associated kinase 2	IRAK2	10.3928	0.528614	10.9156	0.278112	8.69368	0.196293	11.1753	0.192038	8.83219	0.216011	10.738	0.352217	1.33549e-07	-1.43673	AM * 0h down vs AM * 7h LPS	0	-5.5854	BMDM * 0h down vs BMDM * 7h LPS	9.80909e-45	-3.74719	MDM * 0h down vs MDM * 7h LPS
SNOWBALL_011621_st	CCNG2;011621_st	cyclin G2	CCNG2	7.73583	0.570829	7.63292	0.377631	7.71237	0.443595	10.1928	0.364054	7.84168	0.524018	9.41461	0.663471	0.497923	1.07394	AM * 0h up vs AM * 7h LPS	1.62146e-35	-5.58082	BMDM * 0h down vs BMDM * 7h LPS	4.24886e-20	-2.97508	MDM * 0h down vs MDM * 7h LPS
SNOWBALL_017776_st	SNX25;017776_st	sorting nexin 25	SNX25	7.0225	0.30672	6.99936	0.432955	5.80816	0.319662	8.2864	0.658201	5.98304	0.321804	7.41221	0.797678	0.880956	1.01617	AM * 0h up vs AM * 7h LPS	9.61986e-35	-5.57214	BMDM * 0h down vs BMDM * 7h LPS	3.82331e-17	-2.69292	MDM * 0h down vs MDM * 7h LPS
SNOWBALL_021427_st	GPR126;021427_st	G protein-coupled receptor 126	GPR126	6.78902	0.856864	6.86023	0.792586	6.01997	0.363078	8.49816	0.576805	5.59732	0.476324	7.49415	0.997288	0.739285	-1.0506	AM * 0h down vs AM * 7h LPS	2.70656e-23	-5.57196	BMDM * 0h down vs BMDM * 7h LPS	3.78092e-16	-3.72392	MDM * 0h down vs MDM * 7h LPS
SNOWBALL_028762_st	PARP9;028762_st	poly (ADP-ribose) polymerase family, member 9	PARP9	4.44566	0.241848	4.87155	0.629143	4.19142	0.388817	6.66385	0.398541	4.23435	0.501197	6.35635	0.60392	0.00403621	-1.3434	AM * 0h down vs AM * 7h LPS	5.48529e-37	-5.54977	BMDM * 0h down vs BMDM * 7h LPS	4.69841e-31	-4.35298	MDM * 0h down vs MDM * 7h LPS
SNOWBALL_022845_s_st	LOC100037944;022845_s_st	Sus scrofa chitinase 3-like 2 isoform A mRNA, partial cds	LOC100037944	8.64133	0.884552	9.55219	1.07496	7.81376	0.667506	10.2846	0.720645	7.43814	1.04798	10.4959	0.768454	0.000728732	-1.88016	AM * 0h down vs AM * 7h LPS	1.98351e-17	-5.54355	BMDM * 0h down vs BMDM * 7h LPS	2.46308e-23	-8.32671	MDM * 0h down vs MDM * 7h LPS
SNOWBALL_015488_st	P2RY14;015488_st	purinergic receptor P2Y, G-protein coupled, 14	P2RY14	10.7356	0.543311	10.7475	0.955221	9.04995	0.538568	11.5119	0.203708	9.45206	0.618037	11.2355	0.413677	0.946972	-1.00825	AM * 0h down vs AM * 7h LPS	4.00723e-29	-5.50946	BMDM * 0h down vs BMDM * 7h LPS	3.88512e-19	-3.44251	MDM * 0h down vs MDM * 7h LPS
SNOWBALL_010876_s_st	IFI27;010876_s_st	interferon, alpha-inducible protein 27	IFI27	4.58937	0.400933	5.02451	0.435193	5.42345	0.500048	7.87393	0.443502	5.49203	0.875461	7.20031	0.472424	0.00971634	-1.35204	AM * 0h down vs AM * 7h LPS	1.61777e-31	-5.46601	BMDM * 0h down vs BMDM * 7h LPS	7.26257e-20	-3.2677	MDM * 0h down vs MDM * 7h LPS
SNOWBALL_033028_st	STEAP4;033028_st	STEAP family member 4	STEAP4	4.89656	0.682576	5.25162	0.590602	4.54409	0.253908	6.98814	0.557168	4.57029	0.241098	6.32742	0.876655	0.0429067	-1.27903	AM * 0h down vs AM * 7h LPS	1.00005e-29	-5.44168	BMDM * 0h down vs BMDM * 7h LPS	2.21017e-19	-3.38024	MDM * 0h down vs MDM * 7h LPS
SNOWBALL_024736_st	LOC100152612;024736_st	PREDICTED: Sus scrofa similar to cyclophilin D (LOC100152612), mRNA	LOC100152612	9.15769	0.678627	8.91547	0.657495	8.45139	0.326981	10.8937	0.327632	8.83927	0.40042	11.2176	0.286982	0.0880498	1.18282	AM * 0h up vs AM * 7h LPS	8.38355e-38	-5.43511	BMDM * 0h down vs BMDM * 7h LPS	9.53178e-37	-5.19934	MDM * 0h down vs MDM * 7h LPS
bta-mir-222_s_st	MIR222;bta-mir-222_s_st	MI0004744	MIR222	5.99555	0.73312	6.91142	0.674576	5.03177	0.442311	7.47214	0.502871	4.98015	0.472981	6.14289	0.685916	1.01839e-06	-1.88671	AM * 0h down vs AM * 7h LPS	1.17611e-28	-5.42783	BMDM * 0h down vs BMDM * 7h LPS	3.11487e-10	-2.23882	MDM * 0h down vs MDM * 7h LPS
SNOWBALL_014144_st	RNF213;014144_st	ring finger protein 213	RNF213	8.52058	0.355428	9.16863	0.752619	8.27566	0.504141	10.7117	0.209529	8.45536	0.538689	10.6105	0.271761	1.42525e-05	-1.56705	AM * 0h down vs AM * 7h LPS	7.15022e-37	-5.41153	BMDM * 0h down vs BMDM * 7h LPS	4.38115e-32	-4.45424	MDM * 0h down vs MDM * 7h LPS
SNOWBALL_027524_st	PNKD;027524_st	paroxysmal nonkinesigenic dyskinesia	PNKD	5.93238	0.733359	5.45356	0.444198	6.22557	0.288365	8.65686	0.551331	6.53168	0.327545	7.88095	0.535242	0.00168985	1.39361	AM * 0h up vs AM * 7h LPS	2.96857e-35	-5.39375	BMDM * 0h down vs BMDM * 7h LPS	1.55647e-16	-2.54783	MDM * 0h down vs MDM * 7h LPS
SNOWBALL_018128_st	ZNF804A;018128_st	zinc finger protein 804A	ZNF804A	5.63789	0.814004	6.26894	0.881857	4.50597	0.192198	6.93377	0.775586	4.564	0.281361	6.50856	0.670689	0.00163131	-1.54869	AM * 0h down vs AM * 7h LPS	2.58769e-25	-5.38072	BMDM * 0h down vs BMDM * 7h LPS	7.76273e-19	-3.84919	MDM * 0h down vs MDM * 7h LPS
SNOWBALL_001410_s_st	PSMB9;001410_s_st	OTTSUSG00000001386 proteasome (prosome, macropain) subunit, beta type, 9 (large multifunctional protease 2)	PSMB9	9.22383	0.481895	9.37226	0.602875	8.1553	0.640207	10.5777	0.329147	8.30012	0.684871	10.3508	0.326146	0.358003	-1.10837	AM * 0h down vs AM * 7h LPS	3.18987e-32	-5.36073	BMDM * 0h down vs BMDM * 7h LPS	2.57563e-26	-4.14307	MDM * 0h down vs MDM * 7h LPS
SNOWBALL_001407_st	TAP1;001407_st	OTTSUSG00000001385 transporter 1, ATP-binding cassette, sub-family B (MDR/TAP)	TAP1	8.04887	0.329164	7.98966	0.397353	7.22553	0.499693	9.64606	0.256488	7.45842	0.515715	9.36463	0.286129	0.621714	1.04189	AM * 0h up vs AM * 7h LPS	1.82169e-44	-5.35368	BMDM * 0h down vs BMDM * 7h LPS	1.9881e-34	-3.74822	MDM * 0h down vs MDM * 7h LPS
SNOWBALL_034225_st	034225_st	Ssc_hash_S18557601 BX926252 Sus Scrofa library (scan) Sus scrofa cDNA clone scan0022.k.02 5prim, mRNA sequence /clone=scan0022.k.02 /clone_end=5prime /gb=BX926252 /gi=90228181 /ug=Ssc.51257 /len=704		8.41798	0.532609	9.05696	0.742479	7.91959	0.578934	10.3376	0.329234	8.06139	0.578315	10.1229	0.478006	0.000204043	-1.55723	AM * 0h down vs AM * 7h LPS	1.0591e-30	-5.34435	BMDM * 0h down vs BMDM * 7h LPS	3.28315e-25	-4.1743	MDM * 0h down vs MDM * 7h LPS
SNOWBALL_010744_st	IFI27;010744_st	interferon, alpha-inducible protein 27	IFI27	5.49583	0.383209	5.74963	0.389344	6.0677	0.482722	8.48384	0.373219	6.08189	0.660755	7.99026	0.436368	0.0746282	-1.19234	AM * 0h down vs AM * 7h LPS	2.83254e-37	-5.3374	BMDM * 0h down vs BMDM * 7h LPS	2.59024e-28	-3.75385	MDM * 0h down vs MDM * 7h LPS
SNOWBALL_000524_st	ZBP1;000524_st	Z-DNA binding protein 1	ZBP1	7.85797	0.480464	8.58747	0.729637	7.6359	0.604571	10.0465	0.400433	7.75515	0.641587	9.82847	0.46465	3.77013e-05	-1.65806	AM * 0h down vs AM * 7h LPS	8.96532e-30	-5.31698	BMDM * 0h down vs BMDM * 7h LPS	1.12768e-24	-4.20856	MDM * 0h down vs MDM * 7h LPS
SNOWBALL_013804_st	C13orf15;013804_st	chromosome 13 open reading frame 15	C13orf15	10.4395	0.342445	10.8058	0.212502	7.74657	0.698354	10.1569	0.267347	8.18862	0.68895	10.1146	0.413825	0.0134907	-1.28897	AM * 0h down vs AM * 7h LPS	9.31697e-36	-5.31591	BMDM * 0h down vs BMDM * 7h LPS	2.0086e-27	-3.80005	MDM * 0h down vs MDM * 7h LPS
SNOWBALL_040572_st	LOC522146;040572_st	cytochrome P450, family 2, subfamily C, polypeptide 19-like	LOC522146	6.20506	0.730439	6.53383	1.06862	7.30971	0.688234	9.71767	0.460632	7.18472	0.783026	8.82456	0.939633	0.176814	-1.25594	AM * 0h down vs AM * 7h LPS	6.58022e-19	-5.30721	BMDM * 0h down vs BMDM * 7h LPS	7.29363e-11	-3.11631	MDM * 0h down vs MDM * 7h LPS
SNOWBALL_014627_st	LOC100518687;014627_st	schlafen family member 11-like	LOC100518687	7.17142	0.729684	7.67763	1.29342	8.88516	0.619252	11.2879	0.194182	8.27006	1.09777	10.8922	0.402113	0.0414463	-1.42031	AM * 0h down vs AM * 7h LPS	1.87213e-18	-5.28798	BMDM * 0h down vs BMDM * 7h LPS	7.81893e-21	-6.15657	MDM * 0h down vs MDM * 7h LPS
SNOWBALL_020101_st	TIMP1;020101_st	TIMP metallopeptidase inhibitor 1	TIMP1	8.71543	0.866773	9.23009	0.753937	8.14077	1.05719	10.5397	0.594863	6.81689	0.319712	9.52786	0.882315	0.0314215	-1.42865	AM * 0h down vs AM * 7h LPS	2.06373e-19	-5.27404	BMDM * 0h down vs BMDM * 7h LPS	6.35358e-23	-6.54761	MDM * 0h down vs MDM * 7h LPS
SNOWBALL_006269_st	CHI3L2;006269_st	chitinase 3-like 2	CHI3L2	9.11819	0.798995	9.90828	0.992589	8.23304	0.649913	10.6262	0.569268	7.83182	0.972043	10.6542	0.729525	0.00135095	-1.72918	AM * 0h down vs AM * 7h LPS	7.85108e-19	-5.25304	BMDM * 0h down vs BMDM * 7h LPS	1.47511e-23	-7.07347	MDM * 0h down vs MDM * 7h LPS
SNOWBALL_014537_st	CNP;014537_st	2',3'-cyclic nucleotide 3' phosphodiesterase	CNP	6.93334	0.240398	7.24574	0.398982	6.98252	0.297139	9.37287	0.406674	7.00871	0.359411	8.85106	0.486207	0.00656037	-1.24177	AM * 0h down vs AM * 7h LPS	0	-5.24285	BMDM * 0h down vs BMDM * 7h LPS	2.53692e-35	-3.58593	MDM * 0h down vs MDM * 7h LPS
SNOWBALL_000297_st	SLC39A14;000297_st	solute carrier family 39 (zinc transporter), member 14	SLC39A14	11.2986	0.573988	11.8838	0.338548	9.25544	0.26107	11.6429	0.227597	9.3529	0.312901	11.6426	0.327979	1.80274e-07	-1.50022	AM * 0h down vs AM * 7h LPS	0	-5.23222	BMDM * 0h down vs BMDM * 7h LPS	0	-4.88957	MDM * 0h down vs MDM * 7h LPS
SNOWBALL_037367_st	RHPN2;037367_st	rhophilin, Rho GTPase binding protein 2	RHPN2	5.43511	0.305911	5.68577	0.477414	5.55194	0.350526	7.93893	0.535229	5.48157	0.348044	7.12721	0.672367	0.0781062	-1.18975	AM * 0h down vs AM * 7h LPS	8.49558e-37	-5.23064	BMDM * 0h down vs BMDM * 7h LPS	1.86359e-23	-3.12887	MDM * 0h down vs MDM * 7h LPS
SNOWBALL_009838_st	MIC-2;009838_st	MHC class I related antigen 2 [Source:RefSeq peptide;Acc:NP_001107746]	MIC-2	7.2857	0.397481	7.93066	0.969251	7.30711	0.843894	9.69207	0.726514	7.00546	0.735369	8.91623	0.735479	0.00567308	-1.56369	AM * 0h down vs AM * 7h LPS	4.23486e-20	-5.22332	BMDM * 0h down vs BMDM * 7h LPS	1.00583e-14	-3.76009	MDM * 0h down vs MDM * 7h LPS
SNOWBALL_024611_st	IFIT3;024611_st	interferon-induced protein with tetratricopeptide repeats 3	IFIT3	9.26077	0.740443	9.39672	1.25198	10.2728	0.647508	12.6569	0.134271	10.4687	0.705025	12.4822	0.284867	0.531875	-1.09882	AM * 0h down vs AM * 7h LPS	1.13192e-21	-5.22013	BMDM * 0h down vs BMDM * 7h LPS	3.42013e-17	-4.03769	MDM * 0h down vs MDM * 7h LPS
SNOWBALL_010715_s_st	LOC100157365;010715_s_st	c-type lectin domain family 14 member A-like	LOC100157365	5.41152	0.251027	5.5948	0.198313	5.41353	0.238368	7.79744	0.676098	5.4553	0.242482	6.80289	0.819207	0.204067	-1.13546	AM * 0h down vs AM * 7h LPS	4.68518e-36	-5.2195	BMDM * 0h down vs BMDM * 7h LPS	1.85747e-17	-2.54487	MDM * 0h down vs MDM * 7h LPS
SNOWBALL_024355_st	OAS2;024355_st	2'-5'-oligoadenylate synthetase 2, 69/71kDa	OAS2	8.33065	0.592273	9.0904	1.13012	9.17122	0.802428	11.5539	0.247924	9.37076	0.81102	11.3412	0.307666	0.000627442	-1.6932	AM * 0h down vs AM * 7h LPS	1.18917e-21	-5.2149	BMDM * 0h down vs BMDM * 7h LPS	1.1378e-16	-3.91877	MDM * 0h down vs MDM * 7h LPS
SNOWBALL_017887_st	GPR155;017887_st	G protein-coupled receptor 155	GPR155	5.88428	0.721697	5.44328	0.680632	6.64266	0.30112	9.02523	0.730532	7.0968	0.350236	8.79497	0.602956	0.0135624	1.35755	AM * 0h up vs AM * 7h LPS	2.68213e-28	-5.21465	BMDM * 0h down vs BMDM * 7h LPS	4.12233e-18	-3.2449	MDM * 0h down vs MDM * 7h LPS
SNOWBALL_020901_s_st	SOCS3;020901_s_st	suppressor of cytokine signaling 3	SOCS3	9.24745	0.495749	10.054	0.444125	6.67509	0.323031	9.05558	0.290277	6.85937	0.38072	8.96877	0.47601	1.01583e-09	-1.74898	AM * 0h down vs AM * 7h LPS	1.26257e-42	-5.20714	BMDM * 0h down vs BMDM * 7h LPS	1.65751e-37	-4.31513	MDM * 0h down vs MDM * 7h LPS
SNOWBALL_021926_st	LOC100513814;021926_st	Sus scrofa mRNA, clone:SPL010086A06, expressed in spleen	LOC100513814	7.9355	0.319145	8.5966	0.787751	7.90183	0.467167	10.2784	0.248345	7.94322	0.501301	10.0939	0.308162	9.27621e-06	-1.58129	AM * 0h down vs AM * 7h LPS	5.47016e-36	-5.19312	BMDM * 0h down vs BMDM * 7h LPS	4.07394e-32	-4.44025	MDM * 0h down vs MDM * 7h LPS
SNOWBALL_019773_st	SNX10;019773_st	sorting nexin 10	SNX10	11.3791	0.20963	11.456	0.258026	9.23277	0.420909	11.6062	0.199747	9.57845	0.450923	11.4663	0.270947	0.42965	-1.0547	AM * 0h down vs AM * 7h LPS	0	-5.18153	BMDM * 0h down vs BMDM * 7h LPS	8.09951e-43	-3.70086	MDM * 0h down vs MDM * 7h LPS
SNOWBALL_001475_s_st	NFKBIA;001475_s_st	nuclear factor of kappa light polypeptide gene enhancer in B-cells inhibitor, alpha	NFKBIA	8.53742	0.515177	9.29821	0.310162	6.35036	0.307127	8.7196	0.324782	6.57535	0.302654	8.61946	0.236515	1.11697e-11	-1.69442	AM * 0h down vs AM * 7h LPS	0	-5.16671	BMDM * 0h down vs BMDM * 7h LPS	5.74532e-44	-4.12419	MDM * 0h down vs MDM * 7h LPS
SNOWBALL_024006_s_st	CASP10;024006_s_st	caspase 10, apoptosis-related cysteine peptidase	CASP10	7.54631	0.49872	8.14648	0.427764	7.1436	0.310927	9.51181	0.376815	7.01507	0.334784	8.70361	0.636719	1.55557e-05	-1.51589	AM * 0h down vs AM * 7h LPS	1.10301e-38	-5.163	BMDM * 0h down vs BMDM * 7h LPS	5.50565e-26	-3.2233	MDM * 0h down vs MDM * 7h LPS
SNOWBALL_005752_st	FZD6;005752_st	frizzled homolog 6 (Drosophila)	FZD6	4.36449	0.188029	4.30636	0.241543	4.50923	0.34076	6.87678	0.799658	4.39065	0.317873	5.41042	0.637536	0.687172	1.04112	AM * 0h up vs AM * 7h LPS	1.17567e-35	-5.16062	BMDM * 0h down vs BMDM * 7h LPS	1.32851e-11	-2.0276	MDM * 0h down vs MDM * 7h LPS
SNOWBALL_000653_st	IRF1;000653_st	interferon regulatory factor 1	IRF1	9.75248	0.418699	10.1109	0.27959	7.78399	0.434989	10.1515	0.233966	7.94646	0.435131	10.0959	0.31675	0.00135112	-1.28203	AM * 0h down vs AM * 7h LPS	0	-5.16035	BMDM * 0h down vs BMDM * 7h LPS	3.37713e-43	-4.43655	MDM * 0h down vs MDM * 7h LPS
SNOWBALL_046879_st	046879_st			6.28926	0.297583	6.41561	0.377225	6.9952	0.485787	9.36188	0.726033	7.06068	0.471873	8.84477	0.649485	0.426938	-1.09153	AM * 0h down vs AM * 7h LPS	6.6811e-32	-5.15754	BMDM * 0h down vs BMDM * 7h LPS	2.19002e-22	-3.444	MDM * 0h down vs MDM * 7h LPS
SNOWBALL_026301_s_st	SERPINE1;026301_s_st	serpin peptidase inhibitor, clade E (nexin, plasminogen activator inhibitor type 1), member 1	SERPINE1	5.22645	0.631537	5.28543	0.70612	5.70412	1.31921	8.07039	0.687972	4.94759	0.412383	7.52405	0.965949	0.818236	-1.04173	AM * 0h down vs AM * 7h LPS	4.68748e-17	-5.15605	BMDM * 0h down vs BMDM * 7h LPS	3.11736e-19	-5.96475	MDM * 0h down vs MDM * 7h LPS
SNOWBALL_032137_st	VCPIP1;032137_st	valosin containing protein (p97)/p47 complex interacting protein 1	VCPIP1	8.01405	0.247871	7.84107	0.472231	7.74915	0.38527	10.1047	0.315434	7.68587	0.33802	9.28648	0.667385	0.184696	1.12738	AM * 0h up vs AM * 7h LPS	9.06124e-40	-5.11777	BMDM * 0h down vs BMDM * 7h LPS	2.98015e-25	-3.03271	MDM * 0h down vs MDM * 7h LPS
SNOWBALL_011382_st	LOC100513215;011382_st	rho-related GTP-binding protein RhoH-like	LOC100513215	9.20906	0.188642	9.61361	0.224676	7.00067	0.260386	9.3528	0.365701	7.31559	0.31754	8.69707	0.443613	3.75553e-05	-1.32368	AM * 0h down vs AM * 7h LPS	0	-5.10577	BMDM * 0h down vs BMDM * 7h LPS	5.13523e-31	-2.60535	MDM * 0h down vs MDM * 7h LPS
SNOWBALL_019088_st	JAG1;019088_st	jagged 1	JAG1	8.48497	0.791665	8.77413	0.69339	7.07099	0.42065	9.42272	0.326581	7.4059	0.670135	8.90452	0.46582	0.100721	-1.22193	AM * 0h down vs AM * 7h LPS	4.16976e-28	-5.10435	BMDM * 0h down vs BMDM * 7h LPS	2.48721e-15	-2.82573	MDM * 0h down vs MDM * 7h LPS
SNOWBALL_014131_st	RNF213;014131_st	ring finger protein 213	RNF213	8.91229	0.302715	9.53339	0.674656	8.75939	0.492611	11.1039	0.238613	8.9129	0.512298	10.9524	0.295078	1.01845e-05	-1.53805	AM * 0h down vs AM * 7h LPS	8.77386e-38	-5.07879	BMDM * 0h down vs BMDM * 7h LPS	2.76831e-32	-4.11094	MDM * 0h down vs MDM * 7h LPS
SNOWBALL_036690_st	IKZF2;036690_st	IKAROS family zinc finger 2 (Helios)	IKZF2	8.23585	0.77891	7.57587	0.91252	7.37835	0.403583	9.72234	0.586447	7.67849	0.560201	9.25397	0.573108	0.00101036	1.58006	AM * 0h up vs AM * 7h LPS	3.55614e-24	-5.07705	BMDM * 0h down vs BMDM * 7h LPS	6.00177e-14	-2.98033	MDM * 0h down vs MDM * 7h LPS
SNOWBALL_013636_st	SFMBT2;013636_st	Scm-like with four mbt domains 2	SFMBT2	6.49119	0.306094	6.5633	0.224333	6.39346	0.301158	8.73732	0.425198	6.9241	0.478363	8.14894	0.555038	0.551758	-1.05125	AM * 0h down vs AM * 7h LPS	1.26958e-42	-5.07659	BMDM * 0h down vs BMDM * 7h LPS	1.96685e-19	-2.33729	MDM * 0h down vs MDM * 7h LPS
SNOWBALL_001105_st	IER3;001105_st	OTTSUSG00000001297 immediate early response 3	IER3	10.3162	0.321285	10.8157	0.523917	5.0944	0.373063	7.43236	0.403575	5.23821	0.46879	7.30032	0.534863	0.000302148	-1.41376	AM * 0h down vs AM * 7h LPS	6.7028e-38	-5.05587	BMDM * 0h down vs BMDM * 7h LPS	6.41308e-33	-4.17596	MDM * 0h down vs MDM * 7h LPS
SNOWBALL_034626_st	034626_st	Ssc_hash_S31114222 1533149 MARC 3PIG Sus scrofa cDNA 5prime, mRNA sequence /clone_end=5prime /gb=DY418060 /gi=87219363 /ug=Ssc.55772 /len=645		8.25277	0.340203	8.18109	0.359885	6.61963	0.469105	8.95481	0.420502	6.85672	0.454823	8.24628	0.53714	0.588735	1.05094	AM * 0h up vs AM * 7h LPS	1.36391e-38	-5.04612	BMDM * 0h down vs BMDM * 7h LPS	2.04897e-20	-2.61998	MDM * 0h down vs MDM * 7h LPS
SNOWBALL_006929_s_st	STAT2;006929_s_st	signal transducer and activator of transcription 2, 113kDa	STAT2	9.35795	0.21159	9.54048	0.432174	8.81415	0.378283	11.1484	0.234462	8.93759	0.395679	10.8036	0.340501	0.0815986	-1.13487	AM * 0h down vs AM * 7h LPS	0	-5.04285	BMDM * 0h down vs BMDM * 7h LPS	2.69733e-39	-3.64516	MDM * 0h down vs MDM * 7h LPS
SNOWBALL_042541_st	LOC100511880;042541_st	transmembrane and TPR repeat-containing protein 1-like	LOC100511880	4.96735	0.197456	4.9081	0.22992	5.10627	0.344851	7.43847	0.617106	5.13745	0.301498	6.37904	0.619086	0.64404	1.04193	AM * 0h up vs AM * 7h LPS	6.1664e-40	-5.03573	BMDM * 0h down vs BMDM * 7h LPS	2.69284e-18	-2.36459	MDM * 0h down vs MDM * 7h LPS
SNOWBALL_020141_st	LOC100518708;020141_st	FUN14 domain-containing protein 1-like	LOC100518708	8.43059	0.559089	8.91696	0.57287	7.69539	0.479494	10.0248	0.353912	7.86403	0.557224	9.7132	0.386229	0.00131721	-1.40092	AM * 0h down vs AM * 7h LPS	7.04225e-34	-5.02585	BMDM * 0h down vs BMDM * 7h LPS	1.29272e-25	-3.60293	MDM * 0h down vs MDM * 7h LPS
SNOWBALL_021413_st	IL2RA;021413_st	interleukin 2 receptor, alpha	IL2RA	6.02422	0.25112	6.27216	0.314353	5.73848	0.278004	8.06775	0.496596	5.80491	0.254224	7.66355	0.594017	0.0367491	-1.18751	AM * 0h down vs AM * 7h LPS	1.4013e-43	-5.02549	BMDM * 0h down vs BMDM * 7h LPS	3.68904e-34	-3.62667	MDM * 0h down vs MDM * 7h LPS
SNOWBALL_001408_st	PSMB9;001408_st	OTTSUSG00000001386 proteasome (prosome, macropain) subunit, beta type, 9 (large multifunctional protease 2)	PSMB9	9.0887	0.826851	9.12438	0.872487	8.43555	0.763921	10.7553	0.803687	8.54103	0.736995	10.6098	0.53515	0.87687	-1.02504	AM * 0h down vs AM * 7h LPS	2.68895e-19	-4.99255	BMDM * 0h down vs BMDM * 7h LPS	1.86484e-16	-4.19541	MDM * 0h down vs MDM * 7h LPS
SNOWBALL_020735_st	IL13RA2;020735_st	interleukin 13 receptor, alpha 2	IL13RA2	3.26154	0.282401	3.36232	0.311402	3.55713	0.498035	5.87559	0.687522	3.38176	0.249874	5.15655	0.827346	0.527668	-1.07235	AM * 0h down vs AM * 7h LPS	5.38953e-31	-4.98802	BMDM * 0h down vs BMDM * 7h LPS	4.0263e-22	-3.42188	MDM * 0h down vs MDM * 7h LPS
SNOWBALL_041854_st	041854_st			8.93261	0.499916	9.61702	0.712487	8.76751	0.598366	11.0828	0.251248	8.77245	0.593346	10.8009	0.444102	4.56121e-05	-1.60705	AM * 0h down vs AM * 7h LPS	3.29203e-30	-4.97696	BMDM * 0h down vs BMDM * 7h LPS	1.16499e-25	-4.07974	MDM * 0h down vs MDM * 7h LPS
SNOWBALL_019613_st	NUB1;019613_st	negative regulator of ubiquitin-like proteins 1	NUB1	8.46271	0.23111	8.67919	0.409106	7.40255	0.300706	9.71679	0.376032	7.5678	0.377935	9.37697	0.461517	0.053824	-1.1619	AM * 0h down vs AM * 7h LPS	1.4013e-45	-4.97344	BMDM * 0h down vs BMDM * 7h LPS	2.98119e-35	-3.5044	MDM * 0h down vs MDM * 7h LPS
SNOWBALL_016132_st	DTX3L;016132_st	deltex 3-like (Drosophila)	DTX3L	7.6015	0.371921	8.04582	0.828711	7.84009	0.534153	10.1532	0.250938	8.00201	0.58952	9.84093	0.330877	0.00559733	-1.36067	AM * 0h down vs AM * 7h LPS	3.13386e-31	-4.96946	BMDM * 0h down vs BMDM * 7h LPS	1.87563e-23	-3.57742	MDM * 0h down vs MDM * 7h LPS
SNOWBALL_021087_s_st	CCRL2;021087_s_st	chemokine (C-C motif) receptor-like 2	CCRL2	8.93679	0.362722	8.97396	0.526253	9.62707	0.340007	11.9334	0.210412	9.74516	0.353916	11.8842	0.316843	0.734965	-1.0261	AM * 0h down vs AM * 7h LPS	0	-4.94621	BMDM * 0h down vs BMDM * 7h LPS	6.02558e-43	-4.40457	MDM * 0h down vs MDM * 7h LPS
SNOWBALL_039246_st	039246_st			9.13005	0.917202	9.03298	0.572754	6.8503	0.682788	9.15624	0.392687	6.87131	0.688333	8.33802	0.818975	0.64485	1.0696	AM * 0h up vs AM * 7h LPS	1.25716e-21	-4.94489	BMDM * 0h down vs BMDM * 7h LPS	2.31664e-11	-2.76392	MDM * 0h down vs MDM * 7h LPS
SNOWBALL_023223_s_st	LGALS9;023223_s_st	lectin, galactoside-binding, soluble, 9	LGALS9	9.94338	0.443141	9.92617	0.826126	9.20572	0.730108	11.5099	0.282476	9.54852	0.695746	11.5107	0.352624	0.923856	1.012	AM * 0h up vs AM * 7h LPS	1.68612e-26	-4.93874	BMDM * 0h down vs BMDM * 7h LPS	1.64014e-21	-3.89643	MDM * 0h down vs MDM * 7h LPS
SNOWBALL_018152_st	IKZF2;018152_st	IKAROS family zinc finger 2 (Helios)	IKZF2	7.74279	0.759282	7.2543	0.755111	7.09768	0.300114	9.40123	0.397168	7.44056	0.401149	8.77652	0.620266	0.00460277	1.40297	AM * 0h up vs AM * 7h LPS	1.71588e-28	-4.93668	BMDM * 0h down vs BMDM * 7h LPS	1.37256e-13	-2.52443	MDM * 0h down vs MDM * 7h LPS
SNOWBALL_001598_st	IL10;001598_st	interleukin 10	IL10	6.79233	1.06233	7.46206	0.921972	6.13592	0.469433	8.43899	0.750287	5.93266	0.597255	8.16512	1.21164	0.0116733	-1.59078	AM * 0h down vs AM * 7h LPS	6.7481e-16	-4.93505	BMDM * 0h down vs BMDM * 7h LPS	3.19954e-15	-4.69933	MDM * 0h down vs MDM * 7h LPS
SNOWBALL_002595_st	LOC100519694;002595_st	proline-serine-threonine phosphatase-interacting protein 2-like	LOC100519694	7.83119	0.740518	8.06347	0.726029	5.88132	0.591586	8.17754	0.872639	5.33723	0.308294	7.62643	0.841365	0.275467	-1.17469	AM * 0h down vs AM * 7h LPS	3.11175e-21	-4.91169	BMDM * 0h down vs BMDM * 7h LPS	3.59435e-21	-4.88788	MDM * 0h down vs MDM * 7h LPS
SNOWBALL_036948_s_st	CBG07214;036948_s_st	Ssc_hash_S40111130 rfhi4012b_c20.y1 fhi Sus scrofa cDNA 5prime, mRNA sequence /clone_end=5prime /gb=EW206037 /gi=182455650 /ug=Ssc.71139 /len=580	CBG07214	6.43568	0.241518	6.65144	0.314108	6.45795	0.324494	8.74756	0.453103	6.47037	0.341548	8.15659	0.494209	0.0576854	-1.16131	AM * 0h down vs AM * 7h LPS	1.12104e-44	-4.88925	BMDM * 0h down vs BMDM * 7h LPS	4.989e-32	-3.21813	MDM * 0h down vs MDM * 7h LPS
SNOWBALL_021096_s_st	SERPINE1;021096_s_st	serpin peptidase inhibitor, clade E (nexin, plasminogen activator inhibitor type 1), member 1	SERPINE1	5.76644	0.712022	5.88688	0.570792	6.60131	1.31298	8.89069	0.664059	5.64809	0.302845	8.2031	0.993259	0.633076	-1.08706	AM * 0h down vs AM * 7h LPS	1.10288e-16	-4.88846	BMDM * 0h down vs BMDM * 7h LPS	1.78002e-19	-5.87674	MDM * 0h down vs MDM * 7h LPS
SNOWBALL_005979_st	ETV3;005979_st	ets variant 3	ETV3	9.0838	0.309205	9.44547	0.318001	7.51423	0.179717	9.80303	0.383343	7.63423	0.24694	9.46336	0.512617	0.0006047	-1.28491	AM * 0h down vs AM * 7h LPS	0	-4.88652	BMDM * 0h down vs BMDM * 7h LPS	6.88341e-39	-3.55321	MDM * 0h down vs MDM * 7h LPS
SNOWBALL_000278_s_st	CD47;000278_s_st	CD47 molecule	CD47	9.00194	0.438985	9.24607	0.294352	6.98911	0.536295	9.26314	0.340139	7.09382	0.356623	8.80703	0.494984	0.0569165	-1.18438	AM * 0h down vs AM * 7h LPS	3.83875e-39	-4.83673	BMDM * 0h down vs BMDM * 7h LPS	3.14575e-28	-3.2789	MDM * 0h down vs MDM * 7h LPS
SNOWBALL_010664_st	LOC100515390;010664_st	Tryptophanyl-tRNA synthase Fragment [Source:UniProtKB/TrEMBL;Acc:Q95295]	LOC100515390	5.38527	0.213871	5.62001	0.431269	5.01564	0.420626	7.28416	0.498977	5.18841	0.410666	6.68473	0.587266	0.0828419	-1.17669	AM * 0h down vs AM * 7h LPS	9.42512e-37	-4.81831	BMDM * 0h down vs BMDM * 7h LPS	4.33008e-22	-2.82121	MDM * 0h down vs MDM * 7h LPS
SNOWBALL_023868_s_st	SNX25;023868_s_st	sorting nexin 25	SNX25	6.78752	0.277771	6.79033	0.363989	5.78371	0.287289	8.04867	0.642721	5.91383	0.288485	7.26218	0.681897	0.983843	-1.00195	AM * 0h down vs AM * 7h LPS	1.64805e-35	-4.8064	BMDM * 0h down vs BMDM * 7h LPS	2.04367e-18	-2.54621	MDM * 0h down vs MDM * 7h LPS
SNOWBALL_032167_st	RNF19B;032167_st	ring finger protein 19B	RNF19B	6.8204	0.70516	7.3715	0.867934	4.53645	0.309513	6.79754	0.331533	4.90149	0.347867	6.33182	0.532469	0.0011612	-1.4652	AM * 0h down vs AM * 7h LPS	1.44302e-28	-4.79353	BMDM * 0h down vs BMDM * 7h LPS	1.84807e-15	-2.69508	MDM * 0h down vs MDM * 7h LPS
SNOWBALL_026526_st	Rhoh;026526_st	ras homolog gene family, member H	RHOH	7.93765	0.408274	8.2565	0.435815	5.89869	0.256942	8.15602	0.621984	6.24249	0.554284	7.77484	0.665254	0.0402382	-1.24734	AM * 0h down vs AM * 7h LPS	3.04888e-31	-4.78106	BMDM * 0h down vs BMDM * 7h LPS	5.87161e-19	-2.89258	MDM * 0h down vs MDM * 7h LPS
SNOWBALL_022891_s_st	TCF7L2;022891_s_st	transcription factor 7-like 2 (T-cell specific, HMG-box)	TCF7L2	8.98872	0.57139	8.61559	0.602335	7.56921	0.392413	9.82537	0.376411	7.46424	0.439991	9.01116	0.439862	0.0102837	1.29516	AM * 0h up vs AM * 7h LPS	6.14983e-34	-4.77719	BMDM * 0h down vs BMDM * 7h LPS	3.61441e-21	-2.92194	MDM * 0h down vs MDM * 7h LPS
SNOWBALL_000132_st	CCR7;000132_st	chemokine (C-C motif) receptor 7	CCR7	7.04506	0.40493	7.29719	0.528647	5.73747	0.246945	7.98911	0.733986	6.37621	0.339252	7.47505	0.75318	0.121183	-1.19097	AM * 0h down vs AM * 7h LPS	2.30799e-29	-4.76224	BMDM * 0h down vs BMDM * 7h LPS	6.35673e-11	-2.14182	MDM * 0h down vs MDM * 7h LPS
SNOWBALL_034799_st	TMEM123;034799_st	transmembrane protein 123	TMEM123	6.50641	0.325312	6.41092	0.428414	4.00372	0.292966	6.25483	0.558509	4.29371	0.25915	5.58222	0.546721	0.451268	1.06843	AM * 0h up vs AM * 7h LPS	5.8634e-39	-4.76049	BMDM * 0h down vs BMDM * 7h LPS	1.36514e-19	-2.44276	MDM * 0h down vs MDM * 7h LPS
SNOWBALL_027492_st	SLC11A2;027492_st	solute carrier family 11 (proton-coupled divalent metal ion transporters), member 2	SLC11A2	8.3869	0.510582	9.35816	0.272657	5.96001	0.266818	8.21103	0.33109	5.76348	0.321042	7.73749	0.514407	4.25284e-14	-1.96056	AM * 0h down vs AM * 7h LPS	4.6383e-43	-4.76018	BMDM * 0h down vs BMDM * 7h LPS	1.74689e-37	-3.92857	MDM * 0h down vs MDM * 7h LPS
SNOWBALL_011523_s_st	GUCY1B3;011523_s_st	guanylate cyclase 1, soluble, beta 3	GUCY1B3	7.47405	0.744022	7.85477	0.692196	5.16645	0.459514	7.41489	0.461349	5.25481	0.626905	6.947	0.728065	0.0460695	-1.30199	AM * 0h down vs AM * 7h LPS	4.75622e-24	-4.75167	BMDM * 0h down vs BMDM * 7h LPS	2.53428e-16	-3.23149	MDM * 0h down vs MDM * 7h LPS
SNOWBALL_018042_st	RFTN2;018042_st	raftlin family member 2	RFTN2	6.609	0.69186	6.23558	0.846862	7.14055	0.42515	9.38883	0.447561	6.9578	0.695264	8.82685	0.602737	0.0524541	1.29542	AM * 0h up vs AM * 7h LPS	9.25587e-24	-4.75116	BMDM * 0h down vs BMDM * 7h LPS	1.55888e-18	-3.65293	MDM * 0h down vs MDM * 7h LPS
SNOWBALL_003928_st	TRIM14;003928_st	tripartite motif containing 14	TRIM14	8.35012	0.221304	8.48185	0.67155	8.02674	0.31152	10.2729	0.35535	8.22728	0.346028	9.7522	0.476689	0.304138	-1.09561	AM * 0h down vs AM * 7h LPS	1.97105e-38	-4.74425	BMDM * 0h down vs BMDM * 7h LPS	3.29232e-24	-2.8777	MDM * 0h down vs MDM * 7h LPS
SNOWBALL_038324_st	Dgri\GH10531;038324_st	GH10531 gene product from transcript GH10531-RA	Dgri\GH10531	5.09216	0.286269	5.30459	0.433908	4.90912	0.392576	7.15296	0.55805	4.97897	0.335532	6.14524	0.795031	0.161293	-1.15864	AM * 0h down vs AM * 7h LPS	8.80165e-32	-4.73658	BMDM * 0h down vs BMDM * 7h LPS	3.25186e-13	-2.24431	MDM * 0h down vs MDM * 7h LPS
SNOWBALL_017023_st	DUSP5;017023_st	dual specificity phosphatase 5	DUSP5	10.8244	0.647238	11.5497	0.361655	7.23244	0.572022	9.46771	0.601304	7.40042	0.585968	8.92231	0.845376	0.000163017	-1.65325	AM * 0h down vs AM * 7h LPS	3.16589e-24	-4.70849	BMDM * 0h down vs BMDM * 7h LPS	3.02742e-14	-2.87166	MDM * 0h down vs MDM * 7h LPS
SNOWBALL_011487_s_st	GUCY1B3;011487_s_st	guanylate cyclase 1, soluble, beta 3	GUCY1B3	8.87515	0.76007	9.22606	0.692154	6.64994	0.473202	8.88417	0.409264	6.65749	0.756925	8.38557	0.72402	0.0753461	-1.27536	AM * 0h down vs AM * 7h LPS	8.7693e-23	-4.70511	BMDM * 0h down vs BMDM * 7h LPS	5.2837e-16	-3.31288	MDM * 0h down vs MDM * 7h LPS
SNOWBALL_014694_s_st	LGALS9;014694_s_st	lectin, galactoside-binding, soluble, 9	LGALS9	10.3009	0.405955	10.2365	0.885233	9.68114	0.743078	11.9152	0.242095	10.079	0.764904	12.0383	0.298207	0.729202	1.0456	AM * 0h up vs AM * 7h LPS	1.83428e-24	-4.70466	BMDM * 0h down vs BMDM * 7h LPS	1.42627e-20	-3.88871	MDM * 0h down vs MDM * 7h LPS
SNOWBALL_022869_st	CYP2C19;022869_st	cytochrome P450, family 2, subfamily C, polypeptide 19	CYP2C19	6.37498	0.733741	6.6903	0.964813	7.54712	0.559847	9.77773	0.37201	7.61063	0.574558	9.26776	0.685983	0.121528	-1.24428	AM * 0h down vs AM * 7h LPS	9.30105e-22	-4.69333	BMDM * 0h down vs BMDM * 7h LPS	2.28816e-14	-3.15388	MDM * 0h down vs MDM * 7h LPS
SNOWBALL_020105_s_st	LOC100518350;020105_s_st	FUN14 domain-containing protein 1-like	LOC100518350	8.34692	0.452996	8.78969	0.565073	7.73326	0.455637	9.95986	0.339393	7.8628	0.536645	9.65621	0.381895	0.00186478	-1.35921	AM * 0h down vs AM * 7h LPS	1.72726e-34	-4.68029	BMDM * 0h down vs BMDM * 7h LPS	1.30093e-26	-3.46632	MDM * 0h down vs MDM * 7h LPS
SNOWBALL_040162_st	MREG;040162_st	melanoregulin	MREG	7.53296	0.438998	6.97675	0.49722	5.86389	0.330278	8.08718	0.343573	6.20661	0.518673	7.74544	0.517825	6.70192e-05	1.4704	AM * 0h up vs AM * 7h LPS	1.08053e-35	-4.66957	BMDM * 0h down vs BMDM * 7h LPS	9.57495e-23	-2.90557	MDM * 0h down vs MDM * 7h LPS
SNOWBALL_018122_st	IKZF2;018122_st	IKAROS family zinc finger 2 (Helios)	IKZF2	8.03291	0.727012	7.54529	0.781297	7.4028	0.292363	9.62017	0.429559	7.80473	0.332641	9.06089	0.580759	0.00384626	1.40212	AM * 0h up vs AM * 7h LPS	6.1258e-28	-4.65044	BMDM * 0h down vs BMDM * 7h LPS	7.90338e-13	-2.38859	MDM * 0h down vs MDM * 7h LPS
SNOWBALL_013541_st	MAP3K8;013541_st	mitogen-activated protein kinase kinase kinase 8	MAP3K8	9.73578	0.584601	10.4938	0.509639	7.79537	0.193857	10.011	0.358894	7.64642	0.30274	9.38806	0.405275	7.4023e-09	-1.69116	AM * 0h down vs AM * 7h LPS	1.62984e-39	-4.64497	BMDM * 0h down vs BMDM * 7h LPS	4.69355e-30	-3.34417	MDM * 0h down vs MDM * 7h LPS
SNOWBALL_047678_st	C3AR1;047678_st	complement component 3a receptor 1	C3AR1	6.47486	0.948212	7.28791	0.958923	8.44001	0.617489	10.6508	0.329621	8.40778	0.843572	10.3737	0.624527	0.000449177	-1.75693	AM * 0h down vs AM * 7h LPS	1.734e-18	-4.62938	BMDM * 0h down vs BMDM * 7h LPS	1.11251e-15	-3.90674	MDM * 0h down vs MDM * 7h LPS
SNOWBALL_004515_st	ABCC1;004515_st	ATP-binding cassette, sub-family C (CFTR/MRP), member 1	ABCC1	11.4552	0.535618	11.9092	0.260673	8.71891	0.342526	10.9269	0.383072	9.26404	0.472856	10.6146	0.402062	0.000313058	-1.36981	AM * 0h down vs AM * 7h LPS	2.12933e-39	-4.62018	BMDM * 0h down vs BMDM * 7h LPS	9.59272e-22	-2.55007	MDM * 0h down vs MDM * 7h LPS
SNOWBALL_012390_st	ZC3H12C;012390_st	zinc finger CCCH-type containing 12C	ZC3H12C	10.6313	0.306445	11.085	0.179118	8.71539	0.378365	10.9209	0.254133	8.62403	0.369325	10.515	0.368201	6.32214e-06	-1.36956	AM * 0h down vs AM * 7h LPS	0	-4.61234	BMDM * 0h down vs BMDM * 7h LPS	4.04975e-43	-3.70885	MDM * 0h down vs MDM * 7h LPS
SNOWBALL_000281_st	NFKBIZ;000281_st	nuclear factor of kappa light polypeptide gene enhancer in B-cells inhibitor, zeta	NFKBIZ	10.4854	0.503531	11.2468	0.254213	7.50292	0.214405	9.70693	0.34146	7.35501	0.368306	9.41437	0.330043	1.76331e-11	-1.69508	AM * 0h down vs AM * 7h LPS	0	-4.60759	BMDM * 0h down vs BMDM * 7h LPS	9.3887e-44	-4.16801	MDM * 0h down vs MDM * 7h LPS
SNOWBALL_027067_x_st	CYP3A29;027067_x_st	Sus scrofa CYP3A29 mRNA for cytochrome P450 3A29v2, partial cds	CYP3A29	6.49126	2.52422	6.92381	2.49994	3.39508	0.379652	5.59513	1.54506	3.84382	0.931486	6.27194	2.21464	0.43743	-1.34961	AM * 0h down vs AM * 7h LPS	6.14532e-05	-4.59494	BMDM * 0h down vs BMDM * 7h LPS	1.08932e-05	-5.3819	MDM * 0h down vs MDM * 7h LPS
SNOWBALL_000274_st	CD80;000274_st	CD80 molecule	CD80	10.2011	0.349575	9.94292	0.513597	8.51246	0.396277	10.711	0.424323	8.00332	0.566789	9.80462	0.637599	0.0857379	1.19596	AM * 0h up vs AM * 7h LPS	1.9445e-31	-4.59012	BMDM * 0h down vs BMDM * 7h LPS	1.43246e-24	-3.48534	MDM * 0h down vs MDM * 7h LPS
SNOWBALL_028057_st	LOC100523340;028057_st	Ssc_hash_S18361693 921290 MARC 4PIG Sus scrofa cDNA 3prime, mRNA sequence /clone_end=3prime /gb=CK457029 /gi=40804243 /ug=Ssc.7621 /len=768	LOC100523340	5.32025	1.04552	5.23461	1.19377	3.42179	0.265497	5.61999	0.905995	3.35752	0.320655	5.18276	0.745804	0.726956	1.06116	AM * 0h up vs AM * 7h LPS	2.19556e-16	-4.58905	BMDM * 0h down vs BMDM * 7h LPS	1.57973e-12	-3.54365	MDM * 0h down vs MDM * 7h LPS
SNOWBALL_032945_st	PLXNA1;032945_st	plexin A1	PLXNA1	9.79923	0.335494	9.90773	0.385832	7.29733	0.283419	9.49552	0.356522	7.32819	0.443226	9.71006	0.288157	0.310042	-1.07811	AM * 0h down vs AM * 7h LPS	1.4013e-45	-4.58901	BMDM * 0h down vs BMDM * 7h LPS	0	-5.21211	MDM * 0h down vs MDM * 7h LPS
SNOWBALL_001282_s_st	BF;001282_s_st	OTTSUSG00000001341 B-factor, properdin	BF	5.70828	0.376378	6.01146	0.562014	4.54289	0.255447	6.73892	0.67258	4.5432	0.274954	6.49688	0.609616	0.0404701	-1.23387	AM * 0h down vs AM * 7h LPS	4.6958e-32	-4.58216	BMDM * 0h down vs BMDM * 7h LPS	7.49218e-28	-3.87359	MDM * 0h down vs MDM * 7h LPS
SNOWBALL_022511_st	NLRC5;022511_st	NLR family, CARD domain containing 5	NLRC5	7.85144	0.440106	7.86398	0.707777	6.88465	0.550069	9.07928	0.390465	7.18256	0.729492	8.68484	0.41915	0.940816	-1.00873	AM * 0h down vs AM * 7h LPS	5.1983e-27	-4.5777	BMDM * 0h down vs BMDM * 7h LPS	3.15294e-16	-2.8329	MDM * 0h down vs MDM * 7h LPS
SNOWBALL_033375_st	METTL21B;033375_st	methyltransferase like 21B	METTL21B	9.20063	0.492401	9.14204	0.598095	7.72694	0.265978	9.92104	0.28756	8.24859	0.31755	9.6905	0.45149	0.641888	1.04145	AM * 0h up vs AM * 7h LPS	4.12346e-38	-4.57605	BMDM * 0h down vs BMDM * 7h LPS	5.75757e-23	-2.7168	MDM * 0h down vs MDM * 7h LPS
SNOWBALL_000280_st	NFKBIZ;000280_st	nuclear factor of kappa light polypeptide gene enhancer in B-cells inhibitor, zeta	NFKBIZ	10.1251	0.439453	10.9481	0.291814	7.26072	0.278622	9.45201	0.302241	7.1727	0.340107	9.17395	0.335198	1.81553e-13	-1.76916	AM * 0h down vs AM * 7h LPS	0	-4.56715	BMDM * 0h down vs BMDM * 7h LPS	7.84727e-44	-4.00344	MDM * 0h down vs MDM * 7h LPS
SNOWBALL_004537_st	LOC100514634;004537_st	multidrug resistance-associated protein 1-like	LOC100514634	10.2755	0.573994	10.7528	0.330993	7.61604	0.269381	9.80317	0.402679	8.16872	0.469267	9.55273	0.438561	0.000259561	-1.39216	AM * 0h down vs AM * 7h LPS	1.71524e-37	-4.554	BMDM * 0h down vs BMDM * 7h LPS	2.08852e-21	-2.60993	MDM * 0h down vs MDM * 7h LPS
SNOWBALL_022826_s_st	CYP3A46;022826_s_st	Sus scrofa cytochrome P450 3A46 (CYP3A46), mRNA	CYP3A46	7.80981	2.19461	8.29715	2.17449	4.28974	0.836856	6.47663	1.5899	5.01667	1.42788	7.3214	2.2313	0.371312	-1.40186	AM * 0h down vs AM * 7h LPS	4.74506e-05	-4.55324	BMDM * 0h down vs BMDM * 7h LPS	1.89852e-05	-4.94076	MDM * 0h down vs MDM * 7h LPS
SNOWBALL_023403_st	IFI6;023403_st	interferon, alpha-inducible protein 6	IFI6	8.76964	0.567335	9.33445	0.846811	9.14267	0.729758	11.3288	0.299073	9.34746	0.929693	11.2342	0.29614	0.00547438	-1.4792	AM * 0h down vs AM * 7h LPS	1.65603e-21	-4.55087	BMDM * 0h down vs BMDM * 7h LPS	1.39232e-17	-3.69797	MDM * 0h down vs MDM * 7h LPS
SNOWBALL_012466_st	SLC36A4;012466_st	solute carrier family 36 (proton/amino acid symporter), member 4	SLC36A4	9.52643	0.514198	10.197	0.40021	7.50855	0.232952	9.69077	0.277084	7.74815	0.455025	9.40304	0.35449	3.9241e-08	-1.59169	AM * 0h down vs AM * 7h LPS	1.14892e-41	-4.53852	BMDM * 0h down vs BMDM * 7h LPS	1.41911e-30	-3.149	MDM * 0h down vs MDM * 7h LPS
SNOWBALL_005210_st	MXD1;005210_st	MAX dimerization protein 1	MXD1	8.88281	0.252753	8.52133	0.415554	7.51535	0.284068	9.69701	0.388751	7.56927	0.304802	8.99366	0.616178	0.00311836	1.28474	AM * 0h up vs AM * 7h LPS	8.43549e-40	-4.53675	BMDM * 0h down vs BMDM * 7h LPS	5.29883e-24	-2.68402	MDM * 0h down vs MDM * 7h LPS
SNOWBALL_027938_st	STXBP1;027938_st	syntaxin binding protein 1	STXBP1	7.63828	0.496254	7.55759	0.710568	6.19469	0.454981	8.37566	0.601088	7.09527	0.543388	8.697	0.689654	0.651323	1.05752	AM * 0h up vs AM * 7h LPS	5.63526e-25	-4.53458	BMDM * 0h down vs BMDM * 7h LPS	1.9703e-16	-3.03508	MDM * 0h down vs MDM * 7h LPS
SNOWBALL_025225_st	LOC100523375;025225_st	PREDICTED: Sus scrofa similar to ubiquitin specific peptidase 15 (LOC100152172), mRNA	LOC100523375	8.84494	0.259616	9.35872	0.284465	8.10221	0.301293	10.2814	0.252309	8.14598	0.318051	9.85034	0.424884	2.60734e-07	-1.42778	AM * 0h down vs AM * 7h LPS	0	-4.5291	BMDM * 0h down vs BMDM * 7h LPS	1.92317e-39	-3.25884	MDM * 0h down vs MDM * 7h LPS
SNOWBALL_006997_st	STAT2;006997_st	signal transducer and activator of transcription 2, 113kDa	STAT2	9.84865	0.21461	9.98676	0.433132	9.32791	0.373147	11.5067	0.191938	9.45343	0.394673	11.2287	0.322138	0.176108	-1.10047	AM * 0h down vs AM * 7h LPS	0	-4.52771	BMDM * 0h down vs BMDM * 7h LPS	3.28319e-38	-3.42291	MDM * 0h down vs MDM * 7h LPS
SNOWBALL_023365_s_st	CYP3A29;023365_s_st	Sus scrofa breed Bama miniature cytochrome P450 CYP3A mRNA, complete cds	CYP3A29	8.71501	2.08626	9.07668	2.053	5.83746	0.561971	8.01597	1.26476	6.18987	1.03129	8.52635	1.83825	0.4428	-1.28491	AM * 0h down vs AM * 7h LPS	3.46695e-06	-4.52685	BMDM * 0h down vs BMDM * 7h LPS	7.29889e-07	-5.05069	MDM * 0h down vs MDM * 7h LPS
SNOWBALL_012159_st	TRIM21;012159_st	tripartite motif containing 21	TRIM21	8.63785	0.46779	9.08206	0.463121	7.61964	0.429948	9.7965	0.384212	7.84948	0.369703	9.46846	0.462903	0.000837243	-1.36057	AM * 0h down vs AM * 7h LPS	2.06114e-36	-4.52168	BMDM * 0h down vs BMDM * 7h LPS	1.45722e-25	-3.07158	MDM * 0h down vs MDM * 7h LPS
SNOWBALL_010410_s_st	LOC100515390;010410_s_st	Tryptophanyl-tRNA synthase Fragment [Source:UniProtKB/TrEMBL;Acc:Q95295]	LOC100515390	10.5878	0.303114	10.7893	0.457541	10.3203	0.251204	12.4915	0.218273	10.4767	0.257855	12.0978	0.293391	0.0306533	-1.1499	AM * 0h down vs AM * 7h LPS	0	-4.5041	BMDM * 0h down vs BMDM * 7h LPS	1.95066e-38	-3.07622	MDM * 0h down vs MDM * 7h LPS
SNOWBALL_014140_st	RNF213;014140_st	ring finger protein 213	RNF213	8.91068	0.289406	9.50024	0.632858	8.8135	0.42145	10.9828	0.185241	8.94394	0.489828	10.8474	0.241773	4.5258e-06	-1.50479	AM * 0h down vs AM * 7h LPS	1.94029e-38	-4.49803	BMDM * 0h down vs BMDM * 7h LPS	3.23302e-33	-3.74099	MDM * 0h down vs MDM * 7h LPS
SNOWBALL_032102_st	LOC100156262;032102_st	Ssc_hash_S18357250 908048 MARC 4PIG Sus scrofa cDNA 3prime, mRNA sequence /clone_end=3prime /gb=CK452419 /gi=40799633 /ug=Ssc.36694 /len=839	LOC100156262	5.84969	0.475286	6.12299	0.439646	5.29091	0.194537	7.4568	0.469731	5.36566	0.226006	6.78565	0.518437	0.0267147	-1.20857	AM * 0h down vs AM * 7h LPS	7.97191e-39	-4.48745	BMDM * 0h down vs BMDM * 7h LPS	2.04795e-23	-2.67584	MDM * 0h down vs MDM * 7h LPS
SNOWBALL_010089_st	PIM1;010089_st	pim-1 oncogene	PIM1	10.0862	0.440338	10.3173	0.427538	7.96112	0.450186	10.1186	0.471665	8.03943	0.599997	9.27758	0.672483	0.143785	-1.17375	AM * 0h down vs AM * 7h LPS	7.65093e-29	-4.46149	BMDM * 0h down vs BMDM * 7h LPS	1.41025e-13	-2.35896	MDM * 0h down vs MDM * 7h LPS
SNOWBALL_028062_st	VCPIP1;028062_st	valosin containing protein (p97)/p47 complex interacting protein 1	VCPIP1	8.74592	0.198896	8.61864	0.44666	8.61915	0.332124	10.7722	0.348926	8.54078	0.33374	10.0704	0.689225	0.320791	1.09223	AM * 0h up vs AM * 7h LPS	1.11278e-36	-4.44778	BMDM * 0h down vs BMDM * 7h LPS	2.65255e-24	-2.88711	MDM * 0h down vs MDM * 7h LPS
SNOWBALL_001670_s_st	CXorf21;001670_s_st	chromosome X open reading frame 21	CXorf21	7.28419	0.375998	7.24776	0.634359	7.46058	0.472912	9.61304	0.457427	7.37807	0.514836	8.84159	0.727093	0.825291	1.02557	AM * 0h up vs AM * 7h LPS	3.89988e-27	-4.44587	BMDM * 0h down vs BMDM * 7h LPS	3.7123e-16	-2.7578	MDM * 0h down vs MDM * 7h LPS
SNOWBALL_027413_st	SOCS3;027413_st	suppressor of cytokine signaling 3	SOCS3	9.22485	0.496074	10.0824	0.476229	6.9463	0.217165	9.09488	0.36743	6.94638	0.352438	9.02014	0.55022	4.36162e-10	-1.81191	AM * 0h down vs AM * 7h LPS	9.88367e-37	-4.43392	BMDM * 0h down vs BMDM * 7h LPS	2.45926e-35	-4.20983	MDM * 0h down vs MDM * 7h LPS
SNOWBALL_023319_st	PTGER4;023319_st	prostaglandin E receptor 4 (subtype EP4)	PTGER4	8.79403	0.640152	8.54011	0.477904	5.94013	0.305459	8.08778	0.509111	6.26169	0.431464	7.4663	0.514009	0.0851021	1.19245	AM * 0h up vs AM * 7h LPS	2.93618e-31	-4.43104	BMDM * 0h down vs BMDM * 7h LPS	1.81305e-14	-2.30475	MDM * 0h down vs MDM * 7h LPS
SNOWBALL_015746_st	ITPR1;015746_st	inositol 1,4,5-trisphosphate receptor, type 1	ITPR1	5.86407	0.485461	5.54884	0.393899	5.91543	0.26565	8.06036	0.643652	6.02538	0.395348	7.53888	0.719723	0.0413292	1.24421	AM * 0h up vs AM * 7h LPS	1.37088e-29	-4.4227	BMDM * 0h down vs BMDM * 7h LPS	8.67321e-19	-2.85502	MDM * 0h down vs MDM * 7h LPS
SNOWBALL_023540_s_st	LOC100156991;023540_s_st	PREDICTED: Sus scrofa similar to interleukin 13 receptor alpha chain 2 (LOC100156991), mRNA	LOC100156991	3.81609	0.232672	4.02517	0.418192	3.89172	0.272197	6.03415	0.703258	3.83568	0.360788	5.22515	0.597413	0.1374	-1.15596	AM * 0h down vs AM * 7h LPS	7.06384e-33	-4.41506	BMDM * 0h down vs BMDM * 7h LPS	6.77038e-19	-2.61982	MDM * 0h down vs MDM * 7h LPS
SNOWBALL_016769_s_st	OAS2;016769_s_st	2'-5'-oligoadenylate synthetase 2, 69/71kDa	OAS2	9.39345	0.57081	10.1546	0.997299	10.186	0.701689	12.3055	0.190438	10.4839	0.744028	12.1924	0.237916	0.000133107	-1.69487	AM * 0h down vs AM * 7h LPS	1.40045e-21	-4.34538	BMDM * 0h down vs BMDM * 7h LPS	5.10522e-16	-3.26829	MDM * 0h down vs MDM * 7h LPS
SNOWBALL_010968_st	TNFAIP2;010968_st	tumor necrosis factor, alpha-induced protein 2	TNFAIP2	9.62986	0.176308	9.83029	0.359759	8.24946	0.40121	10.3661	0.368798	8.288	0.509331	10.2362	0.490569	0.102227	-1.14904	AM * 0h down vs AM * 7h LPS	6.3376e-38	-4.33677	BMDM * 0h down vs BMDM * 7h LPS	1.33448e-34	-3.85883	MDM * 0h down vs MDM * 7h LPS
SNOWBALL_021618_s_st	IFIT5;021618_s_st	interferon-induced protein with tetratricopeptide repeats 5	IFIT5	5.02238	0.260725	5.09057	0.539174	4.94708	0.425483	7.05971	0.355907	5.10144	0.419431	6.41573	0.486621	0.597255	-1.0484	AM * 0h down vs AM * 7h LPS	1.36712e-35	-4.32479	BMDM * 0h down vs BMDM * 7h LPS	1.25424e-19	-2.48681	MDM * 0h down vs MDM * 7h LPS
SNOWBALL_035453_st	TNFAIP3;035453_st	tumor necrosis factor, alpha-induced protein 3	TNFAIP3	10.3197	0.56078	10.6027	0.18649	8.01439	0.356111	10.126	0.224047	8.21756	0.445933	10.1983	0.21731	0.00918261	-1.21676	AM * 0h down vs AM * 7h LPS	2.29813e-43	-4.32187	BMDM * 0h down vs BMDM * 7h LPS	1.31726e-40	-3.94682	MDM * 0h down vs MDM * 7h LPS
SNOWBALL_001191_st	MIC-1;001191_st	OTTSUSG00000001313 pseudogene similar to Homo sapiens MHC class I polypeptide-related sequence B	MIC-1	7.72308	0.437666	8.19574	0.796223	7.54659	0.63019	9.65617	0.618177	7.45957	0.610815	8.99063	0.639083	0.0146131	-1.38766	AM * 0h down vs AM * 7h LPS	8.31739e-22	-4.31567	BMDM * 0h down vs BMDM * 7h LPS	6.38632e-14	-2.88998	MDM * 0h down vs MDM * 7h LPS
SNOWBALL_016381_s_st	KIAA1712;016381_s_st	KIAA1712 [Source:HGNC Symbol;Acc:29356]	KIAA1712	5.9687	0.385327	6.18149	0.3669	5.97562	0.234242	8.08516	0.436429	5.76464	0.345951	7.45233	0.518003	0.0727566	-1.15893	AM * 0h down vs AM * 7h LPS	3.08457e-39	-4.31554	BMDM * 0h down vs BMDM * 7h LPS	1.85226e-30	-3.22142	MDM * 0h down vs MDM * 7h LPS
SNOWBALL_012630_st	BTG2;012630_st	BTG family, member 2	BTG2	8.90751	0.751431	9.70451	0.63822	8.28819	0.344498	10.3908	0.315573	8.60501	0.262595	9.92319	0.384488	1.43941e-07	-1.73748	AM * 0h down vs AM * 7h LPS	3.22931e-31	-4.29483	BMDM * 0h down vs BMDM * 7h LPS	6.06953e-17	-2.49351	MDM * 0h down vs MDM * 7h LPS
SNOWBALL_032557_st	NRP2;032557_st	neuropilin 2	NRP2	7.40037	0.496442	7.87686	0.474882	7.26052	0.337334	9.35493	0.417729	7.43635	0.407178	8.92153	0.581865	0.00075027	-1.39136	AM * 0h down vs AM * 7h LPS	1.67556e-32	-4.2705	BMDM * 0h down vs BMDM * 7h LPS	4.56205e-21	-2.79954	MDM * 0h down vs MDM * 7h LPS
SNOWBALL_007223_st	CASC1;007223_st	cancer susceptibility candidate 1	CASC1	5.52882	0.513212	5.79514	0.754334	7.35467	0.473854	9.44311	0.46089	7.16982	0.605311	8.48591	0.588967	0.127048	-1.20273	AM * 0h down vs AM * 7h LPS	1.91809e-24	-4.25289	BMDM * 0h down vs BMDM * 7h LPS	7.49535e-13	-2.48991	MDM * 0h down vs MDM * 7h LPS
SNOWBALL_032112_st	032112_st	Ssc_hash_S26715575 AJ951659 KN404_1 Sus scrofa cDNA clone C0007742e20 5prime, mRNA sequence /clone=C0007742e20 /clone_end=5prime /gb=AJ951659 /gi=74368475 /ug=Ssc.36757 /len=848		6.96683	0.829404	6.79487	0.661043	5.14647	0.407263	7.23282	0.600881	5.04771	0.53694	6.5258	0.893642	0.397207	1.12659	AM * 0h up vs AM * 7h LPS	7.3818e-20	-4.24673	BMDM * 0h down vs BMDM * 7h LPS	3.84024e-12	-2.7858	MDM * 0h down vs MDM * 7h LPS
SNOWBALL_006509_st	SYT6;006509_st	synaptotagmin VI	SYT6	6.85745	0.729059	7.5916	0.535319	6.49879	0.791394	8.58458	0.799925	6.51405	0.584439	7.8985	0.825105	0.000962513	-1.66341	AM * 0h down vs AM * 7h LPS	5.57975e-18	-4.24508	BMDM * 0h down vs BMDM * 7h LPS	6.57861e-10	-2.61072	MDM * 0h down vs MDM * 7h LPS
SNOWBALL_038622_st	038622_st			6.13025	0.437811	5.87395	0.461406	4.76787	0.256177	6.85	0.55128	4.79492	0.353752	5.88036	0.564675	0.060636	1.19441	AM * 0h up vs AM * 7h LPS	5.07093e-33	-4.23431	BMDM * 0h down vs BMDM * 7h LPS	6.41203e-14	-2.12202	MDM * 0h down vs MDM * 7h LPS
SNOWBALL_016940_st	SLC25A28;016940_st	solute carrier family 25, member 28	SLC25A28	9.47054	0.31902	9.81027	0.353854	8.55154	0.349612	10.6324	0.233175	8.56058	0.37645	10.3298	0.319274	0.000833168	-1.26552	AM * 0h down vs AM * 7h LPS	0	-4.2306	BMDM * 0h down vs BMDM * 7h LPS	5.57628e-39	-3.40872	MDM * 0h down vs MDM * 7h LPS
SNOWBALL_015911_st	MORC3;015911_st	MORC family CW-type zinc finger 3	MORC3	10.0212	0.250648	9.81799	0.311744	8.3758	0.297274	10.4505	0.288521	8.43104	0.375629	10.1171	0.502543	0.0564019	1.15127	AM * 0h up vs AM * 7h LPS	3.39114e-43	-4.21261	BMDM * 0h down vs BMDM * 7h LPS	1.54268e-34	-3.21777	MDM * 0h down vs MDM * 7h LPS
SNOWBALL_005214_st	AHSA2;005214_st	AHA1, activator of heat shock 90kDa protein ATPase homolog 2 (yeast)	AHSA2	10.1775	0.423958	10.0864	0.427797	7.08067	0.325726	9.15518	0.466685	7.02542	0.314473	8.65693	0.379919	0.442212	1.06519	AM * 0h up vs AM * 7h LPS	2.44229e-38	-4.21201	BMDM * 0h down vs BMDM * 7h LPS	4.55403e-29	-3.09837	MDM * 0h down vs MDM * 7h LPS
SNOWBALL_034602_st	SEMA4A;034602_st	sema domain, immunoglobulin domain (Ig), transmembrane domain (TM) and short cytoplasmic domain, (semaphorin) 4A	SEMA4A	5.60426	0.708709	5.16899	0.662684	7.18368	0.492453	9.25519	0.305815	7.37079	0.553037	8.84235	0.401874	0.00791204	1.35216	AM * 0h up vs AM * 7h LPS	1.60939e-26	-4.20325	BMDM * 0h down vs BMDM * 7h LPS	9.34518e-17	-2.77322	MDM * 0h down vs MDM * 7h LPS
SNOWBALL_021488_s_st	LOC100336259;021488_s_st	Sus scrofa mRNA, clone:THY010102D06, expressed in thymus	LOC100336259	7.70732	0.31257	8.10802	0.527638	7.1333	0.460351	9.19951	0.4348	7.069	0.469803	8.94741	0.558406	0.0054354	-1.32014	AM * 0h down vs AM * 7h LPS	5.2321e-31	-4.18784	BMDM * 0h down vs BMDM * 7h LPS	1.24029e-27	-3.67669	MDM * 0h down vs MDM * 7h LPS
SNOWBALL_007393_st	LOC100517091;007393_st	guanine nucleotide exchange factor GEFT-like	LOC100517091	5.48482	0.238218	5.48829	0.274338	5.06501	0.279858	7.12092	0.768611	5.21184	0.341992	6.3785	0.595408	0.980184	-1.0024	AM * 0h down vs AM * 7h LPS	1.67708e-31	-4.15806	BMDM * 0h down vs BMDM * 7h LPS	7.46571e-15	-2.24491	MDM * 0h down vs MDM * 7h LPS
SNOWBALL_011369_st	ARAP2;011369_st	ArfGAP with RhoGAP domain, ankyrin repeat and PH domain 2	ARAP2	8.06129	0.414025	8.30428	0.550917	5.46558	0.47115	7.5208	0.412243	6.15595	0.539434	7.3772	0.360835	0.0850816	-1.18344	AM * 0h down vs AM * 7h LPS	2.90765e-31	-4.15607	BMDM * 0h down vs BMDM * 7h LPS	1.00135e-15	-2.3315	MDM * 0h down vs MDM * 7h LPS
SNOWBALL_010971_st	GPR132;010971_st	G protein-coupled receptor 132	GPR132	8.23322	0.480689	8.91723	0.780631	6.58623	0.241003	8.63932	0.340237	6.78886	0.259875	8.74081	0.451926	2.30334e-06	-1.6066	AM * 0h down vs AM * 7h LPS	1.21141e-31	-4.14996	BMDM * 0h down vs BMDM * 7h LPS	8.15282e-30	-3.86898	MDM * 0h down vs MDM * 7h LPS
SNOWBALL_003405_st	LOC100517874;003405_st	microsomal prostaglandin E synthase-1 [Source:RefSeq peptide;Acc:NP_001033720]	LOC100517874	7.17326	0.655265	7.76044	0.537374	6.41	0.222636	8.46253	0.630867	6.65647	0.45184	9.01028	0.668932	0.000502583	-1.5023	AM * 0h down vs AM * 7h LPS	1.45618e-25	-4.14833	BMDM * 0h down vs BMDM * 7h LPS	2.45356e-30	-5.11171	MDM * 0h down vs MDM * 7h LPS
SNOWBALL_026781_st	CCR5;026781_st	chemokine (C-C motif) receptor 5	CCR5	8.36642	0.764834	8.39013	0.776179	9.16494	0.441522	11.2171	0.326622	9.18255	0.534709	10.7568	0.546308	0.892849	-1.01657	AM * 0h down vs AM * 7h LPS	1.72594e-23	-4.1473	BMDM * 0h down vs BMDM * 7h LPS	2.38875e-16	-2.97789	MDM * 0h down vs MDM * 7h LPS
SNOWBALL_031764_st	MXD1;031764_st	MAX dimerization protein 1	MXD1	7.67501	0.252599	7.00423	0.43436	6.31566	0.345315	8.36625	0.454934	6.28248	0.297607	7.68882	0.672224	1.05064e-06	1.59193	AM * 0h up vs AM * 7h LPS	1.05618e-33	-4.14275	BMDM * 0h down vs BMDM * 7h LPS	5.27661e-21	-2.65064	MDM * 0h down vs MDM * 7h LPS
SNOWBALL_016912_s_st	LOC785540;016912_s_st	cytochrome P450, family 2, subfamily C, polypeptide 19-like	LOC785540	6.64335	0.700556	6.92981	0.851034	7.76145	0.569809	9.8117	0.319942	7.81647	0.488252	9.44981	0.624431	0.123511	-1.21964	AM * 0h down vs AM * 7h LPS	6.07799e-22	-4.14179	BMDM * 0h down vs BMDM * 7h LPS	4.93949e-16	-3.10229	MDM * 0h down vs MDM * 7h LPS
SNOWBALL_022866_st	LOC100155767;022866_st	Sus scrofa CASP10 mRNA for caspase 10, complete cds	LOC100155767	8.4803	0.381626	9.06581	0.337049	8.16192	0.282539	10.2103	0.324662	8.00929	0.26435	9.50314	0.514598	3.05181e-07	-1.50058	AM * 0h down vs AM * 7h LPS	2.06229e-41	-4.13655	BMDM * 0h down vs BMDM * 7h LPS	5.95787e-29	-2.8164	MDM * 0h down vs MDM * 7h LPS
SNOWBALL_041288_st	041288_st			4.15147	0.281001	4.08539	0.215365	4.42855	0.318179	6.47534	0.647176	4.33276	0.222476	5.39781	0.897541	0.66408	1.04687	AM * 0h up vs AM * 7h LPS	3.31238e-28	-4.13186	BMDM * 0h down vs BMDM * 7h LPS	1.91246e-11	-2.09224	MDM * 0h down vs MDM * 7h LPS
SNOWBALL_041160_st	PTPN13;041160_st	protein tyrosine phosphatase, non-receptor type 13 (APO-1/CD95 (Fas)-associated phosphatase)	PTPN13	3.82785	0.250863	3.84253	0.275946	3.97919	0.363058	6.02107	0.705325	3.94643	0.278297	5.24819	0.812204	0.923204	-1.01023	AM * 0h down vs AM * 7h LPS	4.44252e-28	-4.11782	BMDM * 0h down vs BMDM * 7h LPS	2.5302e-15	-2.4653	MDM * 0h down vs MDM * 7h LPS
SNOWBALL_021262_s_st	IL2RA;021262_s_st	interleukin 2 receptor, alpha	IL2RA	5.10592	0.390007	5.28909	0.492379	4.78888	0.293051	6.8229	0.416302	4.81264	0.340379	6.6961	0.536241	0.149868	-1.13538	AM * 0h down vs AM * 7h LPS	8.68661e-35	-4.09543	BMDM * 0h down vs BMDM * 7h LPS	7.50463e-32	-3.6896	MDM * 0h down vs MDM * 7h LPS
SNOWBALL_005622_st	ENPP2;005622_st	ectonucleotide pyrophosphatase/phosphodiesterase 2	ENPP2	5.32077	0.834249	5.48143	0.911566	5.07556	0.247368	7.10773	0.832432	5.25012	0.331587	6.78611	0.963624	0.471466	-1.11779	AM * 0h down vs AM * 7h LPS	8.74179e-17	-4.09021	BMDM * 0h down vs BMDM * 7h LPS	3.5265e-11	-2.89988	MDM * 0h down vs MDM * 7h LPS
SNOWBALL_014516_s_st	NOS2;014516_s_st	nitric oxide synthase 2, inducible	NOS2	5.31831	0.179675	5.2197	0.224272	5.74689	0.435603	7.77861	0.653319	5.90775	0.496922	7.5363	0.793661	0.528766	1.07074	AM * 0h up vs AM * 7h LPS	5.46608e-27	-4.08893	BMDM * 0h down vs BMDM * 7h LPS	3.27103e-20	-3.09202	MDM * 0h down vs MDM * 7h LPS
SNOWBALL_028377_st	028377_st	Ssc_hash_S40522989 rsug01_k18.y1 sug Sus scrofa cDNA 5prime, mRNA sequence /clone_end=5prime /gb=EW617595 /gi=183086820 /ug=Ssc.9919 /len=678		5.74821	0.364099	5.93349	0.52709	5.34041	0.406721	7.37015	0.58658	5.28599	0.448273	7.10557	0.54495	0.209488	-1.13704	AM * 0h down vs AM * 7h LPS	4.55168e-29	-4.08329	BMDM * 0h down vs BMDM * 7h LPS	2.24744e-25	-3.52978	MDM * 0h down vs MDM * 7h LPS
SNOWBALL_005894_st	IFI16;005894_st	interferon, gamma-inducible protein 16	IFI16	5.90029	0.953848	6.06041	1.18743	8.51783	0.455773	10.5452	0.366359	8.56563	0.413255	9.90481	0.634381	0.465306	-1.11738	AM * 0h down vs AM * 7h LPS	3.85697e-17	-4.07649	BMDM * 0h down vs BMDM * 7h LPS	2.37427e-09	-2.53007	MDM * 0h down vs MDM * 7h LPS
SNOWBALL_042226_st	SCPEP1;042226_st	serine carboxypeptidase 1	SCPEP1	9.16618	0.241308	9.5701	0.540424	8.54554	0.35289	10.5705	0.271344	8.87427	0.379583	10.2741	0.340929	0.000398279	-1.3231	AM * 0h down vs AM * 7h LPS	6.7233e-40	-4.06975	BMDM * 0h down vs BMDM * 7h LPS	6.50174e-26	-2.63865	MDM * 0h down vs MDM * 7h LPS
SNOWBALL_002574_st	LYSMD2;002574_st	LysM, putative peptidoglycan-binding, domain containing 2	LYSMD2	5.22375	0.209485	5.25255	0.301414	4.80387	0.2363	6.82574	0.531107	4.81155	0.202625	6.21305	0.469748	0.785715	-1.02016	AM * 0h down vs AM * 7h LPS	5.23245e-42	-4.0611	BMDM * 0h down vs BMDM * 7h LPS	1.18006e-27	-2.64176	MDM * 0h down vs MDM * 7h LPS
SNOWBALL_009058_st	PPAP2B;009058_st	phosphatidic acid phosphatase type 2B	PPAP2B	8.31445	0.950591	6.79233	0.800574	8.6631	0.438904	10.6839	0.367631	8.80306	0.785043	9.93991	0.809181	9.64527e-11	2.87213	AM * 0h up vs AM * 7h LPS	2.70349e-17	-4.05806	BMDM * 0h down vs BMDM * 7h LPS	1.96447e-07	-2.19899	MDM * 0h down vs MDM * 7h LPS
SNOWBALL_021623_st	TNFSF15;021623_st	tumor necrosis factor (ligand) superfamily, member 15	TNFSF15	6.58593	0.639531	7.21291	0.507349	9.30262	0.502873	11.3232	0.269911	8.74481	1.05469	10.9903	0.523336	0.00127744	-1.54433	AM * 0h down vs AM * 7h LPS	1.18959e-20	-4.05748	BMDM * 0h down vs BMDM * 7h LPS	8.48114e-24	-4.74193	MDM * 0h down vs MDM * 7h LPS
SNOWBALL_001190_st	MIC-2;001190_st	OTTSUSG00000001312 similar to Homo sapiens MHC class I polypeptide-related sequence B	MIC-2	7.91949	0.441552	8.48099	0.697864	7.74324	0.635283	9.76215	0.552819	7.67526	0.575271	9.12549	0.627225	0.00222442	-1.4758	AM * 0h down vs AM * 7h LPS	2.92792e-22	-4.05276	BMDM * 0h down vs BMDM * 7h LPS	5.02786e-14	-2.73252	MDM * 0h down vs MDM * 7h LPS
SNOWBALL_033917_st	TAP2;033917_st	transporter 2, ATP-binding cassette, sub-family B (MDR/TAP)	TAP2	6.81389	0.408195	6.939	0.55752	5.67406	0.420275	7.69223	0.408545	5.82086	0.562391	7.45298	0.539797	0.398225	-1.0906	AM * 0h down vs AM * 7h LPS	1.06819e-28	-4.0507	BMDM * 0h down vs BMDM * 7h LPS	7.21343e-22	-3.09969	MDM * 0h down vs MDM * 7h LPS
SNOWBALL_020924_st	ITPR1;020924_st	inositol 1,4,5-trisphosphate receptor, type 1	ITPR1	5.97602	0.429831	5.76874	0.329478	6.52764	0.331829	8.54505	0.750349	6.43851	0.417596	7.84754	0.760284	0.201861	1.15451	AM * 0h up vs AM * 7h LPS	1.31737e-25	-4.04856	BMDM * 0h down vs BMDM * 7h LPS	1.00245e-15	-2.6556	MDM * 0h down vs MDM * 7h LPS
SNOWBALL_010546_st	LOC100515390;010546_st	Tryptophanyl-tRNA synthase Fragment [Source:UniProtKB/TrEMBL;Acc:Q95295]	LOC100515390	10.4669	0.251448	10.6963	0.41441	10.1832	0.253177	12.1946	0.152508	10.324	0.21717	11.8925	0.252191	0.00532432	-1.1723	AM * 0h down vs AM * 7h LPS	0	-4.03187	BMDM * 0h down vs BMDM * 7h LPS	1.28779e-42	-2.96595	MDM * 0h down vs MDM * 7h LPS
SNOWBALL_041142_st	041142_st			7.54182	0.596908	7.49727	0.490397	5.52594	0.475707	7.53641	0.424206	5.69729	0.481544	6.99734	0.605028	0.774952	1.03136	AM * 0h up vs AM * 7h LPS	8.89668e-27	-4.02916	BMDM * 0h down vs BMDM * 7h LPS	8.32446e-15	-2.46236	MDM * 0h down vs MDM * 7h LPS
SNOWBALL_032131_st	LOC451209;032131_st	Ssc_hash_S26714284 AJ950368 KN404_1 Sus scrofa cDNA clone C0007743p12 5prime, mRNA sequence /clone=C0007743p12 /clone_end=5prime /gb=AJ950368 /gi=74367184 /ug=Ssc.36897 /len=868	LOC451209	4.40877	0.389457	4.48967	0.460306	3.70199	0.258812	5.7119	0.688967	3.82634	0.438436	5.12686	0.56436	0.58126	-1.05768	AM * 0h down vs AM * 7h LPS	7.22333e-29	-4.02758	BMDM * 0h down vs BMDM * 7h LPS	3.64847e-16	-2.46318	MDM * 0h down vs MDM * 7h LPS
SNOWBALL_023678_st	LOC100516304;023678_st	PREDICTED: Sus scrofa similar to tissue transglutaminase homologue; TGH2 (LOC100154530), mRNA	LOC100516304	6.94546	0.602788	7.54888	0.675708	6.42801	0.560423	8.43735	0.483014	6.67493	0.72046	8.73434	0.714786	0.00195705	-1.51931	AM * 0h down vs AM * 7h LPS	2.00668e-20	-4.02597	BMDM * 0h down vs BMDM * 7h LPS	3.84138e-21	-4.16817	MDM * 0h down vs MDM * 7h LPS
SNOWBALL_023119_st	NOS2;023119_st	nitric oxide synthase 2, inducible	NOS2	5.10282	0.347189	5.29118	0.307426	5.83169	0.417745	7.84012	0.69973	5.95438	0.533671	7.60593	0.846935	0.269766	-1.13947	AM * 0h down vs AM * 7h LPS	7.49309e-24	-4.02344	BMDM * 0h down vs BMDM * 7h LPS	2.49499e-18	-3.14171	MDM * 0h down vs MDM * 7h LPS
SNOWBALL_025784_s_st	SERPINE1;025784_s_st	serpin peptidase inhibitor, clade E (nexin, plasminogen activator inhibitor type 1), member 1	SERPINE1	6.05789	0.541911	6.1482	0.549037	6.64701	1.05381	8.653	0.65831	5.97579	0.449557	7.98066	0.881226	0.682083	-1.0646	AM * 0h down vs AM * 7h LPS	9.68325e-17	-4.01663	BMDM * 0h down vs BMDM * 7h LPS	9.52105e-17	-4.01351	MDM * 0h down vs MDM * 7h LPS
SNOWBALL_007211_st	CLEC2D;007211_st	C-type lectin domain family 2, member D	CLEC2D	10.2441	0.338912	10.1204	0.521558	7.64718	0.538432	9.65298	0.320193	7.64232	0.836615	9.64322	0.524369	0.454029	1.08952	AM * 0h up vs AM * 7h LPS	8.44105e-25	-4.01612	BMDM * 0h down vs BMDM * 7h LPS	9.48108e-25	-4.0025	MDM * 0h down vs MDM * 7h LPS
SNOWBALL_033711_st	NINJ1;033711_st	ninjurin 1	NINJ1	10.392	0.533907	10.7099	0.355242	9.11736	0.345305	11.1227	0.236538	8.98423	0.444748	10.9543	0.342102	0.00700649	-1.24646	AM * 0h down vs AM * 7h LPS	1.07887e-37	-4.01481	BMDM * 0h down vs BMDM * 7h LPS	5.32711e-37	-3.91799	MDM * 0h down vs MDM * 7h LPS
SNOWBALL_041618_st	041618_st			8.22989	0.583259	8.72609	0.309153	5.85996	0.363094	7.85843	0.345053	6.10366	0.529173	7.73736	0.488734	0.00032714	-1.4105	AM * 0h down vs AM * 7h LPS	1.00843e-31	-3.99577	BMDM * 0h down vs BMDM * 7h LPS	9.66018e-25	-3.10308	MDM * 0h down vs MDM * 7h LPS
SNOWBALL_021767_st	TMEM150C;021767_st	transmembrane protein 150C	TMEM150C	4.62966	0.385515	4.66579	0.321467	4.2914	0.31055	6.28846	0.455012	4.26686	0.246026	5.7089	0.64082	0.772863	-1.02536	AM * 0h down vs AM * 7h LPS	1.49271e-34	-3.99186	BMDM * 0h down vs BMDM * 7h LPS	3.67706e-23	-2.71706	MDM * 0h down vs MDM * 7h LPS
SNOWBALL_016937_st	OBFC1;016937_st	oligonucleotide/oligosaccharide-binding fold containing 1	OBFC1	4.72434	0.279618	4.92724	0.332278	5.00503	0.354054	7.00007	0.589492	5.1918	0.402682	6.60173	0.590404	0.132196	-1.15101	AM * 0h down vs AM * 7h LPS	8.02119e-32	-3.98628	BMDM * 0h down vs BMDM * 7h LPS	1.82351e-20	-2.65723	MDM * 0h down vs MDM * 7h LPS
SNOWBALL_003372_st	STXBP1;003372_st	syntaxin binding protein 1	STXBP1	8.38706	0.417458	8.29352	0.567388	6.96362	0.355542	8.95771	0.559352	7.73601	0.468339	9.26099	0.60922	0.539836	1.06698	AM * 0h up vs AM * 7h LPS	3.1566e-27	-3.98366	BMDM * 0h down vs BMDM * 7h LPS	3.93804e-19	-2.87781	MDM * 0h down vs MDM * 7h LPS
SNOWBALL_026584_st	LOC100156873;026584_st	Sus scrofa mRNA, clone:AMP010034C08, expressed in alveolar macrophage	LOC100156873	7.91195	0.386671	7.57726	0.575552	7.90475	0.323638	9.89575	0.438871	7.89212	0.355651	9.3326	0.599429	0.0169922	1.2611	AM * 0h up vs AM * 7h LPS	1.62575e-30	-3.97514	BMDM * 0h down vs BMDM * 7h LPS	3.847e-20	-2.71412	MDM * 0h down vs MDM * 7h LPS
SNOWBALL_002179_st	TNFAIP3;002179_st	tumor necrosis factor, alpha-induced protein 3	TNFAIP3	9.9076	0.429559	10.1111	0.148815	7.90792	0.378789	9.89797	0.146662	8.0485	0.366613	9.76816	0.248408	0.0296599	-1.15147	AM * 0h down vs AM * 7h LPS	0	-3.97252	BMDM * 0h down vs BMDM * 7h LPS	8.70809e-41	-3.29359	MDM * 0h down vs MDM * 7h LPS
SNOWBALL_033997_st	LOC100523467;033997_st	Ssc_hash_S14887852 sn02_G02.f sn Sus scrofa cDNA 5prime, mRNA sequence /clone_end=5prime /gb=CB469067 /gi=29275452 /ug=Ssc.49124 /len=644	LOC100523467	6.15671	0.460495	6.59502	0.366071	5.0146	0.267998	7.00267	0.299113	5.11829	0.248052	6.71859	0.495733	0.000117567	-1.35502	AM * 0h down vs AM * 7h LPS	2.13523e-39	-3.96705	BMDM * 0h down vs BMDM * 7h LPS	8.0058e-31	-3.03206	MDM * 0h down vs MDM * 7h LPS
SNOWBALL_026841_st	SLC11A2;026841_st	solute carrier family 11 (proton-coupled divalent metal ion transporters), member 2	SLC11A2	10.4806	0.419689	11.0283	0.184658	8.41862	0.236646	10.4041	0.198621	8.17455	0.416305	9.98459	0.38453	9.72004e-08	-1.46167	AM * 0h down vs AM * 7h LPS	5.60519e-45	-3.96003	BMDM * 0h down vs BMDM * 7h LPS	6.2554e-41	-3.50652	MDM * 0h down vs MDM * 7h LPS
SNOWBALL_042816_st	042816_st			7.09817	0.428714	7.22734	0.455273	5.63694	0.263895	7.62185	0.509223	5.65787	0.28118	7.00293	0.620959	0.335765	-1.09367	AM * 0h down vs AM * 7h LPS	1.06766e-31	-3.9584	BMDM * 0h down vs BMDM * 7h LPS	3.11371e-19	-2.54041	MDM * 0h down vs MDM * 7h LPS
SNOWBALL_019932_st	U6;019932_st	U6 spliceosomal RNA [Source: RFAM;Acc:RF00026]	U6	7.5377	1.06534	7.06379	0.897618	4.83813	0.541521	6.82187	0.795687	4.84992	0.736865	6.28355	0.874884	0.0595412	1.38887	AM * 0h up vs AM * 7h LPS	9.38821e-14	-3.95518	BMDM * 0h down vs BMDM * 7h LPS	1.64955e-08	-2.70126	MDM * 0h down vs MDM * 7h LPS
SNOWBALL_037060_st	SLC6A9;037060_st	solute carrier family 6 (neurotransmitter transporter, glycine), member 9	SLC6A9	9.78232	0.429482	8.94549	0.360757	7.70344	0.297543	9.68455	0.295004	8.22622	0.415398	9.81195	0.512159	7.62619e-11	1.78612	AM * 0h up vs AM * 7h LPS	2.11166e-36	-3.94796	BMDM * 0h down vs BMDM * 7h LPS	4.9421e-28	-3.00159	MDM * 0h down vs MDM * 7h LPS
SNOWBALL_007929_st	TERF2IP;007929_st	telomeric repeat binding factor 2, interacting protein	TERF2IP	7.85389	0.25434	7.9652	0.428783	7.28146	0.301551	9.25785	0.287435	7.33985	0.20688	8.65353	0.434864	0.267052	-1.08021	AM * 0h down vs AM * 7h LPS	1.63952e-43	-3.93507	BMDM * 0h down vs BMDM * 7h LPS	2.18466e-27	-2.48574	MDM * 0h down vs MDM * 7h LPS
mmu-mir-210_st	Mir210;mmu-mir-210_st	MI0000695	Mir210	7.13612	0.367654	7.16588	0.324644	6.80093	0.50942	8.77318	0.434731	7.10945	0.461637	8.30197	0.59066	0.830513	-1.02085	AM * 0h down vs AM * 7h LPS	4.37791e-30	-3.9238	BMDM * 0h down vs BMDM * 7h LPS	2.12466e-15	-2.28551	MDM * 0h down vs MDM * 7h LPS
SNOWBALL_000108_st	TRAF1;000108_st	TNF receptor-associated factor 1	TRAF1	7.1605	0.414019	7.49743	0.485177	6.8633	0.102407	8.83439	0.377788	6.92886	0.157129	8.43582	0.386476	0.00155504	-1.26307	AM * 0h down vs AM * 7h LPS	1.72079e-41	-3.92067	BMDM * 0h down vs BMDM * 7h LPS	1.00571e-30	-2.84209	MDM * 0h down vs MDM * 7h LPS
SNOWBALL_003966_st	SETX;003966_st	senataxin	SETX	8.8219	0.271563	9.01877	0.587506	8.58214	0.40406	10.5513	0.135712	8.57605	0.490076	10.1684	0.306896	0.102427	-1.14621	AM * 0h down vs AM * 7h LPS	1.10059e-35	-3.91552	BMDM * 0h down vs BMDM * 7h LPS	9.0512e-28	-3.01533	MDM * 0h down vs MDM * 7h LPS
SNOWBALL_023893_s_st	STAT1;023893_s_st	signal transducer and activator of transcription 1, 91kDa	STAT1	10.4709	0.318189	10.4443	0.483787	9.98914	0.488753	11.9568	0.114109	10.212	0.479597	11.7945	0.215928	0.817686	1.01863	AM * 0h up vs AM * 7h LPS	3.52081e-37	-3.91146	BMDM * 0h down vs BMDM * 7h LPS	7.22403e-29	-2.99486	MDM * 0h down vs MDM * 7h LPS
SNOWBALL_034732_st	CASC1;034732_st	cancer susceptibility candidate 1	CASC1	5.08583	0.388813	5.38487	0.581695	6.6416	0.438375	8.6084	0.432306	6.41882	0.476276	7.65059	0.564857	0.0437655	-1.23033	AM * 0h down vs AM * 7h LPS	5.75936e-28	-3.90901	BMDM * 0h down vs BMDM * 7h LPS	7.2661e-15	-2.34854	MDM * 0h down vs MDM * 7h LPS
SNOWBALL_020991_st	LOC100516498;020991_st	Sus scrofa CMP-N-acetylneuraminic acid hydroxylase mRNA, 5prime UTR, alternatively spliced	LOC100516498	5.94353	0.146824	5.97429	0.197748	6.45078	0.304993	8.41108	0.443085	6.42134	0.386582	7.50459	0.465014	0.770218	-1.02155	AM * 0h down vs AM * 7h LPS	6.48087e-41	-3.89141	BMDM * 0h down vs BMDM * 7h LPS	6.99013e-20	-2.1188	MDM * 0h down vs MDM * 7h LPS
SNOWBALL_017998_st	INPP1;017998_st	inositol polyphosphate-1-phosphatase	INPP1	5.432	0.414151	5.39389	0.433149	5.11754	0.375889	7.07641	0.410103	5.40795	0.412154	6.92078	0.477721	0.76501	1.02676	AM * 0h up vs AM * 7h LPS	4.33715e-33	-3.88757	BMDM * 0h down vs BMDM * 7h LPS	4.43723e-24	-2.85369	MDM * 0h down vs MDM * 7h LPS
SNOWBALL_001409_st	PSMB9;001409_st	OTTSUSG00000001386 proteasome (prosome, macropain) subunit, beta type, 9 (large multifunctional protease 2)	PSMB9	8.72381	0.380268	8.85377	0.461276	7.88155	0.520543	9.83763	0.259615	7.93225	0.616574	9.63633	0.24954	0.32762	-1.09426	AM * 0h down vs AM * 7h LPS	1.4816e-31	-3.88005	BMDM * 0h down vs BMDM * 7h LPS	1.10567e-26	-3.25821	MDM * 0h down vs MDM * 7h LPS
SNOWBALL_000276_s_st	CD47;000276_s_st	CD47 molecule	CD47	7.46987	0.390896	7.32419	0.490805	6.07644	0.45939	8.03216	0.541981	6.26239	0.520248	7.66924	0.528202	0.328985	1.10626	AM * 0h up vs AM * 7h LPS	2.35668e-27	-3.87908	BMDM * 0h down vs BMDM * 7h LPS	1.16865e-17	-2.65157	MDM * 0h down vs MDM * 7h LPS
SNOWBALL_027621_st	ARRDC3;027621_st	arrestin domain containing 3	ARRDC3	6.43222	0.545129	7.13467	0.565486	6.52375	0.200201	8.47603	0.335964	6.69904	0.34852	7.98295	0.568823	6.71563e-07	-1.62727	AM * 0h down vs AM * 7h LPS	7.91089e-31	-3.86987	BMDM * 0h down vs BMDM * 7h LPS	7.38729e-18	-2.43498	MDM * 0h down vs MDM * 7h LPS
SNOWBALL_021134_s_st	OPTN;021134_s_st	optineurin	OPTN	9.73855	0.194512	9.85531	0.288856	8.80662	0.295259	10.7586	0.233643	9.17298	0.331163	10.5474	0.409564	0.20322	-1.0843	AM * 0h down vs AM * 7h LPS	0	-3.86908	BMDM * 0h down vs BMDM * 7h LPS	2.98659e-32	-2.59262	MDM * 0h down vs MDM * 7h LPS
SNOWBALL_024837_st	LOC100157838;024837_st	PREDICTED: Sus scrofa similar to oligonucleotide/oligosaccharide-binding fold containing 1 (LOC100157838), mRNA	LOC100157838	4.98183	0.278044	5.15268	0.324424	5.11611	0.347043	7.06674	0.557084	5.20534	0.377996	6.54638	0.685752	0.215147	-1.12572	AM * 0h down vs AM * 7h LPS	4.15783e-30	-3.86544	BMDM * 0h down vs BMDM * 7h LPS	1.74323e-18	-2.53333	MDM * 0h down vs MDM * 7h LPS
SNOWBALL_014460_s_st	LGALS9;014460_s_st	lectin, galactoside-binding, soluble, 9	LGALS9	10.75	0.378267	10.706	0.760449	10.1609	0.661695	12.111	0.143178	10.5121	0.665626	12.1287	0.167034	0.78298	1.03096	AM * 0h up vs AM * 7h LPS	5.94833e-25	-3.86399	BMDM * 0h down vs BMDM * 7h LPS	1.88301e-19	-3.06666	MDM * 0h down vs MDM * 7h LPS
SNOWBALL_004150_s_st	PTGES;004150_s_st	prostaglandin E synthase	PTGES	7.89344	0.608737	8.46452	0.496954	7.02752	0.185073	8.97718	0.622156	7.28537	0.439569	9.50544	0.697694	0.00051139	-1.48563	AM * 0h down vs AM * 7h LPS	9.37766e-25	-3.86284	BMDM * 0h down vs BMDM * 7h LPS	3.534e-29	-4.65914	MDM * 0h down vs MDM * 7h LPS
SNOWBALL_022001_st	POU2F2;022001_st	POU class 2 homeobox 2	POU2F2	5.38248	0.343499	5.77026	0.475057	4.84069	0.343611	6.78538	0.445453	4.75559	0.318873	5.97294	0.617059	0.00388694	-1.30838	AM * 0h down vs AM * 7h LPS	2.01929e-31	-3.84955	BMDM * 0h down vs BMDM * 7h LPS	4.87057e-17	-2.3252	MDM * 0h down vs MDM * 7h LPS
SNOWBALL_012435_st	MMP3;012435_st	matrix metallopeptidase 3 (stromelysin 1, progelatinase)	MMP3	4.92148	0.314793	5.61076	1.06378	4.65986	0.234914	6.6037	0.978173	4.77819	0.495041	6.30956	1.42787	0.0097975	-1.61248	AM * 0h down vs AM * 7h LPS	2.4049e-12	-3.84731	BMDM * 0h down vs BMDM * 7h LPS	1.13706e-08	-2.89061	MDM * 0h down vs MDM * 7h LPS
SNOWBALL_021367_st	IL15RA;021367_st	interleukin 15 receptor, alpha	IL15RA	7.34951	0.338733	7.66373	0.378286	5.71371	0.379912	7.65662	0.390328	5.76837	0.368723	7.34976	0.4431	0.00779684	-1.24334	AM * 0h down vs AM * 7h LPS	2.63853e-36	-3.84479	BMDM * 0h down vs BMDM * 7h LPS	1.55676e-28	-2.99258	MDM * 0h down vs MDM * 7h LPS
SNOWBALL_026361_st	LOC100513215;026361_st	Sus scrofa mRNA, clone:SPL010090E10, expressed in spleen	LOC100513215	6.97383	0.341208	7.17996	0.323269	4.93749	0.349105	6.87915	0.557426	5.15876	0.42518	6.1953	0.734677	0.157688	-1.15359	AM * 0h down vs AM * 7h LPS	5.90943e-28	-3.84148	BMDM * 0h down vs BMDM * 7h LPS	9.24623e-12	-2.0513	MDM * 0h down vs MDM * 7h LPS
SNOWBALL_005421_s_st	NCOA1;005421_s_st	nuclear receptor coactivator 1	NCOA1	9.67036	0.233941	9.79238	0.248412	7.88037	0.211088	9.82202	0.27429	8.08734	0.277461	9.43135	0.41587	0.159118	-1.08826	AM * 0h down vs AM * 7h LPS	0	-3.84144	BMDM * 0h down vs BMDM * 7h LPS	1.2959e-33	-2.53855	MDM * 0h down vs MDM * 7h LPS
SNOWBALL_042457_st	ZC3H12C;042457_st	zinc finger CCCH-type containing 12C	ZC3H12C	8.55554	0.321062	9.00993	0.296931	6.55962	0.342274	8.49848	0.305379	6.55976	0.262561	8.07694	0.399482	8.27132e-06	-1.37021	AM * 0h down vs AM * 7h LPS	1.63952e-43	-3.83404	BMDM * 0h down vs BMDM * 7h LPS	2.43671e-33	-2.86233	MDM * 0h down vs MDM * 7h LPS
SNOWBALL_041677_st	ZNFX1;041677_st	zinc finger, NFX1-type containing 1	ZNFX1	6.36462	0.321994	6.77453	0.496924	6.21106	0.462602	8.14865	0.442849	6.23896	0.45865	7.97856	0.433389	0.00254049	-1.3286	AM * 0h down vs AM * 7h LPS	6.25805e-31	-3.83066	BMDM * 0h down vs BMDM * 7h LPS	3.9224e-27	-3.33942	MDM * 0h down vs MDM * 7h LPS
SNOWBALL_005351_st	NCOA1;005351_st	nuclear receptor coactivator 1	NCOA1	9.96759	0.221968	10.0482	0.284203	8.23255	0.18413	10.1629	0.236037	8.40535	0.245058	9.76192	0.299954	0.283521	-1.0575	AM * 0h down vs AM * 7h LPS	0	-3.81145	BMDM * 0h down vs BMDM * 7h LPS	1.05955e-39	-2.56075	MDM * 0h down vs MDM * 7h LPS
SNOWBALL_000019_st	SOD2;000019_st	superoxide dismutase 2, mitochondrial	SOD2	12.156	0.195105	12.2917	0.131332	10.3105	0.260085	12.2397	0.0925188	10.6279	0.288727	12.2553	0.139894	0.0256597	-1.09863	AM * 0h down vs AM * 7h LPS	0	-3.8084	BMDM * 0h down vs BMDM * 7h LPS	0	-3.08956	MDM * 0h down vs MDM * 7h LPS
SNOWBALL_038873_st	USP15;038873_st	ubiquitin specific peptidase 15	USP15	5.63389	0.359018	5.6635	0.503986	4.82879	0.317513	6.75597	0.50549	4.79259	0.376634	6.01839	0.522175	0.823245	-1.02073	AM * 0h down vs AM * 7h LPS	5.35559e-31	-3.80312	BMDM * 0h down vs BMDM * 7h LPS	3.77803e-17	-2.33886	MDM * 0h down vs MDM * 7h LPS
SNOWBALL_018119_st	STAT1;018119_st	signal transducer and activator of transcription 1, 91kDa	STAT1	4.79985	0.401761	4.77133	0.438632	4.52928	0.487279	6.45505	0.277045	4.6067	0.453618	6.42635	0.330698	0.8163	1.01997	AM * 0h up vs AM * 7h LPS	7.14781e-34	-3.7994	BMDM * 0h down vs BMDM * 7h LPS	9.79376e-32	-3.52995	MDM * 0h down vs MDM * 7h LPS
SNOWBALL_000093_st	CD72;000093_st	CD72 molecule	CD72	8.30087	0.672155	9.12418	0.69189	7.18316	0.385099	9.10792	0.531114	7.29273	0.51365	9.19714	0.60117	4.62643e-06	-1.76946	AM * 0h down vs AM * 7h LPS	3.92082e-22	-3.79676	BMDM * 0h down vs BMDM * 7h LPS	7.5889e-22	-3.74358	MDM * 0h down vs MDM * 7h LPS
SNOWBALL_018984_st	PDGFRL;018984_st	platelet-derived growth factor receptor-like	PDGFRL	5.09814	0.26833	5.39304	0.279158	5.29038	0.201287	7.21111	0.655464	5.34292	0.214226	6.87555	0.736858	0.0316372	-1.2268	AM * 0h down vs AM * 7h LPS	6.44197e-30	-3.78614	BMDM * 0h down vs BMDM * 7h LPS	1.76256e-22	-2.89313	MDM * 0h down vs MDM * 7h LPS
SNOWBALL_003162_st	ACER2;003162_st	alkaline ceramidase 2	ACER2	7.5527	0.271378	8.04443	0.353999	6.17248	0.214676	8.0887	0.310851	6.36523	0.276658	8.10272	0.453463	1.42116e-06	-1.40613	AM * 0h down vs AM * 7h LPS	2.92871e-43	-3.77434	BMDM * 0h down vs BMDM * 7h LPS	4.59854e-39	-3.33453	MDM * 0h down vs MDM * 7h LPS
SNOWBALL_003495_st	TDRD7;003495_st	tudor domain containing 7	TDRD7	8.03503	0.254618	8.09976	0.540446	8.07566	0.351232	9.99026	0.260079	8.23605	0.340513	9.68898	0.387488	0.562589	-1.04589	AM * 0h down vs AM * 7h LPS	1.98076e-37	-3.77011	BMDM * 0h down vs BMDM * 7h LPS	4.59813e-27	-2.73764	MDM * 0h down vs MDM * 7h LPS
SNOWBALL_038598_st	038598_st			7.41805	0.43717	7.20733	0.369417	5.28461	0.305064	7.19858	0.43334	5.42428	0.383573	6.67936	0.515654	0.0920721	1.15727	AM * 0h up vs AM * 7h LPS	4.03278e-33	-3.76844	BMDM * 0h down vs BMDM * 7h LPS	2.35181e-19	-2.38679	MDM * 0h down vs MDM * 7h LPS
SNOWBALL_014269_s_st	STAT5A;014269_s_st	signal transducer and activator of transcription 5A	STAT5A	8.47453	0.249474	8.97583	0.387088	7.64085	0.111868	9.55405	0.216717	7.77795	0.209213	9.33535	0.348387	7.1329e-09	-1.41549	AM * 0h down vs AM * 7h LPS	0	-3.76643	BMDM * 0h down vs BMDM * 7h LPS	3.1291e-42	-2.94324	MDM * 0h down vs MDM * 7h LPS
SNOWBALL_017803_st	CCDC111;017803_st	coiled-coil domain containing 111	CCDC111	6.44512	0.19848	6.64798	0.437928	6.22229	0.200057	8.13438	0.488066	6.3014	0.310521	7.64056	0.675529	0.11402	-1.15098	AM * 0h down vs AM * 7h LPS	4.49014e-32	-3.76352	BMDM * 0h down vs BMDM * 7h LPS	2.11847e-20	-2.53003	MDM * 0h down vs MDM * 7h LPS
SNOWBALL_047401_st	BTG2;047401_st	BTG family, member 2	BTG2	6.4942	0.726337	7.18214	0.690242	5.97571	0.263489	7.88635	0.356732	6.18294	0.226011	7.35646	0.389252	4.09649e-06	-1.61099	AM * 0h down vs AM * 7h LPS	7.49964e-28	-3.75974	BMDM * 0h down vs BMDM * 7h LPS	2.20499e-14	-2.25562	MDM * 0h down vs MDM * 7h LPS
SNOWBALL_039890_st	LOC100514475;039890_st	ena/VASP-like protein-like	LOC100514475	6.20258	0.318103	6.26587	0.239627	6.03069	0.309362	7.93598	0.36399	6.20153	0.355741	7.37235	0.50763	0.560845	-1.04485	AM * 0h down vs AM * 7h LPS	2.4372e-38	-3.74586	BMDM * 0h down vs BMDM * 7h LPS	3.76011e-21	-2.25139	MDM * 0h down vs MDM * 7h LPS
SNOWBALL_032503_st	CHMP7;032503_st	CHMP family, member 7	CHMP7	7.75923	0.257694	8.00964	0.502647	7.01686	0.258003	8.91432	0.422837	7.18018	0.291267	8.45699	0.376251	0.0237226	-1.18955	AM * 0h down vs AM * 7h LPS	7.9684e-38	-3.72557	BMDM * 0h down vs BMDM * 7h LPS	1.76842e-23	-2.42303	MDM * 0h down vs MDM * 7h LPS
SNOWBALL_004948_st	EIF2AK2;004948_st	eukaryotic translation initiation factor 2-alpha kinase 2	EIF2AK2	9.07169	0.407535	9.63344	0.878918	9.09461	0.485404	10.9909	0.146925	9.22763	0.549116	10.7703	0.232159	0.000359691	-1.47605	AM * 0h down vs AM * 7h LPS	2.76615e-25	-3.72254	BMDM * 0h down vs BMDM * 7h LPS	3.1886e-19	-2.91334	MDM * 0h down vs MDM * 7h LPS
SNOWBALL_026649_st	BRCA1;026649_st	breast cancer 1, early onset	BRCA1	5.65489	0.447142	5.61712	0.541805	7.97869	0.34629	9.87435	0.208651	7.36252	0.601395	9.00109	0.39979	0.77797	1.02653	AM * 0h up vs AM * 7h LPS	5.22944e-30	-3.72092	BMDM * 0h down vs BMDM * 7h LPS	4.84223e-25	-3.11357	MDM * 0h down vs MDM * 7h LPS
SNOWBALL_005489_st	PNPT1;005489_st	polyribonucleotide nucleotidyltransferase 1	PNPT1	7.25886	0.229189	7.37586	0.589511	7.13592	0.313746	9.02986	0.315043	6.90937	0.370393	8.24962	0.450284	0.329942	-1.08448	AM * 0h down vs AM * 7h LPS	3.69629e-34	-3.71648	BMDM * 0h down vs BMDM * 7h LPS	2.97838e-22	-2.53195	MDM * 0h down vs MDM * 7h LPS
SNOWBALL_005966_st	ADAR;005966_st	adenosine deaminase, RNA-specific	ADAR	8.73636	0.306076	9.13082	0.552027	8.35701	0.322276	10.2371	0.237748	8.57176	0.326004	10.0575	0.288406	0.000307968	-1.31444	AM * 0h down vs AM * 7h LPS	1.33472e-38	-3.68109	BMDM * 0h down vs BMDM * 7h LPS	1.83451e-29	-2.80057	MDM * 0h down vs MDM * 7h LPS
SNOWBALL_025498_s_st	ANTXR2;025498_s_st	anthrax toxin receptor 2	ANTXR2	8.67327	0.498172	8.78518	0.500458	8.09735	0.303572	9.97455	0.487186	8.12603	0.444516	9.34372	0.514028	0.42307	-1.08066	AM * 0h down vs AM * 7h LPS	3.33703e-28	-3.6736	BMDM * 0h down vs BMDM * 7h LPS	8.64423e-16	-2.32573	MDM * 0h down vs MDM * 7h LPS
SNOWBALL_034804_st	034804_st	Ssc_hash_S27604742 EST-AR119G11 Infected Porcine Thymus cDNA library Sus scrofa cDNA clone AR119G11, mRNA sequence /clone=AR119G11 /gb=DV230069 /gi=77600691 /ug=Ssc.56927 /len=736		7.0967	0.417811	7.04393	0.305728	5.20298	0.414918	7.07342	0.448243	5.26976	0.407246	6.59679	0.5632	0.687574	1.03725	AM * 0h up vs AM * 7h LPS	2.78145e-30	-3.65643	BMDM * 0h down vs BMDM * 7h LPS	1.9468e-19	-2.50885	MDM * 0h down vs MDM * 7h LPS
SNOWBALL_025304_st	IL2RA;025304_st	interleukin 2 receptor, alpha	IL2RA	5.91426	0.28492	6.22467	0.455437	5.74456	0.157182	7.61363	0.260897	5.8048	0.180703	7.45907	0.414624	0.00122194	-1.24006	AM * 0h down vs AM * 7h LPS	9.3887e-44	-3.65297	BMDM * 0h down vs BMDM * 7h LPS	1.62775e-38	-3.14764	MDM * 0h down vs MDM * 7h LPS
SNOWBALL_002723_st	JAK2;002723_st	Janus kinase 2	JAK2	8.64359	0.335475	8.84551	0.404053	8.2032	0.178396	10.0707	0.320727	8.01184	0.269043	9.30213	0.535703	0.0635485	-1.15023	AM * 0h down vs AM * 7h LPS	9.45212e-38	-3.64913	BMDM * 0h down vs BMDM * 7h LPS	3.02632e-24	-2.44578	MDM * 0h down vs MDM * 7h LPS
SNOWBALL_008137_st	FFAR2;008137_st	free fatty acid receptor 2	FFAR2	6.38041	0.64371	6.59376	0.71657	6.1278	0.544979	7.99423	0.990625	5.57689	0.473772	7.44297	1.11679	0.368268	-1.15937	AM * 0h down vs AM * 7h LPS	1.30422e-13	-3.64628	BMDM * 0h down vs BMDM * 7h LPS	1.264e-13	-3.64541	MDM * 0h down vs MDM * 7h LPS
SNOWBALL_011616_st	CXCL2;011616_st	chemokine (C-X-C motif) ligand 2	CXCL2	10.8134	0.43801	11.7532	0.281256	7.24617	0.634001	9.11166	0.574458	7.20272	0.728529	9.12979	0.584725	1.65032e-07	-1.91832	AM * 0h down vs AM * 7h LPS	1.30685e-21	-3.64391	BMDM * 0h down vs BMDM * 7h LPS	1.35744e-22	-3.80282	MDM * 0h down vs MDM * 7h LPS
SNOWBALL_000172_st	TRIM25;000172_st	tripartite motif containing 25	TRIM25	9.11469	0.235358	9.43702	0.550304	8.73945	0.329093	10.6045	0.256148	8.94665	0.326239	10.2047	0.278168	0.0024603	-1.25035	AM * 0h down vs AM * 7h LPS	4.4965e-39	-3.64287	BMDM * 0h down vs BMDM * 7h LPS	1.73145e-24	-2.39168	MDM * 0h down vs MDM * 7h LPS
SNOWBALL_046845_st	CIP2A;046845_st	cancerous inhibitor of PP2A	CIP2A	5.0428	0.442606	5.02275	0.398585	6.77915	0.318207	8.64386	0.379231	6.24286	0.580145	7.4489	0.59282	0.886348	1.01399	AM * 0h up vs AM * 7h LPS	8.67746e-28	-3.64192	BMDM * 0h down vs BMDM * 7h LPS	1.86352e-15	-2.30702	MDM * 0h down vs MDM * 7h LPS
SNOWBALL_033139_st	KIAA1524;033139_st	KIAA1524	KIAA1524	4.29905	0.403244	4.40257	0.414812	5.95716	0.317131	7.82011	0.48269	5.43355	0.476931	6.64603	0.54754	0.44363	-1.0744	AM * 0h down vs AM * 7h LPS	4.23603e-29	-3.6375	BMDM * 0h down vs BMDM * 7h LPS	1.88343e-16	-2.31736	MDM * 0h down vs MDM * 7h LPS
SNOWBALL_000353_st	NFKB2;000353_st	nuclear factor of kappa light polypeptide gene enhancer in B-cells 2 (p49/p100)	NFKB2	7.81762	0.34679	8.37062	0.419454	6.27572	0.226822	8.13676	0.299978	6.6812	0.32301	8.03558	0.296318	7.76555e-08	-1.46713	AM * 0h down vs AM * 7h LPS	4.8597e-42	-3.63271	BMDM * 0h down vs BMDM * 7h LPS	2.16421e-29	-2.55686	MDM * 0h down vs MDM * 7h LPS
SNOWBALL_022528_s_st	LOC641352;022528_s_st	Sus scrofa caspase-15 mRNA, partial cds	LOC641352	6.08103	0.346881	5.95822	0.518242	7.37554	0.376421	9.23464	0.467187	6.91155	0.445081	8.04083	0.760608	0.423242	1.08885	AM * 0h up vs AM * 7h LPS	9.27713e-25	-3.6278	BMDM * 0h down vs BMDM * 7h LPS	2.35877e-12	-2.1875	MDM * 0h down vs MDM * 7h LPS
SNOWBALL_044653_st	044653_st			7.72984	0.532194	8.26775	0.536001	6.12854	0.338871	7.98758	0.428878	5.82361	0.454273	7.17741	0.518862	0.000231884	-1.45187	AM * 0h down vs AM * 7h LPS	3.69091e-27	-3.62764	BMDM * 0h down vs BMDM * 7h LPS	8.02844e-18	-2.55583	MDM * 0h down vs MDM * 7h LPS
SNOWBALL_044918_st	LOC509006;044918_st	histocompatibility 2, Q region locus 10-like	LOC509006	5.22057	0.17582	5.97221	0.369932	4.8661	0.279685	6.72363	0.304481	4.97584	0.155574	6.53988	0.43694	2.2024e-13	-1.68371	AM * 0h down vs AM * 7h LPS	2.52234e-44	-3.62387	BMDM * 0h down vs BMDM * 7h LPS	5.48441e-37	-2.9568	MDM * 0h down vs MDM * 7h LPS
SNOWBALL_028264_st	NLRC5;028264_st	NLR family, CARD domain containing 5	NLRC5	6.1794	0.454122	6.32095	0.536707	5.77675	0.491904	7.63389	0.430467	5.97335	0.521226	7.17229	0.444377	0.332333	-1.10309	AM * 0h down vs AM * 7h LPS	2.41288e-26	-3.62289	BMDM * 0h down vs BMDM * 7h LPS	1.69322e-14	-2.29571	MDM * 0h down vs MDM * 7h LPS
SNOWBALL_001396_st	TAP2;001396_st	OTTSUSG00000001383 transporter 2, ATP-binding cassette, sub-family B (MDR/TAP)	TAP2	8.18581	0.287751	8.49867	0.373973	7.27928	0.439426	9.13613	0.271709	7.32505	0.466541	8.99465	0.286523	0.00525799	-1.24217	AM * 0h down vs AM * 7h LPS	1.23695e-36	-3.62215	BMDM * 0h down vs BMDM * 7h LPS	1.77077e-32	-3.18127	MDM * 0h down vs MDM * 7h LPS
SNOWBALL_032015_st	032015_st	Ssc_hash_S26722207 AJ958291 KN404_2 Sus scrofa cDNA clone C0007749p02 5prime, mRNA sequence /clone=C0007749p02 /clone_end=5prime /gb=AJ958291 /gi=74375107 /ug=Ssc.36186 /len=811		6.82396	1.05278	7.26484	1.04218	7.70555	0.253186	9.5617	0.427917	7.70502	0.42911	8.87841	0.544462	0.0345215	-1.35743	AM * 0h down vs AM * 7h LPS	2.05895e-16	-3.62042	BMDM * 0h down vs BMDM * 7h LPS	2.28534e-08	-2.25542	MDM * 0h down vs MDM * 7h LPS
SNOWBALL_030023_st	NFE2L3;030023_st	nuclear factor (erythroid-derived 2)-like 3	NFE2L3	6.57149	0.410948	6.7411	0.287485	6.13899	0.420677	7.99448	0.300724	6.10945	0.382076	7.16183	0.49324	0.151991	-1.12475	AM * 0h down vs AM * 7h LPS	5.40755e-34	-3.61874	BMDM * 0h down vs BMDM * 7h LPS	2.68715e-16	-2.07395	MDM * 0h down vs MDM * 7h LPS
SNOWBALL_013371_s_st	DENND1B;013371_s_st	DENN/MADD domain containing 1B	DENND1B	8.30045	0.643222	8.43904	0.494769	7.33597	0.309313	9.19087	0.443154	7.61038	0.288551	8.80847	0.557551	0.328243	-1.10083	AM * 0h down vs AM * 7h LPS	2.63735e-27	-3.61725	BMDM * 0h down vs BMDM * 7h LPS	4.06083e-15	-2.29437	MDM * 0h down vs MDM * 7h LPS
SNOWBALL_024609_s_st	IFIT5;024609_s_st	interferon-induced protein with tetratricopeptide repeats 5	IFIT5	5.80154	0.433782	5.99374	0.48747	5.91858	0.519778	7.77295	0.4809	5.8911	0.442885	7.21049	0.479602	0.183255	-1.1425	AM * 0h down vs AM * 7h LPS	1.02841e-26	-3.61593	BMDM * 0h down vs BMDM * 7h LPS	6.23373e-17	-2.49562	MDM * 0h down vs MDM * 7h LPS
SNOWBALL_002408_st	FAM46A;002408_st	family with sequence similarity 46, member A	FAM46A	8.12063	0.401722	7.82116	0.568234	8.12368	0.261632	9.97651	0.394054	8.10562	0.332126	9.46234	0.546766	0.0226365	1.23069	AM * 0h up vs AM * 7h LPS	3.10931e-30	-3.61209	BMDM * 0h down vs BMDM * 7h LPS	2.92492e-20	-2.56103	MDM * 0h down vs MDM * 7h LPS
SNOWBALL_001669_s_st	CXorf21;001669_s_st	chromosome X open reading frame 21	CXorf21	8.55871	0.322038	8.60126	0.482001	8.74927	0.388737	10.5981	0.361349	8.69193	0.411737	9.98792	0.542355	0.74142	-1.02993	AM * 0h down vs AM * 7h LPS	1.71427e-30	-3.60209	BMDM * 0h down vs BMDM * 7h LPS	2.86806e-19	-2.45544	MDM * 0h down vs MDM * 7h LPS
SNOWBALL_000213_s_st	CXCL16;000213_s_st	chemokine (C-X-C motif) ligand 16	CXCL16	12.0984	0.143288	12.0894	0.241598	10.372	0.404243	12.2197	0.138622	10.584	0.623444	12.2135	0.116349	0.930209	1.00622	AM * 0h up vs AM * 7h LPS	1.08628e-39	-3.59924	BMDM * 0h down vs BMDM * 7h LPS	1.41982e-34	-3.09402	MDM * 0h down vs MDM * 7h LPS
SNOWBALL_009929_st	FKBP5;009929_st	FK506 binding protein 5	FKBP5	8.43958	0.291797	8.5785	0.215183	8.39316	0.29235	10.24	0.312405	8.07349	0.523412	9.65122	0.391564	0.195173	-1.10108	AM * 0h down vs AM * 7h LPS	9.21703e-38	-3.59705	BMDM * 0h down vs BMDM * 7h LPS	1.39281e-31	-2.98499	MDM * 0h down vs MDM * 7h LPS
SNOWBALL_000935_st	IRAK3;000935_st	interleukin-1 receptor-associated kinase 3	IRAK3	8.29739	0.581174	8.66491	0.587472	7.09021	0.35845	8.93389	0.363756	6.73726	0.280974	8.52055	0.525807	0.00928622	-1.29014	AM * 0h down vs AM * 7h LPS	1.38185e-27	-3.58925	BMDM * 0h down vs BMDM * 7h LPS	1.74352e-26	-3.44211	MDM * 0h down vs MDM * 7h LPS
SNOWBALL_020369_st	CLIC2;020369_st	chloride intracellular channel 2	CLIC2	10.9646	0.242243	11.207	0.275666	8.70855	0.313292	10.5508	0.248366	9.27107	0.473114	10.6515	0.427039	0.0211991	-1.18299	AM * 0h down vs AM * 7h LPS	9.67424e-39	-3.58579	BMDM * 0h down vs BMDM * 7h LPS	1.04306e-27	-2.60339	MDM * 0h down vs MDM * 7h LPS
SNOWBALL_032433_st	TFEC;032433_st	transcription factor EC	TFEC	9.12395	0.453599	9.22863	0.352573	7.74676	0.38619	9.58625	0.374379	7.71211	0.381193	9.09932	0.59995	0.424627	-1.07526	AM * 0h down vs AM * 7h LPS	9.87841e-30	-3.57884	BMDM * 0h down vs BMDM * 7h LPS	1.07487e-20	-2.61572	MDM * 0h down vs MDM * 7h LPS
SNOWBALL_015108_st	FBXO39;015108_st	F-box protein 39	FBXO39	4.79379	0.351305	5.06302	0.702083	4.74755	0.453565	6.58605	0.496025	4.88722	0.494849	6.52196	0.667924	0.102969	-1.20517	AM * 0h down vs AM * 7h LPS	2.96276e-22	-3.57638	BMDM * 0h down vs BMDM * 7h LPS	5.39902e-19	-3.1053	MDM * 0h down vs MDM * 7h LPS
SNOWBALL_023894_s_st	LOC100514878;023894_s_st	PREDICTED: Sus scrofa similar to Inositol polyphosphate 1-phosphatase (IPPase) (IPP) (LOC100154245), partial mRNA	LOC100514878	5.19142	0.37698	5.16171	0.350492	4.98947	0.209272	6.82435	0.448459	5.18867	0.301378	6.61083	0.423006	0.78404	1.02081	AM * 0h up vs AM * 7h LPS	6.45612e-37	-3.56741	BMDM * 0h down vs BMDM * 7h LPS	2.33595e-27	-2.67986	MDM * 0h down vs MDM * 7h LPS
SNOWBALL_024618_s_st	ATAD1;024618_s_st	ATPase family, AAA domain containing 1	ATAD1	8.87568	0.278688	9.21351	0.345445	8.1691	0.26122	10.0037	0.213441	8.17911	0.282286	9.56995	0.336055	0.000173593	-1.26385	AM * 0h down vs AM * 7h LPS	0	-3.56679	BMDM * 0h down vs BMDM * 7h LPS	2.2082e-34	-2.62232	MDM * 0h down vs MDM * 7h LPS
SNOWBALL_012689_st	NAMPT;012689_st	nicotinamide phosphoribosyltransferase	NAMPT	11.2502	0.614818	11.4587	0.579293	9.09536	0.268589	10.928	0.259992	9.32413	0.324462	10.7653	0.438795	0.112096	-1.15553	AM * 0h down vs AM * 7h LPS	1.09867e-29	-3.56193	BMDM * 0h down vs BMDM * 7h LPS	7.35838e-22	-2.71545	MDM * 0h down vs MDM * 7h LPS
SNOWBALL_012333_st	LOC100522887;012333_st	caspase-13-like	LOC100522887	11.2167	0.314241	11.6579	0.217758	10.3796	0.380045	12.2114	0.110759	10.3134	0.525582	12.0218	0.22572	1.59423e-05	-1.35778	AM * 0h down vs AM * 7h LPS	8.7591e-41	-3.55988	BMDM * 0h down vs BMDM * 7h LPS	7.11392e-38	-3.26817	MDM * 0h down vs MDM * 7h LPS
SNOWBALL_042447_st	LGALS3BP;042447_st	lectin, galactoside-binding, soluble, 3 binding protein	LGALS3BP	7.60695	0.51967	7.82437	0.705477	8.12573	0.50461	9.95611	0.412644	8.28033	0.562681	9.64545	0.422268	0.1761	-1.16265	AM * 0h down vs AM * 7h LPS	6.93921e-23	-3.5563	BMDM * 0h down vs BMDM * 7h LPS	2.90742e-15	-2.57597	MDM * 0h down vs MDM * 7h LPS
SNOWBALL_025365_s_st	NMI;025365_s_st	N-myc (and STAT) interactor	NMI	6.17985	0.855067	6.94914	1.08445	5.99979	1.23496	7.82993	1.47076	6.25258	1.02944	7.91575	1.52157	0.0399619	-1.70443	AM * 0h down vs AM * 7h LPS	8.88975e-07	-3.5557	BMDM * 0h down vs BMDM * 7h LPS	6.6794e-06	-3.16711	MDM * 0h down vs MDM * 7h LPS
SNOWBALL_003131_st	NEDD4L;003131_st	neural precursor cell expressed, developmentally down-regulated 4-like	NEDD4L	6.04823	0.611624	6.23688	0.703298	5.87385	0.173181	7.70098	0.381654	6.07904	0.354931	7.18696	0.674099	0.227622	-1.1397	AM * 0h down vs AM * 7h LPS	1.19822e-23	-3.5483	BMDM * 0h down vs BMDM * 7h LPS	1.07338e-11	-2.15534	MDM * 0h down vs MDM * 7h LPS
SNOWBALL_001672_s_st	CXorf21;001672_s_st	chromosome X open reading frame 21	CXorf21	8.93654	0.25923	8.98923	0.404181	8.96958	0.363037	10.794	0.305576	8.99616	0.363157	10.1423	0.482616	0.639644	-1.0372	AM * 0h down vs AM * 7h LPS	3.41189e-35	-3.5416	BMDM * 0h down vs BMDM * 7h LPS	1.26637e-19	-2.21321	MDM * 0h down vs MDM * 7h LPS
SNOWBALL_025303_s_st	BRCA1;025303_s_st	breast cancer 1, early onset	BRCA1	6.12063	0.472952	5.96827	0.554451	8.50562	0.320814	10.3289	0.238103	7.8576	0.53939	9.4995	0.39644	0.247059	1.11138	AM * 0h up vs AM * 7h LPS	2.5296e-29	-3.53889	BMDM * 0h down vs BMDM * 7h LPS	9.34357e-26	-3.12076	MDM * 0h down vs MDM * 7h LPS
SNOWBALL_037476_st	LOC100507213;037476_st	hypothetical LOC100507213	LOC100507213	6.02848	0.252297	6.28111	0.575986	5.59103	0.434051	7.40986	0.223082	5.73325	0.426774	7.16336	0.350339	0.0372182	-1.19138	AM * 0h down vs AM * 7h LPS	1.8132e-32	-3.52795	BMDM * 0h down vs BMDM * 7h LPS	3.92157e-24	-2.69466	MDM * 0h down vs MDM * 7h LPS
SNOWBALL_022477_s_st	SOCS3;022477_s_st	suppressor of cytokine signaling 3	SOCS3	8.49529	0.535577	9.36576	0.498165	6.36564	0.244453	8.18396	0.338871	6.45686	0.254426	8.15894	0.555071	2.39366e-10	-1.82826	AM * 0h down vs AM * 7h LPS	2.36301e-30	-3.5267	BMDM * 0h down vs BMDM * 7h LPS	4.99102e-28	-3.25369	MDM * 0h down vs MDM * 7h LPS
SNOWBALL_008346_s_st	AXL;008346_s_st	AXL receptor tyrosine kinase	AXL	7.31062	0.472632	7.41542	0.447178	5.83934	0.264242	7.65614	0.368914	5.61424	0.277674	6.84742	0.558445	0.398119	-1.07535	AM * 0h down vs AM * 7h LPS	2.55059e-31	-3.52298	BMDM * 0h down vs BMDM * 7h LPS	5.21008e-19	-2.35084	MDM * 0h down vs MDM * 7h LPS
SNOWBALL_004574_st	ABCC1;004574_st	ATP-binding cassette, sub-family C (CFTR/MRP), member 1	ABCC1	10.6021	0.495986	11.1021	0.345536	8.21622	0.220998	10.0226	0.274127	8.60407	0.303634	9.85595	0.396816	4.5945e-06	-1.41426	AM * 0h down vs AM * 7h LPS	1.20877e-37	-3.49771	BMDM * 0h down vs BMDM * 7h LPS	2.92295e-24	-2.38151	MDM * 0h down vs MDM * 7h LPS
SNOWBALL_015864_st	U6;015864_st	U6 spliceosomal RNA [Source: RFAM;Acc:RF00026]	U6	6.98659	0.964853	7.43553	0.585565	5.29338	0.656332	7.0989	0.559953	4.91378	0.716809	6.55934	0.679548	0.035678	-1.36503	AM * 0h down vs AM * 7h LPS	3.13216e-15	-3.49556	BMDM * 0h down vs BMDM * 7h LPS	2.50646e-13	-3.12868	MDM * 0h down vs MDM * 7h LPS
SNOWBALL_004010_st	ZBTB5;004010_st	zinc finger and BTB domain containing 5	ZBTB5	6.43979	0.184791	6.581	0.29319	6.5549	0.26411	8.35871	0.431351	6.74834	0.263669	8.03902	0.645887	0.22258	-1.10283	AM * 0h down vs AM * 7h LPS	1.00887e-33	-3.49141	BMDM * 0h down vs BMDM * 7h LPS	2.9976e-22	-2.44644	MDM * 0h down vs MDM * 7h LPS
SNOWBALL_016866_s_st	TCF7L2;016866_s_st	transcription factor 7-like 2 (T-cell specific, HMG-box)	TCF7L2	7.74212	0.564824	7.50905	0.507171	6.49092	0.321977	8.29469	0.333852	6.44077	0.351531	7.66074	0.448514	0.0728844	1.17533	AM * 0h up vs AM * 7h LPS	1.59708e-29	-3.49132	BMDM * 0h down vs BMDM * 7h LPS	1.15563e-17	-2.32943	MDM * 0h down vs MDM * 7h LPS
SNOWBALL_025914_st	OPTN;025914_st	optineurin	OPTN	9.72428	0.167552	9.8344	0.195679	8.84174	0.267175	10.6428	0.213947	9.22242	0.281244	10.4787	0.306051	0.140103	-1.07932	AM * 0h down vs AM * 7h LPS	0	-3.48485	BMDM * 0h down vs BMDM * 7h LPS	6.81961e-37	-2.38875	MDM * 0h down vs MDM * 7h LPS
SNOWBALL_018486_st	SP140;018486_st	SP140 nuclear body protein	SP140	8.50564	0.343179	8.61501	0.764156	8.56556	0.264535	10.3662	0.182419	8.67619	0.303206	10.1447	0.329659	0.375218	-1.07876	AM * 0h down vs AM * 7h LPS	3.36209e-31	-3.48373	BMDM * 0h down vs BMDM * 7h LPS	3.19454e-24	-2.76733	MDM * 0h down vs MDM * 7h LPS
SNOWBALL_033181_st	USP15;033181_st	ubiquitin specific peptidase 15	USP15	8.98594	0.190637	9.49943	0.250569	8.43097	0.284597	10.2313	0.21539	8.48444	0.292534	9.94399	0.370755	7.72448e-09	-1.4275	AM * 0h down vs AM * 7h LPS	0	-3.48302	BMDM * 0h down vs BMDM * 7h LPS	2.5716e-38	-2.75022	MDM * 0h down vs MDM * 7h LPS
SNOWBALL_035012_st	DMTF1;035012_st	cyclin D binding myb-like transcription factor 1	DMTF1	6.00956	0.302683	5.8054	0.51917	6.59588	0.364277	8.3947	0.373125	6.39917	0.310083	7.53031	0.685457	0.134374	1.15202	AM * 0h up vs AM * 7h LPS	1.16178e-27	-3.47936	BMDM * 0h down vs BMDM * 7h LPS	9.1837e-15	-2.19033	MDM * 0h down vs MDM * 7h LPS
SNOWBALL_019651_st	GIMAP8;019651_st	GTPase, IMAP family member 8	GIMAP8	9.07784	0.283716	9.19929	0.369668	8.406	0.311117	10.2022	0.316021	8.32537	0.415316	9.61683	0.539023	0.296878	-1.08783	AM * 0h down vs AM * 7h LPS	2.59913e-33	-3.47306	BMDM * 0h down vs BMDM * 7h LPS	4.44098e-22	-2.44775	MDM * 0h down vs MDM * 7h LPS
SNOWBALL_017397_s_st	ENTPD7;017397_s_st	ectonucleoside triphosphate diphosphohydrolase 7	ENTPD7	10.4643	0.585388	11.0373	0.23612	7.86402	0.285452	9.65364	0.241557	8.26089	0.374179	9.79191	0.297906	2.97275e-07	-1.4877	AM * 0h down vs AM * 7h LPS	1.12661e-36	-3.45722	BMDM * 0h down vs BMDM * 7h LPS	1.18391e-30	-2.88991	MDM * 0h down vs MDM * 7h LPS
SNOWBALL_006315_st	CNN3;006315_st	calponin 3, acidic	CNN3	5.16837	0.678148	5.16291	0.751656	6.03344	0.893663	7.8215	0.673269	5.69008	0.801686	7.21471	1.01395	0.982358	1.00379	AM * 0h up vs AM * 7h LPS	4.97172e-12	-3.45352	BMDM * 0h down vs BMDM * 7h LPS	1.66603e-09	-2.87713	MDM * 0h down vs MDM * 7h LPS
SNOWBALL_017308_st	FAS;017308_st	Fas (TNF receptor superfamily, member 6)	FAS	9.9643	0.335991	10.2875	0.42157	7.94481	0.466433	9.73234	0.42018	8.31485	0.392606	9.6545	0.566439	0.0167745	-1.25112	AM * 0h down vs AM * 7h LPS	5.54079e-28	-3.45224	BMDM * 0h down vs BMDM * 7h LPS	3.54215e-19	-2.53089	MDM * 0h down vs MDM * 7h LPS
SNOWBALL_016939_s_st	ENTPD7;016939_s_st	ectonucleoside triphosphate diphosphohydrolase 7	ENTPD7	11.1375	0.591549	11.6923	0.221122	8.49695	0.235623	10.2833	0.272604	8.88774	0.365372	10.4239	0.299322	4.82934e-07	-1.46897	AM * 0h down vs AM * 7h LPS	4.13173e-37	-3.44948	BMDM * 0h down vs BMDM * 7h LPS	3.08778e-31	-2.90013	MDM * 0h down vs MDM * 7h LPS
SNOWBALL_046904_st	046904_st			5.38572	0.457859	5.36471	0.750313	5.52104	0.342621	7.30731	0.356108	5.51436	0.493161	6.86338	0.542628	0.891209	1.01466	AM * 0h up vs AM * 7h LPS	1.99201e-23	-3.44922	BMDM * 0h down vs BMDM * 7h LPS	6.10169e-16	-2.54739	MDM * 0h down vs MDM * 7h LPS
SNOWBALL_000351_st	NFKB2;000351_st	nuclear factor of kappa light polypeptide gene enhancer in B-cells 2 (p49/p100)	NFKB2	8.83187	0.299316	9.2794	0.363894	7.49166	0.242345	9.27709	0.261358	7.71746	0.291778	9.18936	0.289935	1.35702e-06	-1.36371	AM * 0h down vs AM * 7h LPS	2.10195e-44	-3.4472	BMDM * 0h down vs BMDM * 7h LPS	3.46403e-36	-2.77387	MDM * 0h down vs MDM * 7h LPS
SNOWBALL_021044_s_st	NOD2;021044_s_st	nucleotide-binding oligomerization domain containing 2	NOD2	7.70684	0.458019	7.81265	0.362255	5.97184	0.264143	7.75563	0.298392	6.04488	0.264533	7.73739	0.392733	0.310252	-1.0761	AM * 0h down vs AM * 7h LPS	1.95505e-37	-3.4433	BMDM * 0h down vs BMDM * 7h LPS	2.44112e-35	-3.2322	MDM * 0h down vs MDM * 7h LPS
SNOWBALL_026004_s_st	CYP3A29;026004_s_st	Sus scrofa mRNA, clone:LVR010017F03, expressed in liver	CYP3A29	5.86812	2.67098	6.22774	2.61016	2.56928	0.478541	4.35175	1.92878	2.64883	0.487478	5.1681	2.32919	0.542457	-1.28309	AM * 0h down vs AM * 7h LPS	0.00193924	-3.44016	BMDM * 0h down vs BMDM * 7h LPS	1.63202e-05	-5.73292	MDM * 0h down vs MDM * 7h LPS
mmu-mir-181b-1_x_st	Mir181b-1;mmu-mir-181b-1_x_st	MI0000723	Mir181b-1	4.60884	0.79058	4.95298	0.770819	4.84472	0.731633	6.62401	0.531242	4.92105	0.75268	6.27209	0.724405	0.116313	-1.2694	AM * 0h down vs AM * 7h LPS	2.6365e-14	-3.43256	BMDM * 0h down vs BMDM * 7h LPS	1.54827e-09	-2.55096	MDM * 0h down vs MDM * 7h LPS
SNOWBALL_008277_st	PLEKHA4;008277_st	pleckstrin homology domain containing, family A (phosphoinositide binding specific) member 4	PLEKHA4	6.10584	0.161549	6.31822	0.366703	5.99348	0.357677	7.7719	0.288713	6.03662	0.323142	7.4243	0.447178	0.03975	-1.1586	AM * 0h down vs AM * 7h LPS	5.89905e-38	-3.4305	BMDM * 0h down vs BMDM * 7h LPS	1.82775e-28	-2.61657	MDM * 0h down vs MDM * 7h LPS
SNOWBALL_021927_st	CHMP7;021927_st	CHMP family, member 7	CHMP7	9.21875	0.20153	9.42444	0.466198	8.43935	0.293671	10.2116	0.285447	8.6205	0.273787	10.123	0.481849	0.0543662	-1.15324	AM * 0h down vs AM * 7h LPS	2.3664e-36	-3.41585	BMDM * 0h down vs BMDM * 7h LPS	4.92845e-30	-2.83342	MDM * 0h down vs MDM * 7h LPS
SNOWBALL_017657_st	LOC100520985;017657_st	kynureninase-like	LOC100520985	8.74584	0.327575	8.75275	0.642554	8.87698	0.25523	10.649	0.1947	8.86654	0.341656	10.2291	0.416453	0.953186	-1.0048	AM * 0h down vs AM * 7h LPS	2.6656e-32	-3.41525	BMDM * 0h down vs BMDM * 7h LPS	2.63955e-23	-2.57145	MDM * 0h down vs MDM * 7h LPS
SNOWBALL_013340_st	CFH;013340_st	complement factor H	CFH	3.97213	0.214599	4.07544	0.21328	4.04161	0.243002	5.81286	0.645944	4.10801	0.215536	5.28213	0.64794	0.412648	-1.07423	AM * 0h down vs AM * 7h LPS	8.86809e-30	-3.4135	BMDM * 0h down vs BMDM * 7h LPS	2.41763e-17	-2.25656	MDM * 0h down vs MDM * 7h LPS
SNOWBALL_014271_s_st	STAT5A;014271_s_st	signal transducer and activator of transcription 5A	STAT5A	9.36071	0.248485	9.78471	0.389761	8.54749	0.113654	10.3177	0.192327	8.70802	0.205496	10.1243	0.22763	4.56392e-08	-1.34164	AM * 0h down vs AM * 7h LPS	0	-3.411	BMDM * 0h down vs BMDM * 7h LPS	1.31442e-42	-2.66905	MDM * 0h down vs MDM * 7h LPS
SNOWBALL_032323_st	LOC100517047;032323_st	Ssc_hash_S23762410 1120010 MARC 4PIG Sus scrofa cDNA 5prime, mRNA sequence /clone_end=5prime /gb=DN120029 /gi=59814295 /ug=Ssc.38069 /len=854	LOC100517047	8.47845	0.214538	8.63535	0.428473	8.26314	0.305207	10.0325	0.239533	8.37116	0.334854	9.5822	0.258382	0.0919803	-1.11489	AM * 0h down vs AM * 7h LPS	4.83728e-42	-3.40905	BMDM * 0h down vs BMDM * 7h LPS	3.01554e-27	-2.31504	MDM * 0h down vs MDM * 7h LPS
SNOWBALL_018131_st	RHBDD1;018131_st	rhomboid domain containing 1	RHBDD1	9.37644	0.269276	9.77409	0.352021	8.14576	0.237047	9.91033	0.276946	8.18757	0.311366	9.53582	0.310528	1.67446e-05	-1.31736	AM * 0h down vs AM * 7h LPS	1.4013e-43	-3.39774	BMDM * 0h down vs BMDM * 7h LPS	1.74912e-32	-2.54604	MDM * 0h down vs MDM * 7h LPS
SNOWBALL_001896_st	GRIA3;001896_st	glutamate receptor, ionotrophic, AMPA 3	GRIA3	4.32987	0.286173	4.36653	0.316255	5.01916	0.477574	6.7826	0.861879	4.64474	0.600902	5.67456	0.968222	0.850619	-1.02574	AM * 0h down vs AM * 7h LPS	1.23748e-16	-3.39506	BMDM * 0h down vs BMDM * 7h LPS	1.52817e-07	-2.04177	MDM * 0h down vs MDM * 7h LPS
SNOWBALL_025761_s_st	UPP1;025761_s_st	uridine phosphorylase 1	UPP1	12.4724	0.28032	12.519	0.163982	6.16805	0.73629	7.9302	0.638963	6.50955	0.924906	7.55809	0.672919	0.808453	-1.03286	AM * 0h down vs AM * 7h LPS	6.82202e-17	-3.39203	BMDM * 0h down vs BMDM * 7h LPS	6.99935e-08	-2.06844	MDM * 0h down vs MDM * 7h LPS
SNOWBALL_034360_st	ACO1;034360_st	aconitase 1, soluble	ACO1	3.82216	0.236887	3.83217	0.361548	3.62542	0.302713	5.38438	0.830395	3.58223	0.251202	4.60464	0.609521	0.945445	-1.00696	AM * 0h down vs AM * 7h LPS	1.85658e-24	-3.38454	BMDM * 0h down vs BMDM * 7h LPS	2.05362e-11	-2.03131	MDM * 0h down vs MDM * 7h LPS
SNOWBALL_000348_st	DNTT;000348_st	deoxynucleotidyltransferase, terminal	DNTT	4.52444	0.528368	4.5554	0.52775	4.50728	0.51656	6.26136	0.897697	4.64974	0.499551	5.94091	0.776546	0.873544	-1.02169	AM * 0h down vs AM * 7h LPS	1.59737e-16	-3.37312	BMDM * 0h down vs BMDM * 7h LPS	1.4256e-10	-2.44726	MDM * 0h down vs MDM * 7h LPS
SNOWBALL_021158_st	RNF114;021158_st	ring finger protein 114	RNF114	9.32215	0.184712	8.89804	0.224356	7.64169	0.244765	9.39569	0.262681	7.78393	0.227327	9.08913	0.366857	2.77154e-07	1.34175	AM * 0h up vs AM * 7h LPS	0	-3.37293	BMDM * 0h down vs BMDM * 7h LPS	3.1246e-36	-2.47119	MDM * 0h down vs MDM * 7h LPS
SNOWBALL_035506_st	LOC100516588;035506_st	Ssc_hash_S50206894 susfleck_AF_N_03_C09 SUSFLECK Abdominal Fat Normalized Sus scrofa cDNA clone 03_C09, mRNA sequence /clone=03_C09 /gb=FD638730 /gi=220992180 /ug=Ssc.61857 /len=762	LOC100516588	7.44932	0.39629	7.61507	0.45098	6.80596	0.204722	8.55849	0.603833	6.71979	0.341844	7.72952	0.653945	0.241256	-1.12175	AM * 0h down vs AM * 7h LPS	1.65081e-25	-3.36948	BMDM * 0h down vs BMDM * 7h LPS	7.98652e-12	-2.01353	MDM * 0h down vs MDM * 7h LPS
SNOWBALL_036848_st	STK17A;036848_st	serine/threonine kinase 17a	STK17A	10.4972	0.374341	10.4289	0.376378	8.97617	0.352787	10.7255	0.39732	9.04478	0.326109	10.5654	0.340083	0.532128	1.04848	AM * 0h up vs AM * 7h LPS	1.07709e-34	-3.36202	BMDM * 0h down vs BMDM * 7h LPS	1.92819e-29	-2.86916	MDM * 0h down vs MDM * 7h LPS
SNOWBALL_000984_st	IL4I1;000984_st	interleukin 4 induced 1	IL4I1	5.79193	0.188673	5.86948	0.24392	5.79404	0.217447	7.53641	0.506211	5.74266	0.245012	7.07773	0.548458	0.473149	-1.05522	AM * 0h down vs AM * 7h LPS	5.49595e-35	-3.34584	BMDM * 0h down vs BMDM * 7h LPS	2.2313e-25	-2.52289	MDM * 0h down vs MDM * 7h LPS
SNOWBALL_039871_st	039871_st			5.5254	0.790199	5.72082	0.751652	5.92743	0.266779	7.66881	0.517917	5.96498	0.411368	6.99597	0.606642	0.265247	-1.14506	AM * 0h down vs AM * 7h LPS	5.68612e-19	-3.34354	BMDM * 0h down vs BMDM * 7h LPS	7.52428e-09	-2.04342	MDM * 0h down vs MDM * 7h LPS
SNOWBALL_006189_st	RFX5;006189_st	regulatory factor X, 5 (influences HLA class II expression)	RFX5	6.47599	0.468172	6.56275	0.759456	6.55393	0.325539	8.29254	0.28173	6.73505	0.303311	8.12881	0.346477	0.517077	-1.06198	AM * 0h down vs AM * 7h LPS	5.2843e-27	-3.33714	BMDM * 0h down vs BMDM * 7h LPS	3.1602e-20	-2.62762	MDM * 0h down vs MDM * 7h LPS
SNOWBALL_029760_st	LOC100152161;029760_st	Ssc_hash_S31114522 1533483 MARC 3PIG Sus scrofa cDNA 5prime, mRNA sequence /clone_end=5prime /gb=DY418360 /gi=87219663 /ug=Ssc.22014 /len=703	LOC100152161	9.7613	0.206847	9.92856	0.309619	8.73975	0.416673	10.478	0.300778	8.64938	0.400341	10.2903	0.417461	0.120086	-1.12293	AM * 0h down vs AM * 7h LPS	3.22966e-35	-3.33641	BMDM * 0h down vs BMDM * 7h LPS	5.41153e-33	-3.11853	MDM * 0h down vs MDM * 7h LPS
SNOWBALL_017748_st	RAB11FIP1;017748_st	RAB11 family interacting protein 1 (class I)	RAB11FIP1	10.152	0.207681	10.5523	0.318857	6.53914	0.388493	8.27658	0.384939	7.34205	0.442901	8.68369	0.495099	0.000826154	-1.31975	AM * 0h down vs AM * 7h LPS	1.02489e-31	-3.33444	BMDM * 0h down vs BMDM * 7h LPS	5.83517e-23	-2.53439	MDM * 0h down vs MDM * 7h LPS
SNOWBALL_002819_st	CEP152;002819_st	centrosomal protein 152kDa	CEP152	5.25567	0.200456	5.41785	0.291303	6.52314	0.32054	8.26017	0.377983	6.02745	0.519864	7.03602	0.601565	0.195119	-1.11897	AM * 0h down vs AM * 7h LPS	2.08207e-29	-3.33348	BMDM * 0h down vs BMDM * 7h LPS	3.91465e-14	-2.01191	MDM * 0h down vs MDM * 7h LPS
SNOWBALL_017067_s_st	BICC1;017067_s_st	bicaudal C homolog 1 (Drosophila)	BICC1	4.72524	0.206841	4.85287	0.187363	5.07978	0.488108	6.81093	0.644248	4.73236	0.188419	6.3072	0.56354	0.32543	-1.0925	AM * 0h down vs AM * 7h LPS	5.78621e-28	-3.31991	BMDM * 0h down vs BMDM * 7h LPS	7.80983e-25	-2.97902	MDM * 0h down vs MDM * 7h LPS
SNOWBALL_015549_st	C3orf37;015549_st	chromosome 3 open reading frame 37	C3orf37	6.98637	0.503609	6.74975	0.395296	7.9469	0.290665	9.6769	0.359464	7.89643	0.339979	8.98602	0.491124	0.052868	1.17823	AM * 0h up vs AM * 7h LPS	2.8938e-30	-3.31728	BMDM * 0h down vs BMDM * 7h LPS	1.9342e-16	-2.12813	MDM * 0h down vs MDM * 7h LPS
SNOWBALL_031103_st	TOR3A;031103_st	torsin family 3, member A	TOR3A	5.48926	0.348002	5.71364	0.362339	6.47289	0.293527	8.20247	0.459326	6.40493	0.344759	7.72081	0.493657	0.0586226	-1.16828	AM * 0h down vs AM * 7h LPS	2.45796e-31	-3.31631	BMDM * 0h down vs BMDM * 7h LPS	3.27433e-22	-2.48956	MDM * 0h down vs MDM * 7h LPS
SNOWBALL_022321_st	BRCA1;022321_st	breast cancer 1, early onset	BRCA1	5.86834	0.290899	5.7812	0.408952	7.86153	0.310498	9.5872	0.228449	7.29553	0.545393	8.83116	0.416313	0.452354	1.06226	AM * 0h up vs AM * 7h LPS	6.64432e-32	-3.30735	BMDM * 0h down vs BMDM * 7h LPS	1.00831e-27	-2.89916	MDM * 0h down vs MDM * 7h LPS
SNOWBALL_005896_st	VCPIP1;005896_st	valosin containing protein (p97)/p47 complex interacting protein 1	VCPIP1	8.93951	0.12116	8.83684	0.315848	9.00232	0.226751	10.7253	0.262989	9.01808	0.280187	10.1171	0.540535	0.29054	1.07376	AM * 0h up vs AM * 7h LPS	5.95839e-39	-3.30123	BMDM * 0h down vs BMDM * 7h LPS	1.13405e-22	-2.14211	MDM * 0h down vs MDM * 7h LPS
SNOWBALL_027716_st	HIATL1;027716_st	hippocampus abundant transcript-like 1	HIATL1	7.25233	0.258541	7.56748	0.43163	6.94901	0.243684	8.67157	0.274251	6.9835	0.319454	8.49053	0.349513	0.00137241	-1.24414	AM * 0h down vs AM * 7h LPS	4.33088e-39	-3.30022	BMDM * 0h down vs BMDM * 7h LPS	1.05117e-33	-2.84224	MDM * 0h down vs MDM * 7h LPS
SNOWBALL_034200_st	034200_st	Ssc_hash_S16761638 818983 MARC 3PIG Sus scrofa cDNA 5prime, mRNA sequence /clone_end=5prime /gb=CF359233 /gi=34155756 /ug=Ssc.51032 /len=675		7.96891	0.566692	8.08226	0.532727	5.70361	0.383781	7.42534	0.493517	6.04841	0.459342	7.18691	0.54612	0.452356	-1.08174	AM * 0h down vs AM * 7h LPS	7.02301e-23	-3.29832	BMDM * 0h down vs BMDM * 7h LPS	8.29701e-13	-2.20152	MDM * 0h down vs MDM * 7h LPS
SNOWBALL_035570_st	LOC100523705;035570_st	Ssc_hash_S17518524 BX673094 Sus Scrofa library (scac) Sus scrofa cDNA clone scac0039.d.17 5prim, mRNA sequence /clone=scac0039.d.17 /clone_end=5prime /gb=BX673094 /gi=90237743 /ug=Ssc.62056 /len=766	LOC100523705	5.95055	0.220493	5.55791	0.433128	5.47518	0.296568	7.1918	0.373031	5.70568	0.27449	6.74488	0.421076	0.000257416	1.31279	AM * 0h up vs AM * 7h LPS	1.31463e-35	-3.28667	BMDM * 0h down vs BMDM * 7h LPS	6.48951e-19	-2.05509	MDM * 0h down vs MDM * 7h LPS
SNOWBALL_034330_st	PARP14;034330_st	poly (ADP-ribose) polymerase family, member 14	PARP14	4.95559	0.462733	5.20359	0.448651	4.83538	0.503187	6.55192	0.424184	4.9399	0.395158	6.24917	0.50475	0.0755123	-1.18756	AM * 0h down vs AM * 7h LPS	2.20495e-25	-3.28646	BMDM * 0h down vs BMDM * 7h LPS	1.20195e-17	-2.47816	MDM * 0h down vs MDM * 7h LPS
SNOWBALL_021285_st	AKAP7;021285_st	A kinase (PRKA) anchor protein 7	AKAP7	5.73651	0.463425	5.99181	0.807124	6.1959	0.329521	7.91241	0.557818	6.15134	0.372906	7.41478	0.715921	0.138043	-1.19358	AM * 0h down vs AM * 7h LPS	3.88075e-19	-3.28641	BMDM * 0h down vs BMDM * 7h LPS	2.39622e-12	-2.40067	MDM * 0h down vs MDM * 7h LPS
SNOWBALL_022571_st	PGLYRP2;022571_st	peptidoglycan recognition protein 2	PGLYRP2	5.67875	0.278502	6.08909	0.312262	5.54757	0.147731	7.26321	0.483378	5.61523	0.209813	7.2586	0.398224	4.78024e-05	-1.329	AM * 0h down vs AM * 7h LPS	2.15307e-38	-3.28443	BMDM * 0h down vs BMDM * 7h LPS	1.18318e-36	-3.12393	MDM * 0h down vs MDM * 7h LPS
SNOWBALL_028059_st	LCOR;028059_st	ligand dependent nuclear receptor corepressor	LCOR	9.04967	0.266064	9.24485	0.26932	8.42474	0.156354	10.1399	0.216175	8.37175	0.246937	9.64144	0.388634	0.0164894	-1.14487	AM * 0h down vs AM * 7h LPS	0	-3.28332	BMDM * 0h down vs BMDM * 7h LPS	4.08153e-34	-2.41109	MDM * 0h down vs MDM * 7h LPS
SNOWBALL_046224_st	046224_st			6.0649	0.540225	5.47878	0.53511	4.55142	0.298691	6.26549	0.537008	4.65643	0.398186	5.75051	0.54594	9.32494e-05	1.5012	AM * 0h up vs AM * 7h LPS	9.11514e-24	-3.28086	BMDM * 0h down vs BMDM * 7h LPS	1.09491e-12	-2.13477	MDM * 0h down vs MDM * 7h LPS
SNOWBALL_032386_st	GPR155;032386_st	G protein-coupled receptor 155	GPR155	3.0263	0.287391	2.99756	0.176134	3.249	0.208607	4.96282	0.82523	3.48363	0.277494	4.99612	0.855579	0.856406	1.02012	AM * 0h up vs AM * 7h LPS	3.40078e-21	-3.28029	BMDM * 0h down vs BMDM * 7h LPS	7.22617e-18	-2.85302	MDM * 0h down vs MDM * 7h LPS
SNOWBALL_030169_st	IRAK3;030169_st	interleukin-1 receptor-associated kinase 3	IRAK3	8.72516	0.618453	9.04018	0.533187	7.51773	0.370811	9.2315	0.337977	7.09738	0.359408	8.98157	0.424379	0.0211618	-1.24403	AM * 0h down vs AM * 7h LPS	3.80041e-26	-3.28016	BMDM * 0h down vs BMDM * 7h LPS	1.88321e-29	-3.69146	MDM * 0h down vs MDM * 7h LPS
SNOWBALL_010687_st	PML;010687_st	promyelocytic leukemia	PML	8.09334	0.335102	8.35037	0.785637	7.9079	0.410852	9.62021	0.203349	8.16075	0.412182	9.71806	0.295205	0.0585473	-1.19502	AM * 0h down vs AM * 7h LPS	3.35542e-26	-3.27685	BMDM * 0h down vs BMDM * 7h LPS	3.35102e-23	-2.94304	MDM * 0h down vs MDM * 7h LPS
SNOWBALL_027061_x_st	CYP3A46;027061_x_st	Sus scrofa CYP3A46 mRNA for cytochrome P450 3A46v1, partial cds	CYP3A46	8.19771	1.87408	8.36483	2.13526	5.45233	0.488494	7.16267	1.52837	5.72846	0.958372	7.91476	1.94031	0.726881	-1.12282	AM * 0h down vs AM * 7h LPS	0.000270038	-3.27238	BMDM * 0h down vs BMDM * 7h LPS	4.40941e-06	-4.55135	MDM * 0h down vs MDM * 7h LPS
SNOWBALL_017667_st	ARHGAP15;017667_st	Rho GTPase activating protein 15	ARHGAP15	6.41799	0.875689	6.25979	0.674016	8.00337	0.493533	9.71036	0.500371	7.90371	0.708625	9.16945	0.637707	0.425374	1.1159	AM * 0h up vs AM * 7h LPS	1.80721e-15	-3.26479	BMDM * 0h down vs BMDM * 7h LPS	5.58859e-10	-2.40451	MDM * 0h down vs MDM * 7h LPS
SNOWBALL_010277_st	EVL;010277_st	Enah/Vasp-like	EVL	6.10798	0.398954	6.15079	0.435756	6.02273	0.323192	7.72678	0.500219	6.27384	0.353252	7.35417	0.377865	0.724007	-1.03012	AM * 0h down vs AM * 7h LPS	9.10969e-30	-3.25814	BMDM * 0h down vs BMDM * 7h LPS	2.83655e-16	-2.11452	MDM * 0h down vs MDM * 7h LPS
SNOWBALL_013374_s_st	DENND1B;013374_s_st	DENN/MADD domain containing 1B	DENND1B	8.12202	0.616874	8.46558	0.444836	7.29424	0.295958	8.99666	0.487745	7.59951	0.324513	8.81308	0.587197	0.0168721	-1.26888	AM * 0h down vs AM * 7h LPS	2.59872e-24	-3.25447	BMDM * 0h down vs BMDM * 7h LPS	2.77336e-15	-2.3191	MDM * 0h down vs MDM * 7h LPS
SNOWBALL_021971_st	C20orf108;021971_st	chromosome 20 open reading frame 108	C20orf108	7.36678	0.352995	7.34147	0.573459	4.83476	0.309218	6.53658	0.441375	4.80266	0.391838	6.20259	0.394823	0.841335	1.0177	AM * 0h up vs AM * 7h LPS	3.20875e-28	-3.25309	BMDM * 0h down vs BMDM * 7h LPS	5.72111e-22	-2.6389	MDM * 0h down vs MDM * 7h LPS
SNOWBALL_023375_s_st	ITGAV;023375_s_st	integrin, alpha V (vitronectin receptor, alpha polypeptide, antigen CD51)	ITGAV	8.99627	0.443675	8.80987	0.638399	8.33204	0.759472	10.0338	0.469413	8.37451	0.687188	9.59084	0.501496	0.305189	1.13792	AM * 0h up vs AM * 7h LPS	1.80268e-17	-3.25306	BMDM * 0h down vs BMDM * 7h LPS	9.90949e-11	-2.32355	MDM * 0h down vs MDM * 7h LPS
SNOWBALL_021730_st	LOC100513837;021730_st	Sus scrofa mRNA, clone:HTMT10078H06, expressed in hypothalamus	LOC100513837	6.57764	0.366558	6.63325	0.390231	6.59903	0.319451	8.30003	0.480877	6.6621	0.440265	7.9082	0.502455	0.662938	-1.0393	AM * 0h down vs AM * 7h LPS	6.72785e-28	-3.25127	BMDM * 0h down vs BMDM * 7h LPS	1.61317e-18	-2.37199	MDM * 0h down vs MDM * 7h LPS
SNOWBALL_021002_s_st	ISG15;021002_s_st	ISG15 ubiquitin-like modifier	ISG15	5.79688	0.349259	6.44017	0.42518	5.67649	0.369978	7.37569	0.298976	5.90271	0.315884	7.01406	0.294802	7.3635e-09	-1.56189	AM * 0h down vs AM * 7h LPS	2.38178e-35	-3.24721	BMDM * 0h down vs BMDM * 7h LPS	7.63869e-21	-2.16048	MDM * 0h down vs MDM * 7h LPS
SNOWBALL_035754_st	ARHGAP31;035754_st	Rho GTPase activating protein 31	ARHGAP31	8.21936	0.290193	8.3057	0.399446	7.31742	0.223485	9.01648	0.388908	7.55268	0.269891	8.68644	0.5251	0.433089	-1.06168	AM * 0h down vs AM * 7h LPS	2.83127e-33	-3.24688	BMDM * 0h down vs BMDM * 7h LPS	6.2077e-20	-2.1943	MDM * 0h down vs MDM * 7h LPS
SNOWBALL_022383_st	ANTXR2;022383_st	anthrax toxin receptor 2	ANTXR2	8.83889	0.398029	8.94829	0.457621	8.48724	0.22559	10.178	0.41335	8.56321	0.346276	9.73683	0.502303	0.365128	-1.07878	AM * 0h down vs AM * 7h LPS	1.16044e-29	-3.22835	BMDM * 0h down vs BMDM * 7h LPS	2.04643e-18	-2.25577	MDM * 0h down vs MDM * 7h LPS
SNOWBALL_007318_st	SOX5;007318_st	SRY (sex determining region Y)-box 5	SOX5	5.0129	0.226742	5.20022	0.230598	4.67326	0.223425	6.3628	0.546218	4.81842	0.192781	5.85601	0.291146	0.0463428	-1.13865	AM * 0h down vs AM * 7h LPS	1.00437e-39	-3.22553	BMDM * 0h down vs BMDM * 7h LPS	4.35211e-22	-2.0528	MDM * 0h down vs MDM * 7h LPS
SNOWBALL_045250_st	LOC100515190;045250_st	NACHT, LRR and PYD domains-containing protein 3-like	LOC100515190	8.78373	0.402575	9.30653	0.51068	8.17829	0.303559	9.86571	0.588815	7.82701	0.426264	9.25871	0.662578	0.000664566	-1.43674	AM * 0h down vs AM * 7h LPS	2.34337e-22	-3.22081	BMDM * 0h down vs BMDM * 7h LPS	7.03789e-18	-2.69764	MDM * 0h down vs MDM * 7h LPS
SNOWBALL_022991_s_st	NCOA1;022991_s_st	nuclear receptor coactivator 1	NCOA1	7.64273	0.360767	7.68462	0.363118	6.03998	0.244452	7.7264	0.357581	6.16758	0.364957	7.47548	0.527489	0.714556	-1.02946	AM * 0h down vs AM * 7h LPS	1.79548e-31	-3.21855	BMDM * 0h down vs BMDM * 7h LPS	6.78109e-23	-2.47582	MDM * 0h down vs MDM * 7h LPS
SNOWBALL_043010_st	043010_st			8.70257	0.34829	8.66143	0.293803	6.90439	0.308702	8.58928	0.346835	6.87104	0.337836	8.21079	0.509467	0.709426	1.02893	AM * 0h up vs AM * 7h LPS	7.92795e-33	-3.21515	BMDM * 0h down vs BMDM * 7h LPS	8.68805e-25	-2.53107	MDM * 0h down vs MDM * 7h LPS
SNOWBALL_006169_st	MOV10;006169_st	Mov10, Moloney leukemia virus 10, homolog (mouse)	MOV10	10.1674	0.499728	10.837	0.270524	9.00857	0.203125	10.6927	0.160575	9.17533	0.347137	10.7038	0.190795	8.5081e-12	-1.59066	AM * 0h down vs AM * 7h LPS	2.52262e-41	-3.21338	BMDM * 0h down vs BMDM * 7h LPS	2.88848e-37	-2.88478	MDM * 0h down vs MDM * 7h LPS
SNOWBALL_007353_st	LYRM5;007353_st	LYR motif containing 5	LYRM5	7.46922	0.248329	7.55716	0.560141	7.35301	0.275715	9.03125	0.303924	7.55262	0.313682	8.64538	0.518051	0.456835	-1.06285	AM * 0h down vs AM * 7h LPS	3.66125e-30	-3.20037	BMDM * 0h down vs BMDM * 7h LPS	3.63562e-17	-2.13282	MDM * 0h down vs MDM * 7h LPS
SNOWBALL_028389_st	MXD1;028389_st	MAX dimerization protein 1	MXD1	7.61868	0.215017	6.95793	0.432738	6.71449	0.345424	8.39254	0.459627	6.64784	0.278748	7.87181	0.570495	2.63635e-07	1.5809	AM * 0h up vs AM * 7h LPS	5.74557e-29	-3.19996	BMDM * 0h down vs BMDM * 7h LPS	3.34652e-19	-2.33589	MDM * 0h down vs MDM * 7h LPS
SNOWBALL_022293_s_st	022293_s_st	Sus scrofa mRNA, clone:OVRT10074B09, expressed in ovary		8.57579	0.22431	9.07893	0.464095	8.19095	0.307349	9.86661	0.419692	8.27209	0.280916	9.76919	0.410612	9.58342e-06	-1.41729	AM * 0h down vs AM * 7h LPS	6.50627e-33	-3.19466	BMDM * 0h down vs BMDM * 7h LPS	8.64537e-29	-2.82273	MDM * 0h down vs MDM * 7h LPS
SNOWBALL_000032_st	TRAF3IP2;000032_st	TRAF3 interacting protein 2	TRAF3IP2	10.54	0.233949	10.7824	0.271388	8.14879	0.345548	9.82297	0.283546	8.53224	0.371841	9.70241	0.381934	0.0138196	-1.18294	AM * 0h down vs AM * 7h LPS	1.40155e-37	-3.1914	BMDM * 0h down vs BMDM * 7h LPS	1.76096e-24	-2.25037	MDM * 0h down vs MDM * 7h LPS
SNOWBALL_023298_st	FYN;023298_st	FYN oncogene related to SRC, FGR, YES	FYN	10.1084	0.422606	10.5038	0.380124	8.3792	0.370425	10.0505	0.307572	8.90209	0.450482	10.2011	0.414548	0.00112491	-1.31528	AM * 0h down vs AM * 7h LPS	9.84276e-30	-3.18497	BMDM * 0h down vs BMDM * 7h LPS	1.47464e-21	-2.46059	MDM * 0h down vs MDM * 7h LPS
SNOWBALL_000203_st	CCL3L1;000203_st	chemokine (C-C motif) ligand 3-like 1	CCL3L1	12.5916	0.304888	12.9692	0.126084	10.692	0.612387	12.3615	0.205035	10.0884	0.639517	12.0698	0.408812	0.00471246	-1.29915	AM * 0h down vs AM * 7h LPS	3.3869e-26	-3.18097	BMDM * 0h down vs BMDM * 7h LPS	2.47942e-32	-3.94881	MDM * 0h down vs MDM * 7h LPS
SNOWBALL_001549_st	CH242-369B20.1;001549_st	OTTSUSG00000000920	CH242-369B20.1	9.88002	0.308083	10.0191	0.843257	10.0673	0.365328	11.7361	0.291409	10.1682	0.408008	11.57	0.220752	0.311457	-1.1012	AM * 0h down vs AM * 7h LPS	7.72281e-25	-3.17941	BMDM * 0h down vs BMDM * 7h LPS	1.03391e-19	-2.64236	MDM * 0h down vs MDM * 7h LPS
SNOWBALL_024803_s_st	TCF7L2;024803_s_st	transcription factor 7-like 2 (T-cell specific, HMG-box)	TCF7L2	6.29865	0.558866	6.03081	0.418826	5.17388	0.258389	6.84056	0.387476	5.07801	0.289707	6.1968	0.403662	0.0255352	1.20401	AM * 0h up vs AM * 7h LPS	1.10611e-29	-3.17484	BMDM * 0h down vs BMDM * 7h LPS	1.37912e-17	-2.17165	MDM * 0h down vs MDM * 7h LPS
SNOWBALL_000302_s_st	TRAFD1;000302_s_st	TRAF-type zinc finger domain containing 1	TRAFD1	5.36268	0.395093	5.07301	0.34894	5.07273	0.416454	6.73906	0.428588	5.18654	0.399457	6.26249	0.707144	0.0416464	1.22236	AM * 0h up vs AM * 7h LPS	6.80656e-24	-3.17406	BMDM * 0h down vs BMDM * 7h LPS	5.55674e-13	-2.10812	MDM * 0h down vs MDM * 7h LPS
SNOWBALL_021428_st	PLAGL2;021428_st	pleiomorphic adenoma gene-like 2	PLAGL2	9.14088	0.362616	9.73643	0.279312	7.74473	0.112784	9.41062	0.231565	7.68632	0.114428	8.93588	0.415124	4.13565e-11	-1.51105	AM * 0h down vs AM * 7h LPS	3.22299e-44	-3.17309	BMDM * 0h down vs BMDM * 7h LPS	2.48116e-32	-2.37769	MDM * 0h down vs MDM * 7h LPS
SNOWBALL_000205_s_st	CCL5;000205_s_st	chemokine (C-C motif) ligand 5	CCL5	7.0759	0.276477	7.21418	0.308618	6.31641	0.216625	7.98229	0.375966	6.37239	0.297521	7.70139	0.322855	0.132759	-1.10059	AM * 0h down vs AM * 7h LPS	6.34315e-40	-3.17306	BMDM * 0h down vs BMDM * 7h LPS	5.96355e-31	-2.51228	MDM * 0h down vs MDM * 7h LPS
SNOWBALL_000925_st	USP15;000925_st	ubiquitin specific peptidase 15	USP15	8.9768	0.184959	9.4076	0.250843	8.45883	0.258078	10.1246	0.297882	8.41502	0.251459	9.76435	0.391156	1.25886e-06	-1.34798	AM * 0h down vs AM * 7h LPS	3.72745e-43	-3.17287	BMDM * 0h down vs BMDM * 7h LPS	2.25856e-34	-2.54793	MDM * 0h down vs MDM * 7h LPS
SNOWBALL_025982_st	FMNL3;025982_st	formin-like 3	FMNL3	10.2002	0.214107	10.6016	0.357633	8.34747	0.233053	10.0124	0.26923	8.56315	0.297108	9.96627	0.359547	1.38067e-05	-1.32078	AM * 0h down vs AM * 7h LPS	4.38298e-41	-3.17091	BMDM * 0h down vs BMDM * 7h LPS	4.53967e-34	-2.64474	MDM * 0h down vs MDM * 7h LPS
SNOWBALL_006641_st	RNF115;006641_st	ring finger protein 115	RNF115	10.0183	0.232873	10.1297	0.153086	9.24878	0.168146	10.9053	0.253952	9.24885	0.183269	10.4125	0.349978	0.115909	-1.08026	AM * 0h down vs AM * 7h LPS	0	-3.15256	BMDM * 0h down vs BMDM * 7h LPS	6.31983e-36	-2.24029	MDM * 0h down vs MDM * 7h LPS
SNOWBALL_034889_st	LOC515996;034889_st	Ssc_hash_S40225399 rlin15_o16.y1 lin Sus scrofa cDNA 5prime, mRNA sequence /clone_end=5prime /gb=EW320306 /gi=182728134 /ug=Ssc.57745 /len=636	LOC515996	5.90565	0.402855	5.61058	0.411535	6.43669	0.253258	8.09158	0.482033	6.35919	0.361825	7.7375	0.602698	0.0251891	1.22694	AM * 0h up vs AM * 7h LPS	3.63158e-26	-3.14898	BMDM * 0h down vs BMDM * 7h LPS	1.35185e-20	-2.59962	MDM * 0h down vs MDM * 7h LPS
SNOWBALL_024903_st	ENTPD7;024903_st	ectonucleoside triphosphate diphosphohydrolase 7	ENTPD7	9.93239	0.572479	10.4954	0.274012	7.32775	0.239457	8.9815	0.273919	7.66855	0.350496	9.14341	0.312216	3.72852e-07	-1.47734	AM * 0h down vs AM * 7h LPS	7.27019e-34	-3.1465	BMDM * 0h down vs BMDM * 7h LPS	1.32801e-29	-2.77956	MDM * 0h down vs MDM * 7h LPS
SNOWBALL_026498_st	ITSN1;026498_st	intersectin 1 (SH3 domain protein)	ITSN1	7.2878	0.231996	7.57901	0.645741	7.5336	0.194004	9.18591	0.381003	7.30452	0.337751	8.64337	0.562142	0.0248898	-1.22367	AM * 0h down vs AM * 7h LPS	1.26829e-26	-3.14336	BMDM * 0h down vs BMDM * 7h LPS	3.26962e-20	-2.5295	MDM * 0h down vs MDM * 7h LPS
SNOWBALL_001405_st	TAP1;001405_st	OTTSUSG00000001385 transporter 1, ATP-binding cassette, sub-family B (MDR/TAP)	TAP1	7.25494	0.226854	7.25139	0.336242	6.69548	0.313905	8.34663	0.263047	6.86317	0.270938	8.1117	0.249338	0.966656	1.00246	AM * 0h up vs AM * 7h LPS	6.50202e-43	-3.14086	BMDM * 0h down vs BMDM * 7h LPS	1.60231e-31	-2.37599	MDM * 0h down vs MDM * 7h LPS
SNOWBALL_005662_st	SULF1;005662_st	sulfatase 1	SULF1	10.1209	0.585667	10.0859	0.57695	7.02894	0.623068	8.67876	0.581383	7.25636	0.95856	8.77753	0.959801	0.875597	1.02456	AM * 0h up vs AM * 7h LPS	2.36342e-12	-3.13793	BMDM * 0h down vs BMDM * 7h LPS	5.7328e-11	-2.87024	MDM * 0h down vs MDM * 7h LPS
SNOWBALL_016581_st	OAS1;016581_st	2',5'-oligoadenylate synthetase 1, 40/46kDa	OAS1	6.83392	0.575641	7.18049	0.723913	5.91261	0.492507	7.56225	0.396787	6.1364	0.573992	7.33829	0.354047	0.0326286	-1.27154	AM * 0h down vs AM * 7h LPS	8.76623e-20	-3.13755	BMDM * 0h down vs BMDM * 7h LPS	1.32971e-12	-2.30041	MDM * 0h down vs MDM * 7h LPS
SNOWBALL_031081_st	ITSN1;031081_st	intersectin 1 (SH3 domain protein)	ITSN1	7.38839	0.243291	7.63179	0.724299	7.60873	0.221416	9.25725	0.354075	7.2972	0.397135	8.53299	0.655839	0.0915848	-1.18378	AM * 0h down vs AM * 7h LPS	4.84623e-23	-3.13511	BMDM * 0h down vs BMDM * 7h LPS	1.72475e-15	-2.3551	MDM * 0h down vs MDM * 7h LPS
SNOWBALL_009148_st	DNAJB4;009148_st	DnaJ (Hsp40) homolog, subfamily B, member 4	DNAJB4	6.88706	0.875358	7.07284	0.551237	9.18891	0.475985	10.8352	0.431449	8.93731	0.540201	10.2673	0.757485	0.32235	-1.13743	AM * 0h down vs AM * 7h LPS	6.36537e-16	-3.13033	BMDM * 0h down vs BMDM * 7h LPS	1.11426e-11	-2.51402	MDM * 0h down vs MDM * 7h LPS
SNOWBALL_015907_st	ETS2;015907_st	v-ets erythroblastosis virus E26 oncogene homolog 2 (avian)	ETS2	10.8316	0.36015	10.9936	0.322896	8.52873	0.3736	10.1734	0.38471	8.3003	0.551117	10.1726	0.545944	0.219313	-1.11881	AM * 0h down vs AM * 7h LPS	9.80354e-26	-3.12681	BMDM * 0h down vs BMDM * 7h LPS	2.92406e-30	-3.66123	MDM * 0h down vs MDM * 7h LPS
SNOWBALL_012351_st	PANX1;012351_st	pannexin 1	PANX1	7.63331	0.283782	7.79587	0.344498	6.02935	0.300267	7.67375	0.330981	6.12754	0.36158	7.38337	0.307652	0.0977573	-1.11927	AM * 0h down vs AM * 7h LPS	1.0542e-36	-3.12618	BMDM * 0h down vs BMDM * 7h LPS	1.11409e-26	-2.38804	MDM * 0h down vs MDM * 7h LPS
SNOWBALL_010707_st	SIPA1L1;010707_st	signal-induced proliferation-associated 1 like 1	SIPA1L1	6.29093	0.374317	6.44288	0.596173	6.54685	0.350999	8.19075	0.387037	6.59262	0.603524	8.08454	0.419771	0.283621	-1.11107	AM * 0h down vs AM * 7h LPS	2.09347e-23	-3.1251	BMDM * 0h down vs BMDM * 7h LPS	1.39112e-20	-2.81263	MDM * 0h down vs MDM * 7h LPS
SNOWBALL_001401_s_st	PSMB8;001401_s_st	OTTSUSG00000001384 proteasome (prosome, macropain) subunit, beta type, 8 (large multifunctional protease 7)	PSMB8	9.11865	0.343705	9.22541	0.510531	7.91565	0.667002	9.55925	0.355389	7.96469	0.557136	9.35705	0.355571	0.467652	-1.07681	AM * 0h down vs AM * 7h LPS	2.91857e-22	-3.12446	BMDM * 0h down vs BMDM * 7h LPS	9.25688e-18	-2.62507	MDM * 0h down vs MDM * 7h LPS
SNOWBALL_016793_st	OAS2;016793_st	2'-5'-oligoadenylate synthetase 2, 69/71kDa	OAS2	9.08968	0.562791	9.74841	0.996186	10.2997	0.597902	11.943	0.179266	10.3782	0.672162	11.9915	0.214742	0.000427508	-1.57869	AM * 0h down vs AM * 7h LPS	1.81667e-16	-3.12393	BMDM * 0h down vs BMDM * 7h LPS	4.64074e-16	-3.05958	MDM * 0h down vs MDM * 7h LPS
SNOWBALL_032197_st	032197_st	Ssc_hash_S26395258 BW958295 full-length enriched swine cDNA library, adult alveolar macrophage Sus scrofa cDNA clone AMP010047A05 5prime, mRNA sequence /clone=AMP010047A05 /clone_end=5prime /gb=BW958295 /gi=71974680 /ug=Ssc.37471 /len=750		7.72183	0.830559	7.64901	0.603074	5.85646	0.45033	7.49538	0.449563	5.78076	0.490171	7.06902	0.767058	0.693987	1.05177	AM * 0h up vs AM * 7h LPS	4.15155e-16	-3.11434	BMDM * 0h down vs BMDM * 7h LPS	2.37593e-11	-2.44234	MDM * 0h down vs MDM * 7h LPS
SNOWBALL_026964_s_st	NCOA1;026964_s_st	nuclear receptor coactivator 1	NCOA1	8.67953	0.307684	8.74935	0.373198	7.06875	0.256488	8.70763	0.414421	7.27301	0.359683	8.70087	0.40569	0.51805	-1.04959	AM * 0h down vs AM * 7h LPS	1.2764e-32	-3.11424	BMDM * 0h down vs BMDM * 7h LPS	1.20697e-27	-2.69047	MDM * 0h down vs MDM * 7h LPS
SNOWBALL_026381_s_st	LOC100513814;026381_s_st	Sus scrofa mRNA, clone:OVR010083E07, expressed in ovary	LOC100513814	10.6945	0.297141	11.2018	0.615539	10.7259	0.474437	12.3646	0.201447	10.8172	0.451192	12.324	0.20475	5.99768e-05	-1.42145	AM * 0h down vs AM * 7h LPS	5.79483e-28	-3.11393	BMDM * 0h down vs BMDM * 7h LPS	3.53383e-25	-2.84185	MDM * 0h down vs MDM * 7h LPS
SNOWBALL_001278_st	C2;001278_st	OTTSUSG00000001339 complement component 2	C2	9.69532	0.344357	9.80799	0.361255	6.78014	0.543193	8.41733	0.41917	8.28705	0.816138	9.45194	0.498582	0.480041	-1.08122	AM * 0h down vs AM * 7h LPS	8.02317e-20	-3.1106	BMDM * 0h down vs BMDM * 7h LPS	3.39498e-12	-2.24217	MDM * 0h down vs MDM * 7h LPS
SNOWBALL_013530_st	RMI1;013530_st	RMI1, RecQ mediated genome instability 1, homolog (S. cerevisiae)	RMI1	6.81549	0.423466	7.34407	0.536825	7.78795	0.306057	9.42333	0.29416	7.19372	0.587652	9.04346	0.377767	9.29729e-05	-1.44251	AM * 0h down vs AM * 7h LPS	1.43598e-25	-3.10668	BMDM * 0h down vs BMDM * 7h LPS	7.65762e-30	-3.60436	MDM * 0h down vs MDM * 7h LPS
SNOWBALL_008699_st	MOBKL2C;008699_st	MOB1, Mps One Binder kinase activator-like 2C (yeast)	MOBKL2C	6.97872	0.287008	7.37316	0.431091	6.66845	0.16121	8.30372	0.356779	6.63174	0.210004	7.70331	0.38055	6.68592e-05	-1.31443	AM * 0h down vs AM * 7h LPS	3.50534e-37	-3.10645	BMDM * 0h down vs BMDM * 7h LPS	3.31295e-22	-2.10172	MDM * 0h down vs MDM * 7h LPS
SNOWBALL_000094_s_st	CD72;000094_s_st	CD72 molecule	CD72	8.02508	0.730727	8.71843	0.579195	6.95099	0.210808	8.58495	0.167621	7.01339	0.309758	8.59878	0.361513	4.17984e-07	-1.61703	AM * 0h down vs AM * 7h LPS	9.11564e-26	-3.10362	BMDM * 0h down vs BMDM * 7h LPS	8.14486e-25	-3.00088	MDM * 0h down vs MDM * 7h LPS
SNOWBALL_043662_st	043662_st			8.33073	0.495241	8.609	0.288932	6.32718	0.305575	7.96045	0.274258	6.60973	0.373414	7.82613	0.407944	0.01227	-1.21274	AM * 0h down vs AM * 7h LPS	7.70705e-32	-3.10214	BMDM * 0h down vs BMDM * 7h LPS	5.58636e-22	-2.32366	MDM * 0h down vs MDM * 7h LPS
SNOWBALL_025645_s_st	SLC25A38;025645_s_st	solute carrier family 25, member 38	SLC25A38	7.91695	0.493977	7.72855	0.538458	8.26561	0.426912	9.89865	0.477212	8.2335	0.373076	9.2528	0.67738	0.220105	1.1395	AM * 0h up vs AM * 7h LPS	7.578e-21	-3.10167	BMDM * 0h down vs BMDM * 7h LPS	1.30908e-10	-2.02695	MDM * 0h down vs MDM * 7h LPS
SNOWBALL_021346_s_st	ANTXR2;021346_s_st	anthrax toxin receptor 2	ANTXR2	9.35709	0.406442	9.44849	0.453722	9.01502	0.192626	10.6402	0.349702	9.01232	0.349198	10.0518	0.450824	0.421393	-1.0654	AM * 0h down vs AM * 7h LPS	2.0481e-30	-3.08471	BMDM * 0h down vs BMDM * 7h LPS	6.65807e-17	-2.05551	MDM * 0h down vs MDM * 7h LPS
SNOWBALL_036425_st	RpL19;036425_st	ribosomal protein L19	RPL19	5.57815	0.31654	5.88066	0.334958	5.33784	0.315468	6.95953	0.67466	5.22002	0.242272	6.47446	0.558636	0.0228751	-1.23329	AM * 0h down vs AM * 7h LPS	3.1194e-25	-3.07737	BMDM * 0h down vs BMDM * 7h LPS	7.00195e-18	-2.38574	MDM * 0h down vs MDM * 7h LPS
SNOWBALL_011777_st	DAPP1;011777_st	dual adaptor of phosphotyrosine and 3-phosphoinositides	DAPP1	6.39604	0.675583	5.583	0.540673	6.4845	0.392688	8.10467	0.456326	6.3625	0.616654	7.90964	0.766453	9.97393e-06	1.75691	AM * 0h up vs AM * 7h LPS	7.88214e-17	-3.07412	BMDM * 0h down vs BMDM * 7h LPS	8.86095e-16	-2.92238	MDM * 0h down vs MDM * 7h LPS
SNOWBALL_019879_st	TFEC;019879_st	transcription factor EC	TFEC	11.02	0.246596	11.2701	0.169145	10.1011	0.190285	11.7185	0.190179	9.96054	0.245685	11.3222	0.349732	0.000740089	-1.18928	AM * 0h down vs AM * 7h LPS	0	-3.06837	BMDM * 0h down vs BMDM * 7h LPS	2.57419e-41	-2.56983	MDM * 0h down vs MDM * 7h LPS
SNOWBALL_009882_s_st	PSMB8;009882_s_st	proteasome (prosome, macropain) subunit, beta type, 8 (large multifunctional peptidase 7)	PSMB8	9.92286	0.425743	10.0457	0.527452	8.75941	0.581158	10.3767	0.384844	8.72047	0.685829	10.1802	0.370595	0.427799	-1.08888	AM * 0h down vs AM * 7h LPS	2.67805e-20	-3.068	BMDM * 0h down vs BMDM * 7h LPS	1.2372e-17	-2.75061	MDM * 0h down vs MDM * 7h LPS
SNOWBALL_000091_s_st	CD72;000091_s_st	CD72 molecule	CD72	9.06279	0.798239	9.82406	0.696906	8.22149	0.290906	9.8363	0.178378	8.36549	0.313876	9.99382	0.273002	4.27166e-07	-1.69498	AM * 0h down vs AM * 7h LPS	1.93752e-22	-3.06272	BMDM * 0h down vs BMDM * 7h LPS	1.02706e-22	-3.09154	MDM * 0h down vs MDM * 7h LPS
SNOWBALL_001197_st	SLA-7;001197_st	OTTSUSG00000001315 Sus scrofa MHC class I antigen SLA-7	SLA-7	9.23437	0.248509	9.63216	0.327587	8.62392	0.289712	10.2385	0.308058	8.60544	0.377633	9.64621	0.256141	3.04727e-05	-1.31749	AM * 0h down vs AM * 7h LPS	2.81416e-38	-3.06227	BMDM * 0h down vs BMDM * 7h LPS	1.66726e-22	-2.05733	MDM * 0h down vs MDM * 7h LPS
SNOWBALL_000034_s_st	FYN;000034_s_st	FYN oncogene related to SRC, FGR, YES	FYN	7.80717	0.383385	8.3112	0.423323	6.3631	0.436716	7.97666	0.290357	6.91257	0.444481	8.01239	0.371637	4.56424e-05	-1.41817	AM * 0h down vs AM * 7h LPS	3.07011e-28	-3.06007	BMDM * 0h down vs BMDM * 7h LPS	5.73136e-17	-2.14327	MDM * 0h down vs MDM * 7h LPS
SNOWBALL_022898_s_st	CEBPB;022898_s_st	CCAAT/enhancer binding protein (C/EBP), beta	CEBPB	11.573	0.160425	11.6271	0.174359	9.28709	0.259561	10.8946	0.182712	9.7403	0.395519	10.9779	0.374749	0.520056	-1.03824	AM * 0h down vs AM * 7h LPS	4.50658e-42	-3.04736	BMDM * 0h down vs BMDM * 7h LPS	1.77857e-31	-2.358	MDM * 0h down vs MDM * 7h LPS
SNOWBALL_036966_st	PSMA2;036966_st	proteasome (prosome, macropain) subunit, alpha type, 2	PSMA2	7.82972	0.435388	7.98488	0.414184	6.9055	0.524473	8.51275	0.334609	6.98194	0.513264	8.13584	0.634675	0.294378	-1.11354	AM * 0h down vs AM * 7h LPS	1.91553e-21	-3.04671	BMDM * 0h down vs BMDM * 7h LPS	1.86846e-13	-2.22513	MDM * 0h down vs MDM * 7h LPS
SNOWBALL_046088_st	046088_st			3.67348	0.293572	3.80179	0.498792	3.28521	0.251623	4.8899	0.833472	3.30812	0.471366	4.49937	0.744171	0.448157	-1.09301	AM * 0h down vs AM * 7h LPS	8.92534e-18	-3.04132	BMDM * 0h down vs BMDM * 7h LPS	1.46251e-11	-2.28351	MDM * 0h down vs MDM * 7h LPS
SNOWBALL_032287_st	PMP2;032287_st	peripheral myelin protein 2	PMP2	5.88727	0.304106	6.04898	0.209301	5.54277	0.246524	7.14729	0.381377	5.34895	0.325138	6.3841	0.412338	0.0975232	-1.11861	AM * 0h down vs AM * 7h LPS	5.98456e-36	-3.04093	BMDM * 0h down vs BMDM * 7h LPS	7.04122e-21	-2.04933	MDM * 0h down vs MDM * 7h LPS
SNOWBALL_011339_st	ATP10D;011339_st	ATPase, class V, type 10D	ATP10D	7.68108	0.237258	7.79283	0.428553	7.98648	0.136309	9.59058	0.267261	8.09143	0.252148	9.25752	0.387888	0.22021	-1.08053	AM * 0h down vs AM * 7h LPS	1.18902e-38	-3.04006	BMDM * 0h down vs BMDM * 7h LPS	1.32261e-26	-2.24402	MDM * 0h down vs MDM * 7h LPS
SNOWBALL_034156_st	SEMA7A;034156_st	semaphorin 7A, GPI membrane anchor (John Milton Hagen blood group)	SEMA7A	10.9447	0.288618	10.8664	0.2864	9.48354	0.604395	11.0862	0.311835	9.92306	0.519442	11.2313	0.404358	0.543653	1.05579	AM * 0h up vs AM * 7h LPS	1.5331e-25	-3.03703	BMDM * 0h down vs BMDM * 7h LPS	1.5985e-19	-2.47631	MDM * 0h down vs MDM * 7h LPS
SNOWBALL_011771_st	NFKB1;011771_st	nuclear factor of kappa light polypeptide gene enhancer in B-cells 1	NFKB1	10.3491	0.236831	10.6204	0.400151	9.21446	0.113669	10.8155	0.14339	9.22719	0.148771	10.4167	0.240212	0.000171813	-1.20688	AM * 0h down vs AM * 7h LPS	0	-3.03366	BMDM * 0h down vs BMDM * 7h LPS	6.09048e-37	-2.2808	MDM * 0h down vs MDM * 7h LPS
SNOWBALL_017328_s_st	LCOR;017328_s_st	ligand dependent nuclear receptor corepressor	LCOR	8.85747	0.282155	9.042	0.274136	8.16884	0.165465	9.76982	0.236438	8.1687	0.22686	9.29768	0.311421	0.0168218	-1.13645	AM * 0h down vs AM * 7h LPS	0	-3.03349	BMDM * 0h down vs BMDM * 7h LPS	1.20562e-31	-2.18704	MDM * 0h down vs MDM * 7h LPS
SNOWBALL_045301_st	045301_st			5.06439	0.240688	5.42633	0.824681	4.7049	0.200612	6.30491	0.66966	5.46467	0.504963	6.96828	0.966014	0.0617118	-1.28515	AM * 0h down vs AM * 7h LPS	1.05027e-14	-3.03146	BMDM * 0h down vs BMDM * 7h LPS	1.8859e-13	-2.83551	MDM * 0h down vs MDM * 7h LPS
SNOWBALL_037607_st	NFKB2;037607_st	nuclear factor of kappa light polypeptide gene enhancer in B-cells 2 (p49/p100)	NFKB2	9.42113	0.290125	10.0476	0.313655	8.08268	0.146542	9.6822	0.187701	8.25454	0.254187	9.62739	0.233995	2.36033e-14	-1.54375	AM * 0h down vs AM * 7h LPS	0	-3.03043	BMDM * 0h down vs BMDM * 7h LPS	3.41987e-41	-2.58981	MDM * 0h down vs MDM * 7h LPS
SNOWBALL_018210_st	STAT1;018210_st	signal transducer and activator of transcription 1, 91kDa	STAT1	10.7004	0.234107	10.6948	0.39842	10.2441	0.341966	11.8434	0.075782	10.3782	0.390075	11.6291	0.190312	0.950428	1.00388	AM * 0h up vs AM * 7h LPS	5.73695e-39	-3.02994	BMDM * 0h down vs BMDM * 7h LPS	2.07806e-29	-2.37992	MDM * 0h down vs MDM * 7h LPS
SNOWBALL_007899_st	MLKL;007899_st	mixed lineage kinase domain-like	MLKL	8.55282	0.483354	8.97753	0.448813	7.87639	0.293351	9.47413	0.365371	7.75885	0.325054	8.89491	0.407025	0.000429818	-1.3423	AM * 0h down vs AM * 7h LPS	1.77873e-28	-3.02669	BMDM * 0h down vs BMDM * 7h LPS	3.52305e-18	-2.1978	MDM * 0h down vs MDM * 7h LPS
SNOWBALL_046295_st	046295_st			5.60839	0.587026	6.41031	0.589422	6.93857	0.30649	8.5311	0.343346	6.96259	0.388313	8.02419	0.625715	2.34752e-07	-1.74343	AM * 0h down vs AM * 7h LPS	3.18127e-21	-3.01579	BMDM * 0h down vs BMDM * 7h LPS	6.2679e-12	-2.08725	MDM * 0h down vs MDM * 7h LPS
SNOWBALL_042802_st	LOC100515875;042802_st	basic leucine zipper transcriptional factor ATF-like 2-like	LOC100515875	6.56566	0.249656	6.72046	0.339573	6.16236	0.282764	7.7539	0.383508	6.20481	0.330097	7.42124	0.493611	0.152801	-1.11326	AM * 0h down vs AM * 7h LPS	1.5254e-31	-3.01369	BMDM * 0h down vs BMDM * 7h LPS	1.63474e-22	-2.32371	MDM * 0h down vs MDM * 7h LPS
SNOWBALL_047634_st	SLC2A3;047634_st	solute carrier family 2 (facilitated glucose transporter), member 3	SLC2A3	10.3056	0.406207	10.31	0.297706	7.12522	0.52457	8.71436	0.323987	7.1454	0.604375	8.38428	0.641753	0.976376	-1.00304	AM * 0h down vs AM * 7h LPS	4.40898e-21	-3.0087	BMDM * 0h down vs BMDM * 7h LPS	6.84128e-15	-2.36016	MDM * 0h down vs MDM * 7h LPS
SNOWBALL_019153_st	PLAGL2;019153_st	pleiomorphic adenoma gene-like 2	PLAGL2	9.09306	0.39116	9.69394	0.307892	7.74654	0.149461	9.33516	0.29413	7.63242	0.184357	8.95013	0.398989	6.97768e-10	-1.51665	AM * 0h down vs AM * 7h LPS	2.21327e-38	-3.00762	BMDM * 0h down vs BMDM * 7h LPS	4.87e-31	-2.49269	MDM * 0h down vs MDM * 7h LPS
SNOWBALL_012652_st	CDHR3;012652_st	cadherin-related family member 3	CDHR3	5.03246	0.2364	5.00584	0.241275	5.39323	0.188553	6.97994	1.05862	5.52446	0.225321	7.25213	1.30974	0.90202	1.01862	AM * 0h up vs AM * 7h LPS	2.99148e-12	-3.00362	BMDM * 0h down vs BMDM * 7h LPS	6.74949e-14	-3.31192	MDM * 0h down vs MDM * 7h LPS
SNOWBALL_019227_s_st	TGIF2;019227_s_st	TGFB-induced factor homeobox 2	TGIF2	7.6461	0.227796	7.50967	0.290436	6.57884	0.28825	8.16348	0.255184	6.42668	0.220183	7.70709	0.187076	0.0705735	1.09918	AM * 0h up vs AM * 7h LPS	0	-2.99933	BMDM * 0h down vs BMDM * 7h LPS	2.57489e-37	-2.42908	MDM * 0h down vs MDM * 7h LPS
SNOWBALL_022992_s_st	NCOA1;022992_s_st	nuclear receptor coactivator 1	NCOA1	10.3625	0.302036	10.4679	0.295591	8.84144	0.29691	10.4253	0.296556	8.95705	0.316731	10.2826	0.34638	0.261723	-1.07579	AM * 0h down vs AM * 7h LPS	7.18435e-37	-2.99777	BMDM * 0h down vs BMDM * 7h LPS	5.02497e-30	-2.50634	MDM * 0h down vs MDM * 7h LPS
SNOWBALL_000035_s_st	FYN;000035_s_st	FYN oncogene related to SRC, FGR, YES	FYN	7.78259	0.449613	8.19572	0.517729	6.12163	0.300114	7.70483	0.393951	6.45055	0.521043	7.57431	0.50726	0.00310567	-1.33157	AM * 0h down vs AM * 7h LPS	3.96963e-23	-2.99636	BMDM * 0h down vs BMDM * 7h LPS	2.24958e-14	-2.17915	MDM * 0h down vs MDM * 7h LPS
SNOWBALL_035185_st	PFKFB3;035185_st	6-phosphofructo-2-kinase/fructose-2,6-biphosphatase 3	PFKFB3	9.71257	0.49882	10.1181	0.401752	7.54892	0.389443	9.13201	0.353601	8.16122	0.461183	9.50315	0.487728	0.00240667	-1.32462	AM * 0h down vs AM * 7h LPS	1.55228e-24	-2.99609	BMDM * 0h down vs BMDM * 7h LPS	1.06367e-19	-2.53491	MDM * 0h down vs MDM * 7h LPS
SNOWBALL_012147_s_st	LOC100525765;012147_s_st	interleukin-18-binding protein-like	LOC100525765	7.33419	0.504587	8.05416	0.375379	6.72902	0.193615	8.30217	0.276827	6.6624	0.25023	8.07407	0.328394	3.8462e-11	-1.64714	AM * 0h down vs AM * 7h LPS	6.19763e-34	-2.97553	BMDM * 0h down vs BMDM * 7h LPS	6.85863e-30	-2.66044	MDM * 0h down vs MDM * 7h LPS
SNOWBALL_040429_st	ONECUT2;040429_st	one cut homeobox 2	ONECUT2	4.75749	1.0164	5.72513	1.22693	3.68608	0.401929	5.2588	0.859635	3.97921	0.530089	5.82811	0.835462	0.000235829	-1.95564	AM * 0h down vs AM * 7h LPS	2.21689e-09	-2.97466	BMDM * 0h down vs BMDM * 7h LPS	6.01536e-12	-3.60225	MDM * 0h down vs MDM * 7h LPS
SNOWBALL_009993_st	PSMB9;009993_st	proteasome (prosome, macropain) subunit, beta type, 9 (large multifunctional peptidase 2)	PSMB9	8.72822	0.403868	8.81908	0.449638	8.14718	0.500542	9.71974	0.301176	8.13232	0.611435	9.62143	0.265426	0.494969	-1.06501	AM * 0h down vs AM * 7h LPS	6.38095e-24	-2.97432	BMDM * 0h down vs BMDM * 7h LPS	2.74728e-22	-2.80715	MDM * 0h down vs MDM * 7h LPS
SNOWBALL_027273_st	SLC2A3;027273_st	solute carrier family 2 (facilitated glucose transporter), member 3	SLC2A3	10.9982	0.348353	11.0063	0.220803	7.6547	0.469362	9.22468	0.301865	7.65231	0.543727	9.00425	0.545346	0.950226	-1.0056	AM * 0h down vs AM * 7h LPS	8.13791e-25	-2.96902	BMDM * 0h down vs BMDM * 7h LPS	2.2638e-20	-2.55256	MDM * 0h down vs MDM * 7h LPS
SNOWBALL_012749_st	C7orf23;012749_st	chromosome 7 open reading frame 23	C7orf23	9.6049	0.26536	9.6026	0.330608	10.3467	0.224518	11.9161	0.211794	10.2338	0.267893	11.5274	0.348607	0.978271	1.0016	AM * 0h up vs AM * 7h LPS	7.73222e-41	-2.96786	BMDM * 0h down vs BMDM * 7h LPS	5.48924e-33	-2.45142	MDM * 0h down vs MDM * 7h LPS
SNOWBALL_017139_s_st	ATAD1;017139_s_st	ATPase family, AAA domain containing 1	ATAD1	10.2469	0.214335	10.5982	0.330448	9.77617	0.223075	11.3449	0.160427	9.83417	0.273742	10.9611	0.244042	6.068e-06	-1.27567	AM * 0h down vs AM * 7h LPS	0	-2.96635	BMDM * 0h down vs BMDM * 7h LPS	2.03878e-32	-2.18396	MDM * 0h down vs MDM * 7h LPS
SNOWBALL_013466_st	MASTL;013466_st	microtubule associated serine/threonine kinase-like	MASTL	5.4787	0.626077	5.78655	0.472386	8.36825	0.427549	9.9327	0.300699	7.71796	0.79058	9.10931	0.570007	0.0673175	-1.23786	AM * 0h down vs AM * 7h LPS	2.07898e-17	-2.95765	BMDM * 0h down vs BMDM * 7h LPS	9.63807e-15	-2.62324	MDM * 0h down vs MDM * 7h LPS
SNOWBALL_000301_s_st	TRAFD1;000301_s_st	TRAF-type zinc finger domain containing 1	TRAFD1	7.79188	0.348896	7.42437	0.479706	7.62773	0.187186	9.18897	0.351927	7.67146	0.270332	8.88666	0.45279	0.000971132	1.29013	AM * 0h up vs AM * 7h LPS	2.16255e-30	-2.95107	BMDM * 0h down vs BMDM * 7h LPS	3.95628e-22	-2.32173	MDM * 0h down vs MDM * 7h LPS
SNOWBALL_033131_st	ATP10D;033131_st	ATPase, class V, type 10D	ATP10D	6.56799	0.211596	6.61878	0.490642	6.85746	0.216718	8.41518	0.347068	6.82551	0.311065	8.00982	0.547377	0.6564	-1.03583	AM * 0h down vs AM * 7h LPS	1.03893e-28	-2.94389	BMDM * 0h down vs BMDM * 7h LPS	3.99028e-20	-2.27255	MDM * 0h down vs MDM * 7h LPS
SNOWBALL_037040_st	LOC100511587;037040_st	Ssc_hash_S18265725 BP162216 full-length enriched swine cDNA library, adult thymus Sus scrofa cDNA clone THY010095C04 5prime, mRNA sequence /clone=THY010095C04 /clone_end=5prime /gb=BP162216 /gi=40411689 /ug=Ssc.73654 /len=858	LOC100511587	7.07476	0.179725	7.23546	0.243441	7.24705	0.209969	8.8021	0.329415	7.27492	0.291377	8.53306	0.40084	0.0658404	-1.11783	AM * 0h down vs AM * 7h LPS	2.80554e-39	-2.93845	BMDM * 0h down vs BMDM * 7h LPS	6.58628e-31	-2.39188	MDM * 0h down vs MDM * 7h LPS
SNOWBALL_010673_st	KIAA0247;010673_st	KIAA0247	KIAA0247	9.91361	0.234221	10.5774	0.265212	8.55736	0.137022	10.1108	0.255432	8.73625	0.182995	10.0295	0.29825	2.06359e-16	-1.58425	AM * 0h down vs AM * 7h LPS	0	-2.93523	BMDM * 0h down vs BMDM * 7h LPS	3.84029e-40	-2.45085	MDM * 0h down vs MDM * 7h LPS
SNOWBALL_012837_st	LAMB1;012837_st	laminin, beta 1	LAMB1	9.50879	0.399466	9.89175	0.483657	5.34037	0.550913	6.89184	0.385772	5.28774	0.367106	6.7879	0.479167	0.00565896	-1.30401	AM * 0h down vs AM * 7h LPS	9.79029e-23	-2.93115	BMDM * 0h down vs BMDM * 7h LPS	9.15668e-22	-2.82874	MDM * 0h down vs MDM * 7h LPS
SNOWBALL_021126_s_st	NOD2;021126_s_st	nucleotide-binding oligomerization domain containing 2	NOD2	7.9817	0.42401	8.04544	0.356013	6.29086	0.185043	7.83776	0.27904	6.40537	0.153734	7.86734	0.397133	0.500415	-1.04517	AM * 0h down vs AM * 7h LPS	1.46234e-35	-2.9219	BMDM * 0h down vs BMDM * 7h LPS	2.26421e-33	-2.75484	MDM * 0h down vs MDM * 7h LPS
SNOWBALL_024197_s_st	SLC2A11;024197_s_st	solute carrier family 2 (facilitated glucose transporter), member 11	SLC2A11	4.42016	0.717103	4.07972	0.95506	4.12277	0.93988	5.66811	0.921234	4.01496	0.867126	5.21414	0.981814	0.214677	1.26615	AM * 0h up vs AM * 7h LPS	2.65961e-08	-2.91874	BMDM * 0h down vs BMDM * 7h LPS	1.00248e-05	-2.2961	MDM * 0h down vs MDM * 7h LPS
SNOWBALL_021635_st	LOC100154449;021635_st	Sus scrofa mRNA, clone:ITT010100C12, expressed in small intestine	LOC100154449	7.92357	0.61428	7.96712	0.512189	5.44145	0.364752	6.98651	0.573859	5.34254	0.42595	6.72445	0.706362	0.790586	-1.03065	AM * 0h down vs AM * 7h LPS	1.39482e-17	-2.91815	BMDM * 0h down vs BMDM * 7h LPS	5.14004e-15	-2.60612	MDM * 0h down vs MDM * 7h LPS
SNOWBALL_046251_st	SLC1A2;046251_st	solute carrier family 1 (glial high affinity glutamate transporter), member 2	SLC1A2	6.13649	0.681381	6.24579	0.470599	5.36152	0.623793	6.90221	0.768479	5.54635	0.695022	6.75928	0.947465	0.612683	-1.0787	AM * 0h down vs AM * 7h LPS	9.14526e-12	-2.90934	BMDM * 0h down vs BMDM * 7h LPS	2.98564e-08	-2.31808	MDM * 0h down vs MDM * 7h LPS
SNOWBALL_024619_st	LOC100156262;024619_st	PREDICTED: Sus scrofa similar to 3-phosphoadenosine 5-phosphosulfate synthase 2 (LOC100156262), mRNA	LOC100156262	9.00513	0.939334	9.57354	0.721035	7.62975	0.858786	9.16775	0.522036	7.83486	0.974928	9.23718	0.651001	0.0190591	-1.48289	AM * 0h down vs AM * 7h LPS	5.05985e-10	-2.90392	BMDM * 0h down vs BMDM * 7h LPS	9.60128e-09	-2.64326	MDM * 0h down vs MDM * 7h LPS
SNOWBALL_005891_st	SEMA4A;005891_st	sema domain, immunoglobulin domain (Ig), transmembrane domain (TM) and short cytoplasmic domain, (semaphorin) 4A	SEMA4A	7.01075	0.665374	6.69655	0.573711	8.67941	0.411509	10.2116	0.193168	8.92771	0.415155	10.0841	0.280173	0.0213031	1.24332	AM * 0h up vs AM * 7h LPS	1.18723e-22	-2.89218	BMDM * 0h down vs BMDM * 7h LPS	2.35281e-15	-2.22899	MDM * 0h down vs MDM * 7h LPS
SNOWBALL_042381_st	PION;042381_st	pigeon homolog (Drosophila)	PION	10.1207	0.213209	10.3982	0.230503	8.10056	0.203162	9.62685	0.262599	8.15657	0.277564	9.55332	0.369094	0.000740081	-1.21204	AM * 0h down vs AM * 7h LPS	9.98986e-42	-2.88046	BMDM * 0h down vs BMDM * 7h LPS	5.4488e-38	-2.63308	MDM * 0h down vs MDM * 7h LPS
SNOWBALL_002138_st	HIVEP2;002138_st	human immunodeficiency virus type I enhancer binding protein 2	HIVEP2	7.82643	0.344475	6.93565	0.37664	6.20285	0.331985	7.72687	0.319942	6.50509	0.452705	7.64766	0.322962	2.0827e-13	1.85418	AM * 0h up vs AM * 7h LPS	1.80147e-29	-2.87591	BMDM * 0h down vs BMDM * 7h LPS	2.49693e-20	-2.20775	MDM * 0h down vs MDM * 7h LPS
SNOWBALL_012307_st	LOC100514911;012307_st	c2 domain-containing protein 3-like	LOC100514911	9.45315	0.141176	9.54786	0.334952	9.13205	0.263499	10.6499	0.166955	9.22448	0.316085	10.2641	0.252349	0.22574	-1.06785	AM * 0h down vs AM * 7h LPS	7.17465e-43	-2.86366	BMDM * 0h down vs BMDM * 7h LPS	6.40921e-28	-2.05565	MDM * 0h down vs MDM * 7h LPS
SNOWBALL_014547_st	ATAD5;014547_st	ATPase family, AAA domain containing 5	ATAD5	5.34007	0.28486	5.41056	0.308479	6.94922	0.289196	8.46646	0.376788	6.28896	0.46757	7.58953	0.545117	0.553491	-1.05007	AM * 0h down vs AM * 7h LPS	2.11095e-26	-2.86244	BMDM * 0h down vs BMDM * 7h LPS	1.28527e-21	-2.46326	MDM * 0h down vs MDM * 7h LPS
ssc-mir-181b-1_x_st	MIR181B1;ssc-mir-181b-1_x_st	MI0013107	MIR181B1	4.93623	1.12879	5.40164	1.12193	5.94515	0.359605	7.46129	0.561127	6.1359	0.566724	7.22215	0.815079	0.0561894	-1.38072	AM * 0h down vs AM * 7h LPS	1.10263e-09	-2.86025	BMDM * 0h down vs BMDM * 7h LPS	6.36104e-06	-2.12321	MDM * 0h down vs MDM * 7h LPS
SNOWBALL_009598_st	TRIM38;009598_st	tripartite motif containing 38	TRIM38	6.42232	0.306716	6.37806	0.515999	6.71103	0.256751	8.2269	0.395321	6.56392	0.379476	7.62989	0.634887	0.736508	1.03115	AM * 0h up vs AM * 7h LPS	3.79849e-23	-2.85972	BMDM * 0h down vs BMDM * 7h LPS	3.41099e-14	-2.09357	MDM * 0h down vs MDM * 7h LPS
SNOWBALL_009543_st	HIVEP1;009543_st	human immunodeficiency virus type I enhancer binding protein 1	HIVEP1	7.47957	0.183272	7.12673	0.276476	6.02819	0.245751	7.54358	0.405078	6.19031	0.259528	7.27357	0.372365	0.000161813	1.27707	AM * 0h up vs AM * 7h LPS	3.12742e-36	-2.85875	BMDM * 0h down vs BMDM * 7h LPS	3.77299e-24	-2.11883	MDM * 0h down vs MDM * 7h LPS
SNOWBALL_021296_st	SEMA4D;021296_st	sema domain, immunoglobulin domain (Ig), transmembrane domain (TM) and short cytoplasmic domain, (semaphorin) 4D	SEMA4D	6.34781	0.87384	6.41865	0.646526	5.7585	0.29333	7.26994	0.56685	5.75363	0.49273	6.94832	0.600093	0.693962	-1.05033	AM * 0h down vs AM * 7h LPS	6.38356e-15	-2.85094	BMDM * 0h down vs BMDM * 7h LPS	1.42189e-10	-2.28895	MDM * 0h down vs MDM * 7h LPS
SNOWBALL_046896_st	ATP5L;046896_st	ATP synthase, H+ transporting, mitochondrial Fo complex, subunit G	ATP5L	6.57033	0.428396	7.06454	0.522663	5.21057	0.334988	6.71723	0.482496	5.03333	0.333259	6.22615	0.486701	0.000258684	-1.40855	AM * 0h down vs AM * 7h LPS	7.20782e-23	-2.84151	BMDM * 0h down vs BMDM * 7h LPS	1.30597e-16	-2.28599	MDM * 0h down vs MDM * 7h LPS
SNOWBALL_002171_st	002171_st			5.60389	0.56089	4.62041	0.723686	3.92469	0.385248	5.43035	0.605964	3.84354	0.632187	5.11865	0.519865	1.00711e-07	1.97722	AM * 0h up vs AM * 7h LPS	1.8675e-15	-2.83954	BMDM * 0h down vs BMDM * 7h LPS	3.82433e-12	-2.42017	MDM * 0h down vs MDM * 7h LPS
SNOWBALL_000431_st	CEBPB;000431_st	CCAAT/enhancer binding protein (C/EBP), beta	CEBPB	11.1157	0.160513	11.1591	0.16636	8.92228	0.157946	10.4251	0.272702	9.3206	0.292822	10.56	0.352277	0.561678	-1.03054	AM * 0h down vs AM * 7h LPS	2.66247e-44	-2.83398	BMDM * 0h down vs BMDM * 7h LPS	4.00158e-36	-2.36099	MDM * 0h down vs MDM * 7h LPS
SNOWBALL_026194_s_st	FZD4;026194_s_st	frizzled homolog 4 (Drosophila)	FZD4	9.44951	0.262892	9.33549	0.310405	7.45135	0.381121	8.94874	0.461325	7.8912	0.418211	9.0631	0.531656	0.35493	1.08224	AM * 0h up vs AM * 7h LPS	7.7367e-25	-2.82333	BMDM * 0h down vs BMDM * 7h LPS	7.22991e-18	-2.25308	MDM * 0h down vs MDM * 7h LPS
SNOWBALL_015083_s_st	ssc-mir-21;015083_s_st	ssc-mir-21 [Source:miRBase;Acc:MI0002459]	ssc-mir-21	8.25363	0.361838	8.30726	0.492319	6.82957	0.410367	8.3257	0.484278	6.84823	0.722924	8.00014	0.684612	0.74536	-1.03788	AM * 0h down vs AM * 7h LPS	1.22709e-16	-2.82085	BMDM * 0h down vs BMDM * 7h LPS	2.19827e-11	-2.22209	MDM * 0h down vs MDM * 7h LPS
SNOWBALL_005893_st	SLAMF1;005893_st	signaling lymphocytic activation molecule family member 1	SLAMF1	4.58285	0.344633	4.51828	0.275647	4.28451	0.327584	5.7794	0.510743	4.48165	0.233132	6.34304	0.894836	0.662398	1.04577	AM * 0h up vs AM * 7h LPS	2.12851e-19	-2.81843	BMDM * 0h down vs BMDM * 7h LPS	5.5816e-26	-3.6336	MDM * 0h down vs MDM * 7h LPS
SNOWBALL_000036_st	FYN;000036_st	FYN oncogene related to SRC, FGR, YES	FYN	10.3229	0.370308	10.6984	0.356442	8.92428	0.34254	10.4191	0.285894	9.33443	0.399272	10.5776	0.446552	0.00102505	-1.29732	AM * 0h down vs AM * 7h LPS	6.64407e-28	-2.81836	BMDM * 0h down vs BMDM * 7h LPS	5.0567e-22	-2.3672	MDM * 0h down vs MDM * 7h LPS
SNOWBALL_028685_st	CLIC4;028685_st	chloride intracellular channel 4	CLIC4	9.13678	0.484102	9.47068	0.507003	8.83467	0.437159	10.3263	0.298547	8.76067	0.466954	9.89647	0.340484	0.0108536	-1.26041	AM * 0h down vs AM * 7h LPS	3.97645e-23	-2.81213	BMDM * 0h down vs BMDM * 7h LPS	6.63971e-16	-2.19739	MDM * 0h down vs MDM * 7h LPS
SNOWBALL_016885_s_st	FAS;016885_s_st	Fas (TNF receptor superfamily, member 6)	FAS	9.8965	0.258608	10.1233	0.33795	7.90631	0.310688	9.39694	0.273596	8.26807	0.371878	9.40184	0.298957	0.0174065	-1.17024	AM * 0h down vs AM * 7h LPS	3.74383e-34	-2.81013	BMDM * 0h down vs BMDM * 7h LPS	1.83957e-24	-2.19431	MDM * 0h down vs MDM * 7h LPS
SNOWBALL_007789_st	SLC41A2;007789_st	solute carrier family 41, member 2	SLC41A2	10.034	0.197276	10.2513	0.265453	8.41579	0.221649	9.90405	0.242365	8.63032	0.252958	9.83799	0.301828	0.0046287	-1.16249	AM * 0h down vs AM * 7h LPS	2.18603e-43	-2.80551	BMDM * 0h down vs BMDM * 7h LPS	1.19529e-34	-2.30963	MDM * 0h down vs MDM * 7h LPS
SNOWBALL_007781_st	BID;007781_st	BH3 interacting domain death agonist	BID	8.29653	0.261578	8.72271	0.456334	8.99785	0.467256	10.4859	0.20515	8.72368	0.5883	9.99576	0.371055	0.000917199	-1.34367	AM * 0h down vs AM * 7h LPS	6.55461e-24	-2.80512	BMDM * 0h down vs BMDM * 7h LPS	2.15592e-19	-2.41511	MDM * 0h down vs MDM * 7h LPS
SNOWBALL_008376_st	MED25;008376_st	mediator complex subunit 25	MED25	8.28817	0.232605	8.46584	0.424939	8.07162	0.287809	9.55867	0.291557	8.23062	0.339063	9.35709	0.391705	0.0816505	-1.13105	AM * 0h down vs AM * 7h LPS	2.72735e-31	-2.80316	BMDM * 0h down vs BMDM * 7h LPS	4.77663e-22	-2.18323	MDM * 0h down vs MDM * 7h LPS
SNOWBALL_001381_st	SLA-DRA;001381_st	OTTSUSG00000001368 major histocompatibility complex, class II, DR alpha	SLA-DRA	12.4667	0.402299	12.2655	0.624466	11.0267	0.611955	12.5133	0.141116	9.6222	1.22409	11.8683	0.642285	0.340723	1.14973	AM * 0h up vs AM * 7h LPS	1.5216e-11	-2.80241	BMDM * 0h down vs BMDM * 7h LPS	7.61697e-21	-4.7439	MDM * 0h down vs MDM * 7h LPS
SNOWBALL_001537_st	TIFA;001537_st	TRAF-interacting protein with forkhead-associated domain	TIFA	7.12797	0.300504	6.97084	0.316405	6.52905	0.365493	8.01563	0.295811	6.41655	0.506623	7.68265	0.21776	0.135863	1.11507	AM * 0h up vs AM * 7h LPS	4.80979e-30	-2.80224	BMDM * 0h down vs BMDM * 7h LPS	1.33902e-24	-2.40511	MDM * 0h down vs MDM * 7h LPS
SNOWBALL_038304_st	038304_st			6.93448	0.778679	7.29518	0.469144	5.34819	0.265667	6.83356	0.561113	5.27995	0.480577	6.48599	0.586281	0.0280495	-1.28405	AM * 0h down vs AM * 7h LPS	8.22318e-17	-2.7999	BMDM * 0h down vs BMDM * 7h LPS	1.8954e-12	-2.30704	MDM * 0h down vs MDM * 7h LPS
SNOWBALL_000092_st	CD72;000092_st	CD72 molecule	CD72	8.20518	0.647007	8.82889	0.607086	7.24048	0.225514	8.72565	0.177876	7.3458	0.267682	8.63218	0.23582	7.95203e-07	-1.54082	AM * 0h down vs AM * 7h LPS	3.2254e-25	-2.79951	BMDM * 0h down vs BMDM * 7h LPS	6.95211e-21	-2.43915	MDM * 0h down vs MDM * 7h LPS
SNOWBALL_027653_st	ACO1;027653_st	aconitase 1, soluble	ACO1	7.88774	0.313255	7.57241	0.334977	6.69188	0.243347	8.1769	0.547324	6.66481	0.352899	7.67644	0.553517	0.0116423	1.2443	AM * 0h up vs AM * 7h LPS	1.85269e-24	-2.7992	BMDM * 0h down vs BMDM * 7h LPS	2.07281e-14	-2.01619	MDM * 0h down vs MDM * 7h LPS
SNOWBALL_000645_st	NLRP3;000645_st	NLR family, pyrin domain containing 3	NLRP3	8.02357	0.321897	8.55671	0.484468	7.89064	0.35215	9.37302	0.467993	7.40919	0.471527	8.78446	0.630891	0.00023732	-1.44707	AM * 0h down vs AM * 7h LPS	2.20715e-20	-2.79409	BMDM * 0h down vs BMDM * 7h LPS	2.10389e-18	-2.59416	MDM * 0h down vs MDM * 7h LPS
SNOWBALL_022333_s_st	C27H8orf4;022333_s_st	Sus scrofa mRNA, clone:OVRM10115B08, expressed in ovary	C27H8orf4	5.07148	0.481873	5.28188	0.673489	4.79609	0.613457	6.27633	0.920985	4.82772	0.683768	5.92738	0.968689	0.351987	-1.15702	AM * 0h down vs AM * 7h LPS	2.26143e-10	-2.78995	BMDM * 0h down vs BMDM * 7h LPS	1.11702e-06	-2.14304	MDM * 0h down vs MDM * 7h LPS
SNOWBALL_030156_st	LOC100521635;030156_st	Ssc_hash_S18383383 934401 MARC 4PIG Sus scrofa cDNA 5prime, mRNA sequence /clone_end=5prime /gb=CK463492 /gi=40834773 /ug=Ssc.24513 /len=872	LOC100521635	7.41256	0.300978	7.52479	0.508287	5.81617	0.191208	7.2964	0.480835	5.7198	0.353009	6.78445	0.535221	0.370136	-1.0809	AM * 0h down vs AM * 7h LPS	5.74412e-24	-2.78994	BMDM * 0h down vs BMDM * 7h LPS	3.07353e-15	-2.09165	MDM * 0h down vs MDM * 7h LPS
SNOWBALL_013427_s_st	MASTL;013427_s_st	microtubule associated serine/threonine kinase-like	MASTL	5.48612	0.483011	5.70281	0.420028	8.1487	0.410708	9.62295	0.319391	7.563	0.713166	8.88908	0.545767	0.152691	-1.16206	AM * 0h down vs AM * 7h LPS	1.73067e-18	-2.7784	BMDM * 0h down vs BMDM * 7h LPS	6.11522e-16	-2.50719	MDM * 0h down vs MDM * 7h LPS
SNOWBALL_000981_st	BCL3;000981_st	B-cell CLL/lymphoma 3	BCL3	8.13031	0.284777	8.38634	0.279782	7.07182	0.259493	8.54396	0.322954	7.35896	0.298936	8.60822	0.46305	0.0103078	-1.19419	AM * 0h down vs AM * 7h LPS	5.41869e-32	-2.77435	BMDM * 0h down vs BMDM * 7h LPS	3.41252e-26	-2.37719	MDM * 0h down vs MDM * 7h LPS
SNOWBALL_010112_st	LOC100512665;010112_st	TBC1 domain family member 22B-like	LOC100512665	7.91249	0.233662	7.93274	0.195787	7.8017	0.138867	9.27247	0.379191	8.00556	0.206136	9.1236	0.394034	0.807343	-1.01414	AM * 0h down vs AM * 7h LPS	8.60957e-39	-2.77169	BMDM * 0h down vs BMDM * 7h LPS	2.98832e-28	-2.17051	MDM * 0h down vs MDM * 7h LPS
SNOWBALL_027178_st	027178_st	Ssc_hash_S18308121 BP445783 full-length enriched swine cDNA library, adult liver Sus scrofa cDNA clone LVR010076F05 5prime, mRNA sequence /clone=LVR010076F05 /clone_end=5prime /gb=BP445783 /gi=40435850 /ug=Ssc.429 /len=795		8.96353	0.464325	9.22618	0.235458	7.45154	0.353017	8.92186	0.35938	7.10198	0.374818	8.61683	0.491187	0.0264461	-1.19968	AM * 0h down vs AM * 7h LPS	8.07983e-26	-2.77083	BMDM * 0h down vs BMDM * 7h LPS	7.63977e-27	-2.8577	MDM * 0h down vs MDM * 7h LPS
SNOWBALL_016007_s_st	FILIP1L;016007_s_st	filamin A interacting protein 1-like	FILIP1L	5.76891	0.643821	5.53825	0.424105	6.25716	0.726603	7.72726	0.499362	6.22452	0.721473	7.38817	0.7391	0.23478	1.17337	AM * 0h up vs AM * 7h LPS	6.97707e-13	-2.77042	BMDM * 0h down vs BMDM * 7h LPS	4.0646e-09	-2.24024	MDM * 0h down vs MDM * 7h LPS
SNOWBALL_028943_st	ABCC1;028943_st	ATP-binding cassette, sub-family C (CFTR/MRP), member 1	ABCC1	9.18089	0.624355	9.80086	0.434777	7.15586	0.238353	8.62468	0.426762	7.61921	0.293417	8.94455	0.49504	4.92548e-06	-1.53685	AM * 0h down vs AM * 7h LPS	1.95305e-22	-2.76795	BMDM * 0h down vs BMDM * 7h LPS	1.51449e-19	-2.50591	MDM * 0h down vs MDM * 7h LPS
SNOWBALL_001400_s_st	PSMB8;001400_s_st	OTTSUSG00000001384 proteasome (prosome, macropain) subunit, beta type, 8 (large multifunctional protease 7)	PSMB8	9.82375	0.619878	9.98223	0.591561	8.7412	0.675183	10.2097	0.721708	8.63622	0.684815	10.0428	0.568756	0.418136	-1.11611	AM * 0h down vs AM * 7h LPS	1.11169e-12	-2.76725	BMDM * 0h down vs BMDM * 7h LPS	6.47479e-12	-2.65101	MDM * 0h down vs MDM * 7h LPS
SNOWBALL_029001_st	NRP2;029001_st	neuropilin 2	NRP2	8.73869	0.524151	9.20573	0.329718	8.82659	0.288541	10.2937	0.306509	8.97404	0.458404	10.2497	0.495648	0.000233745	-1.38227	AM * 0h down vs AM * 7h LPS	5.10521e-24	-2.76459	BMDM * 0h down vs BMDM * 7h LPS	6.03477e-20	-2.42106	MDM * 0h down vs MDM * 7h LPS
SNOWBALL_024491_s_st	JMJD1C;024491_s_st	jumonji domain containing 1C	JMJD1C	6.62872	0.645422	6.92801	0.467557	5.96397	0.582703	7.43087	0.43356	5.97994	0.513734	7.04578	0.367775	0.0531186	-1.23053	AM * 0h down vs AM * 7h LPS	6.61239e-18	-2.76427	BMDM * 0h down vs BMDM * 7h LPS	2.75599e-11	-2.09339	MDM * 0h down vs MDM * 7h LPS
SNOWBALL_043970_st	043970_st			7.8885	0.487732	7.94591	0.361232	6.20836	0.290049	7.67202	0.310444	6.14289	0.305436	7.34964	0.489168	0.618101	-1.0406	AM * 0h down vs AM * 7h LPS	2.81069e-26	-2.75807	BMDM * 0h down vs BMDM * 7h LPS	2.09056e-20	-2.30816	MDM * 0h down vs MDM * 7h LPS
SNOWBALL_021964_s_st	CNIH4;021964_s_st	cornichon homolog 4 (Drosophila)	CNIH4	9.17757	0.235499	9.49568	0.357891	9.70902	0.297351	11.1713	0.251865	9.53794	0.354743	10.9635	0.393563	0.00135693	-1.2467	AM * 0h down vs AM * 7h LPS	3.40115e-32	-2.75542	BMDM * 0h down vs BMDM * 7h LPS	2.84583e-31	-2.68615	MDM * 0h down vs MDM * 7h LPS
SNOWBALL_026812_s_st	SOCS3;026812_s_st	suppressor of cytokine signaling 3	SOCS3	8.15443	0.589428	9.07627	0.597325	6.28335	0.400381	7.74554	0.360655	6.20302	0.408901	7.84035	0.636405	1.69647e-08	-1.89452	AM * 0h down vs AM * 7h LPS	8.37576e-18	-2.75526	BMDM * 0h down vs BMDM * 7h LPS	7.78897e-21	-3.1109	MDM * 0h down vs MDM * 7h LPS
SNOWBALL_004604_s_st	DUSP2;004604_s_st	dual specificity phosphatase 2	DUSP2	8.42695	0.822435	8.96885	0.748716	6.00442	0.247734	7.46565	0.459824	6.29866	0.248444	7.5207	0.5129	0.00120367	-1.45589	AM * 0h down vs AM * 7h LPS	3.12241e-16	-2.75343	BMDM * 0h down vs BMDM * 7h LPS	1.54083e-12	-2.33276	MDM * 0h down vs MDM * 7h LPS
SNOWBALL_037472_st	LOC100511267;037472_st	interferon-induced protein 44-like	LOC100511267	5.58807	0.321685	5.96453	0.544363	5.55736	0.370081	7.01773	0.161512	5.71929	0.321507	6.94839	0.22828	0.00043658	-1.29815	AM * 0h down vs AM * 7h LPS	1.5979e-29	-2.75179	BMDM * 0h down vs BMDM * 7h LPS	9.00713e-24	-2.34421	MDM * 0h down vs MDM * 7h LPS
SNOWBALL_039304_st	039304_st			5.71482	0.231073	6.15674	0.433337	5.23168	0.211396	6.68365	0.39258	5.39269	0.2115	6.49756	0.470713	3.73994e-05	-1.3584	AM * 0h down vs AM * 7h LPS	1.38449e-29	-2.73581	BMDM * 0h down vs BMDM * 7h LPS	7.80341e-21	-2.1508	MDM * 0h down vs MDM * 7h LPS
SNOWBALL_023232_st	SLA-DQB1;023232_st	Sus scrofa SLADQB mRNA for MHC class II, complete cds	SLA-DQB1	10.5932	0.646158	10.1815	0.945429	8.9415	0.581945	10.388	0.557769	8.04753	1.15575	10.0002	0.796247	0.0951496	1.33031	AM * 0h up vs AM * 7h LPS	7.64063e-09	-2.72551	BMDM * 0h down vs BMDM * 7h LPS	8.23957e-14	-3.87079	MDM * 0h down vs MDM * 7h LPS
SNOWBALL_007372_st	LRMP;007372_st	lymphoid-restricted membrane protein	LRMP	7.14225	0.532647	7.3033	0.723396	6.60861	0.353167	8.0521	0.26579	6.47464	0.507191	7.62762	0.441429	0.277803	-1.11811	AM * 0h down vs AM * 7h LPS	1.93897e-18	-2.71978	BMDM * 0h down vs BMDM * 7h LPS	2.19709e-13	-2.22372	MDM * 0h down vs MDM * 7h LPS
SNOWBALL_010382_st	MCTP2;010382_st	multiple C2 domains, transmembrane 2	MCTP2	9.44631	0.490248	9.42941	0.625155	5.22401	0.366557	6.66392	0.569501	5.46483	0.379027	6.92983	0.631547	0.914383	1.01179	AM * 0h up vs AM * 7h LPS	6.93737e-17	-2.71304	BMDM * 0h down vs BMDM * 7h LPS	2.52772e-17	-2.76063	MDM * 0h down vs MDM * 7h LPS
SNOWBALL_001460_st	NFKBIE;001460_st	nuclear factor of kappa light polypeptide gene enhancer in B-cells inhibitor, epsilon	NFKBIE	9.42716	0.428308	10.1427	0.353277	8.22692	0.224054	9.66334	0.28029	8.51509	0.265777	9.77683	0.347	1.32605e-11	-1.64206	AM * 0h down vs AM * 7h LPS	9.69613e-32	-2.70647	BMDM * 0h down vs BMDM * 7h LPS	3.9617e-27	-2.39786	MDM * 0h down vs MDM * 7h LPS
SNOWBALL_010281_st	GRAMD2;010281_st	GRAM domain containing 2	GRAMD2	5.8651	0.312411	6.63674	0.444351	5.29635	0.243708	6.73228	0.553579	5.49235	0.298247	6.95916	0.599825	2.26806e-08	-1.70722	AM * 0h down vs AM * 7h LPS	7.34195e-22	-2.70558	BMDM * 0h down vs BMDM * 7h LPS	1.62528e-22	-2.76409	MDM * 0h down vs MDM * 7h LPS
SNOWBALL_000024_st	ARG1;000024_st	arginase, liver	ARG1	12.3176	0.260451	12.2017	0.221555	7.29867	0.567583	8.73442	0.812438	7.56177	0.798427	8.92528	0.794271	0.545747	1.08365	AM * 0h up vs AM * 7h LPS	1.26212e-12	-2.70523	BMDM * 0h down vs BMDM * 7h LPS	1.02897e-11	-2.57311	MDM * 0h down vs MDM * 7h LPS
SNOWBALL_000346_st	PAPSS2;000346_st	3'-phosphoadenosine 5'-phosphosulfate synthase 2	PAPSS2	9.74958	0.882924	10.2667	0.650026	8.39222	0.717343	9.827	0.444046	8.60341	0.867072	9.83116	0.614865	0.0171737	-1.43112	AM * 0h down vs AM * 7h LPS	1.15255e-10	-2.70342	BMDM * 0h down vs BMDM * 7h LPS	1.8248e-08	-2.34201	MDM * 0h down vs MDM * 7h LPS
SNOWBALL_024210_st	ADORA2A;024210_st	adenosine A2a receptor	ADORA2A	7.80806	0.296986	8.37618	0.394644	6.35291	0.281369	7.78749	0.297418	6.59379	0.291811	8.22854	0.380048	5.52966e-08	-1.48259	AM * 0h down vs AM * 7h LPS	6.28165e-31	-2.70304	BMDM * 0h down vs BMDM * 7h LPS	5.13554e-36	-3.10534	MDM * 0h down vs MDM * 7h LPS
SNOWBALL_036143_st	IL1RAP;036143_st	interleukin 1 receptor accessory protein	IL1RAP	11.0092	0.40059	11.3603	0.241869	7.56754	0.37712	8.99953	0.458564	7.21768	0.452821	8.84103	0.469261	0.00506035	-1.27551	AM * 0h down vs AM * 7h LPS	2.37991e-23	-2.69818	BMDM * 0h down vs BMDM * 7h LPS	1.86879e-27	-3.0809	MDM * 0h down vs MDM * 7h LPS
SNOWBALL_033898_st	NRP2;033898_st	neuropilin 2	NRP2	9.39389	0.489475	9.94409	0.390443	9.04285	0.274636	10.4743	0.260806	9.3289	0.404473	10.5485	0.326523	1.61149e-06	-1.46429	AM * 0h down vs AM * 7h LPS	4.05321e-27	-2.69721	BMDM * 0h down vs BMDM * 7h LPS	4.62762e-22	-2.32882	MDM * 0h down vs MDM * 7h LPS
SNOWBALL_005486_st	C2orf74;005486_st	chromosome 2 open reading frame 74	C2orf74	5.65989	0.72274	5.7765	0.841498	3.41749	0.221281	4.84839	0.561994	3.42392	0.210145	4.51162	0.359713	0.470229	-1.08418	AM * 0h down vs AM * 7h LPS	3.86938e-16	-2.69615	BMDM * 0h down vs BMDM * 7h LPS	8.03943e-11	-2.12534	MDM * 0h down vs MDM * 7h LPS
SNOWBALL_038047_st	RAB30;038047_st	RAB30, member RAS oncogene family	RAB30	5.89683	0.442146	6.27761	0.476469	5.07639	0.279313	6.49906	0.455676	5.30189	0.270017	6.34994	0.480694	0.00243387	-1.30205	AM * 0h down vs AM * 7h LPS	3.88671e-23	-2.68081	BMDM * 0h down vs BMDM * 7h LPS	3.56509e-15	-2.06772	MDM * 0h down vs MDM * 7h LPS
SNOWBALL_012400_st	MMP12;012400_st	matrix metallopeptidase 12 (macrophage elastase)	MMP12	6.12192	1.34638	6.36995	1.13143	10.0514	1.24166	11.472	0.949366	9.86747	1.64879	11.4524	0.927669	0.5061	-1.18758	AM * 0h down vs AM * 7h LPS	0.000108516	-2.67702	BMDM * 0h down vs BMDM * 7h LPS	1.7579e-05	-2.99984	MDM * 0h down vs MDM * 7h LPS
SNOWBALL_012406_st	FZD4;012406_st	frizzled homolog 4 (Drosophila)	FZD4	8.67119	0.291099	8.5681	0.353453	6.70761	0.316262	8.12745	0.431359	7.10785	0.406136	8.34082	0.487775	0.380648	1.07407	AM * 0h up vs AM * 7h LPS	1.22116e-24	-2.67555	BMDM * 0h down vs BMDM * 7h LPS	1.88086e-20	-2.3505	MDM * 0h down vs MDM * 7h LPS
SNOWBALL_006046_st	PDE7A;006046_st	phosphodiesterase 7A	PDE7A	5.47864	0.551703	4.88587	0.552357	5.04658	0.365241	6.46322	0.505148	5.50792	0.5631	6.74137	0.607614	0.000294597	1.50815	AM * 0h up vs AM * 7h LPS	3.90945e-16	-2.66964	BMDM * 0h down vs BMDM * 7h LPS	3.20518e-13	-2.35129	MDM * 0h down vs MDM * 7h LPS
SNOWBALL_002405_st	MARCKS;002405_st	myristoylated alanine-rich protein kinase C substrate	MARCKS	7.32985	0.252147	7.48445	0.383404	8.047	0.282428	9.45855	0.319938	7.8063	0.412733	9.12056	0.452947	0.156415	-1.11311	AM * 0h down vs AM * 7h LPS	5.44148e-27	-2.66021	BMDM * 0h down vs BMDM * 7h LPS	1.14089e-24	-2.48675	MDM * 0h down vs MDM * 7h LPS
SNOWBALL_042562_st	IFNAR2;042562_st	interferon (alpha, beta and omega) receptor 2	IFNAR2	9.32356	0.216194	9.28337	0.259029	8.71377	0.160985	10.1237	0.307334	8.61196	0.321497	9.69105	0.463993	0.66276	1.02825	AM * 0h up vs AM * 7h LPS	6.36833e-33	-2.65721	BMDM * 0h down vs BMDM * 7h LPS	1.15842e-23	-2.1127	MDM * 0h down vs MDM * 7h LPS
SNOWBALL_021284_st	BST2;021284_st	bone marrow stromal cell antigen 2	BST2	7.9529	0.515616	8.32489	0.684562	9.20028	0.376308	10.6079	0.264997	9.26555	0.406013	10.4214	0.335452	0.00681804	-1.29414	AM * 0h down vs AM * 7h LPS	4.15112e-20	-2.65307	BMDM * 0h down vs BMDM * 7h LPS	2.90812e-15	-2.22818	MDM * 0h down vs MDM * 7h LPS
SNOWBALL_016241_st	SEMA4D;016241_st	sema domain, immunoglobulin domain (Ig), transmembrane domain (TM) and short cytoplasmic domain, (semaphorin) 4D	SEMA4D	6.55857	0.718837	6.66099	0.608386	6.02597	0.296479	7.43253	0.484793	6.039	0.363427	7.05127	0.497808	0.504787	-1.07357	AM * 0h down vs AM * 7h LPS	6.46575e-17	-2.65104	BMDM * 0h down vs BMDM * 7h LPS	1.76965e-10	-2.01708	MDM * 0h down vs MDM * 7h LPS
SNOWBALL_019204_st	PSMF1;019204_st	proteasome (prosome, macropain) inhibitor subunit 1 (PI31)	PSMF1	10.1437	0.213481	10.1997	0.387706	9.72715	0.309949	11.1329	0.178326	9.84814	0.311912	11.0281	0.226688	0.511833	-1.03954	AM * 0h down vs AM * 7h LPS	7.11729e-36	-2.64958	BMDM * 0h down vs BMDM * 7h LPS	3.00744e-29	-2.26577	MDM * 0h down vs MDM * 7h LPS
SNOWBALL_006196_st	TTF2;006196_st	transcription termination factor, RNA polymerase II	TTF2	7.79495	0.220441	7.76914	0.362447	8.8582	0.18828	10.2601	0.232849	8.58152	0.261265	9.67778	0.354834	0.759055	1.01805	AM * 0h up vs AM * 7h LPS	2.7541e-36	-2.64255	BMDM * 0h down vs BMDM * 7h LPS	3.92992e-27	-2.13799	MDM * 0h down vs MDM * 7h LPS
SNOWBALL_007370_s_st	C1S;007370_s_st	complement component 1, s subcomponent	C1S	4.95107	0.195101	5.14773	0.179692	5.18088	0.387553	6.58256	0.519616	4.99813	0.169131	6.03387	0.443433	0.0630901	-1.14604	AM * 0h down vs AM * 7h LPS	6.88899e-28	-2.6421	BMDM * 0h down vs BMDM * 7h LPS	9.81014e-19	-2.05016	MDM * 0h down vs MDM * 7h LPS
SNOWBALL_008067_st	N4BP1;008067_st	NEDD4 binding protein 1	N4BP1	10.9456	0.158075	11.1102	0.174194	9.17523	0.171429	10.5764	0.165664	9.1614	0.203221	10.2612	0.249465	0.00485962	-1.12084	AM * 0h down vs AM * 7h LPS	0	-2.64112	BMDM * 0h down vs BMDM * 7h LPS	4.43931e-42	-2.14329	MDM * 0h down vs MDM * 7h LPS
SNOWBALL_018233_s_st	ITGAV;018233_s_st	integrin, alpha V (vitronectin receptor, alpha polypeptide, antigen CD51)	ITGAV	7.88125	0.389782	7.65957	0.623144	7.39201	0.621528	8.79271	0.415243	7.50054	0.584565	8.58557	0.464791	0.167177	1.16609	AM * 0h up vs AM * 7h LPS	7.475e-16	-2.6403	BMDM * 0h down vs BMDM * 7h LPS	6.3448e-11	-2.12141	MDM * 0h down vs MDM * 7h LPS
SNOWBALL_014603_s_st	ATAD5;014603_s_st	ATPase family, AAA domain containing 5	ATAD5	5.04683	0.398769	4.96357	0.38286	6.66228	0.315079	8.06171	0.409501	5.92003	0.468615	7.14979	0.536151	0.51683	1.05941	AM * 0h up vs AM * 7h LPS	1.70261e-21	-2.63799	BMDM * 0h down vs BMDM * 7h LPS	5.0549e-18	-2.34529	MDM * 0h down vs MDM * 7h LPS
SNOWBALL_032686_st	KIAA0247;032686_st	KIAA0247	KIAA0247	9.108	0.234632	9.74515	0.360716	8.14885	0.158055	9.54451	0.241854	8.25252	0.157134	9.45658	0.302849	6.77067e-14	-1.55526	AM * 0h down vs AM * 7h LPS	3.54884e-40	-2.63109	BMDM * 0h down vs BMDM * 7h LPS	3.70406e-34	-2.30387	MDM * 0h down vs MDM * 7h LPS
SNOWBALL_042561_st	IFNAR2;042561_st	interferon (alpha, beta and omega) receptor 2	IFNAR2	6.43366	0.204987	6.16263	0.333799	5.73137	0.206283	7.11798	0.386462	5.62669	0.330254	6.69465	0.402363	0.00595203	1.20667	AM * 0h up vs AM * 7h LPS	2.58976e-30	-2.61462	BMDM * 0h down vs BMDM * 7h LPS	9.31719e-22	-2.09647	MDM * 0h down vs MDM * 7h LPS
SNOWBALL_016100_st	ARHGAP31;016100_st	Rho GTPase activating protein 31	ARHGAP31	7.54876	0.244141	7.63598	0.371288	6.80665	0.374538	8.19239	0.421366	7.05522	0.336854	8.07084	0.32498	0.412159	-1.06233	AM * 0h down vs AM * 7h LPS	3.86841e-27	-2.61305	BMDM * 0h down vs BMDM * 7h LPS	5.74173e-18	-2.02176	MDM * 0h down vs MDM * 7h LPS
SNOWBALL_032922_st	NRP2;032922_st	neuropilin 2	NRP2	7.14643	0.405723	7.65085	0.365209	6.90747	0.239027	8.29162	0.284293	6.8914	0.30865	8.09559	0.464166	4.96021e-06	-1.41855	AM * 0h down vs AM * 7h LPS	4.09113e-27	-2.61018	BMDM * 0h down vs BMDM * 7h LPS	1.11423e-22	-2.30408	MDM * 0h down vs MDM * 7h LPS
SNOWBALL_004468_st	NCF1;004468_st	neutrophil cytosolic factor 1	NCF1	9.644	0.504804	9.49351	0.631136	9.27618	0.321643	10.6594	0.492492	9.20686	0.489907	10.8309	0.687536	0.351259	1.10994	AM * 0h up vs AM * 7h LPS	2.14681e-15	-2.60854	BMDM * 0h down vs BMDM * 7h LPS	2.5133e-19	-3.08232	MDM * 0h down vs MDM * 7h LPS
SNOWBALL_027699_st	TNFAIP3;027699_st	tumor necrosis factor, alpha-induced protein 3	TNFAIP3	6.16296	0.544235	6.48527	0.276086	4.57526	0.249716	5.95757	0.209059	4.59783	0.288375	6.01601	0.458509	0.00307197	-1.25033	AM * 0h down vs AM * 7h LPS	8.83268e-27	-2.60685	BMDM * 0h down vs BMDM * 7h LPS	1.10284e-27	-2.67249	MDM * 0h down vs MDM * 7h LPS
SNOWBALL_017766_st	CASP3;017766_st	caspase 3, apoptosis-related cysteine peptidase	CASP3	9.59866	0.202543	10.047	0.306805	8.84305	0.200858	10.2223	0.282867	8.86053	0.34572	10.0237	0.446366	4.57911e-06	-1.3645	AM * 0h down vs AM * 7h LPS	2.49424e-31	-2.60138	BMDM * 0h down vs BMDM * 7h LPS	2.08312e-25	-2.23956	MDM * 0h down vs MDM * 7h LPS
SNOWBALL_010024_st	FTSJD2;010024_st	FtsJ methyltransferase domain containing 2	FTSJD2	8.38929	0.191389	8.78952	0.421433	8.40946	0.211689	9.78862	0.289843	8.42493	0.225666	9.55813	0.286594	6.12819e-06	-1.31972	AM * 0h down vs AM * 7h LPS	3.81394e-35	-2.60117	BMDM * 0h down vs BMDM * 7h LPS	7.40616e-28	-2.19345	MDM * 0h down vs MDM * 7h LPS
SNOWBALL_010420_st	TBC1D2B;010420_st	TBC1 domain family, member 2B	TBC1D2B	10.368	0.357425	10.8877	0.239434	9.63287	0.198562	11.0118	0.250222	9.57345	0.290181	10.7417	0.374555	2.46147e-08	-1.43359	AM * 0h down vs AM * 7h LPS	6.44875e-34	-2.60079	BMDM * 0h down vs BMDM * 7h LPS	7.70817e-28	-2.24745	MDM * 0h down vs MDM * 7h LPS
SNOWBALL_001279_s_st	C2;001279_s_st	OTTSUSG00000001339 complement component 2	C2	9.78426	0.30955	9.89235	0.381491	7.14306	0.4528	8.52098	0.459114	8.40766	0.678896	9.49257	0.50733	0.459252	-1.0778	AM * 0h down vs AM * 7h LPS	1.22299e-17	-2.59894	BMDM * 0h down vs BMDM * 7h LPS	1.64861e-12	-2.12124	MDM * 0h down vs MDM * 7h LPS
SNOWBALL_041507_st	DUSP16;041507_st	dual specificity phosphatase 16	DUSP16	8.43268	0.528223	9.24649	0.397037	6.65821	0.220765	8.03555	0.285686	6.67711	0.285443	7.9549	0.419221	1.56915e-11	-1.75786	AM * 0h down vs AM * 7h LPS	1.38173e-25	-2.59788	BMDM * 0h down vs BMDM * 7h LPS	3.07333e-23	-2.42467	MDM * 0h down vs MDM * 7h LPS
SNOWBALL_023219_st	LOC780435;023219_st	Sus scrofa glutathione S-transferase mu 2 (LOC780435), mRNA	LOC780435	7.65019	0.633762	7.54873	0.481376	7.06723	0.673015	8.44033	0.423062	7.10924	0.610878	8.22304	0.74011	0.579672	1.07286	AM * 0h up vs AM * 7h LPS	1.18636e-12	-2.59026	BMDM * 0h down vs BMDM * 7h LPS	2.76553e-09	-2.16414	MDM * 0h down vs MDM * 7h LPS
SNOWBALL_000352_st	NFKB2;000352_st	nuclear factor of kappa light polypeptide gene enhancer in B-cells 2 (p49/p100)	NFKB2	7.69152	0.384371	8.1008	0.407246	6.68745	0.325678	8.06037	0.275748	6.8133	0.260478	7.97235	0.261452	4.79887e-05	-1.32803	AM * 0h down vs AM * 7h LPS	8.61835e-30	-2.58994	BMDM * 0h down vs BMDM * 7h LPS	4.2284e-24	-2.23311	MDM * 0h down vs MDM * 7h LPS
SNOWBALL_009847_s_st	PSMB8;009847_s_st	proteasome (prosome, macropain) subunit, beta type, 8 (large multifunctional peptidase 7)	PSMB8	10.297	0.586134	10.4414	0.572661	9.3281	0.65959	10.7007	0.614341	9.25226	0.717975	10.6459	0.48055	0.434764	-1.1053	AM * 0h down vs AM * 7h LPS	1.75421e-12	-2.58944	BMDM * 0h down vs BMDM * 7h LPS	8.83935e-13	-2.62731	MDM * 0h down vs MDM * 7h LPS
SNOWBALL_017647_st	LOC100521160;017647_st	kynureninase-like	LOC100521160	8.36587	0.341676	8.47467	0.529788	8.64406	0.262165	10.0158	0.204312	8.68341	0.312838	9.80184	0.337164	0.297888	-1.07833	AM * 0h down vs AM * 7h LPS	2.04706e-27	-2.58776	BMDM * 0h down vs BMDM * 7h LPS	4.85483e-21	-2.1711	MDM * 0h down vs MDM * 7h LPS
SNOWBALL_012533_st	ITGB8;012533_st	integrin, beta 8	ITGB8	10.7752	0.908687	11.253	0.369991	8.28186	0.400587	9.65274	0.300424	8.38356	0.539583	9.53583	0.480551	0.00324283	-1.39263	AM * 0h down vs AM * 7h LPS	2.11333e-15	-2.58628	BMDM * 0h down vs BMDM * 7h LPS	5.74834e-12	-2.22264	MDM * 0h down vs MDM * 7h LPS
SNOWBALL_016080_st	APP;016080_st	amyloid beta (A4) precursor protein	APP	9.36531	0.262197	9.65258	0.404261	8.23949	0.350938	9.60596	0.311956	8.17242	0.590791	9.49021	0.418259	0.0206178	-1.22033	AM * 0h down vs AM * 7h LPS	4.47809e-22	-2.57839	BMDM * 0h down vs BMDM * 7h LPS	4.74656e-21	-2.49285	MDM * 0h down vs MDM * 7h LPS
SNOWBALL_001388_s_st	SLA-DQB1;001388_s_st	OTTSUSG00000001376 major histocompatibility complex, class II, DQ beta 1	SLA-DQB1	10.9968	0.534948	10.5895	0.820639	9.51292	0.55065	10.8764	0.365965	8.5623	0.970038	10.4954	0.614675	0.04764	1.32628	AM * 0h up vs AM * 7h LPS	1.18236e-10	-2.57298	BMDM * 0h down vs BMDM * 7h LPS	1.00918e-17	-3.81878	MDM * 0h down vs MDM * 7h LPS
SNOWBALL_019949_st	STK17A;019949_st	serine/threonine kinase 17a	STK17A	10.4177	0.280597	10.3523	0.340642	9.24599	0.23262	10.6074	0.195664	9.22583	0.257589	10.3431	0.303457	0.427452	1.04633	AM * 0h up vs AM * 7h LPS	5.12639e-36	-2.56944	BMDM * 0h down vs BMDM * 7h LPS	1.42885e-28	-2.16932	MDM * 0h down vs MDM * 7h LPS
SNOWBALL_009463_st	LOC100156357;009463_st	hypothetical protein LOC100156357	LOC100156357	7.67878	0.241484	7.74347	0.185651	7.59112	0.197632	8.9491	0.333194	7.74366	0.242219	8.86844	0.381212	0.43405	-1.04585	AM * 0h down vs AM * 7h LPS	9.59219e-36	-2.56326	BMDM * 0h down vs BMDM * 7h LPS	1.16484e-28	-2.18067	MDM * 0h down vs MDM * 7h LPS
SNOWBALL_022250_st	CCRL2;022250_st	chemokine (C-C motif) receptor-like 2	CCRL2	8.11287	0.39922	8.17398	0.744665	9.03476	0.353919	10.3909	0.347517	9.10177	0.471907	10.3919	0.709151	0.703408	-1.04327	AM * 0h down vs AM * 7h LPS	4.66829e-15	-2.56003	BMDM * 0h down vs BMDM * 7h LPS	5.02635e-14	-2.44559	MDM * 0h down vs MDM * 7h LPS
SNOWBALL_043030_st	Slc16a10;043030_st	solute carrier family 16, member 10 (aromatic amino acid transporter)	SLC16A10	7.29049	0.594127	7.52061	0.358271	6.77226	0.240927	8.1247	0.364904	6.66787	0.373816	7.76755	0.486932	0.0671932	-1.17293	AM * 0h down vs AM * 7h LPS	2.74839e-21	-2.55345	BMDM * 0h down vs BMDM * 7h LPS	5.52958e-16	-2.14307	MDM * 0h down vs MDM * 7h LPS
SNOWBALL_016893_s_st	ANKRD22;016893_s_st	ankyrin repeat domain 22	ANKRD22	9.11639	0.501677	9.08072	0.645207	4.13843	0.30152	5.49064	0.648147	4.17235	0.315434	5.21397	0.810677	0.835064	1.02504	AM * 0h up vs AM * 7h LPS	1.23697e-13	-2.55304	BMDM * 0h down vs BMDM * 7h LPS	2.82652e-09	-2.05854	MDM * 0h down vs MDM * 7h LPS
SNOWBALL_027931_st	ITGAV;027931_st	integrin, alpha V (vitronectin receptor, alpha polypeptide, antigen CD51)	ITGAV	6.10814	0.401177	5.78957	0.597952	5.72778	0.561816	7.07806	0.62789	5.81211	0.543392	6.9859	0.557425	0.0593365	1.24709	AM * 0h up vs AM * 7h LPS	5.04665e-14	-2.54961	BMDM * 0h down vs BMDM * 7h LPS	1.98924e-11	-2.25603	MDM * 0h down vs MDM * 7h LPS
SNOWBALL_026546_st	LPCAT2;026546_st	lysophosphatidylcholine acyltransferase 2	LPCAT2	5.37737	0.23868	5.30917	0.232986	6.40467	0.34544	7.75478	0.354962	6.10306	0.33024	7.12618	0.371796	0.480278	1.04841	AM * 0h up vs AM * 7h LPS	1.41477e-29	-2.54932	BMDM * 0h down vs BMDM * 7h LPS	1.03878e-20	-2.0323	MDM * 0h down vs MDM * 7h LPS
SNOWBALL_006047_st	OLFML2B;006047_st	olfactomedin-like 2B	OLFML2B	4.36376	0.224937	4.42608	0.196975	4.95279	0.289327	6.29388	0.526611	5.01628	0.342887	6.07684	0.706622	0.627628	-1.04414	AM * 0h down vs AM * 7h LPS	2.81687e-20	-2.53342	BMDM * 0h down vs BMDM * 7h LPS	1.38724e-14	-2.08573	MDM * 0h down vs MDM * 7h LPS
SNOWBALL_013629_s_st	LOC100516289;013629_s_st	6-phosphofructo-2-kinase/fructose-2,6-biphosphatase 3-like	LOC100516289	9.88015	0.406834	10.2721	0.360285	8.23508	0.302868	9.57615	0.312616	8.62759	0.418957	9.8113	0.367102	0.000483763	-1.31212	AM * 0h down vs AM * 7h LPS	5.68625e-25	-2.53339	BMDM * 0h down vs BMDM * 7h LPS	3.32599e-21	-2.2716	MDM * 0h down vs MDM * 7h LPS
SNOWBALL_047572_st	CLIC4;047572_st	chloride intracellular channel 4	CLIC4	7.54829	0.424048	7.81519	0.531206	7.36555	0.278113	8.70658	0.253573	7.34558	0.366472	8.42317	0.363953	0.0210048	-1.20322	AM * 0h down vs AM * 7h LPS	1.22881e-23	-2.53333	BMDM * 0h down vs BMDM * 7h LPS	1.41513e-17	-2.11051	MDM * 0h down vs MDM * 7h LPS
SNOWBALL_004742_st	LMAN2L;004742_st	lectin, mannose-binding 2-like	LMAN2L	8.64486	0.288517	8.77486	0.354818	8.97804	0.38491	10.3157	0.367813	9.06972	0.309957	10.0839	0.263315	0.196768	-1.09429	AM * 0h down vs AM * 7h LPS	7.27945e-28	-2.52738	BMDM * 0h down vs BMDM * 7h LPS	2.15012e-19	-2.0197	MDM * 0h down vs MDM * 7h LPS
SNOWBALL_046228_st	MASTL;046228_st	microtubule associated serine/threonine kinase-like	MASTL	4.14824	0.35885	4.40738	0.404723	6.12509	0.381045	7.46274	0.482049	5.62701	0.613744	6.74337	0.531908	0.0715809	-1.19676	AM * 0h down vs AM * 7h LPS	2.06453e-17	-2.52738	BMDM * 0h down vs BMDM * 7h LPS	1.92334e-13	-2.16798	MDM * 0h down vs MDM * 7h LPS
SNOWBALL_022919_s_st	FYN;022919_s_st	FYN oncogene related to SRC, FGR, YES	FYN	10.9582	0.359077	11.3453	0.296999	9.72353	0.325443	11.0554	0.232482	10.1289	0.381096	11.347	0.395937	0.000212098	-1.30776	AM * 0h down vs AM * 7h LPS	3.15172e-27	-2.51728	BMDM * 0h down vs BMDM * 7h LPS	2.53403e-24	-2.32638	MDM * 0h down vs MDM * 7h LPS
SNOWBALL_034660_st	PFKFB3;034660_st	6-phosphofructo-2-kinase/fructose-2,6-biphosphatase 3	PFKFB3	9.41485	0.442626	9.77254	0.334821	7.71306	0.255305	9.04273	0.252936	8.14736	0.361606	9.18119	0.409139	0.000867662	-1.28138	AM * 0h down vs AM * 7h LPS	4.40567e-26	-2.51345	BMDM * 0h down vs BMDM * 7h LPS	1.13069e-18	-2.04745	MDM * 0h down vs MDM * 7h LPS
SNOWBALL_010113_s_st	VEGFA;010113_s_st	vascular endothelial growth factor A	VEGFA	10.604	0.404317	10.2365	0.407086	5.65877	0.487918	6.98665	0.521386	6.05885	0.62221	7.56133	0.826034	0.0338073	1.29013	AM * 0h up vs AM * 7h LPS	3.10406e-13	-2.51033	BMDM * 0h down vs BMDM * 7h LPS	7.54209e-16	-2.83328	MDM * 0h down vs MDM * 7h LPS
SNOWBALL_013858_st	HTR2A;013858_st	5-hydroxytryptamine (serotonin) receptor 2A	HTR2A	4.69125	0.309093	4.86427	0.360344	4.62952	0.270117	5.95705	1.14479	4.75965	0.518529	6.01657	1.35782	0.470155	-1.12741	AM * 0h down vs AM * 7h LPS	4.42707e-08	-2.50972	BMDM * 0h down vs BMDM * 7h LPS	1.84596e-07	-2.38986	MDM * 0h down vs MDM * 7h LPS
SNOWBALL_000279_s_st	CD47;000279_s_st	CD47 molecule	CD47	11.1834	0.155085	11.1741	0.174285	10.1186	0.22369	11.446	0.138874	10.1545	0.27441	11.2097	0.132112	0.872237	1.00647	AM * 0h up vs AM * 7h LPS	0	-2.50946	BMDM * 0h down vs BMDM * 7h LPS	4.54237e-40	-2.07806	MDM * 0h down vs MDM * 7h LPS
SNOWBALL_018105_st	NRP2;018105_st	neuropilin 2	NRP2	7.64385	0.435913	8.08873	0.259224	7.36514	0.206564	8.69086	0.187191	7.50876	0.29429	8.52621	0.315265	1.32967e-06	-1.3612	AM * 0h down vs AM * 7h LPS	2.55302e-32	-2.50658	BMDM * 0h down vs BMDM * 7h LPS	2.92327e-23	-2.02433	MDM * 0h down vs MDM * 7h LPS
SNOWBALL_040040_st	ARG1;040040_st	arginase, liver	ARG1	11.0743	0.577285	11.3371	0.329055	5.49723	0.470583	6.8211	0.831234	5.7567	0.698896	7.47323	1.00723	0.210302	-1.19983	AM * 0h down vs AM * 7h LPS	7.79317e-10	-2.50336	BMDM * 0h down vs BMDM * 7h LPS	1.90242e-14	-3.28646	MDM * 0h down vs MDM * 7h LPS
SNOWBALL_023147_st	TMEM173;023147_st	transmembrane protein 173	TMEM173	5.89156	0.309292	6.11654	0.309144	6.63676	0.309571	7.95645	0.460668	6.65391	0.403954	7.81692	0.397773	0.0461369	-1.16876	AM * 0h down vs AM * 7h LPS	7.91784e-24	-2.49612	BMDM * 0h down vs BMDM * 7h LPS	3.80063e-20	-2.23923	MDM * 0h down vs MDM * 7h LPS
SNOWBALL_010545_st	TBC1D2B;010545_st	TBC1 domain family, member 2B	TBC1D2B	9.41663	0.33383	9.94668	0.394336	8.5876	0.185857	9.90592	0.310164	8.57154	0.256524	9.94417	0.459029	5.63839e-07	-1.44398	AM * 0h down vs AM * 7h LPS	3.75318e-27	-2.49375	BMDM * 0h down vs BMDM * 7h LPS	1.40174e-28	-2.58941	MDM * 0h down vs MDM * 7h LPS
SNOWBALL_044896_st	ZC3H12A;044896_st	zinc finger CCCH-type containing 12A	ZC3H12A	7.40954	0.297406	7.87275	0.307493	6.13156	0.302154	7.44958	0.198409	6.16126	0.214091	7.35276	0.392283	6.11745e-07	-1.3786	AM * 0h down vs AM * 7h LPS	7.45577e-32	-2.49324	BMDM * 0h down vs BMDM * 7h LPS	3.18284e-28	-2.28389	MDM * 0h down vs MDM * 7h LPS
SNOWBALL_001397_s_st	TAP2;001397_s_st	OTTSUSG00000001383 transporter 2, ATP-binding cassette, sub-family B (MDR/TAP)	TAP2	8.4909	0.23204	8.7419	0.285043	7.90685	0.358253	9.22407	0.24963	7.92439	0.394764	9.3161	0.236976	0.00664808	-1.19002	AM * 0h down vs AM * 7h LPS	9.59734e-31	-2.49186	BMDM * 0h down vs BMDM * 7h LPS	7.62404e-33	-2.6239	MDM * 0h down vs MDM * 7h LPS
SNOWBALL_012913_st	U6;012913_st	U6 spliceosomal RNA [Source: RFAM;Acc:RF00026]	U6	10.153	0.332209	9.92293	0.306942	8.06434	0.279233	9.38129	0.309124	8.07793	0.573869	9.24289	0.671418	0.0869811	1.17291	AM * 0h up vs AM * 7h LPS	1.0459e-18	-2.49138	BMDM * 0h down vs BMDM * 7h LPS	9.4046e-16	-2.24226	MDM * 0h down vs MDM * 7h LPS
SNOWBALL_023692_st	TGIF2;023692_st	TGFB-induced factor homeobox 2	TGIF2	6.95472	0.338987	6.73051	0.332016	6.08491	0.301003	7.39641	0.322392	5.99124	0.287604	7.00188	0.196983	0.0142084	1.16813	AM * 0h up vs AM * 7h LPS	6.59557e-31	-2.48199	BMDM * 0h down vs BMDM * 7h LPS	3.01177e-22	-2.0148	MDM * 0h down vs MDM * 7h LPS
SNOWBALL_018091_st	ITGAV;018091_st	integrin, alpha V (vitronectin receptor, alpha polypeptide, antigen CD51)	ITGAV	8.70577	0.373924	8.45769	0.572853	8.32672	0.589882	9.63707	0.416337	8.39704	0.548034	9.39881	0.468331	0.105743	1.18763	AM * 0h up vs AM * 7h LPS	2.09642e-15	-2.48003	BMDM * 0h down vs BMDM * 7h LPS	2.12759e-10	-2.00245	MDM * 0h down vs MDM * 7h LPS
SNOWBALL_001195_s_st	SLA-7;001195_s_st	OTTSUSG00000001315 Sus scrofa MHC class I antigen SLA-7	SLA-7	10.1501	0.243066	10.5196	0.275167	9.68784	0.301438	10.9935	0.189157	9.63004	0.368191	10.6312	0.230332	1.80933e-05	-1.2919	AM * 0h down vs AM * 7h LPS	7.02736e-34	-2.472	BMDM * 0h down vs BMDM * 7h LPS	1.70034e-24	-2.00158	MDM * 0h down vs MDM * 7h LPS
SNOWBALL_010398_st	GRAMD2;010398_st	GRAM domain containing 2	GRAMD2	6.31564	0.401801	7.09503	0.38609	5.95496	0.222702	7.25644	0.47193	6.01601	0.216903	7.5893	0.620434	4.03137e-09	-1.71641	AM * 0h down vs AM * 7h LPS	2.05441e-20	-2.46483	BMDM * 0h down vs BMDM * 7h LPS	3.11474e-26	-2.97584	MDM * 0h down vs MDM * 7h LPS
SNOWBALL_022061_s_st	IFI35;022061_s_st	interferon-induced protein 35	IFI35	6.80877	0.201786	7.20759	0.31699	6.4367	0.286991	7.73518	0.413447	6.39941	0.267762	7.49904	0.371259	5.86426e-05	-1.31843	AM * 0h down vs AM * 7h LPS	2.7255e-28	-2.45969	BMDM * 0h down vs BMDM * 7h LPS	6.77676e-23	-2.14299	MDM * 0h down vs MDM * 7h LPS
SNOWBALL_000526_s_st	ZBP1;000526_s_st	Z-DNA binding protein 1	ZBP1	7.33723	0.24841	7.70865	0.403821	7.19726	0.338782	8.49556	0.259547	7.19859	0.39469	8.4469	0.322796	0.000344763	-1.29363	AM * 0h down vs AM * 7h LPS	1.52907e-26	-2.4594	BMDM * 0h down vs BMDM * 7h LPS	2.82638e-25	-2.37563	MDM * 0h down vs MDM * 7h LPS
SNOWBALL_037555_st	CAV1;037555_st	caveolin 1, caveolae protein, 22kDa	CAV1	9.28848	0.246325	9.58286	0.374024	9.05784	0.197857	10.3553	0.130345	9.05224	0.296082	10.2998	0.205129	0.000180384	-1.22637	AM * 0h down vs AM * 7h LPS	5.64236e-37	-2.45803	BMDM * 0h down vs BMDM * 7h LPS	2.02269e-35	-2.37434	MDM * 0h down vs MDM * 7h LPS
SNOWBALL_002913_st	FRMD6;002913_st	FERM domain containing 6	FRMD6	6.0021	0.720902	6.31034	0.667059	6.38599	0.587196	7.68315	0.359743	5.75215	0.355565	6.79409	0.449924	0.0600821	-1.2382	AM * 0h down vs AM * 7h LPS	8.10728e-14	-2.45744	BMDM * 0h down vs BMDM * 7h LPS	5.22123e-10	-2.059	MDM * 0h down vs MDM * 7h LPS
SNOWBALL_006805_st	APOL3;006805_st	apolipoprotein L, 3	APOL3	5.8417	0.265765	6.18001	0.627939	5.64997	0.149263	6.94669	0.444211	6.14716	0.404321	7.60361	0.753548	0.022906	-1.26427	AM * 0h down vs AM * 7h LPS	5.68523e-16	-2.45671	BMDM * 0h down vs BMDM * 7h LPS	7.79741e-19	-2.74433	MDM * 0h down vs MDM * 7h LPS
SNOWBALL_004818_st	ARID5A;004818_st	AT rich interactive domain 5A (MRF1-like)	ARID5A	8.46123	0.26219	8.22822	0.440032	7.77053	0.311567	9.06003	0.375004	7.62096	0.384541	8.85214	0.421958	0.0399289	1.17529	AM * 0h up vs AM * 7h LPS	5.72724e-23	-2.44442	BMDM * 0h down vs BMDM * 7h LPS	1.275e-21	-2.34759	MDM * 0h down vs MDM * 7h LPS
SNOWBALL_023283_st	SLC2A3;023283_st	solute carrier family 2 (facilitated glucose transporter), member 3	SLC2A3	12.4855	0.261325	12.467	0.198397	9.85415	0.514156	11.138	0.257755	9.72285	0.533879	10.883	0.463362	0.878708	1.01291	AM * 0h up vs AM * 7h LPS	1.14566e-20	-2.43483	BMDM * 0h down vs BMDM * 7h LPS	5.39269e-18	-2.23481	MDM * 0h down vs MDM * 7h LPS
SNOWBALL_001403_st	PSMB8;001403_st	OTTSUSG00000001384 proteasome (prosome, macropain) subunit, beta type, 8 (large multifunctional protease 7)	PSMB8	9.34068	0.403951	9.45174	0.462614	8.3854	0.55815	9.66907	0.446822	8.3896	0.604535	9.62544	0.33591	0.444469	-1.08002	AM * 0h down vs AM * 7h LPS	4.38698e-16	-2.43457	BMDM * 0h down vs BMDM * 7h LPS	2.98732e-15	-2.3552	MDM * 0h down vs MDM * 7h LPS
SNOWBALL_002203_st	AKAP7;002203_st	A kinase (PRKA) anchor protein 7	AKAP7	5.72453	0.290556	5.87719	0.419555	6.12772	0.227492	7.41044	0.527891	6.09258	0.224816	7.15787	0.553129	0.204989	-1.11162	AM * 0h down vs AM * 7h LPS	6.60793e-21	-2.43296	BMDM * 0h down vs BMDM * 7h LPS	3.66207e-16	-2.09259	MDM * 0h down vs MDM * 7h LPS
SNOWBALL_006916_st	PPBP;006916_st	pro-platelet basic protein (chemokine (C-X-C motif) ligand 7)	PPBP	10.9587	0.350368	11.1294	0.350972	5.1108	0.592612	6.39338	0.830198	5.60687	1.21039	7.0804	1.03941	0.484645	-1.12563	AM * 0h down vs AM * 7h LPS	1.86006e-07	-2.43274	BMDM * 0h down vs BMDM * 7h LPS	3.52479e-09	-2.77701	MDM * 0h down vs MDM * 7h LPS
SNOWBALL_005801_st	CD84;005801_st	CD84 molecule	CD84	10.7023	0.443232	10.4249	0.43151	9.69565	0.270677	10.973	0.240949	9.80301	0.415985	10.8466	0.370473	0.0138594	1.21198	AM * 0h up vs AM * 7h LPS	5.63052e-23	-2.42394	BMDM * 0h down vs BMDM * 7h LPS	1.87918e-17	-2.06132	MDM * 0h down vs MDM * 7h LPS
SNOWBALL_037116_st	EHD1;037116_st	EH-domain containing 1	EHD1	7.24823	0.50325	6.86311	0.627293	6.28308	0.682509	7.55881	0.704497	6.63425	0.604984	7.81495	0.624353	0.0448545	1.30597	AM * 0h up vs AM * 7h LPS	1.07324e-10	-2.4212	BMDM * 0h down vs BMDM * 7h LPS	1.52514e-09	-2.26687	MDM * 0h down vs MDM * 7h LPS
SNOWBALL_033804_st	LOC100066545;033804_st	Ssc_hash_S18386697 938055 MARC 4PIG Sus scrofa cDNA 5prime, mRNA sequence /clone_end=5prime /gb=CK466810 /gi=40838087 /ug=Ssc.47916 /len=812	LOC100066545	4.81088	0.50172	4.5167	0.636302	5.28319	0.241033	6.55346	0.602672	5.18992	0.294865	6.36675	0.517645	0.0463661	1.2262	AM * 0h up vs AM * 7h LPS	1.30557e-15	-2.41207	BMDM * 0h down vs BMDM * 7h LPS	5.37946e-14	-2.26079	MDM * 0h down vs MDM * 7h LPS
SNOWBALL_022320_s_st	FZD4;022320_s_st	frizzled homolog 4 (Drosophila)	FZD4	9.35784	0.21135	9.18061	0.374924	7.62874	0.34004	8.89889	0.428395	7.97366	0.411136	9.14922	0.491805	0.133265	1.13071	AM * 0h up vs AM * 7h LPS	3.10471e-21	-2.41187	BMDM * 0h down vs BMDM * 7h LPS	3.97218e-19	-2.2588	MDM * 0h down vs MDM * 7h LPS
SNOWBALL_000599_st	INHBA;000599_st	inhibin, beta A	INHBA	9.77176	0.804585	10.5139	0.793523	7.04411	0.427339	8.31344	0.603377	6.95721	0.767924	8.17313	0.715564	0.000544506	-1.67267	AM * 0h down vs AM * 7h LPS	3.40893e-09	-2.4105	BMDM * 0h down vs BMDM * 7h LPS	1.237e-08	-2.32288	MDM * 0h down vs MDM * 7h LPS
SNOWBALL_008790_st	CTH;008790_st	cystathionase (cystathionine gamma-lyase)	CTH	5.2243	0.339331	5.51887	0.464362	5.84994	0.288405	7.11812	0.363678	5.53696	0.315276	6.61944	0.441181	0.0100427	-1.22652	AM * 0h down vs AM * 7h LPS	2.44552e-22	-2.40858	BMDM * 0h down vs BMDM * 7h LPS	5.15205e-18	-2.11768	MDM * 0h down vs MDM * 7h LPS
SNOWBALL_020988_s_st	BST2;020988_s_st	bone marrow stromal cell antigen 2	BST2	8.772	0.551736	9.18467	0.765358	10.1844	0.321104	11.4494	0.219517	10.2655	0.389922	11.3697	0.19616	0.00274097	-1.33115	AM * 0h down vs AM * 7h LPS	2.32353e-17	-2.40315	BMDM * 0h down vs BMDM * 7h LPS	2.61986e-14	-2.14975	MDM * 0h down vs MDM * 7h LPS
SNOWBALL_014576_st	CCL2;014576_st	chemokine (C-C motif) ligand 2	CCL2	10.6723	0.876201	10.9755	0.677157	10.9345	0.447066	12.1934	0.208294	10.816	0.891721	11.8638	0.568514	0.125607	-1.23386	AM * 0h down vs AM * 7h LPS	5.6744e-10	-2.39309	BMDM * 0h down vs BMDM * 7h LPS	1.34783e-07	-2.06732	MDM * 0h down vs MDM * 7h LPS
SNOWBALL_018026_st	LOC100511963;018026_st	Dedicator of cytokinesis protein 10 (Zizimin-3) [Source:UniProtKB/Swiss-Prot;Acc:Q96BY6]	LOC100511963	10.351	0.33859	10.7916	0.284171	9.15368	0.224414	10.4102	0.246231	9.09886	0.325276	10.0997	0.364664	3.26755e-06	-1.35719	AM * 0h down vs AM * 7h LPS	3.64729e-29	-2.38918	BMDM * 0h down vs BMDM * 7h LPS	8.27606e-22	-2.00116	MDM * 0h down vs MDM * 7h LPS
SNOWBALL_038279_st	SOCS3;038279_st	suppressor of cytokine signaling 3	SOCS3	7.86126	0.355695	8.60753	0.418049	6.55344	0.253092	7.80611	0.27351	6.61054	0.257422	7.74831	0.397906	9.80662e-12	-1.67745	AM * 0h down vs AM * 7h LPS	1.05159e-25	-2.38282	BMDM * 0h down vs BMDM * 7h LPS	1.04861e-22	-2.2004	MDM * 0h down vs MDM * 7h LPS
SNOWBALL_047637_st	ITGAV;047637_st	integrin, alpha V (vitronectin receptor, alpha polypeptide, antigen CD51)	ITGAV	5.65187	0.375388	5.33643	0.562562	5.36336	0.576466	6.61547	0.635171	5.43174	0.478624	6.55935	0.59098	0.0576974	1.24439	AM * 0h up vs AM * 7h LPS	7.28437e-13	-2.3819	BMDM * 0h down vs BMDM * 7h LPS	4.93268e-11	-2.18495	MDM * 0h down vs MDM * 7h LPS
SNOWBALL_017649_st	RND3;017649_st	Rho family GTPase 3	RND3	6.7667	0.986057	6.60487	0.949864	6.4865	0.838719	7.73814	0.503865	6.27304	0.893762	7.3156	0.865131	0.530364	1.11871	AM * 0h up vs AM * 7h LPS	1.22668e-06	-2.38112	BMDM * 0h down vs BMDM * 7h LPS	4.18329e-05	-2.05988	MDM * 0h down vs MDM * 7h LPS
SNOWBALL_030465_st	LOC100336651;030465_st	Ssc_hash_S31134109 1574177 MARC 3PIG Sus scrofa cDNA 5prime, mRNA sequence /clone_end=5prime /gb=DY437947 /gi=87239250 /ug=Ssc.26274 /len=662	LOC100336651	7.51755	0.220966	7.58821	0.220421	6.87152	0.288584	8.121	0.327396	6.92616	0.235927	8.02543	0.371044	0.412101	-1.0502	AM * 0h down vs AM * 7h LPS	5.99638e-31	-2.37756	BMDM * 0h down vs BMDM * 7h LPS	1.82611e-26	-2.14246	MDM * 0h down vs MDM * 7h LPS
SNOWBALL_000525_s_st	ZBP1;000525_s_st	Z-DNA binding protein 1	ZBP1	7.07605	0.269422	7.38095	0.427694	6.96129	0.320073	8.20135	0.285117	7.01704	0.394248	8.02411	0.300925	0.00340551	-1.23534	AM * 0h down vs AM * 7h LPS	1.13634e-24	-2.36208	BMDM * 0h down vs BMDM * 7h LPS	1.12056e-18	-2.00982	MDM * 0h down vs MDM * 7h LPS
SNOWBALL_003502_st	LOC100514509;003502_st	hypothetical protein LOC100514509	LOC100514509	9.64042	0.706874	10.3276	0.341155	8.68061	0.239423	9.9173	0.264979	8.42851	0.327977	9.62041	0.350766	4.95822e-08	-1.61009	AM * 0h down vs AM * 7h LPS	4.01089e-20	-2.35657	BMDM * 0h down vs BMDM * 7h LPS	3.75674e-19	-2.28454	MDM * 0h down vs MDM * 7h LPS
SNOWBALL_000972_st	CCL22;000972_st	chemokine (C-C motif) ligand 22	CCL22	8.30573	0.730834	8.52799	0.856856	6.28302	0.545644	7.51626	0.943194	7.16007	0.808384	8.53074	1.00088	0.374771	-1.16656	AM * 0h down vs AM * 7h LPS	8.62296e-07	-2.35095	BMDM * 0h down vs BMDM * 7h LPS	5.97745e-08	-2.58591	MDM * 0h down vs MDM * 7h LPS
SNOWBALL_035530_st	TMEM47;035530_st	transmembrane protein 47	TMEM47	5.60644	0.715029	5.77867	0.881644	7.69015	0.565065	8.92324	0.566749	7.41198	0.664668	8.47291	0.820476	0.423504	-1.1268	AM * 0h down vs AM * 7h LPS	1.6989e-08	-2.35071	BMDM * 0h down vs BMDM * 7h LPS	8.29867e-07	-2.08628	MDM * 0h down vs MDM * 7h LPS
SNOWBALL_021475_s_st	RNASEH2B;021475_s_st	ribonuclease H2, subunit B	RNASEH2B	7.75778	0.302255	8.13272	0.421627	8.76344	0.290144	9.99558	0.2545	8.31658	0.404614	9.64258	0.330428	0.000365122	-1.29679	AM * 0h down vs AM * 7h LPS	2.19109e-24	-2.34915	BMDM * 0h down vs BMDM * 7h LPS	8.13935e-27	-2.50708	MDM * 0h down vs MDM * 7h LPS
SNOWBALL_014045_st	KLF5;014045_st	Kruppel-like factor 5 (intestinal)	KLF5	10.4414	0.639994	10.6676	0.413038	8.11893	0.593466	9.34622	0.493657	8.58017	0.72085	9.64981	0.511342	0.191831	-1.16972	AM * 0h down vs AM * 7h LPS	1.10847e-11	-2.34127	BMDM * 0h down vs BMDM * 7h LPS	1.55906e-09	-2.09891	MDM * 0h down vs MDM * 7h LPS
SNOWBALL_015431_st	LOC100155669;015431_st	three prime repair exonuclease 1-like	LOC100155669	8.52076	0.317186	8.30785	0.589289	8.94031	0.256979	10.1667	0.323152	8.89907	0.397175	10.1082	0.478385	0.0869529	1.15902	AM * 0h up vs AM * 7h LPS	7.10335e-19	-2.33978	BMDM * 0h down vs BMDM * 7h LPS	1.56954e-18	-2.31205	MDM * 0h down vs MDM * 7h LPS
SNOWBALL_021161_st	PLAGL2;021161_st	pleiomorphic adenoma gene-like 2	PLAGL2	8.4534	0.402302	9.0377	0.278262	7.49096	0.210054	8.71561	0.362543	7.22608	0.212512	8.41172	0.429136	2.1666e-08	-1.49931	AM * 0h down vs AM * 7h LPS	1.34618e-25	-2.337	BMDM * 0h down vs BMDM * 7h LPS	1.39997e-24	-2.27464	MDM * 0h down vs MDM * 7h LPS
SNOWBALL_015180_st	RFTN1;015180_st	raftlin, lipid raft linker 1	RFTN1	8.64732	0.284287	9.07554	0.396435	8.37862	0.210837	9.59867	0.265829	8.51274	0.217001	9.63555	0.357966	4.2435e-06	-1.34557	AM * 0h down vs AM * 7h LPS	1.10468e-28	-2.32955	BMDM * 0h down vs BMDM * 7h LPS	7.05395e-26	-2.1777	MDM * 0h down vs MDM * 7h LPS
SNOWBALL_003825_st	ZNF618;003825_st	zinc finger protein 618	ZNF618	6.16732	0.308051	6.35664	0.413753	6.69907	0.194472	7.91879	0.288862	6.53703	0.327241	7.60209	0.264787	0.0418054	-1.14023	AM * 0h down vs AM * 7h LPS	1.39022e-27	-2.32901	BMDM * 0h down vs BMDM * 7h LPS	3.31088e-23	-2.09225	MDM * 0h down vs MDM * 7h LPS
SNOWBALL_021933_s_st	RNASEH2B;021933_s_st	ribonuclease H2, subunit B	RNASEH2B	7.3644	0.391891	7.73577	0.458513	8.51492	0.385521	9.73387	0.27787	8.09202	0.555643	9.47169	0.352957	0.00348198	-1.29358	AM * 0h down vs AM * 7h LPS	1.97684e-18	-2.32778	BMDM * 0h down vs BMDM * 7h LPS	7.44048e-22	-2.60208	MDM * 0h down vs MDM * 7h LPS
SNOWBALL_011802_st	CAMK2D;011802_st	calcium/calmodulin-dependent protein kinase II delta	CAMK2D	8.10758	0.182924	8.15886	0.512225	8.54959	0.282941	9.76723	0.211127	8.55252	0.318768	9.59807	0.265137	0.590547	-1.03618	AM * 0h down vs AM * 7h LPS	1.87508e-26	-2.32566	BMDM * 0h down vs BMDM * 7h LPS	1.03355e-21	-2.06415	MDM * 0h down vs MDM * 7h LPS
SNOWBALL_026991_s_st	IFI35;026991_s_st	interferon-induced protein 35	IFI35	7.40059	0.188965	7.75316	0.353615	7.05057	0.253304	8.26203	0.374037	6.88985	0.357015	8.08368	0.311146	0.000296166	-1.27683	AM * 0h down vs AM * 7h LPS	2.35722e-26	-2.31571	BMDM * 0h down vs BMDM * 7h LPS	6.75945e-26	-2.28759	MDM * 0h down vs MDM * 7h LPS
SNOWBALL_028248_st	CYP1B1;028248_st	cytochrome P450, family 1, subfamily B, polypeptide 1	CYP1B1	11.0111	1.17461	11.022	0.510137	8.81578	0.742788	10.0262	0.582784	9.62522	0.693816	10.6664	0.564709	0.960784	-1.00761	AM * 0h down vs AM * 7h LPS	7.36562e-08	-2.31409	BMDM * 0h down vs BMDM * 7h LPS	2.65714e-06	-2.05789	MDM * 0h down vs MDM * 7h LPS
SNOWBALL_047712_st	LOC100152851;047712_st	leukocyte differentiation antigen CD84	LOC100152851	10.3706	0.387268	10.1059	0.447115	9.38908	0.334081	10.5977	0.243552	9.57191	0.448806	10.7127	0.342938	0.0204276	1.20137	AM * 0h up vs AM * 7h LPS	6.12934e-21	-2.31116	BMDM * 0h down vs BMDM * 7h LPS	2.25605e-19	-2.20498	MDM * 0h down vs MDM * 7h LPS
SNOWBALL_000649_st	HK3;000649_st	hexokinase 3 (white cell)	HK3	10.9401	0.294316	11.3517	0.281515	9.52222	0.607081	10.7299	0.366937	9.25328	0.783514	10.486	0.521283	0.00916541	-1.33022	AM * 0h down vs AM * 7h LPS	2.9413e-13	-2.30964	BMDM * 0h down vs BMDM * 7h LPS	1.11385e-13	-2.35013	MDM * 0h down vs MDM * 7h LPS
SNOWBALL_005263_st	PLEK;005263_st	pleckstrin	PLEK	10.6957	0.179899	10.8896	0.176976	9.14153	0.217852	10.3488	0.149657	9.12834	0.275273	10.3698	0.242472	0.00302268	-1.14387	AM * 0h down vs AM * 7h LPS	2.82418e-41	-2.30906	BMDM * 0h down vs BMDM * 7h LPS	1.56665e-42	-2.36444	MDM * 0h down vs MDM * 7h LPS
SNOWBALL_025630_st	CD74;025630_st	CD74 molecule, major histocompatibility complex, class II invariant chain	CD74	10.9716	0.495276	10.6668	0.600283	8.90042	0.65863	10.1067	0.342263	8.05782	0.815775	9.51979	0.677294	0.106188	1.23531	AM * 0h up vs AM * 7h LPS	4.68785e-10	-2.30735	BMDM * 0h down vs BMDM * 7h LPS	2.21104e-13	-2.75485	MDM * 0h down vs MDM * 7h LPS
SNOWBALL_000934_s_st	IRAK3;000934_s_st	interleukin-1 receptor-associated kinase 3	IRAK3	7.77483	0.361465	8.06546	0.413221	7.01694	0.235057	8.21682	0.294391	6.65096	0.332759	7.86846	0.289413	0.0035194	-1.22317	AM * 0h down vs AM * 7h LPS	4.89696e-25	-2.2972	BMDM * 0h down vs BMDM * 7h LPS	1.54331e-25	-2.32544	MDM * 0h down vs MDM * 7h LPS
SNOWBALL_039635_st	PION;039635_st	pigeon homolog (Drosophila)	PION	10.7051	0.198252	10.9168	0.146976	9.11435	0.19563	10.3072	0.198606	9.15807	0.264854	10.2771	0.421961	0.00691652	-1.15801	AM * 0h down vs AM * 7h LPS	3.02858e-33	-2.28603	BMDM * 0h down vs BMDM * 7h LPS	7.27975e-31	-2.17195	MDM * 0h down vs MDM * 7h LPS
SNOWBALL_033897_st	NRP2;033897_st	neuropilin 2	NRP2	8.36251	0.438857	8.85652	0.289721	8.19722	0.252271	9.38637	0.195384	8.14941	0.293128	9.19974	0.346747	4.76262e-07	-1.40835	AM * 0h down vs AM * 7h LPS	2.73293e-26	-2.28019	BMDM * 0h down vs BMDM * 7h LPS	2.12345e-22	-2.071	MDM * 0h down vs MDM * 7h LPS
SNOWBALL_022995_x_st	SLA-3;022995_x_st	Sus scrofa MHC class I antigen (SLA-3) mRNA, SLA-3*Wu06 allele, partial cds	SLA-3	9.87798	0.77545	9.85949	0.821902	8.59689	1.01591	9.7725	1.00239	8.84082	1.00318	9.85875	0.868093	0.947185	1.0129	AM * 0h up vs AM * 7h LPS	2.13142e-05	-2.25889	BMDM * 0h down vs BMDM * 7h LPS	0.000204082	-2.02501	MDM * 0h down vs MDM * 7h LPS
SNOWBALL_042764_st	PORCN;042764_st	porcupine homolog (Drosophila)	PORCN	5.99697	0.33118	6.30066	0.360759	6.3067	0.22866	7.47407	0.380866	6.28686	0.236687	7.49904	0.566263	0.00713008	-1.23429	AM * 0h down vs AM * 7h LPS	2.19473e-20	-2.24601	BMDM * 0h down vs BMDM * 7h LPS	1.77798e-21	-2.31687	MDM * 0h down vs MDM * 7h LPS
SNOWBALL_037791_s_st	IL1RAP;037791_s_st	interleukin 1 receptor accessory protein	IL1RAP	10.906	0.448762	11.3105	0.216335	7.55345	0.302007	8.71917	0.433891	7.34751	0.260787	8.6059	0.419808	0.000251278	-1.3236	AM * 0h down vs AM * 7h LPS	2.81511e-21	-2.24346	BMDM * 0h down vs BMDM * 7h LPS	1.39457e-23	-2.3923	MDM * 0h down vs MDM * 7h LPS
SNOWBALL_021024_s_st	CD74;021024_s_st	CD74 molecule, major histocompatibility complex, class II invariant chain	CD74	12.6244	0.282005	12.368	0.425411	10.8456	0.629524	12.0078	0.238715	9.89408	1.01208	11.397	0.620296	0.161326	1.19448	AM * 0h up vs AM * 7h LPS	6.15964e-10	-2.23801	BMDM * 0h down vs BMDM * 7h LPS	1.55067e-14	-2.83406	MDM * 0h down vs MDM * 7h LPS
SNOWBALL_021157_st	LOC654323;021157_st	Sus scrofa chromosome 17 clone pkmCon100, mRNA sequence	LOC654323	5.26053	0.368434	5.1053	0.330542	5.82629	0.303025	6.98627	0.427439	5.75392	0.396759	7.01642	0.544121	0.20421	1.11359	AM * 0h up vs AM * 7h LPS	7.8814e-18	-2.23454	BMDM * 0h down vs BMDM * 7h LPS	4.50504e-20	-2.3991	MDM * 0h down vs MDM * 7h LPS
SNOWBALL_025435_st	FZD4;025435_st	frizzled homolog 4 (Drosophila)	FZD4	8.77072	0.24076	8.66762	0.317304	7.14633	0.370912	8.30017	0.434653	7.48144	0.414598	8.554	0.476835	0.378355	1.07408	AM * 0h up vs AM * 7h LPS	9.09218e-19	-2.22506	BMDM * 0h down vs BMDM * 7h LPS	5.81542e-17	-2.10315	MDM * 0h down vs MDM * 7h LPS
SNOWBALL_026903_s_st	CNIH4;026903_s_st	cornichon homolog 4 (Drosophila)	CNIH4	10.2152	0.175571	10.4521	0.274133	10.6552	0.221901	11.8088	0.212117	10.5281	0.297173	11.5781	0.280328	0.00196659	-1.17845	AM * 0h down vs AM * 7h LPS	4.93375e-33	-2.22467	BMDM * 0h down vs BMDM * 7h LPS	1.45106e-29	-2.07055	MDM * 0h down vs MDM * 7h LPS
SNOWBALL_038629_st	038629_st			7.81973	0.342454	7.8169	0.322828	5.94761	0.248931	7.10063	0.247994	6.09752	0.298705	7.10913	0.483731	0.977591	1.00197	AM * 0h up vs AM * 7h LPS	6.86973e-23	-2.2238	BMDM * 0h down vs BMDM * 7h LPS	3.35692e-19	-2.01616	MDM * 0h down vs MDM * 7h LPS
SNOWBALL_001499_s_st	ARRDC4;001499_s_st	arrestin domain containing 4	ARRDC4	10.3738	0.291523	10.6287	0.186368	8.06896	0.320317	9.21842	0.399992	7.64369	0.341669	9.03399	0.448874	0.0151093	-1.19319	AM * 0h down vs AM * 7h LPS	5.73096e-22	-2.2183	BMDM * 0h down vs BMDM * 7h LPS	4.19138e-28	-2.62133	MDM * 0h down vs MDM * 7h LPS
SNOWBALL_005995_s_st	PRRX1;005995_s_st	paired related homeobox 1	PRRX1	5.33335	0.244814	5.32662	0.230238	6.33794	0.862276	7.48632	0.718389	5.75607	0.384105	6.88182	0.687772	0.96964	1.00468	AM * 0h up vs AM * 7h LPS	3.21642e-10	-2.21665	BMDM * 0h down vs BMDM * 7h LPS	6.21206e-10	-2.18214	MDM * 0h down vs MDM * 7h LPS
SNOWBALL_026484_st	METTL1;026484_st	methyltransferase like 1	METTL1	9.62241	0.246596	9.59894	0.40907	9.08611	0.308934	10.2327	0.192752	9.20214	0.234646	10.2169	0.228129	0.78127	1.0164	AM * 0h up vs AM * 7h LPS	1.71613e-28	-2.21387	BMDM * 0h down vs BMDM * 7h LPS	1.93687e-24	-2.02056	MDM * 0h down vs MDM * 7h LPS
SNOWBALL_005997_s_st	CD84;005997_s_st	CD84 molecule	CD84	9.96203	0.405105	9.6939	0.388108	9.14615	0.253462	10.2924	0.188488	9.24879	0.44657	10.2663	0.374094	0.0130998	1.20425	AM * 0h up vs AM * 7h LPS	4.94189e-21	-2.21331	BMDM * 0h down vs BMDM * 7h LPS	7.15467e-18	-2.02441	MDM * 0h down vs MDM * 7h LPS
SNOWBALL_029562_st	IGF2BP3;029562_st	insulin-like growth factor 2 mRNA binding protein 3	IGF2BP3	8.29347	0.237485	8.57169	0.336671	8.03461	0.216887	9.1776	0.325351	7.82527	0.253457	8.83431	0.349518	0.00191959	-1.2127	AM * 0h down vs AM * 7h LPS	5.7804e-27	-2.20838	BMDM * 0h down vs BMDM * 7h LPS	5.48095e-23	-2.01257	MDM * 0h down vs MDM * 7h LPS
SNOWBALL_002223_st	VNN3;002223_st	vanin 3	VNN3	3.89072	0.32601	4.22405	0.396997	3.93631	0.212686	5.07458	0.514477	3.86609	0.276936	5.27656	0.735351	0.014611	-1.25992	AM * 0h down vs AM * 7h LPS	5.20747e-15	-2.20116	BMDM * 0h down vs BMDM * 7h LPS	2.58296e-20	-2.65824	MDM * 0h down vs MDM * 7h LPS
SNOWBALL_009948_st	BAK1;009948_st	BCL2-antagonist/killer 1	BAK1	8.12231	0.264468	8.55646	0.287306	7.31949	0.25114	8.45303	0.2489	7.42121	0.278253	8.5525	0.282733	3.80976e-07	-1.35112	AM * 0h down vs AM * 7h LPS	2.02522e-29	-2.19396	BMDM * 0h down vs BMDM * 7h LPS	2.2209e-29	-2.19054	MDM * 0h down vs MDM * 7h LPS
SNOWBALL_024859_st	LOC100153829;024859_st	PREDICTED: Sus scrofa similar to nuclear factor of kappa light polypeptide gene enhancer in B-cells 2 (LOC100153829), mRNA	LOC100153829	6.90158	0.342162	7.56674	0.392086	5.84368	0.183864	6.97694	0.22536	6.07955	0.227642	7.2631	0.234411	4.5545e-13	-1.58574	AM * 0h down vs AM * 7h LPS	1.06677e-28	-2.19353	BMDM * 0h down vs BMDM * 7h LPS	2.74194e-30	-2.27135	MDM * 0h down vs MDM * 7h LPS
SNOWBALL_016141_st	CCDC80;016141_st	coiled-coil domain containing 80	CCDC80	5.76433	0.862257	5.97278	0.885485	5.55361	0.285558	6.68683	0.415247	5.48414	0.375498	7.29901	0.66015	0.265555	-1.15545	AM * 0h down vs AM * 7h LPS	3.10853e-09	-2.19349	BMDM * 0h down vs BMDM * 7h LPS	2.2462e-18	-3.51827	MDM * 0h down vs MDM * 7h LPS
SNOWBALL_022562_s_st	ADIPOQ;022562_s_st	adiponectin, C1Q and collagen domain containing	ADIPOQ	5.34056	0.836717	5.0217	0.407244	5.25619	0.640457	6.38816	0.547818	5.13072	0.71092	6.26962	0.863708	0.125383	1.24734	AM * 0h up vs AM * 7h LPS	6.65813e-08	-2.19159	BMDM * 0h down vs BMDM * 7h LPS	5.50897e-08	-2.20213	MDM * 0h down vs MDM * 7h LPS
SNOWBALL_004663_st	MEFV;004663_st	Mediterranean fever	MEFV	5.90929	0.682305	6.46113	0.76576	5.17615	0.290715	6.30588	0.413118	5.30548	0.248594	7.06109	0.632735	0.000871725	-1.46596	AM * 0h down vs AM * 7h LPS	2.50947e-11	-2.18817	BMDM * 0h down vs BMDM * 7h LPS	2.78003e-21	-3.37671	MDM * 0h down vs MDM * 7h LPS
SNOWBALL_019216_s_st	LOC100523410;019216_s_st	forkhead box protein S1-like	LOC100523410	6.69615	0.172702	6.8869	0.296251	6.64529	0.213602	7.76996	0.20678	6.66181	0.298746	7.67686	0.195866	0.00848106	-1.14136	AM * 0h down vs AM * 7h LPS	5.68784e-34	-2.18052	BMDM * 0h down vs BMDM * 7h LPS	3.91692e-30	-2.02097	MDM * 0h down vs MDM * 7h LPS
SNOWBALL_022095_st	FZD4;022095_st	frizzled homolog 4 (Drosophila)	FZD4	8.18654	0.277041	8.07504	0.363748	6.61716	0.275665	7.72755	0.473805	6.96748	0.386548	8.03158	0.511399	0.348489	1.08035	AM * 0h up vs AM * 7h LPS	2.13472e-17	-2.15904	BMDM * 0h down vs BMDM * 7h LPS	2.12413e-16	-2.09087	MDM * 0h down vs MDM * 7h LPS
SNOWBALL_007088_s_st	CXCL2;007088_s_st	chemokine (C-X-C motif) ligand 2	CXCL2	9.26411	0.295006	9.92807	0.112156	7.0709	0.354711	8.1792	0.340284	6.9985	0.394558	8.14115	0.369892	4.48596e-10	-1.58443	AM * 0h down vs AM * 7h LPS	2.552e-22	-2.15591	BMDM * 0h down vs BMDM * 7h LPS	2.88309e-23	-2.20786	MDM * 0h down vs MDM * 7h LPS
SNOWBALL_021984_s_st	FZD4;021984_s_st	frizzled homolog 4 (Drosophila)	FZD4	8.21476	0.298863	8.05272	0.444002	6.59858	0.444215	7.70496	0.605353	6.97291	0.52833	8.21987	0.602231	0.286198	1.11886	AM * 0h up vs AM * 7h LPS	3.74673e-12	-2.15305	BMDM * 0h down vs BMDM * 7h LPS	1.6966e-14	-2.37341	MDM * 0h down vs MDM * 7h LPS
SNOWBALL_025336_s_st	DOC2A;025336_s_st	double C2-like domains, alpha	DOC2A	9.93785	0.393015	10.2599	0.280327	9.8963	0.19654	10.9993	0.225042	9.8819	0.278907	10.9002	0.278097	0.000199715	-1.25009	AM * 0h down vs AM * 7h LPS	3.2159e-27	-2.14797	BMDM * 0h down vs BMDM * 7h LPS	1.29525e-24	-2.02556	MDM * 0h down vs MDM * 7h LPS
SNOWBALL_001498_st	ARRDC4;001498_st	arrestin domain containing 4	ARRDC4	9.93114	0.281267	10.197	0.223307	7.39706	0.373226	8.48839	0.39196	7.09271	0.339013	8.49294	0.405283	0.0114597	-1.20239	AM * 0h down vs AM * 7h LPS	1.97084e-20	-2.1307	BMDM * 0h down vs BMDM * 7h LPS	2.74389e-28	-2.63943	MDM * 0h down vs MDM * 7h LPS
SNOWBALL_003670_st	PTGS1;003670_st	prostaglandin-endoperoxide synthase 1 (prostaglandin G/H synthase and cyclooxygenase)	PTGS1	4.68536	0.291432	4.9991	0.336291	4.77266	0.329628	5.86384	0.498656	4.93107	0.257219	6.08031	0.845681	0.0303776	-1.24293	AM * 0h down vs AM * 7h LPS	6.81454e-13	-2.13049	BMDM * 0h down vs BMDM * 7h LPS	6.30791e-14	-2.21798	MDM * 0h down vs MDM * 7h LPS
SNOWBALL_003422_st	RALGDS;003422_st	ral guanine nucleotide dissociation stimulator	RALGDS	9.18867	0.716844	9.87238	0.383741	8.40278	0.252218	9.49344	0.288074	8.0849	0.291361	9.31781	0.374515	1.25458e-07	-1.60626	AM * 0h down vs AM * 7h LPS	3.38555e-16	-2.12971	BMDM * 0h down vs BMDM * 7h LPS	2.91273e-19	-2.3504	MDM * 0h down vs MDM * 7h LPS
SNOWBALL_028094_st	IL1RAP;028094_st	interleukin 1 receptor accessory protein	IL1RAP	10.8476	0.417235	11.2142	0.24818	7.95022	0.344155	9.03918	0.532768	7.63879	0.356148	9.04592	0.470073	0.00319209	-1.28931	AM * 0h down vs AM * 7h LPS	3.16435e-16	-2.12721	BMDM * 0h down vs BMDM * 7h LPS	4.10652e-23	-2.6521	MDM * 0h down vs MDM * 7h LPS
SNOWBALL_001387_st	SLA-DQB2;001387_st	OTTSUSG00000001375 pseudogene similar to part of major histocompatibility complex, class II, DQ beta proteins	SLA-DQB2	5.93589	1.4267	5.50812	1.23257	4.66777	0.37828	5.75441	0.874349	4.53335	0.463469	5.5356	0.967631	0.137962	1.34515	AM * 0h up vs AM * 7h LPS	0.000121062	-2.12379	BMDM * 0h down vs BMDM * 7h LPS	0.000367161	-2.00313	MDM * 0h down vs MDM * 7h LPS
SNOWBALL_031146_st	CHST3;031146_st	carbohydrate (chondroitin 6) sulfotransferase 3	CHST3	9.82952	0.366552	9.51731	0.588964	7.08185	0.322656	8.1655	0.567907	7.48917	0.412217	8.49661	0.622337	0.0382268	1.24161	AM * 0h up vs AM * 7h LPS	4.8746e-12	-2.11938	BMDM * 0h down vs BMDM * 7h LPS	8.07764e-11	-2.01034	MDM * 0h down vs MDM * 7h LPS
SNOWBALL_016251_st	SLC18A1;016251_st	solute carrier family 18 (vesicular monoamine), member 1	SLC18A1	9.63437	0.669145	9.89892	0.355087	8.10217	0.263327	9.18555	0.273134	7.77031	0.30552	9.05741	0.395766	0.0277141	-1.20126	AM * 0h down vs AM * 7h LPS	9.88902e-17	-2.11899	BMDM * 0h down vs BMDM * 7h LPS	2.88943e-21	-2.44036	MDM * 0h down vs MDM * 7h LPS
SNOWBALL_019697_st	TSPAN33;019697_st	tetraspanin 33	TSPAN33	5.62984	0.348789	5.65839	0.355175	7.04945	0.485618	8.12513	0.310636	6.8618	0.696204	8.13734	0.430229	0.837494	-1.01999	AM * 0h down vs AM * 7h LPS	3.20973e-13	-2.10772	BMDM * 0h down vs BMDM * 7h LPS	6.33473e-17	-2.4209	MDM * 0h down vs MDM * 7h LPS
SNOWBALL_021023_s_st	IL10RB;021023_s_st	interleukin 10 receptor, beta	IL10RB	11.5193	0.2374	11.1866	0.222903	10.2724	0.297361	11.3443	0.264379	10.4539	0.527276	11.5015	0.420603	0.0019724	1.25939	AM * 0h up vs AM * 7h LPS	1.69227e-19	-2.10212	BMDM * 0h down vs BMDM * 7h LPS	6.4595e-19	-2.06719	MDM * 0h down vs MDM * 7h LPS
SNOWBALL_047443_st	PDE5A;047443_st	phosphodiesterase 5A, cGMP-specific	PDE5A	4.77826	0.507108	4.80613	0.43924	6.10134	0.395875	7.17116	0.366237	5.63165	0.442601	6.65319	0.502266	0.835556	-1.0195	AM * 0h down vs AM * 7h LPS	7.88601e-14	-2.09918	BMDM * 0h down vs BMDM * 7h LPS	6.08125e-13	-2.03009	MDM * 0h down vs MDM * 7h LPS
SNOWBALL_010649_st	PSME2;010649_st	proteasome (prosome, macropain) activator subunit 2 (PA28 beta)	PSME2	10.4685	0.289922	10.8262	0.422065	9.69842	0.30472	10.7649	0.154644	9.53425	0.451887	10.7737	0.214015	0.000370234	-1.28143	AM * 0h down vs AM * 7h LPS	2.08354e-21	-2.09433	BMDM * 0h down vs BMDM * 7h LPS	4.30447e-26	-2.36113	MDM * 0h down vs MDM * 7h LPS
SNOWBALL_021918_s_st	PIK3C3;021918_s_st	phosphoinositide-3-kinase, class 3	PIK3C3	8.5594	0.294833	8.88978	0.403687	8.47613	0.21996	9.54114	0.216366	8.51415	0.240387	9.60793	0.362713	0.000339527	-1.25734	AM * 0h down vs AM * 7h LPS	5.88372e-24	-2.09218	BMDM * 0h down vs BMDM * 7h LPS	7.90949e-25	-2.13434	MDM * 0h down vs MDM * 7h LPS
SNOWBALL_012235_st	FCHSD2;012235_st	FCH and double SH3 domains 2	FCHSD2	6.32066	0.578638	6.42663	0.552655	7.58469	0.355765	8.64771	0.387598	7.18248	0.492897	8.43679	0.416787	0.454419	-1.07621	AM * 0h down vs AM * 7h LPS	1.10388e-12	-2.0893	BMDM * 0h down vs BMDM * 7h LPS	3.81062e-16	-2.38553	MDM * 0h down vs MDM * 7h LPS
SNOWBALL_010470_st	TMEM229B;010470_st	transmembrane protein 229B	TMEM229B	5.16427	0.195261	5.25048	0.249477	5.6649	0.335274	6.72709	0.486978	5.90463	0.418572	6.94929	0.487334	0.455779	-1.06158	AM * 0h down vs AM * 7h LPS	5.36031e-17	-2.0881	BMDM * 0h down vs BMDM * 7h LPS	1.27324e-16	-2.06288	MDM * 0h down vs MDM * 7h LPS
SNOWBALL_034480_st	NADK;034480_st	NAD kinase	NADK	10.0033	0.282918	9.9838	0.160997	8.73733	0.200055	9.79756	0.291002	8.80082	0.258366	9.85236	0.302969	0.799421	1.01362	AM * 0h up vs AM * 7h LPS	4.07573e-29	-2.08527	BMDM * 0h down vs BMDM * 7h LPS	7.4404e-29	-2.07274	MDM * 0h down vs MDM * 7h LPS
SNOWBALL_021379_st	PLXNA1;021379_st	plexin A1	PLXNA1	7.07855	0.373151	6.81762	0.461258	5.62212	0.254613	6.67501	0.392766	5.55629	0.312177	7.10806	0.480639	0.0267758	1.19825	AM * 0h up vs AM * 7h LPS	1.5769e-16	-2.07467	BMDM * 0h down vs BMDM * 7h LPS	8.15353e-28	-2.93177	MDM * 0h down vs MDM * 7h LPS
SNOWBALL_018683_s_st	TNIP1;018683_s_st	TNFAIP3 interacting protein 1	TNIP1	8.12977	0.253197	8.41904	0.229569	7.66926	0.167155	8.71687	0.27284	7.69653	0.215188	8.85809	0.241397	5.9312e-05	-1.22202	AM * 0h down vs AM * 7h LPS	3.84141e-32	-2.06711	BMDM * 0h down vs BMDM * 7h LPS	3.20018e-36	-2.237	MDM * 0h down vs MDM * 7h LPS
SNOWBALL_030366_st	DUSP16;030366_st	dual specificity phosphatase 16	DUSP16	8.6952	0.643012	9.33106	0.500144	7.1151	0.310701	8.15774	0.325777	7.17799	0.309883	8.32298	0.40156	2.2585e-06	-1.55387	AM * 0h down vs AM * 7h LPS	3.90549e-14	-2.05999	BMDM * 0h down vs BMDM * 7h LPS	3.38613e-16	-2.21144	MDM * 0h down vs MDM * 7h LPS
SNOWBALL_035195_st	LOC100516016;035195_st	Ssc_hash_S40558646 rthg01_p1.y1 thg Sus scrofa cDNA 5prime, mRNA sequence /clone_end=5prime /gb=EW645359 /gi=183051300 /ug=Ssc.60498 /len=597	LOC100516016	8.10075	0.932888	8.30517	0.912373	6.02132	0.754328	7.05304	0.91724	7.05468	0.941381	8.55339	1.16197	0.474163	-1.15223	AM * 0h down vs AM * 7h LPS	0.000231673	-2.04446	BMDM * 0h down vs BMDM * 7h LPS	1.8427e-07	-2.82589	MDM * 0h down vs MDM * 7h LPS
SNOWBALL_012542_st	GNG11;012542_st	guanine nucleotide binding protein (G protein), gamma 11	GNG11	7.8766	0.775598	8.0895	0.657199	8.24425	0.334258	9.27286	0.323038	7.91617	0.465664	9.06666	0.47342	0.179704	-1.15901	AM * 0h down vs AM * 7h LPS	3.03521e-10	-2.04006	BMDM * 0h down vs BMDM * 7h LPS	4.11634e-12	-2.2199	MDM * 0h down vs MDM * 7h LPS
SNOWBALL_015003_st	PELP1;015003_st	proline, glutamate and leucine rich protein 1	PELP1	7.8945	0.134636	8.10487	0.262913	8.56315	0.190994	9.58841	0.336517	8.4775	0.21691	9.5064	0.340363	0.00805544	-1.15699	AM * 0h down vs AM * 7h LPS	3.0403e-27	-2.03532	BMDM * 0h down vs BMDM * 7h LPS	2.14745e-27	-2.04047	MDM * 0h down vs MDM * 7h LPS
SNOWBALL_001502_s_st	ARRDC4;001502_s_st	arrestin domain containing 4	ARRDC4	10.7161	0.238509	10.9615	0.158231	8.70197	0.297097	9.71047	0.353325	8.2981	0.306047	9.60414	0.299114	0.00479641	-1.1854	AM * 0h down vs AM * 7h LPS	8.85362e-24	-2.01182	BMDM * 0h down vs BMDM * 7h LPS	8.5833e-33	-2.47261	MDM * 0h down vs MDM * 7h LPS
SNOWBALL_045113_st	SEMA7A;045113_st	semaphorin 7A, GPI membrane anchor (John Milton Hagen blood group)	SEMA7A	7.67457	0.260088	7.66446	0.378229	6.636	0.250954	7.64247	0.345066	6.85095	0.331034	7.86816	0.405337	0.920218	1.00703	AM * 0h up vs AM * 7h LPS	5.00521e-19	-2.00899	BMDM * 0h down vs BMDM * 7h LPS	2.48435e-19	-2.024	MDM * 0h down vs MDM * 7h LPS
SNOWBALL_012973_st	BATF3;012973_st	basic leucine zipper transcription factor, ATF-like 3	BATF3	7.09482	0.327316	7.95208	0.614022	6.32129	0.287668	7.32669	0.366166	6.23087	0.398244	7.40974	0.580514	3.02918e-09	-1.81159	AM * 0h down vs AM * 7h LPS	1.68409e-12	-2.00749	BMDM * 0h down vs BMDM * 7h LPS	8.92498e-16	-2.26398	MDM * 0h down vs MDM * 7h LPS
SNOWBALL_040089_st	LOC100069173;040089_st	similar to zinc finger CCCH-type containing 12A	LOC100069173	7.76848	0.339761	8.28597	0.244969	6.66984	0.193258	7.67299	0.259716	6.70412	0.178962	7.77055	0.315159	8.57135e-10	-1.43146	AM * 0h down vs AM * 7h LPS	1.91645e-26	-2.00437	BMDM * 0h down vs BMDM * 7h LPS	1.42261e-28	-2.09424	MDM * 0h down vs MDM * 7h LPS
Up-regulated in AM only
Probeset ID	Symbol;Probe	Description	Symbol	Mean (AM * 0h)	Std (AM * 0h)	Mean (AM * 7h LPS)	Std (AM * 7h LPS)	Mean (BMDM * 0h)	Std (BMDM * 0h)	Mean (BMDM * 7h LPS)	Std (BMDM * 7h LPS)	Mean (MDM * 0h)	Std (MDM * 0h)	Mean (MDM * 7h LPS)	Std (MDM * 7h LPS)	p-value (AM * 0h vs. AM * 7h LPS)	Fold-Change (AM * 0h vs. AM * 7h LPS)	Fold-Change (AM * 0h vs. AM * 7h LPS) (Description)	p-value (BMDM * 0h vs. BMDM * 7h LPS)	Fold-Change (BMDM * 0h vs. BMDM * 7h LPS)	Fold-Change (BMDM * 0h vs. BMDM * 7h LPS) (Description)	p-value (MDM * 0h vs. MDM * 7h LPS)	Fold-Change (MDM * 0h vs. MDM * 7h LPS)	Fold-Change (MDM * 0h vs. MDM * 7h LPS) (Description)
SNOWBALL_020927_s_st	CSF2;020927_s_st	colony stimulating factor 2 (granulocyte-macrophage)	CSF2	8.27277	1.22376	10.8441	0.723408	3.93529	0.180244	4.80246	0.965423	4.02178	0.152344	4.70115	0.637409	6.7e-22	-5.94338	AM * 0h down vs AM * 7h LPS	7.79e-05	-1.82408	BMDM * 0h down vs BMDM * 7h LPS	0.00173443	-1.60144	MDM * 0h down vs MDM * 7h LPS
SNOWBALL_020915_s_st	LOC396677;020915_s_st	Sus scrofa tissue factor mRNA, complete cds	LOC396677	8.04795	1.17089	10.223	0.817885	5.11411	0.321718	5.55499	0.745848	5.24101	0.611098	5.55006	0.75462	1.84e-16	-4.51606	AM * 0h down vs AM * 7h LPS	0.048285	-1.35743	BMDM * 0h down vs BMDM * 7h LPS	0.164321	-1.23889	MDM * 0h down vs MDM * 7h LPS
SNOWBALL_026223_st	LOC396677;026223_st	Sus scrofa mRNA, clone:OVRM10047D06, expressed in ovary	LOC396677	8.79806	0.95989	10.7956	0.904749	6.96755	0.354277	7.10519	0.601798	7.06428	0.505526	7.25021	0.517351	9.05e-18	-3.99326	AM * 0h down vs AM * 7h LPS	0.475743	-1.1001	BMDM * 0h down vs BMDM * 7h LPS	0.335297	-1.13755	MDM * 0h down vs MDM * 7h LPS
SNOWBALL_020929_s_st	CSF2;020929_s_st	colony stimulating factor 2 (granulocyte-macrophage)	CSF2	7.84683	0.73434	9.79575	0.742706	6.70682	0.173363	6.81053	0.322347	6.75728	0.270813	6.81483	0.284571	2.01e-27	-3.86085	AM * 0h down vs AM * 7h LPS	0.445417	-1.07453	BMDM * 0h down vs BMDM * 7h LPS	0.671449	-1.0407	MDM * 0h down vs MDM * 7h LPS
SNOWBALL_020618_st	MIR223;020618_st	microRNA 223	MIR223	9.76838	0.515842	11.3645	0.432397	8.81328	0.778468	8.73501	0.631743	7.68266	0.412484	7.98479	0.374841	3.73e-17	-3.02332	AM * 0h down vs AM * 7h LPS	0.620424	1.05575	BMDM * 0h up vs BMDM * 7h LPS	0.0572554	-1.23296	MDM * 0h down vs MDM * 7h LPS
SNOWBALL_045385_st	045385_st			8.63073	0.663533	10.2113	0.38093	7.44216	1.01767	7.56488	0.820737	5.82212	0.72464	6.19176	0.656786	8.03e-11	-2.99086	AM * 0h down vs AM * 7h LPS	0.567704	-1.08879	BMDM * 0h down vs BMDM * 7h LPS	0.0864854	-1.29203	MDM * 0h down vs MDM * 7h LPS
SNOWBALL_015248_s_st	CDCP1;015248_s_st	CUB domain containing protein 1	CDCP1	7.61274	1.53257	9.17489	1.02165	5.32898	0.203441	5.41078	0.296712	5.41617	0.247478	5.54868	0.243474	1.99e-10	-2.95293	AM * 0h down vs AM * 7h LPS	0.706891	-1.05834	BMDM * 0h down vs BMDM * 7h LPS	0.542277	-1.09619	MDM * 0h down vs MDM * 7h LPS
SNOWBALL_002241_st	GJA1;002241_st	gap junction protein, alpha 1, 43kDa	GJA1	8.50663	1.02228	10.063	0.87049	7.61463	1.71906	6.51828	0.839635	5.80584	0.297102	5.67389	0.214451	4.75e-07	-2.94122	AM * 0h down vs AM * 7h LPS	0.000153554	2.13813	BMDM * 0h up vs BMDM * 7h LPS	0.639598	1.09577	MDM * 0h up vs MDM * 7h LPS
SNOWBALL_016555_st	LIF;016555_st	leukemia inhibitory factor (cholinergic differentiation factor)	LIF	6.48229	0.591126	7.99594	1.01181	6.05515	0.212284	6.14533	0.302387	6.20184	0.229052	6.24342	0.219222	1.72e-17	-2.85532	AM * 0h down vs AM * 7h LPS	0.541965	-1.0645	BMDM * 0h down vs BMDM * 7h LPS	0.778282	-1.02924	MDM * 0h down vs MDM * 7h LPS
SNOWBALL_005817_st	RGS4;005817_st	regulator of G-protein signaling 4	RGS4	7.26537	1.56971	8.76316	1.11453	5.82879	0.678769	5.1218	0.733231	5.53288	0.706649	5.09073	0.513998	4.44e-07	-2.8241	AM * 0h down vs AM * 7h LPS	0.00986035	1.63239	BMDM * 0h up vs BMDM * 7h LPS	0.103608	1.35863	MDM * 0h up vs MDM * 7h LPS
SNOWBALL_010643_st	RHCG;010643_st	Rh family, C glycoprotein	RHCG	6.5562	1.21252	8.01322	1.47575	5.88058	0.463801	6.58306	0.473778	6.5328	1.01709	7.36042	1.12604	5.95e-06	-2.7454	AM * 0h down vs AM * 7h LPS	0.0189413	-1.6273	BMDM * 0h down vs BMDM * 7h LPS	0.005847	-1.77476	MDM * 0h down vs MDM * 7h LPS
SNOWBALL_043701_st	043701_st			6.62049	0.554459	8.07169	0.646443	5.07748	0.168728	5.53555	0.448001	5.17317	0.219734	5.49004	0.48441	9.5e-20	-2.73435	AM * 0h down vs AM * 7h LPS	0.000559713	-1.3737	BMDM * 0h down vs BMDM * 7h LPS	0.0156715	-1.24562	MDM * 0h down vs MDM * 7h LPS
SNOWBALL_029648_st	LIF;029648_st	leukemia inhibitory factor (cholinergic differentiation factor)	LIF	4.35853	0.619196	5.75983	1.12537	3.76864	0.195216	3.96828	0.23517	3.89428	0.301454	4.10958	0.303947	9.62e-14	-2.64141	AM * 0h down vs AM * 7h LPS	0.218615	-1.14841	BMDM * 0h down vs BMDM * 7h LPS	0.18442	-1.16095	MDM * 0h down vs MDM * 7h LPS
SNOWBALL_042681_st	CDCP1;042681_st	CUB domain containing protein 1	CDCP1	6.67944	1.45751	8.04771	1.10809	4.76592	0.181363	4.8259	0.232797	4.79748	0.238198	4.89057	0.196668	9.96e-09	-2.58161	AM * 0h down vs AM * 7h LPS	0.77993	-1.04245	BMDM * 0h down vs BMDM * 7h LPS	0.664322	-1.06666	MDM * 0h down vs MDM * 7h LPS
SNOWBALL_013066_st	IL19;013066_st	interleukin 19	IL19	4.72406	0.938565	5.9768	0.953238	4.10803	0.176794	4.35004	0.19598	4.05779	0.132631	4.19246	0.253479	8.06e-12	-2.38294	AM * 0h down vs AM * 7h LPS	0.132708	-1.18264	BMDM * 0h down vs BMDM * 7h LPS	0.400996	-1.09785	MDM * 0h down vs MDM * 7h LPS
SNOWBALL_021094_s_st	CSF2;021094_s_st	colony stimulating factor 2 (granulocyte-macrophage)	CSF2	3.14728	0.191211	4.39758	0.7643	2.95982	0.168814	2.98694	0.231277	3.03813	0.174334	3.02895	0.22646	8.98e-22	-2.3789	AM * 0h down vs AM * 7h LPS	0.794391	-1.01898	BMDM * 0h down vs BMDM * 7h LPS	0.929662	1.00638	MDM * 0h up vs MDM * 7h LPS
SNOWBALL_018797_st	PLK2;018797_st	polo-like kinase 2	PLK2	7.41988	0.802883	8.66224	0.529678	7.7396	0.421241	6.90472	0.485785	7.41346	0.518301	7.30101	0.668881	6.45e-11	-2.36586	AM * 0h down vs AM * 7h LPS	1.86e-06	1.78371	BMDM * 0h up vs BMDM * 7h LPS	0.502554	1.08106	MDM * 0h up vs MDM * 7h LPS
SNOWBALL_047340_st	SOX4;047340_st	SRY (sex determining region Y)-box 4	SOX4	4.66364	0.417255	5.89311	0.709599	6.56589	0.573375	5.45836	0.499737	6.71615	0.667971	5.84846	0.77332	1.18e-09	-2.34481	AM * 0h down vs AM * 7h LPS	8.11e-09	2.15475	BMDM * 0h up vs BMDM * 7h LPS	3.72e-06	1.82474	MDM * 0h up vs MDM * 7h LPS
SNOWBALL_002304_st	VNN2;002304_st	vanin 2	VNN2	5.63123	0.635174	6.84078	0.7836	6.80527	0.773822	7.27406	0.906781	6.83056	1.20904	7.22776	1.19976	4.45e-05	-2.31264	AM * 0h down vs AM * 7h LPS	0.0897502	-1.38394	BMDM * 0h down vs BMDM * 7h LPS	0.149563	-1.31696	MDM * 0h down vs MDM * 7h LPS
SNOWBALL_017342_s_st	TET1;017342_s_st	tet oncogene 1	TET1	7.42945	0.792373	8.63427	0.697331	7.39829	0.451138	8.23088	0.470716	7.60742	0.701362	8.33927	0.516048	1.42e-09	-2.30509	AM * 0h down vs AM * 7h LPS	6.47e-06	-1.78088	BMDM * 0h down vs BMDM * 7h LPS	6.31e-05	-1.66077	MDM * 0h down vs MDM * 7h LPS
SNOWBALL_025404_st	RNASE1;025404_st	ribonuclease, RNase A family, 1 (pancreatic)	RNASE1	4.19147	0.864684	5.38034	1.56651	3.42358	0.228933	4.02632	0.536451	3.60412	0.350776	3.72728	0.353914	1.56e-06	-2.27974	AM * 0h down vs AM * 7h LPS	0.00869603	-1.5186	BMDM * 0h down vs BMDM * 7h LPS	0.586947	-1.08912	MDM * 0h down vs MDM * 7h LPS
hsa-mir-223_s_st	MIR223;hsa-mir-223_s_st	MI0000300	MIR223	5.18961	0.35244	6.35795	0.638619	4.48006	0.481629	4.71519	0.480405	4.13295	0.385845	4.08444	0.439653	1.87e-13	-2.24752	AM * 0h down vs AM * 7h LPS	0.0875979	-1.17701	BMDM * 0h down vs BMDM * 7h LPS	0.722902	1.0342	MDM * 0h up vs MDM * 7h LPS
SNOWBALL_018022_s_st	LOC100515345;018022_s_st	Interleukin 8 receptor 2 Fragment [Source:UniProtKB/TrEMBL;Acc:Q9BDS3]	LOC100515345	7.01736	0.921542	8.18045	1.33117	5.99955	0.399378	6.25239	0.52928	5.92595	0.254944	5.97388	0.305701	3.75e-07	-2.23937	AM * 0h down vs AM * 7h LPS	0.226791	-1.19156	BMDM * 0h down vs BMDM * 7h LPS	0.81818	-1.03378	MDM * 0h down vs MDM * 7h LPS
SNOWBALL_029952_st	FSTL1;029952_st	follistatin-like 1	FSTL1	6.05035	1.21459	7.21162	1.16576	5.87421	1.42375	6.22605	1.16565	4.80882	0.445709	5.12432	0.646339	0.000429856	-2.23654	AM * 0h down vs AM * 7h LPS	0.25511	-1.27619	BMDM * 0h down vs BMDM * 7h LPS	0.306849	-1.24444	MDM * 0h down vs MDM * 7h LPS
SNOWBALL_034410_st	ERRFI1;034410_st	ERBB receptor feedback inhibitor 1	ERRFI1	7.58585	0.872191	8.74684	0.954378	5.40753	0.210278	5.68525	0.429544	5.44638	0.325033	5.51481	0.310863	7.31e-10	-2.2361	AM * 0h down vs AM * 7h LPS	0.099612	-1.21228	BMDM * 0h down vs BMDM * 7h LPS	0.683218	-1.04858	MDM * 0h down vs MDM * 7h LPS
SNOWBALL_023981_st	LOC100515345;023981_st	PREDICTED: Sus scrofa interleukin 8 receptor, beta (IL8RB), mRNA	LOC100515345	6.45054	1.09541	7.60706	1.32889	5.19522	0.478144	5.4821	0.581333	4.88857	0.373168	5.11773	0.561629	4.61e-06	-2.22919	AM * 0h down vs AM * 7h LPS	0.217975	-1.21999	BMDM * 0h down vs BMDM * 7h LPS	0.324155	-1.17215	MDM * 0h down vs MDM * 7h LPS
SNOWBALL_000269_s_st	CD86;000269_s_st	CD86 molecule	CD86	8.30003	0.88982	9.44883	0.86157	11.0674	0.48611	11.068	0.414705	11.0862	0.458643	11.3094	0.441477	7.44e-09	-2.21729	AM * 0h down vs AM * 7h LPS	0.997557	-1.00038	BMDM * 0h down vs BMDM * 7h LPS	0.212011	-1.16732	MDM * 0h down vs MDM * 7h LPS
SNOWBALL_002720_st	LOC100523225;002720_st	Zinc finger protein GLIS3 (GLI-similar 3)(Zinc finger protein 515) [Source:UniProtKB/Swiss-Prot;Acc:Q8NEA6]	LOC100523225	6.55566	0.579912	7.70259	0.544246	7.59159	0.411181	6.58121	0.354823	7.43919	0.507369	6.39008	0.395021	3.2e-13	-2.21443	AM * 0h down vs AM * 7h LPS	1.07e-11	2.01445	BMDM * 0h up vs BMDM * 7h LPS	2.21e-12	2.06926	MDM * 0h up vs MDM * 7h LPS
SNOWBALL_033994_st	LOC100526182;033994_st	Ssc_hash_S6015093 362211 MARC 1PIG Sus scrofa cDNA 5prime, mRNA sequence /clone_end=5prime /gb=BI338435 /gi=15031718 /ti=448061049 /ug=Ssc.49115 /len=605	LOC100526182	7.75285	0.725142	8.87431	0.583184	7.22481	0.473948	8.21748	0.657378	7.14564	0.640806	7.77324	0.852144	1.18e-07	-2.17567	AM * 0h down vs AM * 7h LPS	8.1e-07	-1.98987	BMDM * 0h down vs BMDM * 7h LPS	0.00134391	-1.54499	MDM * 0h down vs MDM * 7h LPS
SNOWBALL_006210_st	MLLT11;006210_st	myeloid/lymphoid or mixed-lineage leukemia (trithorax homolog, Drosophila); translocated to, 11	MLLT11	9.4658	0.816706	10.587	0.365483	8.32617	0.496458	8.43689	0.399532	8.64658	0.476853	8.75762	0.350697	1.34e-11	-2.17523	AM * 0h down vs AM * 7h LPS	0.446556	-1.07977	BMDM * 0h down vs BMDM * 7h LPS	0.444829	-1.08001	MDM * 0h down vs MDM * 7h LPS
SNOWBALL_033086_st	TM4SF19;033086_st	transmembrane 4 L six family member 19	TM4SF19	10.4767	0.564934	11.5971	0.324581	10.157	0.543304	10.4181	0.37148	10.1739	0.59401	10.6927	0.439287	3.12e-12	-2.17406	AM * 0h down vs AM * 7h LPS	0.0639877	-1.19841	BMDM * 0h down vs BMDM * 7h LPS	0.000298486	-1.43274	MDM * 0h down vs MDM * 7h LPS
SNOWBALL_040843_st	GLIS3;040843_st	GLIS family zinc finger 3	GLIS3	6.43877	0.497312	7.48286	0.449717	7.44427	0.514762	6.49223	0.276331	7.2638	0.550309	6.19478	0.416745	7.27e-12	-2.06207	AM * 0h down vs AM * 7h LPS	4.86e-11	1.93462	BMDM * 0h up vs BMDM * 7h LPS	4.07e-13	2.098	MDM * 0h up vs MDM * 7h LPS
SNOWBALL_010757_st	KIAA1199;010757_st	KIAA1199	KIAA1199	8.47867	1.54764	9.52243	0.961252	4.52843	0.202306	4.91857	0.440383	4.49177	0.143606	4.88138	0.335032	1.07e-05	-2.06159	AM * 0h down vs AM * 7h LPS	0.0762474	-1.31052	BMDM * 0h down vs BMDM * 7h LPS	0.0763902	-1.31004	MDM * 0h down vs MDM * 7h LPS
SNOWBALL_029003_st	MCTP1;029003_st	multiple C2 domains, transmembrane 1	MCTP1	3.79897	0.481389	4.84174	0.883914	7.24039	0.433932	7.64461	0.436814	6.75581	0.848124	7.34298	0.696703	6.08e-07	-2.06018	AM * 0h down vs AM * 7h LPS	0.0356796	-1.32337	BMDM * 0h down vs BMDM * 7h LPS	0.00247276	-1.50229	MDM * 0h down vs MDM * 7h LPS
SNOWBALL_005372_s_st	LOC100521845;005372_s_st	DNA mismatch repair protein Msh2-like	LOC100521845	7.38594	0.717291	8.42741	0.677493	6.98582	0.273723	6.1144	0.457193	6.66708	0.403758	6.23471	0.403277	2.8e-10	-2.05832	AM * 0h down vs AM * 7h LPS	2.07e-08	1.82946	BMDM * 0h up vs BMDM * 7h LPS	0.00362317	1.34944	MDM * 0h up vs MDM * 7h LPS
SNOWBALL_034346_st	FSTL1;034346_st	follistatin-like 1	FSTL1	5.96103	1.12345	6.995	1.11355	5.77887	1.2351	6.11985	1.14948	5.04204	0.254655	5.12048	0.434577	0.000512615	-2.04766	AM * 0h down vs AM * 7h LPS	0.222103	-1.26662	BMDM * 0h down vs BMDM * 7h LPS	0.778046	-1.05588	MDM * 0h down vs MDM * 7h LPS
SNOWBALL_012790_st	SEMA3C;012790_st	sema domain, immunoglobulin domain (Ig), short basic domain, secreted, (semaphorin) 3C	SEMA3C	9.63274	0.677503	10.6642	0.505348	9.3033	0.511127	10.1971	0.520714	9.10527	0.680374	9.75468	0.735493	1.24e-07	-2.04405	AM * 0h down vs AM * 7h LPS	1.37e-06	-1.85801	BMDM * 0h down vs BMDM * 7h LPS	0.000338923	-1.56853	MDM * 0h down vs MDM * 7h LPS
SNOWBALL_018081_s_st	SLC40A1;018081_s_st	solute carrier family 40 (iron-regulated transporter), member 1	SLC40A1	6.89878	1.15377	7.9108	1.20937	11.8501	0.490744	9.8409	0.81742	11.475	0.714407	9.76379	1.05706	0.000458483	-2.01673	AM * 0h down vs AM * 7h LPS	1.02e-11	4.02557	BMDM * 0h up vs BMDM * 7h LPS	3.07e-09	3.27429	MDM * 0h up vs MDM * 7h LPS
Up-regulated in MDM only
Probeset ID	Symbol;Probe	Description	Symbol	Mean (AM * 0h)	Std (AM * 0h)	Mean (AM * 7h LPS)	Std (AM * 7h LPS)	Mean (BMDM * 0h)	Std (BMDM * 0h)	Mean (BMDM * 7h LPS)	Std (BMDM * 7h LPS)	Mean (MDM * 0h)	Std (MDM * 0h)	Mean (MDM * 7h LPS)	Std (MDM * 7h LPS)	p-value (AM * 0h vs. AM * 7h LPS)	Fold-Change (AM * 0h vs. AM * 7h LPS)	Fold-Change (AM * 0h vs. AM * 7h LPS) (Description)	p-value (BMDM * 0h vs. BMDM * 7h LPS)	Fold-Change (BMDM * 0h vs. BMDM * 7h LPS)	Fold-Change (BMDM * 0h vs. BMDM * 7h LPS) (Description)	p-value (MDM * 0h vs. MDM * 7h LPS)	Fold-Change (MDM * 0h vs. MDM * 7h LPS)	Fold-Change (MDM * 0h vs. MDM * 7h LPS) (Description)
SNOWBALL_027062_x_st	CYP3A39;027062_x_st	Sus scrofa CYP3A39 mRNA for cytochrome P450 3A39v4, partial cds	CYP3A39	5.60085	2.29226	6.28475	2.40585	3.22359	0.433613	4.69749	1.5513	3.77557	1.22491	5.83833	2.21977	0.212133	-1.60648	AM * 0h down vs AM * 7h LPS	0.00549145	-2.77773	BMDM * 0h down vs BMDM * 7h LPS	0.000124067	-4.17784	MDM * 0h down vs MDM * 7h LPS
SNOWBALL_001386_st	SLA-DQA;001386_st	OTTSUSG00000001374 major histocompatibility complex, class II, DQ alpha 1	SLA-DQA	12.4008	0.387047	12.1019	0.631376	11.3482	0.571064	12.2687	0.252409	10.2904	0.884948	11.9468	0.445811	0.08476	1.23021	AM * 0h up vs AM * 7h LPS	1.23994e-07	-1.89283	BMDM * 0h down vs BMDM * 7h LPS	4.36649e-18	-3.15246	MDM * 0h down vs MDM * 7h LPS
SNOWBALL_032377_st	LOC100516236;032377_st	Ssc_hash_S23755367 1112228 MARC 4PIG Sus scrofa cDNA 5prime, mRNA sequence /clone_end=5prime /gb=DN112991 /gi=59806724 /ug=Ssc.38303 /len=817	LOC100516236	3.96421	0.307722	4.49889	0.707327	4.22404	0.47259	4.85246	0.770769	4.05946	0.285723	5.64261	0.840922	0.00416406	-1.44862	AM * 0h down vs AM * 7h LPS	0.00047995	-1.54587	BMDM * 0h down vs BMDM * 7h LPS	1.67374e-15	-2.99623	MDM * 0h down vs MDM * 7h LPS
SNOWBALL_035365_st	IL1RAP;035365_st	interleukin 1 receptor accessory protein	IL1RAP	11.3899	0.329612	11.7569	0.162661	8.21324	0.329278	9.20351	0.472972	7.96279	0.283885	9.37249	0.429725	0.000682956	-1.28963	AM * 0h down vs AM * 7h LPS	1.95067e-17	-1.98655	BMDM * 0h down vs BMDM * 7h LPS	6.37932e-28	-2.65681	MDM * 0h down vs MDM * 7h LPS
SNOWBALL_022301_s_st	LDLR;022301_s_st	low density lipoprotein receptor	LDLR	7.83581	0.497935	8.57222	0.3993	7.43086	0.39111	8.32391	0.546601	6.99633	0.554211	8.33474	0.73452	1.09254e-05	-1.66602	AM * 0h down vs AM * 7h LPS	4.75581e-08	-1.8571	BMDM * 0h down vs BMDM * 7h LPS	1.14627e-14	-2.52873	MDM * 0h down vs MDM * 7h LPS
SNOWBALL_044789_st	GRAMD2;044789_st	GRAM domain containing 2	GRAMD2	5.69775	0.257824	6.31458	0.407855	5.46539	0.163664	6.39303	0.420074	5.52713	0.242717	6.83159	0.618036	3.93592e-07	-1.5335	AM * 0h down vs AM * 7h LPS	6.22781e-14	-1.90216	BMDM * 0h down vs BMDM * 7h LPS	1.78232e-22	-2.46992	MDM * 0h down vs MDM * 7h LPS
SNOWBALL_010072_s_st	SLA-DRB1;010072_s_st	MHC class II antigen Fragment [Source:UniProtKB/TrEMBL;Acc:Q8MHS8]	SLA-DRB1	11.9747	0.4867	11.7009	0.684428	11.0474	0.558033	11.7872	0.327201	9.80638	1.11007	11.0641	0.73425	0.197022	1.20901	AM * 0h up vs AM * 7h LPS	0.00036258	-1.66998	BMDM * 0h down vs BMDM * 7h LPS	5.7217e-09	-2.39123	MDM * 0h down vs MDM * 7h LPS
SNOWBALL_001591_st	G0S2;001591_st	G0/G1switch 2	G0S2	7.71251	0.60939	8.05165	0.625332	6.67423	0.197206	7.55016	0.485226	7.19601	0.357853	8.43902	0.666919	0.0303513	-1.26501	AM * 0h down vs AM * 7h LPS	2.74457e-08	-1.83518	BMDM * 0h down vs BMDM * 7h LPS	6.09469e-14	-2.36691	MDM * 0h down vs MDM * 7h LPS
SNOWBALL_001389_s_st	SLA-DRB2_2;001389_s_st	OTTSUSG00000001371 pseudogene similar to major histocompatibility complex, class II, DR beta proteins	SLA-DRB2_2	12.262	0.582783	12.012	0.733545	11.3998	0.628141	12.0853	0.412468	10.2141	1.28377	11.4557	0.758651	0.294468	1.1892	AM * 0h up vs AM * 7h LPS	0.00307596	-1.60826	BMDM * 0h down vs BMDM * 7h LPS	2.18233e-07	-2.3645	MDM * 0h down vs MDM * 7h LPS
SNOWBALL_004224_st	SLC46A2;004224_st	solute carrier family 46, member 2	SLC46A2	8.76331	0.585039	9.05022	0.537473	8.0672	0.422681	8.99398	0.457331	7.76833	0.567403	9.00686	0.468164	0.0633261	-1.22002	AM * 0h down vs AM * 7h LPS	3.62479e-09	-1.90102	BMDM * 0h down vs BMDM * 7h LPS	4.26467e-14	-2.35958	MDM * 0h down vs MDM * 7h LPS
SNOWBALL_035870_st	SLIRP;035870_st	Ssc_hash_S34520948 DB791057 full-length enriched swine cDNA library, adult immature dendritic cell Sus scrofa cDNA clone DCI010008C07 5prime, mRNA sequence /clone=DCI010008C07 /clone_end=5prime /gb=DB791057 /gi=112756143 /ug=Ssc.63442 /len=717	SLIRP	7.45009	0.408437	7.595	0.513803	4.88182	0.519179	5.78003	0.715893	4.35442	0.506156	5.58744	0.646383	0.39484	-1.10566	AM * 0h down vs AM * 7h LPS	1.63772e-07	-1.86374	BMDM * 0h down vs BMDM * 7h LPS	4.74316e-12	-2.35058	MDM * 0h down vs MDM * 7h LPS
SNOWBALL_001385_st	SLA-DRB1;001385_st	OTTSUSG00000001373 major histocompatibility complex, class II, DR beta 1	SLA-DRB1	11.6794	0.516527	11.4568	0.651884	10.8223	0.653128	11.6119	0.462162	9.70789	1.0826	10.9046	0.716642	0.303766	1.16684	AM * 0h up vs AM * 7h LPS	0.000199278	-1.72863	BMDM * 0h down vs BMDM * 7h LPS	4.48049e-08	-2.29218	MDM * 0h down vs MDM * 7h LPS
SNOWBALL_009052_st	EMILIN2;009052_st	elastin microfibril interfacer 2	EMILIN2	10.9309	0.211442	10.8083	0.338658	9.62978	0.27873	10.5667	0.40598	9.41206	0.357785	10.6048	0.438649	0.245884	1.0887	AM * 0h up vs AM * 7h LPS	3.41681e-16	-1.9145	BMDM * 0h down vs BMDM * 7h LPS	1.28989e-22	-2.28582	MDM * 0h down vs MDM * 7h LPS
SNOWBALL_008403_st	NLRP12;008403_st	NLR family, pyrin domain containing 12	NLRP12	6.42473	0.636176	6.22133	0.800291	4.98074	0.217457	5.72254	0.567469	4.96577	0.421978	6.13549	0.780832	0.264759	1.15141	AM * 0h up vs AM * 7h LPS	3.72602e-05	-1.67226	BMDM * 0h down vs BMDM * 7h LPS	4.42955e-10	-2.24969	MDM * 0h down vs MDM * 7h LPS
SNOWBALL_003917_st	TNFSF8;003917_st	tumor necrosis factor (ligand) superfamily, member 8	TNFSF8	6.52738	0.679143	6.91264	0.748383	8.06959	0.382483	8.85552	0.309298	7.48678	0.45627	8.6496	0.357477	0.0135712	-1.30609	AM * 0h down vs AM * 7h LPS	4.03167e-07	-1.72421	BMDM * 0h down vs BMDM * 7h LPS	9.28707e-13	-2.23893	MDM * 0h down vs MDM * 7h LPS
SNOWBALL_023083_st	CYP3A22;023083_st	Sus scrofa domestica CYP3A22 mRNA for cytochrome P450, complete cds	CYP3A22	4.57221	1.31125	4.84314	1.5599	3.40303	0.210222	4.35726	1.17133	3.45495	0.303544	4.61443	1.37854	0.419977	-1.20658	AM * 0h down vs AM * 7h LPS	0.00346197	-1.93755	BMDM * 0h down vs BMDM * 7h LPS	0.000416979	-2.23377	MDM * 0h down vs MDM * 7h LPS
SNOWBALL_025714_st	LDLR;025714_st	low density lipoprotein receptor	LDLR	8.29072	0.371945	8.90282	0.366659	7.90512	0.320776	8.70531	0.459089	7.50123	0.448806	8.65984	0.667747	1.72552e-05	-1.52849	AM * 0h down vs AM * 7h LPS	1.12301e-08	-1.74133	BMDM * 0h down vs BMDM * 7h LPS	5.23242e-15	-2.23242	MDM * 0h down vs MDM * 7h LPS
SNOWBALL_004923_st	TRAF7;004923_st	TNF receptor-associated factor 7	TRAF7	8.02129	0.178115	8.01384	0.159331	8.02711	0.0962705	8.9943	0.265742	8.02609	0.225485	9.17744	0.359165	0.914818	1.00518	AM * 0h up vs AM * 7h LPS	2.49074e-29	-1.95503	BMDM * 0h down vs BMDM * 7h LPS	5.25821e-36	-2.22123	MDM * 0h down vs MDM * 7h LPS
SNOWBALL_031039_st	PLXNA1;031039_st	plexin A1	PLXNA1	7.5447	0.336143	7.61907	0.380945	6.4761	0.169486	7.22542	0.308692	6.46901	0.150711	7.61807	0.240963	0.370975	-1.0529	AM * 0h down vs AM * 7h LPS	1.50012e-16	-1.681	BMDM * 0h down vs BMDM * 7h LPS	3.05514e-29	-2.21768	MDM * 0h down vs MDM * 7h LPS
SNOWBALL_008192_s_st	SBSN;008192_s_st	suprabasin	SBSN	6.17799	0.149178	6.2151	0.178006	6.2816	0.229148	6.93501	0.580102	6.32157	0.18919	7.46477	0.604755	0.744836	-1.02605	AM * 0h down vs AM * 7h LPS	1.7402e-08	-1.57288	BMDM * 0h down vs BMDM * 7h LPS	3.33658e-19	-2.20871	MDM * 0h down vs MDM * 7h LPS
SNOWBALL_012279_s_st	FCHSD2;012279_s_st	FCH and double SH3 domains 2	FCHSD2	6.22368	0.530326	6.29256	0.555567	7.43391	0.332301	8.37489	0.399388	7.09408	0.453189	8.2298	0.417923	0.614057	-1.0489	AM * 0h down vs AM * 7h LPS	3.62823e-11	-1.91984	BMDM * 0h down vs BMDM * 7h LPS	9.76791e-15	-2.19729	MDM * 0h down vs MDM * 7h LPS
SNOWBALL_026080_s_st	LDLR;026080_s_st	low density lipoprotein receptor	LDLR	9.26674	0.496054	9.87751	0.330717	8.82896	0.406175	9.4607	0.457092	8.4977	0.427372	9.61024	0.616243	2.53504e-05	-1.52707	AM * 0h down vs AM * 7h LPS	5.98818e-06	-1.54944	BMDM * 0h down vs BMDM * 7h LPS	9.34633e-14	-2.16226	MDM * 0h down vs MDM * 7h LPS
SNOWBALL_042290_st	IL1RAP;042290_st	interleukin 1 receptor accessory protein	IL1RAP	7.86823	0.384371	8.27576	0.270318	4.52876	0.321275	5.415	0.419775	4.30101	0.265063	5.40609	0.42412	0.000197327	-1.32641	AM * 0h down vs AM * 7h LPS	1.07543e-14	-1.84836	BMDM * 0h down vs BMDM * 7h LPS	4.40642e-20	-2.1511	MDM * 0h down vs MDM * 7h LPS
SNOWBALL_025976_s_st	PDXK;025976_s_st	pyridoxal (pyridoxine, vitamin B6) kinase	PDXK	9.48492	0.243025	9.60065	0.293909	7.7259	0.317515	8.55236	0.319996	7.78815	0.384013	8.88409	0.375932	0.244156	-1.08352	AM * 0h down vs AM * 7h LPS	9.07383e-15	-1.77332	BMDM * 0h down vs BMDM * 7h LPS	6.29095e-22	-2.13753	MDM * 0h down vs MDM * 7h LPS
SNOWBALL_009347_st	NEXN;009347_st	nexilin (F actin binding protein)	NEXN	4.66894	0.191965	4.87653	0.203098	5.46703	0.362765	6.03784	0.381197	5.2503	0.427991	6.33903	0.556257	0.072407	-1.15475	AM * 0h down vs AM * 7h LPS	7.22135e-07	-1.48535	BMDM * 0h down vs BMDM * 7h LPS	9.37758e-18	-2.12686	MDM * 0h down vs MDM * 7h LPS
SNOWBALL_035465_st	TNFSF15;035465_st	tumor necrosis factor (ligand) superfamily, member 15	TNFSF15	3.86158	0.193342	3.84722	0.224739	3.95706	0.182661	4.95382	0.368144	3.78885	0.305651	4.87742	0.45175	0.876355	1.01	AM * 0h up vs AM * 7h LPS	3.21625e-21	-1.99552	BMDM * 0h down vs BMDM * 7h LPS	7.02408e-24	-2.12663	MDM * 0h down vs MDM * 7h LPS
SNOWBALL_020942_s_st	LDLR;020942_s_st	low density lipoprotein receptor	LDLR	8.71389	0.356557	9.31881	0.364216	8.44146	0.255192	9.11149	0.442973	8.10785	0.465492	9.18999	0.600711	7.06924e-06	-1.52089	AM * 0h down vs AM * 7h LPS	2.81462e-07	-1.5911	BMDM * 0h down vs BMDM * 7h LPS	8.20917e-15	-2.11718	MDM * 0h down vs MDM * 7h LPS
SNOWBALL_008178_s_st	MMP2;008178_s_st	matrix metallopeptidase 2 (gelatinase A, 72kDa gelatinase, 72kDa type IV collagenase)	MMP2	5.55705	0.417065	5.98371	0.459914	6.9317	0.635127	7.76309	0.401361	6.1814	0.45345	7.26	0.648187	0.00704704	-1.34411	AM * 0h down vs AM * 7h LPS	1.33622e-07	-1.7794	BMDM * 0h down vs BMDM * 7h LPS	3.25838e-11	-2.11199	MDM * 0h down vs MDM * 7h LPS
SNOWBALL_023387_st	C3;023387_st	complement component 3	C3	11.2706	0.339604	11.1521	0.237752	10.6698	0.493541	11.5892	0.27098	10.6007	0.545016	11.6678	0.299875	0.310402	1.08558	AM * 0h up vs AM * 7h LPS	1.27148e-13	-1.89133	BMDM * 0h down vs BMDM * 7h LPS	6.69228e-17	-2.09515	MDM * 0h down vs MDM * 7h LPS
SNOWBALL_000357_st	CXCR4;000357_st	chemokine (C-X-C motif) receptor 4	CXCR4	11.7613	0.242357	11.9533	0.165475	8.13504	0.495812	8.87746	0.760908	8.77841	0.677872	9.84167	0.687719	0.257078	-1.14235	AM * 0h down vs AM * 7h LPS	9.78196e-06	-1.67298	BMDM * 0h down vs BMDM * 7h LPS	9.2426e-10	-2.08964	MDM * 0h down vs MDM * 7h LPS
SNOWBALL_001501_st	ARRDC4;001501_st	arrestin domain containing 4	ARRDC4	8.06741	0.301062	8.3615	0.188407	6.15112	0.279534	7.0102	0.332667	5.77023	0.253907	6.8257	0.3129	0.000729721	-1.22611	AM * 0h down vs AM * 7h LPS	2.54044e-19	-1.81387	BMDM * 0h down vs BMDM * 7h LPS	1.90826e-25	-2.0784	MDM * 0h down vs MDM * 7h LPS
SNOWBALL_010434_s_st	TBC1D2B;010434_s_st	TBC1 domain family, member 2B	TBC1D2B	9.51872	0.325169	10.0645	0.31439	9.08271	0.162857	10.0125	0.223801	9.08358	0.144091	10.1342	0.310346	7.01906e-11	-1.4598	AM * 0h down vs AM * 7h LPS	1.55217e-24	-1.90497	BMDM * 0h down vs BMDM * 7h LPS	1.15556e-28	-2.07147	MDM * 0h down vs MDM * 7h LPS
SNOWBALL_018927_st	U6;018927_st	U6 spliceosomal RNA [Source: RFAM;Acc:RF00026]	U6	3.56606	0.508725	3.73779	0.50368	3.72652	0.423418	4.51303	0.752196	3.70738	0.480025	4.75684	0.828602	0.346484	-1.1264	AM * 0h down vs AM * 7h LPS	1.34427e-05	-1.7249	BMDM * 0h down vs BMDM * 7h LPS	1.45224e-08	-2.06976	MDM * 0h down vs MDM * 7h LPS
SNOWBALL_009888_s_st	VEGFA;009888_s_st	vascular endothelial growth factor A	VEGFA	9.77616	0.408491	9.36538	0.45348	5.81628	0.315498	6.57204	0.412701	5.92607	0.478639	6.95555	0.657897	0.00417687	1.32941	AM * 0h up vs AM * 7h LPS	1.15922e-07	-1.68852	BMDM * 0h down vs BMDM * 7h LPS	3.76717e-12	-2.04129	MDM * 0h down vs MDM * 7h LPS
SNOWBALL_005225_st	XDH;005225_st	xanthine dehydrogenase	XDH	9.74093	1.36509	8.90392	1.45912	4.53261	0.230425	5.06507	0.469413	5.0733	0.987773	6.09075	1.3905	0.011549	1.78635	AM * 0h up vs AM * 7h LPS	0.0911133	-1.44639	BMDM * 0h down vs BMDM * 7h LPS	0.00143712	-2.02434	MDM * 0h down vs MDM * 7h LPS
SNOWBALL_024209_s_st	UPB1;024209_s_st	ureidopropionase, beta	UPB1	5.88226	0.76268	6.35589	0.699196	6.06221	0.603784	6.44785	0.629223	6.0191	0.39748	7.03298	0.647783	0.0139214	-1.3886	AM * 0h down vs AM * 7h LPS	0.0358765	-1.30645	BMDM * 0h down vs BMDM * 7h LPS	1.29568e-07	-2.01934	MDM * 0h down vs MDM * 7h LPS
SNOWBALL_016072_st	LOC100520105;016072_st	protein EURL homolog	LOC100520105	9.91849	0.260104	10.0081	0.222415	7.9816	0.387411	8.95374	0.392415	7.83084	0.491697	8.83885	0.531565	0.459844	-1.06407	AM * 0h down vs AM * 7h LPS	5.61775e-14	-1.96176	BMDM * 0h down vs BMDM * 7h LPS	9.47211e-15	-2.01114	MDM * 0h down vs MDM * 7h LPS
SNOWBALL_016364_s_st	GALNT7;016364_s_st	UDP-N-acetyl-alpha-D-galactosamine:polypeptide N-acetylgalactosaminyltransferase 7 (GalNAc-T7)	GALNT7	6.656	0.578578	6.403	0.5749	7.43276	0.297644	8.39671	0.401206	7.36116	0.271655	8.36672	0.399191	0.0543733	1.19169	AM * 0h up vs AM * 7h LPS	2.33867e-12	-1.95064	BMDM * 0h down vs BMDM * 7h LPS	3.63084e-13	-2.00773	MDM * 0h down vs MDM * 7h LPS
SNOWBALL_025518_s_st	PCNA;025518_s_st	proliferating cell nuclear antigen	PCNA	6.80448	0.466781	6.48023	0.433734	7.88433	0.354302	8.38696	0.316976	7.23284	0.651574	8.23355	0.542057	0.0253483	1.25201	AM * 0h up vs AM * 7h LPS	0.000359214	-1.4168	BMDM * 0h down vs BMDM * 7h LPS	2.32895e-11	-2.00099	MDM * 0h down vs MDM * 7h LPS
Up-regulated in BMDM only
Probeset ID	Symbol;Probe	Description	Symbol	Mean (AM * 0h)	Std (AM * 0h)	Mean (AM * 7h LPS)	Std (AM * 7h LPS)	Mean (BMDM * 0h)	Std (BMDM * 0h)	Mean (BMDM * 7h LPS)	Std (BMDM * 7h LPS)	Mean (MDM * 0h)	Std (MDM * 0h)	Mean (MDM * 7h LPS)	Std (MDM * 7h LPS)	p-value (AM * 0h vs. AM * 7h LPS)	Fold-Change (AM * 0h vs. AM * 7h LPS)	Fold-Change (AM * 0h vs. AM * 7h LPS) (Description)	p-value (BMDM * 0h vs. BMDM * 7h LPS)	Fold-Change (BMDM * 0h vs. BMDM * 7h LPS)	Fold-Change (BMDM * 0h vs. BMDM * 7h LPS) (Description)	p-value (MDM * 0h vs. MDM * 7h LPS)	Fold-Change (MDM * 0h vs. MDM * 7h LPS)	Fold-Change (MDM * 0h vs. MDM * 7h LPS) (Description)
SNOWBALL_025312_s_st	TARP;025312_s_st	Sus scrofa T-cell receptor gamma chain mRNA, partial cds	TARP	5.15407	0.669861	4.80701	0.697055	4.38508	0.581719	7.32885	1.01697	7.10954	1.37595	7.45566	1.39245	0.260357	1.27197	AM * 0h up vs AM * 7h LPS	5.72745e-18	-7.69422	BMDM * 0h down vs BMDM * 7h LPS	0.24064	-1.27114	MDM * 0h down vs MDM * 7h LPS
SNOWBALL_022751_s_st	TARP;022751_s_st	PIGTCRGDCB Pig T-cell receptor gamma and delta constant region mRNA, partial cds	TARP	4.8132	0.893012	4.45161	0.709742	4.16158	0.662033	7.06556	1.08917	7.04477	1.32275	7.36645	1.27511	0.245397	1.28484	AM * 0h up vs AM * 7h LPS	2.1247e-17	-7.4849	BMDM * 0h down vs BMDM * 7h LPS	0.279774	-1.24979	MDM * 0h down vs MDM * 7h LPS
SNOWBALL_047386_st	047386_st			4.59655	0.195278	4.79193	0.287005	4.60221	0.234566	7.1354	0.731477	4.91045	0.458142	5.84473	0.845818	0.219827	-1.14502	AM * 0h down vs AM * 7h LPS	1.52682e-34	-5.78851	BMDM * 0h down vs BMDM * 7h LPS	7.80972e-09	-1.91093	MDM * 0h down vs MDM * 7h LPS
SNOWBALL_038884_st	038884_st			3.22176	0.191746	3.26205	0.220039	3.2217	0.242727	5.49623	1.08686	3.15962	0.143159	4.13479	0.746983	0.81304	-1.02832	AM * 0h down vs AM * 7h LPS	6.03023e-28	-4.83838	BMDM * 0h down vs BMDM * 7h LPS	1.75395e-08	-1.96588	MDM * 0h down vs MDM * 7h LPS
SNOWBALL_035799_st	035799_st	Ssc_hash_S22274133 CJ010494 full-length enriched swine cDNA library, adult mesenteric lymph node Sus scrofa cDNA clone MLN01H100036 5prime, mRNA sequence /clone=MLN01H100036 /clone_end=5prime /gb=CJ010494 /gi=54503363 /ug=Ssc.63127 /len=737		3.56692	0.176629	3.66441	0.207998	3.43886	0.189617	5.71248	0.677518	3.64328	0.337727	4.4045	0.624553	0.447905	-1.06991	AM * 0h down vs AM * 7h LPS	8.15411e-39	-4.83532	BMDM * 0h down vs BMDM * 7h LPS	6.09122e-09	-1.69493	MDM * 0h down vs MDM * 7h LPS
SNOWBALL_043862_st	043862_st			4.58108	0.189192	4.58797	0.316202	4.60898	0.250416	6.86832	0.682527	4.77704	0.32981	5.70872	0.665982	0.959789	-1.00479	AM * 0h down vs AM * 7h LPS	5.80854e-36	-4.78771	BMDM * 0h down vs BMDM * 7h LPS	5.31959e-11	-1.9075	MDM * 0h down vs MDM * 7h LPS
SNOWBALL_026901_s_st	LOC748908;026901_s_st	Sus scrofa TcRg mRNA for TcR gamma-chain, partial cds, clone: TI-8	LOC748908	4.82134	0.410587	4.72387	0.449924	4.23755	0.323763	6.43972	0.983875	6.24591	1.02772	6.5691	1.03403	0.677647	1.06989	AM * 0h up vs AM * 7h LPS	1.6475e-17	-4.60174	BMDM * 0h down vs BMDM * 7h LPS	0.15099	-1.2511	MDM * 0h down vs MDM * 7h LPS
SNOWBALL_011618_st	EREG;011618_st	epiregulin	EREG	5.35538	1.40835	5.7666	1.43557	6.22905	0.538249	8.41917	1.02202	6.64616	0.573722	7.59062	0.979009	0.191844	-1.32981	AM * 0h down vs AM * 7h LPS	2.31495e-11	-4.56342	BMDM * 0h down vs BMDM * 7h LPS	0.00201398	-1.92447	MDM * 0h down vs MDM * 7h LPS
SNOWBALL_028325_st	RNF144B;028325_st	ring finger protein 144B	RNF144B	4.04494	0.516408	3.90563	0.286395	3.85688	0.321709	6.03299	0.700365	3.79087	0.294587	4.78483	0.743478	0.368916	1.10138	AM * 0h up vs AM * 7h LPS	9.29845e-30	-4.51935	BMDM * 0h down vs BMDM * 7h LPS	4.62216e-10	-1.99165	MDM * 0h down vs MDM * 7h LPS
SNOWBALL_032188_st	032188_st	Ssc_hash_S26648957 BW980020 full-length enriched swine cDNA library, adult intestine Sus scrofa cDNA clone ITT010045A08 5prime, mRNA sequence /clone=ITT010045A08 /clone_end=5prime /gb=BW980020 /gi=74256860 /ug=Ssc.37409 /len=892		4.69969	0.216089	4.76888	0.265321	5.26007	0.250223	7.3609	0.752715	5.64259	0.583437	6.22339	0.722909	0.660321	-1.04913	AM * 0h down vs AM * 7h LPS	6.27467e-28	-4.28955	BMDM * 0h down vs BMDM * 7h LPS	0.000171981	-1.49568	MDM * 0h down vs MDM * 7h LPS
SNOWBALL_028488_st	ATF1;028488_st	activating transcription factor 1	ATF1	5.70268	0.959805	5.80404	0.632308	3.87814	0.226957	5.96523	0.961896	3.88149	0.318439	4.8455	0.585845	0.613725	-1.07279	AM * 0h down vs AM * 7h LPS	3.71798e-20	-4.24891	BMDM * 0h down vs BMDM * 7h LPS	1.53833e-06	-1.95072	MDM * 0h down vs MDM * 7h LPS
SNOWBALL_046455_st	EREG;046455_st	epiregulin	EREG	5.47793	1.33582	5.91236	1.36668	6.36531	0.52259	8.44421	0.792005	6.82115	0.59198	7.66394	0.988791	0.142686	-1.35137	AM * 0h down vs AM * 7h LPS	1.56971e-11	-4.22485	BMDM * 0h down vs BMDM * 7h LPS	0.00331164	-1.79352	MDM * 0h down vs MDM * 7h LPS
SNOWBALL_040870_st	EDI_061720;040870_st	hypothetical protein	EDI_061720	3.34577	0.190876	3.44349	0.203817	3.2608	0.176031	5.31462	0.673196	3.52395	0.27388	4.27393	0.787441	0.482686	-1.07008	AM * 0h down vs AM * 7h LPS	1.41931e-31	-4.15206	BMDM * 0h down vs BMDM * 7h LPS	9.28083e-08	-1.68176	MDM * 0h down vs MDM * 7h LPS
SNOWBALL_018175_st	FAM171B;018175_st	family with sequence similarity 171, member B	FAM171B	5.58637	0.517884	5.38637	0.456738	4.91383	0.368667	6.93277	0.412918	5.49257	0.402754	6.43441	0.562609	0.149327	1.1487	AM * 0h up vs AM * 7h LPS	3.53935e-31	-4.05285	BMDM * 0h down vs BMDM * 7h LPS	5.34091e-11	-1.92097	MDM * 0h down vs MDM * 7h LPS
SNOWBALL_015910_s_st	MIR1284;015910_s_st	microRNA mir-1284	MIR1284	2.83685	0.240774	2.87496	0.232254	2.86342	0.300665	4.87142	1.04118	2.85478	0.318224	3.75199	0.954197	0.839135	-1.02677	AM * 0h down vs AM * 7h LPS	6.00044e-21	-4.02225	BMDM * 0h down vs BMDM * 7h LPS	1.71016e-06	-1.86246	MDM * 0h down vs MDM * 7h LPS
SNOWBALL_026900_x_st	LOC100335800;026900_x_st	Sus scrofa TcRg mRNA for TcR gamma-chain, partial cds, clone: P7	LOC100335800	3.23362	0.616686	3.11894	0.512348	3.0238	0.318143	5.00155	1.3612	4.91168	1.315	5.28851	1.68467	0.729919	1.08273	AM * 0h up vs AM * 7h LPS	5.54342e-09	-3.93878	BMDM * 0h down vs BMDM * 7h LPS	0.236703	-1.29848	MDM * 0h down vs MDM * 7h LPS
SNOWBALL_027882_st	RABGAP1L;027882_st	RAB GTPase activating protein 1-like	RABGAP1L	7.12806	0.641743	6.40072	0.5585	6.84806	0.335622	8.82065	0.542165	6.88919	0.418772	7.88012	0.761726	2.98545e-05	1.65558	AM * 0h up vs AM * 7h LPS	1.31801e-23	-3.92471	BMDM * 0h down vs BMDM * 7h LPS	8.04672e-09	-1.98747	MDM * 0h down vs MDM * 7h LPS
SNOWBALL_021073_s_st	ICOS;021073_s_st	inducible T-cell co-stimulator	ICOS	4.8056	0.646014	4.73867	0.442051	4.26775	0.306688	6.23932	1.17072	4.73863	0.479696	5.56172	0.850321	0.754267	1.04749	AM * 0h up vs AM * 7h LPS	4.66198e-17	-3.92196	BMDM * 0h down vs BMDM * 7h LPS	9.20032e-05	-1.76919	MDM * 0h down vs MDM * 7h LPS
SNOWBALL_036172_st	ARHGEF3;036172_st	Rho guanine nucleotide exchange factor (GEF) 3	ARHGEF3	2.70376	0.0868427	2.79435	0.16062	2.73541	0.170691	4.682	0.98815	2.87172	0.189062	3.63554	0.661976	0.551094	-1.06481	AM * 0h down vs AM * 7h LPS	1.52099e-26	-3.85463	BMDM * 0h down vs BMDM * 7h LPS	5.35301e-07	-1.69798	MDM * 0h down vs MDM * 7h LPS
bta-mir-1284_st	MIR1284;bta-mir-1284_st	MI0010456	MIR1284	3.43131	0.375121	3.51014	0.372763	3.22264	0.280365	5.14065	0.996712	3.31404	0.378733	3.87563	0.71582	0.651854	-1.05616	AM * 0h down vs AM * 7h LPS	1.05419e-21	-3.77901	BMDM * 0h down vs BMDM * 7h LPS	0.00098735	-1.4759	MDM * 0h down vs MDM * 7h LPS
SNOWBALL_047670_st	SERPINB9;047670_st	serpin peptidase inhibitor, clade B (ovalbumin), member 9	SERPINB9	5.62288	0.404568	5.5165	0.380074	5.07692	0.310385	6.99406	0.668016	5.75708	0.566483	6.31879	0.554391	0.47901	1.07652	AM * 0h up vs AM * 7h LPS	2.02766e-26	-3.77675	BMDM * 0h down vs BMDM * 7h LPS	0.000141086	-1.47601	MDM * 0h down vs MDM * 7h LPS
SNOWBALL_013144_st	PTGS2;013144_st	prostaglandin-endoperoxide synthase 2 (prostaglandin G/H synthase and cyclooxygenase)	PTGS2	10.855	0.538367	11.4328	0.405938	5.25597	0.326636	7.17137	0.81915	5.1267	0.270081	5.84794	0.545633	0.000280322	-1.49257	AM * 0h down vs AM * 7h LPS	2.61597e-25	-3.77219	BMDM * 0h down vs BMDM * 7h LPS	3.0963e-06	-1.6486	MDM * 0h down vs MDM * 7h LPS
SNOWBALL_000894_st	CD2;000894_st	CD2 molecule	CD2	5.98339	0.325822	5.89254	0.290877	5.65963	0.443811	7.53085	0.77681	6.46845	0.463628	7.43273	0.814775	0.592598	1.065	AM * 0h up vs AM * 7h LPS	8.03022e-22	-3.65842	BMDM * 0h down vs BMDM * 7h LPS	2.18566e-08	-1.95109	MDM * 0h down vs MDM * 7h LPS
SNOWBALL_039697_st	039697_st			5.96501	0.357486	5.60629	0.368799	5.27252	0.268739	7.06375	0.543752	5.22355	0.426827	6.12403	0.77358	0.0159077	1.28229	AM * 0h up vs AM * 7h LPS	7.57157e-25	-3.46109	BMDM * 0h down vs BMDM * 7h LPS	2.29986e-09	-1.86669	MDM * 0h down vs MDM * 7h LPS
SNOWBALL_047206_st	RABGAP1L;047206_st	RAB GTPase activating protein 1-like	RABGAP1L	6.43435	0.516037	5.92322	0.372092	6.10734	0.276494	7.85481	0.573699	6.16578	0.372366	7.04603	0.676224	0.000606268	1.42517	AM * 0h up vs AM * 7h LPS	2.34392e-24	-3.3577	BMDM * 0h down vs BMDM * 7h LPS	3.52465e-09	-1.84069	MDM * 0h down vs MDM * 7h LPS
SNOWBALL_012961_st	LOC100519100;012961_st	rab GTPase-activating protein 1-like	LOC100519100	6.94045	0.523341	6.45893	0.281599	6.61271	0.309279	8.35034	0.522501	6.68524	0.350095	7.44797	0.63583	0.000605257	1.39622	AM * 0h up vs AM * 7h LPS	4.1224e-26	-3.33487	BMDM * 0h down vs BMDM * 7h LPS	4.17947e-08	-1.69669	MDM * 0h down vs MDM * 7h LPS
SNOWBALL_045100_st	NEDD4L;045100_st	neural precursor cell expressed, developmentally down-regulated 4-like	NEDD4L	4.58398	0.575594	4.57576	0.550946	4.28091	0.176784	6.0091	0.56878	4.42967	0.273065	5.26887	0.640963	0.955902	1.00571	AM * 0h up vs AM * 7h LPS	1.98016e-23	-3.31312	BMDM * 0h down vs BMDM * 7h LPS	2.58175e-08	-1.78905	MDM * 0h down vs MDM * 7h LPS
SNOWBALL_029776_st	TMEM2;029776_st	transmembrane protein 2	TMEM2	4.74435	0.374393	4.93178	0.451983	4.11874	0.24061	5.84683	0.714946	4.08658	0.258964	4.9764	0.651772	0.20065	-1.13874	AM * 0h down vs AM * 7h LPS	5.84301e-24	-3.3129	BMDM * 0h down vs BMDM * 7h LPS	2.62016e-09	-1.85294	MDM * 0h down vs MDM * 7h LPS
SNOWBALL_022749_s_st	LOC100335800;022749_s_st	PIGTCRG10C Pig T-cell receptor gamma10 chain mRNA C-region, 3prime end of cds	LOC100335800	4.39269	0.43913	4.23188	0.634409	3.7813	0.480394	5.50868	1.19783	5.46009	1.18963	5.9106	1.2338	0.570128	1.11791	AM * 0h up vs AM * 7h LPS	2.56092e-09	-3.31124	BMDM * 0h down vs BMDM * 7h LPS	0.0977617	-1.36652	MDM * 0h down vs MDM * 7h LPS
SNOWBALL_001680_st	CH242-280I8.1;001680_st	OTTSUSG00000001887 zinc finger protein 259 (ZNF259) pseudogene	CH242-280I8.1	3.93143	0.183114	4.03095	0.176746	3.97582	0.257074	5.69144	0.640297	3.9331	0.223978	4.69893	0.660159	0.428926	-1.07142	AM * 0h down vs AM * 7h LPS	1.02131e-28	-3.28436	BMDM * 0h down vs BMDM * 7h LPS	2.61361e-09	-1.70034	MDM * 0h down vs MDM * 7h LPS
bta-mir-21_s_st	MIR21;bta-mir-21_s_st	MI0004742	MIR21	8.09941	0.420454	8.14459	0.493369	6.44927	0.377644	8.14985	0.681301	6.73021	0.822743	7.70736	0.993583	0.824473	-1.03181	AM * 0h down vs AM * 7h LPS	8.52432e-15	-3.25033	BMDM * 0h down vs BMDM * 7h LPS	1.57792e-06	-1.96858	MDM * 0h down vs MDM * 7h LPS
SNOWBALL_020990_st	LOC100516498;020990_st	Sus scrofa CMP-N-acetylneuraminic acid hydroxylase mRNA, 5prime UTR, alternatively spliced	LOC100516498	4.2015	0.224561	4.32144	0.226201	4.64111	0.284458	6.33856	0.50821	4.46938	0.298205	5.46722	0.626752	0.315409	-1.08669	AM * 0h down vs AM * 7h LPS	3.24317e-30	-3.24327	BMDM * 0h down vs BMDM * 7h LPS	7.30641e-15	-1.997	MDM * 0h down vs MDM * 7h LPS
SNOWBALL_011613_st	BTC;011613_st	betacellulin	BTC	11.2529	0.615971	10.4485	0.719165	4.0823	0.263131	5.7714	0.769058	4.79034	0.788509	5.57982	0.763783	0.000131226	1.74642	AM * 0h up vs AM * 7h LPS	1.48479e-14	-3.22455	BMDM * 0h down vs BMDM * 7h LPS	8.90439e-05	-1.72845	MDM * 0h down vs MDM * 7h LPS
SNOWBALL_032602_st	032602_st	Ssc_hash_S22286029 CJ028759 full-length enriched swine cDNA library, adult trachea Sus scrofa cDNA clone TCH01B100087 5prime, mRNA sequence /clone=TCH01B100087 /clone_end=5prime /gb=CJ028759 /gi=54541189 /ug=Ssc.40303 /len=878		7.57113	0.338727	7.53804	0.292826	6.91905	0.171467	8.59416	0.473113	6.93519	0.231922	7.71774	0.568667	0.768292	1.0232	AM * 0h up vs AM * 7h LPS	6.051e-32	-3.19343	BMDM * 0h down vs BMDM * 7h LPS	2.3121e-11	-1.72016	MDM * 0h down vs MDM * 7h LPS
SNOWBALL_041176_st	041176_st			4.59088	0.228427	4.53767	0.227056	4.5468	0.266351	6.21912	0.506183	4.49889	0.223667	5.39106	0.588314	0.637082	1.03757	AM * 0h up vs AM * 7h LPS	9.74674e-32	-3.18726	BMDM * 0h down vs BMDM * 7h LPS	1.05287e-13	-1.85596	MDM * 0h down vs MDM * 7h LPS
SNOWBALL_022309_st	STARD13;022309_st	StAR-related lipid transfer (START) domain containing 13	STARD13	4.34747	0.302148	4.41072	0.2036	5.19241	0.243134	6.86231	0.553851	5.20869	0.292717	6.12997	0.513081	0.578058	-1.04482	AM * 0h down vs AM * 7h LPS	2.20867e-31	-3.18192	BMDM * 0h down vs BMDM * 7h LPS	3.41491e-14	-1.8938	MDM * 0h down vs MDM * 7h LPS
SNOWBALL_046049_st	zgc:175248;046049_st	zgc:175248	zgc:175248	5.99551	0.344727	5.90525	0.250663	6.12175	0.245435	7.79134	0.52539	6.04751	0.264087	7.01765	0.615793	0.457715	1.06456	AM * 0h up vs AM * 7h LPS	5.68587e-29	-3.18123	BMDM * 0h down vs BMDM * 7h LPS	6.71133e-14	-1.95903	MDM * 0h down vs MDM * 7h LPS
SNOWBALL_018157_s_st	STAT4;018157_s_st	signal transducer and activator of transcription 4	STAT4	5.1906	0.539915	5.2251	0.672464	4.08252	0.303988	5.7517	0.839331	5.06151	0.554783	6.04301	0.776258	0.857936	-1.0242	AM * 0h down vs AM * 7h LPS	1.34373e-15	-3.18034	BMDM * 0h down vs BMDM * 7h LPS	3.96598e-07	-1.97451	MDM * 0h down vs MDM * 7h LPS
SNOWBALL_019193_st	RNF24;019193_st	ring finger protein 24	RNF24	8.73527	0.345146	9.10968	0.369635	6.3492	0.269612	8.01693	0.336183	6.65237	0.257509	7.60079	0.294617	0.000120543	-1.29631	AM * 0h down vs AM * 7h LPS	1.45538e-38	-3.17713	BMDM * 0h down vs BMDM * 7h LPS	3.62639e-19	-1.92976	MDM * 0h down vs MDM * 7h LPS
SNOWBALL_032592_st	CNOT4;032592_st	CCR4-NOT transcription complex, subunit 4	CNOT4	6.61397	0.403365	6.78137	0.359117	6.08925	0.265544	7.75222	0.619672	6.34956	0.36607	7.25719	0.613573	0.226916	-1.12303	AM * 0h down vs AM * 7h LPS	1.71325e-24	-3.16668	BMDM * 0h down vs BMDM * 7h LPS	2.06514e-10	-1.87596	MDM * 0h down vs MDM * 7h LPS
SNOWBALL_001894_st	GRIA3;001894_st	glutamate receptor, ionotrophic, AMPA 3	GRIA3	5.44208	0.127556	5.52659	0.200147	5.82932	0.377224	7.48479	0.935012	5.5381	0.445035	6.4781	0.872889	0.633289	-1.06032	AM * 0h down vs AM * 7h LPS	2.15092e-17	-3.15026	BMDM * 0h down vs BMDM * 7h LPS	1.39596e-07	-1.91853	MDM * 0h down vs MDM * 7h LPS
SNOWBALL_021675_s_st	GPR31;021675_s_st	G protein-coupled receptor 31	GPR31	6.22978	0.188551	6.30638	0.19078	6.28018	0.253798	7.93031	0.730086	6.36058	0.165517	7.11147	0.529154	0.530814	-1.05453	AM * 0h down vs AM * 7h LPS	2.35549e-28	-3.1386	BMDM * 0h down vs BMDM * 7h LPS	1.9623e-09	-1.68283	MDM * 0h down vs MDM * 7h LPS
SNOWBALL_018160_st	ORC2L;018160_st	origin recognition complex, subunit 2-like (yeast) [Source:HGNC Symbol;Acc:8488]	ORC2L	7.4565	0.199446	7.54225	0.245414	7.55288	0.140309	9.19914	0.414461	7.33136	0.185159	8.13915	0.606611	0.406887	-1.06124	AM * 0h down vs AM * 7h LPS	1.6149e-34	-3.13022	BMDM * 0h down vs BMDM * 7h LPS	1.77356e-13	-1.75053	MDM * 0h down vs MDM * 7h LPS
SNOWBALL_000246_st	CU463274.2;000246_st	OTTSUSG00000000785	CU463274.2	3.77151	0.192036	3.82431	0.159196	3.74112	0.198817	5.38672	0.602032	3.8498	0.214316	4.76249	0.662855	0.662116	-1.03728	AM * 0h down vs AM * 7h LPS	1.2098e-28	-3.12877	BMDM * 0h down vs BMDM * 7h LPS	8.27008e-13	-1.88256	MDM * 0h down vs MDM * 7h LPS
SNOWBALL_012921_st	LOC100518089;012921_st	protein FAM72A-like	LOC100518089	6.29224	0.333661	6.28974	0.283457	7.47626	0.312963	9.12141	0.374991	7.03195	0.328144	7.99375	0.587792	0.982863	1.00173	AM * 0h up vs AM * 7h LPS	5.9703e-30	-3.1278	BMDM * 0h down vs BMDM * 7h LPS	1.36716e-14	-1.94774	MDM * 0h down vs MDM * 7h LPS
SNOWBALL_029506_st	TRIM56;029506_st	tripartite motif containing 56	TRIM56	7.74248	0.382351	8.01223	0.303682	6.24525	0.242058	7.87576	0.311297	6.31136	0.311697	7.25031	0.329725	0.00514196	-1.2056	AM * 0h down vs AM * 7h LPS	1.71642e-37	-3.09623	BMDM * 0h down vs BMDM * 7h LPS	8.09305e-19	-1.91713	MDM * 0h down vs MDM * 7h LPS
SNOWBALL_025726_st	CCDC12;025726_st	coiled-coil domain containing 12	CCDC12	8.19333	0.313247	7.97599	0.330256	6.06115	0.255773	7.68877	0.375978	6.37509	0.269387	7.23495	0.459075	0.0364281	1.16259	AM * 0h up vs AM * 7h LPS	3.73885e-34	-3.09004	BMDM * 0h down vs BMDM * 7h LPS	8.35476e-15	-1.81486	MDM * 0h down vs MDM * 7h LPS
SNOWBALL_044621_st	044621_st			6.81239	0.351988	6.92459	0.423673	5.79587	0.277647	7.42299	0.382409	5.8426	0.399381	6.8216	0.584952	0.37155	-1.08087	AM * 0h down vs AM * 7h LPS	5.75785e-27	-3.08897	BMDM * 0h down vs BMDM * 7h LPS	1.92668e-13	-1.97109	MDM * 0h down vs MDM * 7h LPS
SNOWBALL_021493_s_st	A130050O07Rik;021493_s_st	Sus scrofa mRNA, clone:THY010093D01, expressed in thymus	A130050O07Rik	4.77992	0.58657	4.98986	0.564821	4.92848	0.273897	6.55205	0.463214	5.05037	0.353159	5.87422	0.575549	0.149876	-1.15664	AM * 0h down vs AM * 7h LPS	3.16721e-22	-3.08137	BMDM * 0h down vs BMDM * 7h LPS	2.29457e-08	-1.77013	MDM * 0h down vs MDM * 7h LPS
SNOWBALL_030922_st	IGFBP5;030922_st	insulin-like growth factor binding protein 5	IGFBP5	4.58203	0.296062	5.47531	0.675596	4.5946	0.285236	6.21646	0.643309	5.77028	0.800263	5.80197	0.818042	6.1853e-06	-1.85739	AM * 0h down vs AM * 7h LPS	2.91463e-15	-3.0777	BMDM * 0h down vs BMDM * 7h LPS	0.861661	-1.02221	MDM * 0h down vs MDM * 7h LPS
SNOWBALL_022835_st	LOC780407;022835_st	Sus scrofa chemokine ligand 24-like protein mRNA, complete cds	LOC780407	11.92	0.665763	11.9573	0.691687	5.35517	0.228157	6.97526	1.2632	5.28229	0.180542	6.11272	0.889244	0.868913	-1.02616	AM * 0h down vs AM * 7h LPS	7.42054e-12	-3.07394	BMDM * 0h down vs BMDM * 7h LPS	0.000179913	-1.77822	MDM * 0h down vs MDM * 7h LPS
SNOWBALL_029936_st	ABCC9;029936_st	ATP-binding cassette, sub-family C (CFTR/MRP), member 9	ABCC9	3.32754	0.106758	3.43113	0.181695	3.3718	0.133735	4.98979	0.47072	3.42795	0.223353	4.42523	0.657919	0.34203	-1.07445	AM * 0h down vs AM * 7h LPS	8.05755e-32	-3.06947	BMDM * 0h down vs BMDM * 7h LPS	6.36616e-17	-1.99623	MDM * 0h down vs MDM * 7h LPS
SNOWBALL_031166_st	031166_st	Ssc_hash_S26403243 BW973648 full-length enriched swine cDNA library, adult periphral blood mononuclear cell Sus scrofa cDNA clone PBL010084F06 5prime, mRNA sequence /clone=PBL010084F06 /clone_end=5prime /gb=BW973648 /gi=71962870 /ug=Ssc.30067 /len=843		5.97876	0.469014	5.58204	0.494584	5.28548	0.247533	6.90299	0.545304	5.36968	0.364498	6.20106	0.572086	0.00497004	1.31651	AM * 0h up vs AM * 7h LPS	2.10834e-23	-3.06845	BMDM * 0h down vs BMDM * 7h LPS	4.88514e-09	-1.77938	MDM * 0h down vs MDM * 7h LPS
SNOWBALL_025593_st	LOC100335800;025593_st	Sus scrofa mRNA, clone:PBL010001H12, expressed in periphral blood mononuclear cell	LOC100335800	4.0705	0.537307	3.94861	0.552167	3.71718	0.453459	5.3342	0.890439	5.28295	1.00097	5.56479	0.919613	0.59592	1.08816	AM * 0h up vs AM * 7h LPS	1.61267e-11	-3.06741	BMDM * 0h down vs BMDM * 7h LPS	0.201011	-1.21575	MDM * 0h down vs MDM * 7h LPS
SNOWBALL_001895_st	GRIA3;001895_st	glutamate receptor, ionotrophic, AMPA 3	GRIA3	4.39299	0.149391	4.36589	0.217937	4.88451	0.397551	6.49828	1.02488	4.63848	0.526909	5.46807	0.987667	0.890911	1.01896	AM * 0h up vs AM * 7h LPS	2.48353e-14	-3.0605	BMDM * 0h down vs BMDM * 7h LPS	2.20809e-05	-1.77718	MDM * 0h down vs MDM * 7h LPS
SNOWBALL_012574_st	ARL4A;012574_st	ADP-ribosylation factor-like 4A	ARL4A	8.23886	0.927601	7.67817	0.646181	4.91052	0.296148	6.50704	0.568317	4.89877	0.222678	5.77685	0.604965	0.00171687	1.47497	AM * 0h up vs AM * 7h LPS	1.00605e-16	-3.02414	BMDM * 0h down vs BMDM * 7h LPS	6.09753e-07	-1.83792	MDM * 0h down vs MDM * 7h LPS
SNOWBALL_034220_st	KIAA1524;034220_st	KIAA1524	KIAA1524	3.98266	0.211491	3.97266	0.252049	4.73074	0.31788	6.32188	0.434231	4.48751	0.294372	5.3673	0.481382	0.924164	1.00696	AM * 0h up vs AM * 7h LPS	1.64411e-32	-3.01287	BMDM * 0h down vs BMDM * 7h LPS	7.18484e-15	-1.8401	MDM * 0h down vs MDM * 7h LPS
SNOWBALL_005078_st	VPS54;005078_st	vacuolar protein sorting 54 homolog (S. cerevisiae)	VPS54	7.98687	0.333724	8.35363	0.496778	7.39499	0.226902	8.98605	0.400564	7.31644	0.278267	8.12642	0.65188	0.00473418	-1.28945	AM * 0h down vs AM * 7h LPS	1.49745e-25	-3.0127	BMDM * 0h down vs BMDM * 7h LPS	7.41254e-10	-1.75319	MDM * 0h down vs MDM * 7h LPS
SNOWBALL_036883_s_st	NLRC5;036883_s_st	NLR family, CARD domain containing 5	NLRC5	6.05472	0.361954	6.0916	0.444629	5.46394	0.449055	7.0469	0.455164	5.76168	0.418395	6.73147	0.432279	0.77635	-1.02589	AM * 0h down vs AM * 7h LPS	6.5485e-25	-2.99584	BMDM * 0h down vs BMDM * 7h LPS	1.34657e-12	-1.95855	MDM * 0h down vs MDM * 7h LPS
SNOWBALL_036150_st	036150_st	Ssc_hash_S39806738 rcbl0_023641.y1 cbl Sus scrofa cDNA 5prime, mRNA sequence /clone_end=5prime /gb=EV902016 /gi=178645673 /ug=Ssc.64965 /len=582		5.2126	0.263804	5.28763	0.233258	5.13739	0.201659	6.71956	0.43128	5.16857	0.175938	6.10606	0.574693	0.472675	-1.05338	AM * 0h down vs AM * 7h LPS	1.46781e-32	-2.99419	BMDM * 0h down vs BMDM * 7h LPS	1.88417e-16	-1.91519	MDM * 0h down vs MDM * 7h LPS
SNOWBALL_037226_st	LOC100515891;037226_st	Ssc_hash_S50203592 susfleck_AF_16_C12 SUSFLECK Abdominal Fat Sus scrofa cDNA clone 16_C12, mRNA sequence /clone=16_C12 /gb=FD635428 /gi=221007511 /ug=Ssc.74729 /len=728	LOC100515891	4.14769	0.173703	4.22923	0.180772	4.10702	0.210336	5.68777	0.474281	4.11884	0.241302	4.9457	0.580318	0.44161	-1.05814	AM * 0h down vs AM * 7h LPS	5.38097e-32	-2.99126	BMDM * 0h down vs BMDM * 7h LPS	1.8938e-13	-1.77382	MDM * 0h down vs MDM * 7h LPS
SNOWBALL_042265_st	042265_st			7.56679	0.526247	7.36056	0.472463	6.14984	0.212985	7.72754	0.466968	6.39663	0.371052	7.10697	0.380047	0.100129	1.15368	AM * 0h up vs AM * 7h LPS	4.38325e-26	-2.98494	BMDM * 0h down vs BMDM * 7h LPS	2.08391e-08	-1.63619	MDM * 0h down vs MDM * 7h LPS
SNOWBALL_033045_st	SMCHD1;033045_st	structural maintenance of chromosomes flexible hinge domain containing 1	SMCHD1	9.63581	0.207942	9.44421	0.3287	9.23793	0.282977	10.8077	0.367265	9.11657	0.318437	9.9958	0.494996	0.0692529	1.14203	AM * 0h up vs AM * 7h LPS	4.19662e-32	-2.96864	BMDM * 0h down vs BMDM * 7h LPS	6.46007e-15	-1.83939	MDM * 0h down vs MDM * 7h LPS
SNOWBALL_030292_st	SMCHD1;030292_st	structural maintenance of chromosomes flexible hinge domain containing 1	SMCHD1	9.68396	0.212011	9.45137	0.295877	9.19352	0.275444	10.7571	0.354851	9.07643	0.3126	9.97381	0.530137	0.0280116	1.17494	AM * 0h up vs AM * 7h LPS	6.41729e-32	-2.95579	BMDM * 0h down vs BMDM * 7h LPS	2.42336e-15	-1.86267	MDM * 0h down vs MDM * 7h LPS
SNOWBALL_044795_st	CNNM3;044795_st	cyclin M3	CNNM3	7.31769	1.32326	7.26303	1.18145	5.78602	0.859629	7.34663	1.37692	5.87158	0.804825	6.82821	1.16172	0.872902	1.03862	AM * 0h up vs AM * 7h LPS	4.54865e-06	-2.94977	BMDM * 0h down vs BMDM * 7h LPS	0.00395503	-1.94077	MDM * 0h down vs MDM * 7h LPS
SNOWBALL_000396_st	IL12B;000396_st	interleukin 12B (natural killer cell stimulatory factor 2, cytotoxic lymphocyte maturation factor 2, p40)	IL12B	4.32286	0.15833	4.92938	0.627358	4.0074	0.138603	5.55239	0.73934	4.01828	0.197434	4.89862	0.862817	0.000321038	-1.52259	AM * 0h down vs AM * 7h LPS	1.68635e-17	-2.91802	BMDM * 0h down vs BMDM * 7h LPS	1.13937e-07	-1.84081	MDM * 0h down vs MDM * 7h LPS
SNOWBALL_011830_st	SCLT1;011830_st	sodium channel and clathrin linker 1	SCLT1	6.94075	0.295787	6.79451	0.328062	6.84797	0.308447	8.39094	0.396494	6.71627	0.431481	7.5919	0.609521	0.241067	1.10668	AM * 0h up vs AM * 7h LPS	1.87928e-25	-2.91394	BMDM * 0h down vs BMDM * 7h LPS	1.56334e-11	-1.8348	MDM * 0h down vs MDM * 7h LPS
SNOWBALL_005780_st	GDAP1;005780_st	ganglioside-induced differentiation-associated protein 1	GDAP1	4.63791	0.190561	4.69755	0.220173	4.69576	0.218132	6.23354	0.601318	4.81317	0.220297	5.6576	0.609425	0.614618	-1.04221	AM * 0h down vs AM * 7h LPS	5.49283e-27	-2.90348	BMDM * 0h down vs BMDM * 7h LPS	9.24798e-12	-1.79555	MDM * 0h down vs MDM * 7h LPS
SNOWBALL_018889_st	MIR544B-2;018889_st	microRNA mir-544b-2	MIR544B-2	7.99942	0.381609	7.75169	0.386988	7.37137	0.28427	8.90684	0.350325	7.30071	0.340966	7.93301	0.603738	0.0443267	1.18734	AM * 0h up vs AM * 7h LPS	7.21896e-26	-2.89884	BMDM * 0h down vs BMDM * 7h LPS	2.71514e-07	-1.55004	MDM * 0h down vs MDM * 7h LPS
SNOWBALL_013103_st	MR1;013103_st	major histocompatibility complex, class I-related	MR1	6.95307	0.357353	6.73971	0.504518	7.35892	0.297646	8.8936	0.508965	7.54288	0.366706	8.46567	0.518821	0.105857	1.15939	AM * 0h up vs AM * 7h LPS	1.42247e-23	-2.89724	BMDM * 0h down vs BMDM * 7h LPS	1.64722e-11	-1.89577	MDM * 0h down vs MDM * 7h LPS
SNOWBALL_001031_st	CD83;001031_st	CD83 molecule	CD83	10.3781	0.252903	10.3935	0.257405	8.71188	0.26438	10.2447	0.329817	9.0296	0.289119	10.0272	0.431573	0.870261	-1.01073	AM * 0h down vs AM * 7h LPS	2.5927e-35	-2.89358	BMDM * 0h down vs BMDM * 7h LPS	1.12107e-20	-1.99662	MDM * 0h down vs MDM * 7h LPS
SNOWBALL_033720_st	BTC;033720_st	betacellulin	BTC	11.2245	0.631353	10.3114	0.718518	4.03532	0.165789	5.56796	0.839789	4.54841	0.854793	5.31189	0.925698	6.43227e-05	1.88307	AM * 0h up vs AM * 7h LPS	3.2252e-11	-2.89315	BMDM * 0h down vs BMDM * 7h LPS	0.000435131	-1.69758	MDM * 0h down vs MDM * 7h LPS
SNOWBALL_007346_st	FGFR1OP2;007346_st	FGFR1 oncogene partner 2	FGFR1OP2	8.80931	0.293883	9.10428	0.150569	8.56031	0.121717	10.0905	0.396504	8.56626	0.267562	9.36552	0.64164	0.00715797	-1.22686	AM * 0h down vs AM * 7h LPS	5.58942e-30	-2.88827	BMDM * 0h down vs BMDM * 7h LPS	2.17655e-12	-1.74022	MDM * 0h down vs MDM * 7h LPS
SNOWBALL_041015_st	041015_st			4.49763	0.148432	4.54025	0.184204	4.48885	0.155837	6.01619	0.730604	4.6284	0.154228	5.15051	0.505995	0.714902	-1.02999	AM * 0h down vs AM * 7h LPS	2.93957e-27	-2.88255	BMDM * 0h down vs BMDM * 7h LPS	6.71783e-06	-1.43605	MDM * 0h down vs MDM * 7h LPS
SNOWBALL_008916_st	RLF;008916_st	rearranged L-myc fusion	RLF	8.67668	0.360709	8.81348	0.205475	7.64582	0.135273	9.17098	0.25905	7.55295	0.140311	8.36989	0.439925	0.105281	-1.09946	AM * 0h down vs AM * 7h LPS	7.90224e-40	-2.87819	BMDM * 0h down vs BMDM * 7h LPS	2.1784e-18	-1.76166	MDM * 0h down vs MDM * 7h LPS
SNOWBALL_001518_st	TRAF3;001518_st	TNF receptor-associated factor 3	TRAF3	9.29431	0.187343	9.149	0.217385	8.14857	0.187243	9.67167	0.214501	8.31446	0.254565	8.92788	0.258008	0.0320323	1.10597	AM * 0h up vs AM * 7h LPS	0	-2.87409	BMDM * 0h down vs BMDM * 7h LPS	7.78814e-17	-1.52988	MDM * 0h down vs MDM * 7h LPS
SNOWBALL_018405_s_st	LOC100517129;018405_s_st	nuclear body protein SP140-like	LOC100517129	7.47021	0.272254	7.26538	0.545422	7.40167	0.22146	8.92276	0.378279	7.52391	0.336215	8.51973	0.682723	0.1234	1.15255	AM * 0h up vs AM * 7h LPS	4.70339e-23	-2.87007	BMDM * 0h down vs BMDM * 7h LPS	9.97636e-13	-1.9942	MDM * 0h down vs MDM * 7h LPS
SNOWBALL_035331_st	RpL19;035331_st	ribosomal protein L19	RPL19	4.12942	0.271547	3.99253	0.297936	3.78566	0.323149	5.30575	0.657723	3.95959	0.308488	4.70644	0.641666	0.315104	1.09953	AM * 0h up vs AM * 7h LPS	3.23143e-22	-2.86808	BMDM * 0h down vs BMDM * 7h LPS	5.7081e-08	-1.67812	MDM * 0h down vs MDM * 7h LPS
SNOWBALL_045219_st	045219_st			6.01991	0.305058	5.77976	0.299236	4.9402	0.141845	6.44807	0.616475	4.97476	0.184165	5.61624	0.643969	0.056879	1.18112	AM * 0h up vs AM * 7h LPS	1.70036e-24	-2.84388	BMDM * 0h down vs BMDM * 7h LPS	3.46066e-07	-1.55993	MDM * 0h down vs MDM * 7h LPS
SNOWBALL_025371_st	SLC25A40;025371_st	solute carrier family 25, member 40	SLC25A40	6.62372	0.262018	6.13048	0.384875	6.86203	0.281783	8.36809	0.520794	6.95398	0.297947	7.94853	0.520006	5.84577e-05	1.4076	AM * 0h up vs AM * 7h LPS	4.127e-26	-2.84033	BMDM * 0h down vs BMDM * 7h LPS	7.88858e-15	-1.99246	MDM * 0h down vs MDM * 7h LPS
SNOWBALL_016112_st	KIAA0226;016112_st	KIAA0226	KIAA0226	8.68732	0.328898	8.89051	0.320609	8.69026	0.192838	10.1949	0.299324	8.66342	0.314773	9.4345	0.529126	0.0535218	-1.15124	AM * 0h down vs AM * 7h LPS	1.24605e-30	-2.83763	BMDM * 0h down vs BMDM * 7h LPS	2.2923e-12	-1.70654	MDM * 0h down vs MDM * 7h LPS
SNOWBALL_032046_st	ARHGAP31;032046_st	Rho GTPase activating protein 31	ARHGAP31	6.81906	0.199912	6.74044	0.296085	6.07138	0.296052	7.57522	0.479833	6.30742	0.26175	7.03602	0.473594	0.460945	1.05601	AM * 0h up vs AM * 7h LPS	6.52034e-30	-2.83597	BMDM * 0h down vs BMDM * 7h LPS	4.70504e-11	-1.65703	MDM * 0h down vs MDM * 7h LPS
SNOWBALL_013770_st	STARD13;013770_st	StAR-related lipid transfer (START) domain containing 13	STARD13	5.4318	0.254381	5.45706	0.244779	6.15171	0.21583	7.65401	0.402742	6.17742	0.262088	7.09923	0.497797	0.800092	-1.01766	AM * 0h down vs AM * 7h LPS	2.56141e-32	-2.83294	BMDM * 0h down vs BMDM * 7h LPS	3.93563e-17	-1.89449	MDM * 0h down vs MDM * 7h LPS
SNOWBALL_043855_st	GSPATT00033899001;043855_st	hypothetical protein	GSPATT00033899001	7.59253	0.396217	8.00519	0.431202	7.26072	0.310369	8.75932	0.360057	7.09547	0.432934	7.68263	0.585045	0.00175787	-1.33114	AM * 0h down vs AM * 7h LPS	2.89566e-23	-2.82569	BMDM * 0h down vs BMDM * 7h LPS	5.17729e-06	-1.50229	MDM * 0h down vs MDM * 7h LPS
SNOWBALL_041381_st	041381_st			8.44289	0.416911	8.54859	0.385273	5.54309	0.401227	7.04153	0.462576	5.93611	0.34518	6.67467	0.402213	0.386556	-1.07601	AM * 0h down vs AM * 7h LPS	3.61859e-25	-2.82538	BMDM * 0h down vs BMDM * 7h LPS	3.14628e-09	-1.6685	MDM * 0h down vs MDM * 7h LPS
SNOWBALL_012463_st	ARHGAP42;012463_st	Rho GTPase activating protein 42	ARHGAP42	4.49172	0.181286	4.61778	0.195524	4.80251	0.339604	6.29503	0.696799	4.73984	0.401136	5.38495	0.802344	0.404695	-1.09131	AM * 0h down vs AM * 7h LPS	8.81297e-19	-2.8138	BMDM * 0h down vs BMDM * 7h LPS	1.63347e-05	-1.56386	MDM * 0h down vs MDM * 7h LPS
SNOWBALL_042416_st	042416_st			5.97494	0.986994	6.36281	0.896818	6.68772	0.169612	8.17822	0.374719	6.74775	0.367642	7.56925	0.606079	0.0420386	-1.30846	AM * 0h down vs AM * 7h LPS	1.37702e-13	-2.80986	BMDM * 0h down vs BMDM * 7h LPS	1.21014e-05	-1.76724	MDM * 0h down vs MDM * 7h LPS
SNOWBALL_011575_st	RAPGEF2;011575_st	Rap guanine nucleotide exchange factor (GEF) 2	RAPGEF2	9.07129	0.398454	9.5266	0.500346	8.09762	0.135598	9.58731	0.456707	8.11348	0.173048	8.85502	0.57476	0.000288879	-1.37108	AM * 0h down vs AM * 7h LPS	8.18398e-25	-2.8083	BMDM * 0h down vs BMDM * 7h LPS	3.25996e-09	-1.67195	MDM * 0h down vs MDM * 7h LPS
SNOWBALL_030090_st	030090_st	Ssc_hash_S18270045 BP166536 full-length enriched swine cDNA library, adult thymus Sus scrofa cDNA clone THY010031F10 5prime, mRNA sequence /clone=THY010031F10 /clone_end=5prime /gb=BP166536 /gi=40416009 /ug=Ssc.24246 /len=883		4.08681	0.277738	4.02393	0.233171	4.6278	0.197893	6.11409	0.595214	4.61201	0.237601	5.48235	0.594787	0.598798	1.04455	AM * 0h up vs AM * 7h LPS	1.45699e-25	-2.80167	BMDM * 0h down vs BMDM * 7h LPS	3.85333e-12	-1.82808	MDM * 0h down vs MDM * 7h LPS
SNOWBALL_038969_st	038969_st			7.68865	0.336176	7.57263	0.385041	6.3217	0.357451	7.80358	0.466353	6.46852	0.374288	7.09731	0.52663	0.354886	1.08374	AM * 0h up vs AM * 7h LPS	5.82164e-24	-2.79313	BMDM * 0h down vs BMDM * 7h LPS	5.5457e-07	-1.54626	MDM * 0h down vs MDM * 7h LPS
SNOWBALL_025414_s_st	CNOT4;025414_s_st	CCR4-NOT transcription complex, subunit 4	CNOT4	7.5113	0.177389	7.56717	0.245127	7.11641	0.158934	8.59424	0.393951	7.07388	0.291717	7.81063	0.539931	0.576321	-1.03949	AM * 0h down vs AM * 7h LPS	1.25981e-31	-2.78529	BMDM * 0h down vs BMDM * 7h LPS	2.3624e-12	-1.66642	MDM * 0h down vs MDM * 7h LPS
SNOWBALL_021551_st	rcor1;021551_st	REST corepressor 1	RCOR1	6.18848	0.456616	5.76659	0.389388	6.50046	0.301422	7.97823	0.407182	6.40525	0.293572	7.31297	0.546978	0.000790647	1.33969	AM * 0h up vs AM * 7h LPS	2.04856e-24	-2.78517	BMDM * 0h down vs BMDM * 7h LPS	2.32431e-12	-1.87608	MDM * 0h down vs MDM * 7h LPS
SNOWBALL_012628_st	LOC100512427;012628_st	adipocyte adhesion molecule-like	LOC100512427	5.39113	0.510107	5.75801	0.628876	5.2837	0.53195	6.75595	0.489753	4.95439	0.201214	5.89813	0.544558	0.0167291	-1.28956	AM * 0h down vs AM * 7h LPS	2.5212e-18	-2.77453	BMDM * 0h down vs BMDM * 7h LPS	1.33975e-09	-1.92351	MDM * 0h down vs MDM * 7h LPS
SNOWBALL_015346_st	PDE12;015346_st	phosphodiesterase 12	PDE12	8.30367	0.202315	8.50368	0.356181	8.23781	0.236131	9.70967	0.298316	8.20947	0.261132	9.12013	0.406538	0.0303018	-1.1487	AM * 0h down vs AM * 7h LPS	7.35882e-35	-2.7738	BMDM * 0h down vs BMDM * 7h LPS	5.39862e-19	-1.87991	MDM * 0h down vs MDM * 7h LPS
SNOWBALL_041550_st	041550_st			5.22481	0.265941	5.22474	0.227612	4.9259	0.176926	6.39755	0.471095	4.98212	0.168359	5.89243	0.431875	0.999352	1.00005	AM * 0h up vs AM * 7h LPS	1.55583e-33	-2.77339	BMDM * 0h down vs BMDM * 7h LPS	4.07866e-18	-1.87945	MDM * 0h down vs MDM * 7h LPS
SNOWBALL_035432_st	035432_st	Ssc_hash_S22274618 CJ010979 full-length enriched swine cDNA library, adult mesenteric lymph node Sus scrofa cDNA clone MLN01G040042 5prime, mRNA sequence /clone=MLN01G040042 /clone_end=5prime /gb=CJ010979 /gi=54504340 /ug=Ssc.61522 /len=800		6.47766	0.314697	6.19561	0.340169	5.01493	0.257737	6.48531	0.311818	5.11881	0.275769	6.07765	0.373702	0.00347548	1.21592	AM * 0h up vs AM * 7h LPS	2.28784e-33	-2.77094	BMDM * 0h down vs BMDM * 7h LPS	2.23712e-19	-1.94374	MDM * 0h down vs MDM * 7h LPS
SNOWBALL_000821_st	NBN_genefragment;000821_st	OTTSUSG00000000677 Nibrin,partialCDS	NBN_genefragment	6.66584	0.319812	6.91696	0.445048	6.72708	0.254341	8.18528	0.34787	6.67432	0.367289	7.63378	0.445876	0.0259579	-1.19013	AM * 0h down vs AM * 7h LPS	3.72099e-27	-2.74766	BMDM * 0h down vs BMDM * 7h LPS	1.98695e-15	-1.94458	MDM * 0h down vs MDM * 7h LPS
SNOWBALL_029679_st	Etv3;029679_st	ets variant 3	ETV3	4.40815	0.185745	4.63818	0.376514	3.62188	0.215359	5.07743	0.383196	3.64241	0.168527	4.60521	0.449772	0.0175438	-1.17286	AM * 0h down vs AM * 7h LPS	1.23294e-32	-2.7426	BMDM * 0h down vs BMDM * 7h LPS	2.99984e-19	-1.94908	MDM * 0h down vs MDM * 7h LPS
SNOWBALL_044441_st	044441_st			7.12896	0.28908	7.08023	0.262278	6.23062	0.294793	7.68562	0.385739	6.49754	0.223541	7.47158	0.421269	0.615367	1.03436	AM * 0h up vs AM * 7h LPS	3.52476e-32	-2.74156	BMDM * 0h down vs BMDM * 7h LPS	3.00145e-19	-1.96434	MDM * 0h down vs MDM * 7h LPS
SNOWBALL_039173_st	039173_st			7.60295	0.526552	7.29083	0.438504	7.49487	0.546518	8.94837	0.495983	7.72252	0.465246	8.17702	0.773728	0.0640667	1.24153	AM * 0h up vs AM * 7h LPS	1.20664e-15	-2.73872	BMDM * 0h down vs BMDM * 7h LPS	0.00517349	-1.37031	MDM * 0h down vs MDM * 7h LPS
SNOWBALL_012345_st	IL10RA;012345_st	interleukin 10 receptor, alpha	IL10RA	8.49703	0.45023	9.18131	0.378214	8.27951	0.273149	9.73096	0.369188	8.37856	0.346592	9.34503	0.488265	3.8621e-08	-1.60689	AM * 0h down vs AM * 7h LPS	2.53769e-25	-2.73483	BMDM * 0h down vs BMDM * 7h LPS	1.70172e-14	-1.95405	MDM * 0h down vs MDM * 7h LPS
SNOWBALL_012824_st	ABCB1;012824_st	ATP-binding cassette, sub-family B (MDR/TAP), member 1	ABCB1	5.29974	0.273241	5.28417	0.250248	5.5407	0.295228	6.98356	0.438613	5.67918	0.394357	6.33784	0.509381	0.890475	1.01085	AM * 0h up vs AM * 7h LPS	2.15831e-26	-2.7186	BMDM * 0h down vs BMDM * 7h LPS	1.05944e-08	-1.57861	MDM * 0h down vs MDM * 7h LPS
SNOWBALL_001198_s_st	SLA-7;001198_s_st	OTTSUSG00000001315 Sus scrofa MHC class I antigen SLA-7	SLA-7	6.98416	0.255832	7.34955	0.401645	6.29403	0.217329	7.73678	0.467229	6.33985	0.329609	7.12044	0.297978	0.000481647	-1.28823	AM * 0h down vs AM * 7h LPS	7.0315e-30	-2.71838	BMDM * 0h down vs BMDM * 7h LPS	5.39401e-13	-1.71784	MDM * 0h down vs MDM * 7h LPS
SNOWBALL_031943_st	031943_st	Ssc_hash_S26723785 AJ959869 KN404_2 Sus scrofa cDNA clone C0007760f01 5prime, mRNA sequence /clone=C0007760f01 /clone_end=5prime /gb=AJ959869 /gi=74376685 /ug=Ssc.35855 /len=861		3.84168	0.511898	3.58646	0.489151	3.34768	0.180753	4.78531	0.521073	3.55843	0.271032	4.39188	0.513473	0.0524212	1.19351	AM * 0h up vs AM * 7h LPS	9.26795e-22	-2.70877	BMDM * 0h down vs BMDM * 7h LPS	5.77159e-10	-1.78194	MDM * 0h down vs MDM * 7h LPS
SNOWBALL_020352_st	CYSLTR1;020352_st	cysteinyl leukotriene receptor 1	CYSLTR1	4.47047	0.880743	4.44216	0.717124	8.19568	0.249871	9.63154	0.514254	7.42144	0.586044	8.34444	0.921751	0.890176	1.01982	AM * 0h up vs AM * 7h LPS	1.94836e-11	-2.70543	BMDM * 0h down vs BMDM * 7h LPS	5.95053e-06	-1.89606	MDM * 0h down vs MDM * 7h LPS
SNOWBALL_017756_st	IRF2;017756_st	interferon regulatory factor 2	IRF2	9.30129	0.173717	9.02301	0.515806	9.53401	0.230433	10.9692	0.274695	9.54428	0.287318	10.4983	0.372599	0.005789	1.21275	AM * 0h up vs AM * 7h LPS	9.90974e-31	-2.7041	BMDM * 0h down vs BMDM * 7h LPS	4.63054e-18	-1.93722	MDM * 0h down vs MDM * 7h LPS
SNOWBALL_030017_st	JAZF1;030017_st	JAZF zinc finger 1	JAZF1	5.04869	0.307072	5.03786	0.421415	4.42996	0.163254	5.86306	0.543726	4.465	0.190462	5.01973	0.3356	0.918346	1.00754	AM * 0h up vs AM * 7h LPS	1.74206e-28	-2.70027	BMDM * 0h down vs BMDM * 7h LPS	1.86299e-07	-1.46889	MDM * 0h down vs MDM * 7h LPS
SNOWBALL_046071_st	CD164;046071_st	CD164 molecule, sialomucin	CD164	3.97938	0.342304	4.10726	0.311877	3.72442	0.192023	5.15352	0.447674	3.82898	0.206501	4.51785	0.280556	0.16884	-1.09268	AM * 0h down vs AM * 7h LPS	3.03263e-33	-2.69279	BMDM * 0h down vs BMDM * 7h LPS	1.62393e-12	-1.61202	MDM * 0h down vs MDM * 7h LPS
SNOWBALL_011891_st	KIAA1109;011891_st	KIAA1109	KIAA1109	7.74057	0.252846	7.74951	0.352979	7.97245	0.150805	9.40107	0.379519	8.09366	0.170062	8.76486	0.429325	0.923349	-1.00621	AM * 0h down vs AM * 7h LPS	4.00039e-33	-2.6919	BMDM * 0h down vs BMDM * 7h LPS	5.37798e-12	-1.5924	MDM * 0h down vs MDM * 7h LPS
SNOWBALL_016046_s_st	ARHGAP31;016046_s_st	Rho GTPase activating protein 31	ARHGAP31	8.38567	0.239355	8.49819	0.331042	7.68069	0.164663	9.10884	0.296027	7.94146	0.253106	8.92395	0.30318	0.168662	-1.08112	AM * 0h down vs AM * 7h LPS	2.23623e-38	-2.69101	BMDM * 0h down vs BMDM * 7h LPS	1.37942e-24	-1.97587	MDM * 0h down vs MDM * 7h LPS
SNOWBALL_032520_st	LOC100154661;032520_st	Ssc_hash_S26397584 BW969207 full-length enriched swine cDNA library, adult periphral blood mononuclear cell Sus scrofa cDNA clone PBL010011E03 5prime, mRNA sequence /clone=PBL010011E03 /clone_end=5prime /gb=BW969207 /gi=71956250 /ug=Ssc.39275 /len=840	LOC100154661	5.37441	0.257007	6.16104	0.521072	5.34453	0.256637	6.77154	0.521715	6.17702	0.680826	6.36618	0.771742	3.87969e-06	-1.72504	AM * 0h down vs AM * 7h LPS	9.30167e-16	-2.68889	BMDM * 0h down vs BMDM * 7h LPS	0.227964	-1.1401	MDM * 0h down vs MDM * 7h LPS
SNOWBALL_036565_st	VCPIP1;036565_st	valosin containing protein (p97)/p47 complex interacting protein 1	VCPIP1	3.19446	0.127301	3.18206	0.111546	3.17064	0.107514	4.59592	0.647485	3.18428	0.133935	4.03469	0.632449	0.91487	1.00863	AM * 0h up vs AM * 7h LPS	3.69671e-25	-2.68565	BMDM * 0h down vs BMDM * 7h LPS	2.96359e-12	-1.80302	MDM * 0h down vs MDM * 7h LPS
SNOWBALL_013813_st	LPAR6;013813_st	lysophosphatidic acid receptor 6	LPAR6	8.88653	0.415578	8.64519	0.575444	8.01586	0.570965	9.44083	0.563988	7.81589	0.698002	8.54228	0.881113	0.212618	1.18209	AM * 0h up vs AM * 7h LPS	2.33809e-12	-2.6851	BMDM * 0h down vs BMDM * 7h LPS	0.00012995	-1.6545	MDM * 0h down vs MDM * 7h LPS
SNOWBALL_016811_s_st	XBP1;016811_s_st	X-box binding protein 1	XBP1	8.71939	0.510844	9.40146	0.341005	8.63929	0.243741	10.0638	0.409135	8.56937	0.358901	9.40613	0.559311	2.34488e-07	-1.60445	AM * 0h down vs AM * 7h LPS	1.05191e-22	-2.68429	BMDM * 0h down vs BMDM * 7h LPS	1.17542e-10	-1.78603	MDM * 0h down vs MDM * 7h LPS
SNOWBALL_035022_st	SLC2A3;035022_st	solute carrier family 2 (facilitated glucose transporter), member 3	SLC2A3	8.68962	0.558864	8.86673	0.309892	5.95146	0.373096	7.37247	0.292516	5.87696	0.462584	6.77634	0.50568	0.171238	-1.13062	AM * 0h down vs AM * 7h LPS	8.59613e-22	-2.67772	BMDM * 0h down vs BMDM * 7h LPS	2.25233e-11	-1.86527	MDM * 0h down vs MDM * 7h LPS
SNOWBALL_024347_st	LOC100154198;024347_st	PREDICTED: Sus scrofa similar to FLN29 gene product (LOC100154198), mRNA	LOC100154198	5.69915	0.301123	5.55464	0.247103	5.60493	0.190409	7.025	0.309098	5.67294	0.242282	6.64691	0.383941	0.0950657	1.10536	AM * 0h up vs AM * 7h LPS	7.37922e-36	-2.67598	BMDM * 0h down vs BMDM * 7h LPS	1.35186e-22	-1.96425	MDM * 0h down vs MDM * 7h LPS
SNOWBALL_000003_st	ZCCHC6;000003_st	zinc finger, CCHC domain containing 6	ZCCHC6	9.16887	0.100399	9.17492	0.205137	8.79539	0.219933	10.2144	0.313148	8.73188	0.226797	9.65068	0.52386	0.946597	-1.0042	AM * 0h down vs AM * 7h LPS	5.77673e-34	-2.67403	BMDM * 0h down vs BMDM * 7h LPS	1.34209e-19	-1.89054	MDM * 0h down vs MDM * 7h LPS
SNOWBALL_037756_st	ITGBL1;037756_st	integrin, beta-like 1 (with EGF-like repeat domains)	ITGBL1	4.14982	0.171572	4.14661	0.261215	4.30271	0.240806	5.72167	0.561942	4.53429	0.375905	5.04307	0.611774	0.979276	1.00222	AM * 0h up vs AM * 7h LPS	4.3199e-23	-2.67392	BMDM * 0h down vs BMDM * 7h LPS	2.99611e-05	-1.42285	MDM * 0h down vs MDM * 7h LPS
SNOWBALL_037007_st	TRIB1;037007_st	tribbles homolog 1 (Drosophila)	TRIB1	9.77414	0.373565	9.90056	0.415351	7.7223	0.239648	9.13463	0.446367	8.09907	0.291405	8.93542	0.422372	0.260389	-1.09159	AM * 0h down vs AM * 7h LPS	5.55581e-26	-2.66167	BMDM * 0h down vs BMDM * 7h LPS	1.41163e-12	-1.78552	MDM * 0h down vs MDM * 7h LPS
SNOWBALL_032539_st	TMPO;032539_st	thymopoietin	TMPO	3.83814	0.206561	3.85875	0.207712	5.08405	0.413084	6.49109	0.596924	4.76941	0.662258	5.49066	0.687547	0.893488	-1.01438	AM * 0h down vs AM * 7h LPS	7.45244e-17	-2.65191	BMDM * 0h down vs BMDM * 7h LPS	2.60429e-06	-1.64862	MDM * 0h down vs MDM * 7h LPS
SNOWBALL_005027_st	FBXO48;005027_st	F-box protein 48	FBXO48	6.91426	0.232877	6.87429	0.423126	6.35719	0.252194	7.76276	0.454409	6.29944	0.286747	7.07072	0.591986	0.738798	1.02809	AM * 0h up vs AM * 7h LPS	1.11015e-23	-2.64921	BMDM * 0h down vs BMDM * 7h LPS	4.24381e-10	-1.70679	MDM * 0h down vs MDM * 7h LPS
SNOWBALL_000694_st	REL;000694_st	v-rel reticuloendotheliosis viral oncogene homolog (avian)	REL	9.62487	0.270555	9.58593	0.342164	8.58586	0.144148	9.98776	0.322111	8.81184	0.212507	9.69187	0.234261	0.621785	1.02736	AM * 0h up vs AM * 7h LPS	6.15787e-39	-2.64251	BMDM * 0h down vs BMDM * 7h LPS	3.48129e-22	-1.84041	MDM * 0h down vs MDM * 7h LPS
SNOWBALL_010032_s_st	CRISP3;010032_s_st	cysteine-rich secretory protein 3	CRISP3	4.11015	0.179111	4.17022	0.307335	4.44203	0.724878	5.84329	1.6169	3.9277	0.11483	3.94578	0.378139	0.792566	-1.04252	AM * 0h down vs AM * 7h LPS	2.16514e-09	-2.64132	BMDM * 0h down vs BMDM * 7h LPS	0.934036	-1.01261	MDM * 0h down vs MDM * 7h LPS
SNOWBALL_045265_st	045265_st			4.11344	0.228493	4.25658	0.333885	3.83638	0.227217	5.23589	0.444625	3.85635	0.171497	4.64168	0.520018	0.17197	-1.1043	AM * 0h down vs AM * 7h LPS	4.5642e-28	-2.63811	BMDM * 0h down vs BMDM * 7h LPS	1.01676e-12	-1.72349	MDM * 0h down vs MDM * 7h LPS
SNOWBALL_015557_s_st	XRN1;015557_s_st	5'-3' exoribonuclease 1	XRN1	8.99082	0.179206	9.29954	0.247304	8.41176	0.105792	9.8096	0.24035	8.39025	0.149446	9.25458	0.358388	1.60518e-05	-1.23861	AM * 0h down vs AM * 7h LPS	1.4013e-44	-2.63506	BMDM * 0h down vs BMDM * 7h LPS	9.08843e-26	-1.8205	MDM * 0h down vs MDM * 7h LPS
SNOWBALL_029708_st	LIPG;029708_st	lipase, endothelial	LIPG	3.65498	0.107512	3.70971	0.159218	3.57137	0.147073	4.96826	0.511987	3.61213	0.0923778	4.36641	0.48147	0.555342	-1.03866	AM * 0h down vs AM * 7h LPS	2.55107e-32	-2.63333	BMDM * 0h down vs BMDM * 7h LPS	2.90113e-14	-1.68679	MDM * 0h down vs MDM * 7h LPS
SNOWBALL_016404_st	PPP2R2A;016404_st	protein phosphatase 2, regulatory subunit B, alpha	PPP2R2A	7.90911	0.240048	8.00751	0.351171	7.51475	0.265282	8.90668	0.367884	7.54551	0.222961	8.31644	0.541236	0.35322	-1.07059	AM * 0h down vs AM * 7h LPS	2.02784e-27	-2.62429	BMDM * 0h down vs BMDM * 7h LPS	3.89273e-12	-1.70637	MDM * 0h down vs MDM * 7h LPS
SNOWBALL_035843_st	CALCRL;035843_st	calcitonin receptor-like	CALCRL	7.10301	0.714917	7.87953	0.850019	4.95713	0.511941	6.346	0.656317	4.91684	0.686166	5.6162	0.679145	0.000269228	-1.71299	AM * 0h down vs AM * 7h LPS	1.15733e-10	-2.61874	BMDM * 0h down vs BMDM * 7h LPS	0.000581582	-1.62378	MDM * 0h down vs MDM * 7h LPS
SNOWBALL_035704_st	SMCHD1;035704_st	structural maintenance of chromosomes flexible hinge domain containing 1	SMCHD1	5.3961	0.29292	5.25559	0.316656	5.30169	0.338572	6.69021	0.514396	5.12204	0.327289	6.03272	0.692478	0.292359	1.10229	AM * 0h up vs AM * 7h LPS	3.122e-20	-2.61809	BMDM * 0h down vs BMDM * 7h LPS	4.72285e-11	-1.87993	MDM * 0h down vs MDM * 7h LPS
SNOWBALL_017026_st	SAMD8;017026_st	sterile alpha motif domain containing 8	SAMD8	7.98404	0.204578	8.10071	0.420905	6.48295	0.421882	7.86804	0.461676	6.48801	0.441814	7.4319	0.560855	0.3764	-1.08423	AM * 0h down vs AM * 7h LPS	1.80665e-20	-2.61188	BMDM * 0h down vs BMDM * 7h LPS	7.57549e-12	-1.9237	MDM * 0h down vs MDM * 7h LPS
SNOWBALL_014477_st	IGFBP4;014477_st	insulin-like growth factor binding protein 4	IGFBP4	6.32784	0.204289	6.45888	0.223849	6.85384	0.153013	8.23569	0.392754	6.6577	0.230942	7.62532	0.45138	0.145871	-1.09509	AM * 0h down vs AM * 7h LPS	3.72042e-33	-2.60603	BMDM * 0h down vs BMDM * 7h LPS	3.40694e-21	-1.95561	MDM * 0h down vs MDM * 7h LPS
SNOWBALL_017968_st	TMEM194B;017968_st	transmembrane protein 194B	TMEM194B	7.1953	0.238203	7.30382	0.294207	6.81119	0.167107	8.19144	0.321199	6.73884	0.282948	7.70386	0.3657	0.209523	-1.07813	AM * 0h down vs AM * 7h LPS	1.12692e-34	-2.60314	BMDM * 0h down vs BMDM * 7h LPS	2.77485e-22	-1.95209	MDM * 0h down vs MDM * 7h LPS
SNOWBALL_030132_st	ADAM19;030132_st	ADAM metallopeptidase domain 19	ADAM19	6.11457	0.566513	5.90854	0.426336	7.4882	0.54566	8.86743	0.675147	6.57978	0.759736	7.51256	0.885592	0.305078	1.15351	AM * 0h up vs AM * 7h LPS	3.89858e-11	-2.60129	BMDM * 0h down vs BMDM * 7h LPS	3.04851e-06	-1.90895	MDM * 0h down vs MDM * 7h LPS
SNOWBALL_041598_st	041598_st			5.33424	0.334594	5.86145	0.456599	6.29131	0.235708	7.66902	0.371397	6.24237	0.351489	7.05255	0.546634	2.00379e-05	-1.44113	AM * 0h down vs AM * 7h LPS	3.64012e-23	-2.59856	BMDM * 0h down vs BMDM * 7h LPS	6.42805e-11	-1.75342	MDM * 0h down vs MDM * 7h LPS
SNOWBALL_026186_st	DENND1B;026186_st	DENN/MADD domain containing 1B	DENND1B	6.61417	0.641659	6.45733	0.542454	6.02738	0.374927	7.40396	0.551804	6.2836	0.33486	7.13196	0.61248	0.317803	1.11484	AM * 0h up vs AM * 7h LPS	6.43279e-16	-2.59653	BMDM * 0h down vs BMDM * 7h LPS	8.37223e-08	-1.80045	MDM * 0h down vs MDM * 7h LPS
SNOWBALL_041727_st	041727_st			6.48446	0.262588	6.27083	0.336043	5.75204	0.241794	7.12582	0.443599	5.69661	0.319342	6.32095	0.530104	0.058293	1.1596	AM * 0h up vs AM * 7h LPS	4.4566e-25	-2.59148	BMDM * 0h down vs BMDM * 7h LPS	3.82724e-08	-1.5415	MDM * 0h down vs MDM * 7h LPS
SNOWBALL_011444_st	GUCY1A3;011444_st	guanylate cyclase 1, soluble, alpha 3	GUCY1A3	5.07187	0.324076	5.31133	0.373422	4.74674	0.201698	6.12015	0.31033	4.74864	0.283299	5.51474	0.290993	0.0091465	-1.18055	AM * 0h down vs AM * 7h LPS	1.61869e-32	-2.59082	BMDM * 0h down vs BMDM * 7h LPS	4.59964e-15	-1.70067	MDM * 0h down vs MDM * 7h LPS
SNOWBALL_021643_s_st	CNOT4;021643_s_st	CCR4-NOT transcription complex, subunit 4	CNOT4	6.57866	0.198746	6.50522	0.204688	6.1242	0.110641	7.49521	0.434925	6.04225	0.240702	6.72053	0.543993	0.457788	1.05222	AM * 0h up vs AM * 7h LPS	2.70509e-29	-2.58651	BMDM * 0h down vs BMDM * 7h LPS	4.08362e-11	-1.60023	MDM * 0h down vs MDM * 7h LPS
SNOWBALL_035721_st	TRIB1;035721_st	tribbles homolog 1 (Drosophila)	TRIB1	6.08208	0.536492	6.35332	0.482926	4.42567	0.192299	5.79425	0.615577	4.65071	0.298338	5.35218	0.558128	0.0568389	-1.20685	AM * 0h down vs AM * 7h LPS	3.02181e-18	-2.58217	BMDM * 0h down vs BMDM * 7h LPS	7.45567e-07	-1.62616	MDM * 0h down vs MDM * 7h LPS
SNOWBALL_002871_st	TMEM2;002871_st	transmembrane protein 2	TMEM2	6.29631	0.26352	6.38284	0.280451	5.88758	0.175804	7.25572	0.494881	5.76751	0.187634	6.53182	0.497629	0.404591	-1.06181	AM * 0h down vs AM * 7h LPS	1.57048e-27	-2.58137	BMDM * 0h down vs BMDM * 7h LPS	2.37734e-12	-1.69856	MDM * 0h down vs MDM * 7h LPS
SNOWBALL_034905_st	034905_st	Ssc_hash_S26644318 BW958945 full-length enriched swine cDNA library, adult alveolar macrophage Sus scrofa cDNA clone AMP010055E11 5prime, mRNA sequence /clone=AMP010055E11 /clone_end=5prime /gb=BW958945 /gi=74252221 /ug=Ssc.57939 /len=743		6.15737	0.491944	6.00583	0.45039	5.72308	0.236677	7.08704	0.343797	5.54393	0.384637	6.36023	0.452328	0.210701	1.11075	AM * 0h up vs AM * 7h LPS	1.53066e-22	-2.57391	BMDM * 0h down vs BMDM * 7h LPS	7.20923e-11	-1.76088	MDM * 0h down vs MDM * 7h LPS
SNOWBALL_046156_st	046156_st			3.8643	0.253335	3.91718	0.199566	3.70198	0.144399	5.0651	0.501537	3.68375	0.141738	4.36787	0.551643	0.609097	-1.03733	AM * 0h down vs AM * 7h LPS	1.63648e-27	-2.57241	BMDM * 0h down vs BMDM * 7h LPS	1.57727e-10	-1.60673	MDM * 0h down vs MDM * 7h LPS
SNOWBALL_026458_s_st	BBX;026458_s_st	bobby sox homolog (Drosophila)	BBX	8.62708	0.402205	7.93994	0.381231	7.77838	0.218949	9.13891	0.330774	8.0336	0.22047	8.72175	0.381508	1.59438e-10	1.61008	AM * 0h up vs AM * 7h LPS	7.77382e-29	-2.5678	BMDM * 0h down vs BMDM * 7h LPS	2.86908e-11	-1.61122	MDM * 0h down vs MDM * 7h LPS
SNOWBALL_021646_st	LOC100335800;021646_st	Sus scrofa mRNA, clone:ITT010078F06, expressed in small intestine	LOC100335800	3.79168	0.335992	3.89649	0.265348	3.66821	0.296514	5.02628	0.726162	4.71743	0.934099	5.10411	0.877889	0.589752	-1.07535	AM * 0h down vs AM * 7h LPS	2.10493e-11	-2.56342	BMDM * 0h down vs BMDM * 7h LPS	0.038977	-1.30738	MDM * 0h down vs MDM * 7h LPS
SNOWBALL_002115_st	PDE7B;002115_st	phosphodiesterase 7B	PDE7B	5.08647	0.324886	5.10543	0.324761	5.23805	0.272262	6.58999	0.447253	5.39122	0.329186	6.23517	0.574045	0.873219	-1.01323	AM * 0h down vs AM * 7h LPS	9.32627e-23	-2.55254	BMDM * 0h down vs BMDM * 7h LPS	1.07809e-11	-1.79495	MDM * 0h down vs MDM * 7h LPS
SNOWBALL_034779_st	AFTPH;034779_st	aftiphilin	AFTPH	5.86054	0.317793	5.70367	0.314468	5.51371	0.279474	6.86299	0.67514	5.55462	0.355146	6.08961	0.571913	0.244791	1.11486	AM * 0h up vs AM * 7h LPS	3.50726e-19	-2.54786	BMDM * 0h down vs BMDM * 7h LPS	5.52887e-05	-1.44893	MDM * 0h down vs MDM * 7h LPS
SNOWBALL_026990_st	PLSCR1;026990_st	phospholipid scramblase 1	PLSCR1	9.56874	0.367973	9.80067	0.433009	9.0326	0.353274	10.3789	0.248002	9.13293	0.47735	10.1039	0.336146	0.0433607	-1.1744	AM * 0h down vs AM * 7h LPS	6.48937e-24	-2.54268	BMDM * 0h down vs BMDM * 7h LPS	2.92181e-15	-1.96015	MDM * 0h down vs MDM * 7h LPS
SNOWBALL_023374_s_st	ITGAV;023374_s_st	integrin, alpha V (vitronectin receptor, alpha polypeptide, antigen CD51)	ITGAV	8.1066	0.390565	7.93184	0.546436	7.71639	0.525016	9.0625	0.457723	7.81048	0.529165	8.7927	0.43868	0.236054	1.12878	AM * 0h up vs AM * 7h LPS	7.1589e-17	-2.54226	BMDM * 0h down vs BMDM * 7h LPS	1.14829e-10	-1.9755	MDM * 0h down vs MDM * 7h LPS
SNOWBALL_035558_st	035558_st	Ssc_hash_S17526733 BX675691 Sus Scrofa library (scac) Sus scrofa cDNA clone scac0028.b.01 3prim, mRNA sequence /clone=scac0028.b.01 /clone_end=3prime /gb=BX675691 /gi=90234599 /ug=Ssc.62016 /len=754		3.83464	0.274218	3.86678	0.250132	4.11045	0.335914	5.45575	0.56066	4.4754	0.453121	4.90796	0.579868	0.805454	-1.02253	AM * 0h down vs AM * 7h LPS	6.43576e-20	-2.54084	BMDM * 0h down vs BMDM * 7h LPS	0.000696096	-1.34962	MDM * 0h down vs MDM * 7h LPS
SNOWBALL_035157_st	035157_st	Ssc_hash_S40233494 rpliv0130_p4.y1 liv Sus scrofa cDNA 5prime, mRNA sequence /clone_end=5prime /gb=EW328401 /gi=182869849 /ug=Ssc.60382 /len=617		6.55566	0.265546	6.24101	0.265479	5.80098	0.19281	7.14005	0.494897	5.80016	0.179097	6.3783	0.45973	0.0021285	1.24371	AM * 0h up vs AM * 7h LPS	8.05087e-28	-2.52989	BMDM * 0h down vs BMDM * 7h LPS	1.58996e-08	-1.49292	MDM * 0h down vs MDM * 7h LPS
SNOWBALL_044083_st	044083_st			5.27244	0.259403	5.24073	0.253129	6.11621	0.145166	7.45484	0.44858	6.08689	0.215067	6.96075	0.502173	0.750325	1.02223	AM * 0h up vs AM * 7h LPS	3.77739e-28	-2.5291	BMDM * 0h down vs BMDM * 7h LPS	6.72593e-16	-1.83256	MDM * 0h down vs MDM * 7h LPS
SNOWBALL_035581_st	035581_st	Ssc_hash_S18268842 BP165333 full-length enriched swine cDNA library, adult thymus Sus scrofa cDNA clone THY010092E10 5prime, mRNA sequence /clone=THY010092E10 /clone_end=5prime /gb=BP165333 /gi=40414806 /ug=Ssc.62125 /len=804		5.63251	0.339281	5.57431	0.304939	6.13296	0.317198	7.46837	0.410259	6.19716	0.441227	6.69749	0.458941	0.616663	1.04116	AM * 0h up vs AM * 7h LPS	4.70321e-23	-2.52348	BMDM * 0h down vs BMDM * 7h LPS	1.39973e-05	-1.41454	MDM * 0h down vs MDM * 7h LPS
SNOWBALL_007417_st	ARNTL2;007417_st	aryl hydrocarbon receptor nuclear translocator-like 2	ARNTL2	4.10954	0.158809	4.14773	0.222894	4.10896	0.289908	5.44365	0.499838	4.00867	0.247049	4.79303	0.608316	0.737559	-1.02682	AM * 0h down vs AM * 7h LPS	1.22004e-23	-2.52222	BMDM * 0h down vs BMDM * 7h LPS	3.67831e-11	-1.72233	MDM * 0h down vs MDM * 7h LPS
SNOWBALL_036054_st	BCL2;036054_st	B-cell CLL/lymphoma 2	BCL2	4.5778	0.200691	4.87189	0.275746	5.10374	0.223479	6.43751	0.412464	5.16268	0.262467	5.97552	0.308772	0.000979604	-1.22611	AM * 0h down vs AM * 7h LPS	8.21867e-33	-2.5206	BMDM * 0h down vs BMDM * 7h LPS	2.7934e-17	-1.75667	MDM * 0h down vs MDM * 7h LPS
SNOWBALL_023218_s_st	ADIPOQ;023218_s_st	adiponectin, C1Q and collagen domain containing	ADIPOQ	5.92159	0.750017	5.69235	0.525085	5.73175	0.712517	7.05739	0.633852	5.80797	0.805179	6.80364	0.862034	0.296395	1.17222	AM * 0h up vs AM * 7h LPS	3.37595e-09	-2.50645	BMDM * 0h down vs BMDM * 7h LPS	4.93871e-06	-1.99401	MDM * 0h down vs MDM * 7h LPS
SNOWBALL_040208_st	040208_st			6.49364	0.782068	6.56539	0.77553	4.45798	0.29516	5.78236	0.506558	4.7596	0.367014	5.61001	0.489449	0.671064	-1.051	AM * 0h down vs AM * 7h LPS	1.66549e-13	-2.50425	BMDM * 0h down vs BMDM * 7h LPS	5.2184e-07	-1.80301	MDM * 0h down vs MDM * 7h LPS
SNOWBALL_018956_st	U4;018956_st	U4 spliceosomal RNA [Source: RFAM;Acc:RF00015]	U4	7.55141	0.429143	7.26081	0.494224	7.16893	0.316698	8.49183	0.452221	7.09014	0.415925	7.46326	0.767647	0.0562566	1.22314	AM * 0h up vs AM * 7h LPS	7.88668e-16	-2.50168	BMDM * 0h down vs BMDM * 7h LPS	0.0108016	-1.29515	MDM * 0h down vs MDM * 7h LPS
SNOWBALL_044632_st	044632_st			8.09757	0.574138	8.44874	0.332685	7.86352	0.258488	9.18458	0.301186	7.80038	0.346294	8.77731	0.551005	0.00509713	-1.2756	AM * 0h down vs AM * 7h LPS	6.16649e-21	-2.49849	BMDM * 0h down vs BMDM * 7h LPS	1.08738e-13	-1.96828	MDM * 0h down vs MDM * 7h LPS
SNOWBALL_036031_st	036031_st	Ssc_hash_S31122507 1545397 MARC 3PIG Sus scrofa cDNA 5prime, mRNA sequence /clone_end=5prime /gb=DY426345 /gi=87227648 /ug=Ssc.64131 /len=657		4.68132	0.371577	4.71593	0.423149	4.09311	0.184284	5.41407	0.483317	4.09103	0.246914	4.61892	0.41781	0.755337	-1.02428	AM * 0h down vs AM * 7h LPS	4.04518e-24	-2.49833	BMDM * 0h down vs BMDM * 7h LPS	1.92715e-06	-1.44182	MDM * 0h down vs MDM * 7h LPS
SNOWBALL_039305_st	039305_st			5.70796	0.547023	4.99767	0.50757	5.01665	0.245132	6.33612	0.503465	5.20632	0.361302	5.75448	0.328641	1.5256e-07	1.63613	AM * 0h up vs AM * 7h LPS	7.79386e-20	-2.49575	BMDM * 0h down vs BMDM * 7h LPS	1.6348e-05	-1.46223	MDM * 0h down vs MDM * 7h LPS
SNOWBALL_003475_st	STX17;003475_st	syntaxin 17	STX17	8.78019	0.419338	8.83129	0.319502	8.45336	0.123403	9.76933	0.338788	8.40601	0.304054	9.08178	0.583664	0.650396	-1.03605	AM * 0h down vs AM * 7h LPS	1.53321e-23	-2.4897	BMDM * 0h down vs BMDM * 7h LPS	4.37097e-09	-1.59745	MDM * 0h down vs MDM * 7h LPS
SNOWBALL_031800_st	TGME49_005230;031800_st	Ssc_hash_S26728761 AJ964845 KN404_2 Sus scrofa cDNA clone C0007751p16 5prime, mRNA sequence /clone=C0007751p16 /clone_end=5prime /gb=AJ964845 /gi=74381661 /ug=Ssc.35181 /len=782	TGME49_005230	5.56791	0.479987	4.65179	0.455509	3.85924	0.220914	5.17519	0.484668	4.11319	0.274018	4.77024	0.436248	5.78429e-12	1.88704	AM * 0h up vs AM * 7h LPS	2.58535e-21	-2.48967	BMDM * 0h down vs BMDM * 7h LPS	8.52356e-08	-1.57685	MDM * 0h down vs MDM * 7h LPS
SNOWBALL_009547_st	GMPR;009547_st	guanosine monophosphate reductase	GMPR	6.04654	0.390089	5.8581	0.337119	6.89424	0.383203	8.20971	0.479263	6.92224	0.411307	7.73899	0.439882	0.129656	1.13952	AM * 0h up vs AM * 7h LPS	9.31674e-21	-2.48884	BMDM * 0h down vs BMDM * 7h LPS	1.77771e-10	-1.76144	MDM * 0h down vs MDM * 7h LPS
SNOWBALL_001032_st	CD83;001032_st	CD83 molecule	CD83	10.1071	0.214961	10.091	0.223144	8.5729	0.320424	9.88781	0.272364	8.9247	0.318862	9.82761	0.405334	0.859771	1.01125	AM * 0h up vs AM * 7h LPS	1.28661e-30	-2.48787	BMDM * 0h down vs BMDM * 7h LPS	8.14785e-19	-1.86984	MDM * 0h down vs MDM * 7h LPS
SNOWBALL_011050_st	U6;011050_st	U6 spliceosomal RNA [Source: RFAM;Acc:RF00026]	U6	3.56384	0.373113	4.3207	0.638332	3.4406	0.328549	4.75289	0.771855	4.1325	0.7719	4.13934	0.662453	8.4592e-05	-1.6898	AM * 0h down vs AM * 7h LPS	1.80701e-11	-2.48335	BMDM * 0h down vs BMDM * 7h LPS	0.969469	-1.00476	MDM * 0h down vs MDM * 7h LPS
SNOWBALL_018864_s_st	LOC100521344;018864_s_st	vasculin-like	LOC100521344	9.79987	0.201658	9.94634	0.199946	8.93273	0.167824	10.2414	0.361022	9.04765	0.164791	9.87136	0.414287	0.0751272	-1.10685	AM * 0h down vs AM * 7h LPS	1.19705e-34	-2.47713	BMDM * 0h down vs BMDM * 7h LPS	2.6278e-19	-1.76995	MDM * 0h down vs MDM * 7h LPS
SNOWBALL_025873_st	BBX;025873_st	bobby sox homolog (Drosophila)	BBX	8.2722	0.38204	7.59134	0.307942	7.51062	0.24871	8.81867	0.313653	7.67556	0.2622	8.40639	0.37056	5.48276e-11	1.6031	AM * 0h up vs AM * 7h LPS	8.55612e-29	-2.47606	BMDM * 0h down vs BMDM * 7h LPS	4.98058e-13	-1.6596	MDM * 0h down vs MDM * 7h LPS
SNOWBALL_025619_s_st	LAP3;025619_s_st	leucine aminopeptidase 3	LAP3	8.63993	0.270247	8.06251	0.284045	8.64903	0.321422	9.9566	0.430684	8.69905	0.396838	9.49546	0.476516	9.96607e-07	1.49218	AM * 0h up vs AM * 7h LPS	2.53444e-23	-2.47524	BMDM * 0h down vs BMDM * 7h LPS	1.36775e-11	-1.73677	MDM * 0h down vs MDM * 7h LPS
SNOWBALL_021494_s_st	BBX;021494_s_st	bobby sox homolog (Drosophila)	BBX	8.38957	0.338099	7.61611	0.313712	7.51581	0.173434	8.82166	0.346522	7.76311	0.204589	8.4532	0.376571	2.4599e-14	1.70937	AM * 0h up vs AM * 7h LPS	1.17481e-30	-2.4723	BMDM * 0h down vs BMDM * 7h LPS	5.95032e-13	-1.61339	MDM * 0h down vs MDM * 7h LPS
SNOWBALL_015743_s_st	XRN1;015743_s_st	5'-3' exoribonuclease 1	XRN1	8.92727	0.197028	9.22483	0.2478	8.40794	0.153708	9.70982	0.261898	8.4094	0.141758	9.30975	0.321058	3.23543e-05	-1.22906	AM * 0h down vs AM * 7h LPS	2.55919e-41	-2.4655	BMDM * 0h down vs BMDM * 7h LPS	4.92571e-27	-1.86652	MDM * 0h down vs MDM * 7h LPS
SNOWBALL_023246_s_st	TOR3A;023246_s_st	torsin family 3, member A	TOR3A	7.29873	0.266059	7.51547	0.260366	7.83963	0.177752	9.14059	0.385506	7.82096	0.162658	8.58492	0.389061	0.0134957	-1.16211	AM * 0h down vs AM * 7h LPS	3.6986e-32	-2.46394	BMDM * 0h down vs BMDM * 7h LPS	5.34665e-16	-1.69814	MDM * 0h down vs MDM * 7h LPS
SNOWBALL_035608_st	ARHGAP31;035608_st	Rho GTPase activating protein 31	ARHGAP31	7.33459	0.264468	7.30677	0.371689	6.75885	0.18082	8.05928	0.404003	6.93404	0.290261	7.86538	0.365991	0.774679	1.01947	AM * 0h up vs AM * 7h LPS	5.03542e-28	-2.46302	BMDM * 0h down vs BMDM * 7h LPS	4.91997e-18	-1.90705	MDM * 0h down vs MDM * 7h LPS
[truncated: 325 more rows]

## Sheet: Fig5 - Downregulated genes
Genes differentially expressed with p value < 0.01 and fold change < -2 in the 3 types of macrophages between 0h and 7h after lps stimulation.
Expression in log2
Down-regulated in 3 types of cells
[truncated: 1,062 more rows]

## Sheet: Fig6 - GDR in breeds (AM)  
Genes differentially regulated between the 5 breeds (p <0.01 and fold change >3 or <-3)
[truncated: 203 more rows]
[truncated: 14 more columns]

## Sheet: Fig6 - GDR in breeds (BMDM)
Genes differentially regulated between the 5 breeds (p <0.01 and fold change >3 or <-3)
[truncated: 75 more rows]
[truncated: 4 more columns]

[truncated: 1 more sheets: Fig6 - GDR in breeds (MDM)]
