# Supplementary material for: The impact of breed and tissue compartment on the response of pig macrophages to lipopolysaccharide
Source: BMC Genomics. 2013 Aug 28;14:581. doi: 10.1186/1471-2164-14-581 (PMC3766131; doi:10.1186/1471-2164-14-581)
Supplement: Additional file 5 — Inter-species Comparison. (1) Using the human-mouse comparison data from Schroder et al. [5], we kept 2,058 genes with a known pig orthologue. From this list, we selected 834 genes for the analysis that are significantly different between human and mouse after 6 h of LPS stimulation (p<0.01). (2) Using Biolayout 3D, we could cluster genes expression into 8 groups using a Pearson correlation (R=0.85, MCL=2.2). (3) List of all neighbouring nodes of IDO1 (142 genes) and NOS2 (143 genes). 33 genes were found having a correlation higher than 0.95 with IDO1 and 40 genes had a correlation with NOS2A > 0.95. [file 1471-2164-14-581-S5.xlsx]

## Sheet: 834 genes selected
Using the human-mouse comparison data from Schroder et al. (PNAS, 2012), we kept the 2058 gene with known pig autologous.
We selected 834 genes significantly different between human and mouse after 6h of LPS stimulation (p<0.01).
			FOLD CHANGE between 0h-7h (Log2)
Human gene name	Human gene description	HMDM-BMM_6h p value	HUMAN 7h_rep1	HUMAN 7h_rep2	HUMAN 7h_rep3	HUMAN 7h_rep4	MOUSE 7h_rep1	MOUSE 7h_rep2	MOUSE 7h_rep3	pig MDM LAN_7h	pig MDM LW_7h	pig MDM DUR_7h	pig MDM PIE_7h	pig MDM HAM_7h
SLCO4A1	Solute carrier organic anion transporter family member 4A1 (Solute carrier family 21 member 12) (Sodium-independent organic anion transporter E) (Organic anion-transporting polypeptide E) (OATP-E) (Colon organic anion transporter) (Organic anion transport [Source:Uniprot/SWISSPROT;Acc:Q96BD0]	2.03e-05	5.77692	5.93884	5.64039	4.94792	-0.518906	-0.528724	-1.41037	0.0814491	-0.0645331	0.163959	0.0769243	0.190956
MFSD7	Major facilitator superfamily domain-containing protein 7 (Myosin light polypeptide 5 regulatory protein) (MYL5). [Source:Uniprot/SWISSPROT;Acc:Q6UXD7]	2.03e-05	-0.586193	-0.21615	-0.13595	0.1701	3.18166	2.91825	2.60639	-0.401592	-0.538	-0.450019	-0.482072	-0.6274
STK40	Serine/threonine-protein kinase 40 (EC 2.7.11.1) (SINK-homologous serine/threonine-protein kinase). [Source:Uniprot/SWISSPROT;Acc:Q8N2I9]	2.07e-05	-0.0340926	-0.236484	-0.392827	-0.456543	3.23314	3.11199	2.64267	0.156421	0.0944089	-0.172268	0.0542748	0.0655241
FKBP5	FK506-binding protein 5 (EC 5.2.1.8) (Peptidyl-prolyl cis-trans isomerase) (PPIase) (Rotamase) (51 kDa FK506-binding protein) (FKBP- 51) (54 kDa progesterone receptor-associated immunophilin) (FKBP54) (P54) (FF1 antigen) (HSP90-binding immunophilin) (Andr [Source:Uniprot/SWISSPROT;Acc:Q13451]	2.07e-05	0.877549	0.314362	0.490246	-0.591368	-1.88036	-2.01463	-2.05024	0.792048	1.81648	2.00602	1.30863	1.74306
SLC41A2	solute carrier family 41, member 2 [Source:RefSeq_peptide;Acc:NP_115524]	2.59e-05	3.45871	3.1868	4.52872	3.75643	0.462035	0.432034	0.00226686	0.921625	1.19367	1.30516	1.1467	1.49801
SLCO3A1	Solute carrier organic anion transporter family member 3A1 (Solute carrier family 21 member 11) (Sodium-independent organic anion transporter D) (Organic anion-transporting polypeptide D) (OATP-D) (Organic anion transporter polypeptide-related protein 3) [Source:Uniprot/SWISSPROT;Acc:Q9UIG8]	2.62e-05	1.52501	1.11263	1.99256	1.38833	5.1734	5.02819	4.22147	-0.0532163	-0.106841	-0.00330149	-0.0788955	-0.126347
TNIP3	TNFAIP3-interacting protein 3 (Listeria-induced gene protein) (A20- binding inhibitor of NF-kappa-B activation 3) (ABIN-3). [Source:Uniprot/SWISSPROT;Acc:Q96KP6]	3.22e-05	8.68838	8.76649	8.90434	6.73903	3.9811	3.78249	3.56298	2.89876	4.19419	3.67328	2.92149	4.47013
VCAN	Versican core protein precursor (Large fibroblast proteoglycan) (Chondroitin sulfate proteoglycan core protein 2) (PG-M) (Glial hyaluronate-binding protein) (GHAP). [Source:Uniprot/SWISSPROT;Acc:P13611]	3.22e-05	2.15496	1.65737	2.30047	1.95788	3.05735	2.80032	1.97862	0.379762	0.975631	1.12382	0.338855	0.750633
CEBPB	CCAAT/enhancer-binding protein beta (C/EBP beta) (Nuclear factor NF- IL6) (Transcription factor 5). [Source:Uniprot/SWISSPROT;Acc:P17676]	3.22e-05	1.24135	1.149	1.01501	0.946717	2.90239	2.75964	2.64734	1.14731	1.25138	1.15817	1.21863	1.45551
CAPN2	Calpain-2 catalytic subunit precursor (EC 3.4.22.53) (Calpain-2 large subunit) (Calcium-activated neutral proteinase 2) (CANP 2) (Calpain M- type) (M-calpain) (Millimolar-calpain) (Calpain large polypeptide L2). [Source:Uniprot/SWISSPROT;Acc:P17655]	3.22e-05	-0.127093	0.193523	-0.025026	0.237078	-1.28139	-1.54208	-1.50357	0.0351297	-0.144715	-0.0346342	-0.074568	-0.0798625
ANGPTL4	Angiopoietin-related protein 4 precursor (Angiopoietin-like 4) (Hepatic fibrinogen/angiopoietin-related protein) (HFARP). [Source:Uniprot/SWISSPROT;Acc:Q9BY76]	3.63e-05	9.13097	8.81854	5.42441	9.12941	-2.6698	-2.06393	-0.758212	0.00842372	-0.0180353	-0.154196	0.00871101	-0.0241557
RAB11FIP1	Rab11 family-interacting protein 1 (Rab11-FIP1) (Rab-coupling protein). [Source:Uniprot/SWISSPROT;Acc:Q6WKZ4]	3.63e-05	-0.167717	0	-0.377536	0.133982	4.07962	4.25956	5.12177	1.30563	1.45735	1.54322	0.997259	1.44131
RASA3	Ras GTPase-activating protein 3 (GAP1(IP4BP)) (Ins P4-binding protein). [Source:Uniprot/SWISSPROT;Acc:Q14644]	4.11e-05	1.17648	0.8671	1.21467	1.04134	-2.57974	-3.24931	-2.1624	-0.378344	-0.0917185	-0.185993	0.148117	-0.311909
RAB20	Ras-related protein Rab-20. [Source:Uniprot/SWISSPROT;Acc:Q9NX57]	4.28e-05	-0.249573	-0.610167	-0.274493	-0.793053	2.69101	2.70543	2.56932	0.363679	0.745353	0.240876	0.48216	0.385313
FIGNL1	fidgetin-like 1 [Source:RefSeq_peptide;Acc:NP_071399]	4.35e-05	-0.185394	-0.152768	0.59181	-0.474313	-3.14623	-3.12958	-3.3922	-0.213356	0.0997913	0.229699	0.204057	0.0533447
C2orf18	Uncharacterized protein C2orf18 precursor. [Source:Uniprot/SWISSPROT;Acc:Q8N357]	4.9e-05	-1.52833	-1.76376	-1.87249	-1.87648	0.132091	0.0486678	-0.0354094	0.00308519	-0.0804183	-0.0450369	0.0246136	0.150154
ST7	suppression of tumorigenicity 7 isoform a [Source:RefSeq_peptide;Acc:NP_060882]	6.37e-05	-0.594233	-0.597558	-0.237994	-0.549907	4.04074	4.29712	3.54472	-0.215673	-0.109537	-0.198388	-0.314825	-0.398246
NFIL3	Nuclear factor interleukin-3 regulated protein (E4 promoter binding- protein 4) (Interleukin-3 promoter transcriptional activator) (Transcriptional activator NF-IL3A) (Interleukin-3 binding-protein 1). [Source:Uniprot/SWISSPROT;Acc:Q16649]	6.48e-05	1.3376	1.41882	1.84173	1.88329	2.92694	3.05261	2.45642	-0.0445551	-0.227847	-0.167637	0.0167543	-0.174499
FAM102B	Protein FAM102B. [Source:Uniprot/SWISSPROT;Acc:Q5T8I3]	8.43e-05	0.00493224	-0.111055	-0.237834	-0.610989	1.89538	2.22856	2.47433	-0.304372	-0.706392	-0.310849	-0.33303	-0.711687
MMP13	Collagenase 3 precursor (EC 3.4.24.-) (Matrix metalloproteinase-13) (MMP-13). [Source:Uniprot/SWISSPROT;Acc:P45452]	8.6e-05	0	0	0	0	5.60221	5.15862	6.25839	0.348693	0.10748	0.290907	0.0605105	0.190811
NFKBIB	NF-kappa-B inhibitor beta (NF-kappa-BIB) (I-kappa-B-beta) (IkappaBbeta) (IKB-beta) (IKB-B) (Thyroid receptor-interacting protein 9) (TRIP-9) (TR-interacting protein 9). [Source:Uniprot/SWISSPROT;Acc:Q15653]	8.6e-05	0.872105	1.00254	1.85074	1.27008	2.29655	2.42447	1.92604	0.156054	0.0617648	0.193685	0.180765	0.0722086
PTPN2	Tyrosine-protein phosphatase non-receptor type 2 (EC 3.1.3.48) (T-cell protein-tyrosine phosphatase) (TCPTP). [Source:Uniprot/SWISSPROT;Acc:P17706]	8.6e-05	2.7786	2.82623	3.94829	3.26268	0.672468	0.903516	0.731273	0.106436	0.121276	0.139146	0.201693	-0.201659
SH2B2	SH2B adapter protein 2 (SH2 and PH domain-containing adapter protein APS) (Adapter protein with pleckstrin homology and Src homology 2 domains). [Source:Uniprot/SWISSPROT;Acc:O14492]	8.6e-05	-1.17775	0.459558	-2.63769	1.18438	2.77203	2.82121	3.55607	0.252921	0.221824	0.221865	0.382857	0.328725
RNF135	RING finger protein 135. [Source:Uniprot/SWISSPROT;Acc:Q8IUD6]	8.6e-05	-0.862101	-1.13536	-0.737899	-0.591066	1.07281	1.08777	1.02401	-0.467935	-0.249662	-0.0319475	-0.114791	-0.359885
HABP4	Intracellular hyaluronan-binding protein 4 (IHABP4) (Ki-1/57 intracellular antigen). [Source:Uniprot/SWISSPROT;Acc:Q5JVS0]	8.6e-05	-0.555348	-0.610286	-0.786855	-0.577354	-2.00514	-2.00833	-3.17919	-0.362857	-1.13857	-1.14173	-0.705619	-0.880796
UNC119	Unc-119 protein homolog (Retinal protein 4) (HRG4). [Source:Uniprot/SWISSPROT;Acc:Q13432]	8.6e-05	-0.259362	-0.21859	-0.702644	0.0619849	-2.15002	-1.99467	-1.48595	-0.428756	-0.388827	-0.516473	-0.33548	-0.583278
CLSPN	Claspin (hClaspin) (Hu-Claspin). [Source:Uniprot/SWISSPROT;Acc:Q9HAW4]	8.9e-05	-0.910324	0.0744839	-0.149272	-0.633966	-3.92917	-3.79073	-5.00664	0.240169	0.261363	0.331	-0.125815	0.189668
LASS6	LAG1 longevity assurance homolog 6. [Source:Uniprot/SWISSPROT;Acc:Q6ZMG9]	8.99e-05	0.287928	0.642161	1.3228	0.5121	4.3233	4.14104	3.7835	0.474093	0.856992	0.888657	0.61349	0.882585
STAT4	Signal transducer and activator of transcription 4. [Source:Uniprot/SWISSPROT;Acc:Q14765]	0.000100105	7.40405	6.80572	5.37545	7.17284	-1.02683	-0.56578	-1.27219	0.945643	0.186967	-0.107949	0.416865	-0.0823024
IL17RA	Interleukin-17 receptor A precursor (IL-17 receptor) (CD217 antigen) (CDw217). [Source:Uniprot/SWISSPROT;Acc:Q96F46]	0.00010186	-0.0599163	0.0584969	0.476447	0.788505	1.63508	1.5332	2.29728	-0.278528	-0.434542	-0.491716	-0.145368	-0.293333
CYBB	Cytochrome b-245 heavy chain (p22 phagocyte B-cytochrome) (Neutrophil cytochrome b 91 kDa polypeptide) (CGD91-phox) (gp91-phox) (gp91-1) (Heme-binding membrane glycoprotein gp91phox) (Cytochrome b(558) subunit beta) (Cytochrome b558 subunit beta) (Superox [Source:Uniprot/SWISSPROT;Acc:P04839]	0.000102026	-0.182296	-0.385146	-0.372028	-0.611473	2.3268	2.40086	2.09915	0.135454	0.3374	0.271098	0.175591	0.155228
SLC7A2	Low-affinity cationic amino acid transporter 2 (CAT-2) (CAT2). [Source:Uniprot/SWISSPROT;Acc:P52569]	0.000105985	-0.0611482	-0.206944	0.36384	-0.527337	6.13449	6.00778	5.49916	-0.0973882	-0.145457	-0.731061	0.0636608	-0.0380988
SLC43A2	solute carrier family 43, member 2 [Source:RefSeq_peptide;Acc:NP_689559]	0.000107296	1.92517	1.47833	1.96134	2.06674	-2.27342	-2.43444	-3.13789	0.0424989	0.00905555	0.135978	-0.00446275	0.113902
ADORA2B	Adenosine A2b receptor. [Source:Uniprot/SWISSPROT;Acc:P29275]	0.00010892	-2.48105	-3.18228	-2.9981	-2.6324	4.72759	4.44695	5.20721	0.220849	0.258076	0.338246	0.247846	0.0931119
LRP12	Low-density lipoprotein receptor-related protein 12 precursor (Suppressor of tumorigenicity protein 7). [Source:Uniprot/SWISSPROT;Acc:Q9Y561]	0.000112471	1.71395	1.9982	2.18273	1.40529	-1.74619	-1.70665	-1.28142	-0.2234	0.134189	-0.0224557	-0.124606	-0.119465
MTF1	Metal-regulatory transcription factor 1 (Transcription factor MTF-1) (MRE-binding transcription factor). [Source:Uniprot/SWISSPROT;Acc:Q14872]	0.000112471	1.58246	1.63089	2.00559	1.68963	0.95272	0.598869	0.221752	0.387845	0.214874	0.153606	0.179546	0.279871
MMP14	Matrix metalloproteinase-14 precursor (EC 3.4.24.80) (MMP-14) (Membrane-type matrix metalloproteinase 1) (MT-MMP 1) (MTMMP1) (Membrane-type-1 matrix metalloproteinase) (MT1-MMP) (MT1MMP) (MMP- X1). [Source:Uniprot/SWISSPROT;Acc:P50281]	0.000112471	1.77201	1.25365	1.40465	1.60839	7.11131	7.2175	6.4838	0.263818	0.381266	0.428005	0.191226	0.438617
ADHFE1	alcohol dehydrogenase, iron containing, 1 [Source:RefSeq_peptide;Acc:NP_653251]	0.000114754	0.452079	-1.41123	-2.3441	-1.82528	3.567	3.79187	3.15068	-0.257387	-0.32837	-0.219491	-0.357004	-0.330342
CCDC99	Coiled-coil domain-containing protein 99 (Rrhabdomyosarcoma antigen protein MU-RMS-40.4A) (Arsenite-related gene 1 protein). [Source:Uniprot/SWISSPROT;Acc:Q96EA4]	0.000115004	0.256957	-0.0898346	0.187016	0.160244	-1.68347	-2.03447	-2.43305	-0.177573	0.00714219	-0.174834	-0.265633	-0.00641011
UNG	Uracil-DNA glycosylase (EC 3.2.2.-) (UDG). [Source:Uniprot/SWISSPROT;Acc:P13051]	0.000120882	-1.39851	-1.53259	-1.29807	-0.979258	-4.29429	-4.11146	-4.31931	0.00858637	0.159674	0.618314	0.0373095	0.20931
UPP1	Uridine phosphorylase 1 (EC 2.4.2.3) (UrdPase 1) (UPase 1). [Source:Uniprot/SWISSPROT;Acc:Q16831]	0.000123205	0.561611	0.690917	0.160116	0.169244	5.95246	6.19004	5.91222	0.254768	0.45641	0.422746	0.919596	0.929044
SMPDL3A	Acid sphingomyelinase-like phosphodiesterase 3a precursor (EC 3.1.4.-) (ASM-like phosphodiesterase 3a). [Source:Uniprot/SWISSPROT;Acc:Q92484]	0.000124083	1.98508	1.42788	2.53945	2.21283	-0.341117	-0.348769	-0.140336	-0.0861912	-0.063938	-0.0169743	-0.0682833	-0.0796385
TRAK2	Trafficking kinesin-binding protein 2 (Amyotrophic lateral sclerosis 2 chromosomal region candidate gene 3 protein). [Source:Uniprot/SWISSPROT;Acc:O60296]	0.000127773	-1.02078	-1.06728	-1.31507	-1.42151	0.153084	-0.0298859	-0.314329	-0.96363	-0.937568	-0.887537	-0.926226	-1.02839
ADPRHL2	Poly(ADP-ribose) glycohydrolase ARH3 (EC 3.2.1.143) ([Protein ADP- ribosylarginine] hydrolase-like protein 2) (ADP-ribosylhydrolase 3). [Source:Uniprot/SWISSPROT;Acc:Q9NX46]	0.00012786	1.33649	1.50363	1.40502	1.79167	-0.252888	-0.166665	-0.252094	-0.138304	-0.230508	-0.253898	-0.262097	-0.154535
IL13RA1	Interleukin-13 receptor alpha-1 chain precursor (IL-13R-alpha-1) (IL- 13RA-1) (CD213a1 antigen). [Source:Uniprot/SWISSPROT;Acc:P78552]	0.00012845	0.0685023	0.300153	1.93697	0.357928	2.79514	2.68459	2.91802	0.186143	0.510125	0.101086	0.278825	0.101475
IL7R	Interleukin-7 receptor alpha chain precursor (IL-7R-alpha) (CD127 antigen) (CDw127). [Source:Uniprot/SWISSPROT;Acc:P16871]	0.000129615	5.35341	4.63274	5.09456	4.71687	-1.02262	-2.2617	-1.79549	3.07904	3.73753	3.62317	3.02717	4.17454
C16orf57	UPF0406 protein C16orf57. [Source:Uniprot/SWISSPROT;Acc:Q9BQ65]	0.000132716	0.173757	0.471342	0.654146	0.630446	2.17522	2.2769	2.29454	-0.192054	-0.289543	-0.435956	-0.232567	-0.216569
SPAG9	C-jun-amino-terminal kinase-interacting protein 4 (JNK-interacting protein 4) (JIP-4) (JNK-associated leucine-zipper protein) (JLP) (Sperm-associated antigen 9) (Mitogen-activated protein kinase 8- interacting protein 4) (Human lung cancer protein 6) (HLC [Source:Uniprot/SWISSPROT;Acc:O60271]	0.000142996	2.10965	1.69185	0.761605	1.99784	-0.153146	-0.233775	-0.847807	0.189359	0.11132	0.358917	0.125751	0.251451
IL2RA	Interleukin-2 receptor alpha chain precursor (IL-2 receptor alpha subunit) (IL-2-RA) (IL2-RA) (p55) (TAC antigen) (CD25 antigen). [Source:Uniprot/SWISSPROT;Acc:P01589]	0.000143615	6.7339	6.6688	6.81294	6.64579	3.9418	3.72779	0.902204	1.42162	1.9748	1.98136	1.96234	2.344
DDX26B	Protein DDX26B. [Source:Uniprot/SWISSPROT;Acc:Q5JSJ4]	0.000152236	0.482432	1.00215	1.64968	0.953864	-2.79221	-2.47573	-2.45785	0.229125	0.334599	0.273759	0.290364	0.390892
TJP2	Tight junction protein ZO-2 (Zonula occludens 2 protein) (Zona occludens 2 protein) (Tight junction protein 2). [Source:Uniprot/SWISSPROT;Acc:Q9UDY2]	0.000152236	0.0703349	0.0163587	0.0317395	0.516849	-0.385288	-0.140856	-0.591227	-0.333296	-0.514812	-0.480754	-0.507489	-0.584929
C9orf21	UPF0308 protein C9orf21. [Source:Uniprot/SWISSPROT;Acc:Q7RTV5]	0.000152236	0.723044	0.899936	0.59222	1.09332	-1.18003	-1.18414	-0.52557	-0.31602	-0.395241	-0.201225	-0.343635	-0.586158
PRKD3	Serine/threonine-protein kinase D3 (EC 2.7.11.13) (Protein kinase C nu type) (nPKC-nu) (Protein kinase EPK2). [Source:Uniprot/SWISSPROT;Acc:O94806]	0.000153665	-0.194088	0.196194	0.882815	-0.0193735	-1.79318	-1.61276	-1.58157	-0.475662	-0.748596	-0.488468	-0.478905	-0.801096
BCL6	B-cell lymphoma 6 protein (BCL-6) (Zinc finger protein 51) (LAZ-3 protein) (BCL-5) (Zinc finger and BTB domain-containing protein 27). [Source:Uniprot/SWISSPROT;Acc:P41182]	0.000158109	1.82466	2.03872	1.83655	1.72476	0.150972	-0.513844	-0.442851	0.208099	0.0784774	-0.181116	0.112154	0.186483
MYO9B	Myosin-IXb (Unconventional myosin-9b). [Source:Uniprot/SWISSPROT;Acc:Q13459]	0.000160131	-1.9885	-1.93987	-1.73769	-1.8518	-0.619007	-0.659413	-0.45702	-0.0595333	-0.0933716	0.0230759	-0.003772	0.25406
CHST7	Carbohydrate sulfotransferase 7 (EC 2.8.2.17) (EC 2.8.2.-) (Chondroitin 6-sulfotransferase 2) (C6ST-2) (N-acetylglucosamine 6-O- sulfotransferase 1) (GlcNAc6ST-4) (Galactose/N-acetylglucosamine/N- acetylglucosamine 6-O-sulfotransferase 5) (GST-5). [Source:Uniprot/SWISSPROT;Acc:Q9NS84]	0.000160506	-0.828652	-0.476527	-0.77212	-0.324296	2.41868	2.17675	2.14238	0.161909	0.130412	0.173435	0.26113	0.00528346
PANX1	Pannexin-1. [Source:Uniprot/SWISSPROT;Acc:Q96RD7]	0.000160506	3.02815	3.33418	3.28781	2.85556	-2.31621	-2.18058	-2.07231	0.931363	1.24024	1.36854	0.992575	1.59986
ADA	Adenosine deaminase (EC 3.5.4.4) (Adenosine aminohydrolase). [Source:Uniprot/SWISSPROT;Acc:P00813]	0.000160884	2.57778	2.39219	1.84138	2.09026	-0.727817	-0.711299	-0.354269	0.271455	-0.426439	-0.340833	-0.204805	-0.146029
PDGFC	platelet-derived growth factor C precursor [Source:RefSeq_peptide;Acc:NP_057289]	0.000160884	-2.49171	-2.29035	-2.85741	-3.00574	0.370937	-0.18854	0.408249	-0.385874	-0.0783107	-0.188773	-0.552017	-0.401104
ZDHHC14	Probable palmitoyltransferase ZDHHC14 (EC 2.3.1.-) (Zinc finger DHHC domain-containing protein 14) (DHHC-14) (NEW1 domain-containing protein) (NEW1CP). [Source:Uniprot/SWISSPROT;Acc:Q8IZN3]	0.000160884	-1.13736	-1.11727	-1.28417	-0.617039	-3.36634	-3.12298	-2.80055	0.00840534	-0.401827	-0.00322743	0.0862755	-0.330561
CCL5	Small inducible cytokine A5 precursor (CCL5) (T-cell-specific RANTES protein) (SIS-delta) (T cell-specific protein P228) (TCP228) [Contains: RANTES(3-68); RANTES(4-68)]. [Source:Uniprot/SWISSPROT;Acc:P13501]	0.000160884	3.91152	3.85701	4.04822	4.80218	7.78616	5.8916	8.02645	1.20211	1.66896	1.2215	1.41291	1.18169
TAX1BP1	Tax1-binding protein 1 (TRAF6-binding protein). [Source:Uniprot/SWISSPROT;Acc:Q86VP1]	0.000160884	-0.0193763	-0.0944281	0.445236	0.178553	2.00123	1.5317	1.7618	0.470958	0.67007	0.513636	0.573301	0.680025
MCL1	Induced myeloid leukemia cell differentiation protein Mcl-1 (Bcl-2- related protein EAT/mcl1) (mcl1/EAT). [Source:Uniprot/SWISSPROT;Acc:Q07820]	0.000162361	1.28122	1.34476	1.24171	0.949279	0.141349	-0.147116	0.191563	0.290678	0.191935	0.172012	0.217424	0.29657
ADSSL1	Adenylosuccinate synthetase isozyme 1 (EC 6.3.4.4) (IMP--aspartate ligase 1) (AdSS 1) (AMPSase 1). [Source:Uniprot/SWISSPROT;Acc:Q8N142]	0.000162951	0.135422	0.119228	1.62278	-0.304377	-1.99199	-2.20255	-1.60539	-0.0607684	0.0687788	-6.60382e-05	-0.0899312	0.0692174
MSH6	DNA mismatch repair protein MSH6 (MutS-alpha 160 kDa subunit) (G/T mismatch-binding protein) (GTBP) (GTMBP) (p160). [Source:Uniprot/SWISSPROT;Acc:P52701]	0.000163068	-0.971614	-0.553639	-0.345397	-0.886975	0.0991572	0.284584	-0.447055	-0.203829	-0.231032	0.0282339	-0.130045	-0.0646453
LIX1	Protein limb expression 1 homolog. [Source:Uniprot/SWISSPROT;Acc:Q8N485]	0.000175522	1.14775	-0.365787	-2.4713	0.125959	3.27266	3.52231	2.73656	-0.0906072	-0.0795386	0.167126	0.112435	-0.0415332
UBR4	Zinc finger UBR1-type protein 1 (Retinoblastoma-associated factor of 600 kDa) (600 kDa retinoblastoma protein-associated factor) (RBAF600) (p600). [Source:Uniprot/SWISSPROT;Acc:Q5T4S7]	0.000178932	-0.545609	-0.529823	-0.751815	-0.795275	0.997835	0.835175	0.408653	0.43836	0.38287	0.423214	0.379554	0.277072
DYRK2	Dual specificity tyrosine-phosphorylation-regulated kinase 2 (EC 2.7.12.1). [Source:Uniprot/SWISSPROT;Acc:Q92630]	0.000180774	-1.08477	-1.34091	-2.09044	-2.05903	1.45555	1.35255	1.41508	-0.195455	0.0455547	0.0538526	0.370295	-0.0956409
IRAK3	Interleukin-1 receptor-associated kinase 3 (EC 2.7.11.1) (IRAK-3) (IL- 1 receptor-associated kinase M) (IRAK-M). [Source:Uniprot/SWISSPROT;Acc:Q9Y616]	0.000183537	1.17675	1.17019	0.852006	0.78488	3.57653	3.38132	3.3679	1.25935	1.26555	1.18002	1.11276	1.20146
AHSA1	Activator of 90 kDa heat shock protein ATPase homolog 1 (AHA1) (p38). [Source:Uniprot/SWISSPROT;Acc:O95433]	0.000183537	-0.289537	-0.101385	-0.298538	0.0366256	-1.51309	-1.68804	-1.51721	-0.168698	-0.273231	-0.18522	-0.270197	-0.091513
MALT1	Mucosa-associated lymphoid tissue lymphoma translocation protein 1 (EC 3.4.22.-) (MALT lymphoma-associated translocation) (Paracaspase). [Source:Uniprot/SWISSPROT;Acc:Q9UDY8]	0.000183718	-0.0741765	-0.185082	2.85312	-0.284375	4.38711	4.50935	4.61369	-0.448183	-0.536774	-0.584471	-0.530603	-0.500476
ENTPD7	Ectonucleoside triphosphate diphosphohydrolase 7 (EC 3.6.1.-) (NTPDase 7) (Lysosomal apyrase-like protein 1). [Source:Uniprot/SWISSPROT;Acc:Q9NQZ7]	0.000183718	2.10627	2.39192	-0.756591	2.62966	0.0394006	-0.159545	0.0504823	1.17711	1.65965	1.49827	1.52896	1.76089
FAM125B	Protein FAM125B. [Source:Uniprot/SWISSPROT;Acc:Q9H7P6]	0.000190934	1.64812	1.78971	1.94513	2.26626	-2.29222	-2.48462	-2.2389	-0.343428	-0.725449	-0.846275	-0.445414	-0.832471
SP110	Sp110 nuclear body protein (Speckled 110 kDa) (Transcriptional coactivator Sp110) (Interferon-induced protein 41/75). [Source:Uniprot/SWISSPROT;Acc:Q9HB58]	0.000197998	2.49942	2.6691	2.90757	2.4509	1.00907	0.698796	1.14886	0.823981	0.896244	0.709283	0.845425	0.983929
EMP1	Epithelial membrane protein 1 (EMP-1) (Tumor-associated membrane protein) (CL-20) (B4B protein). [Source:Uniprot/SWISSPROT;Acc:P54849]	0.000197998	0.2231	0.550472	0.217152	0.626442	-1.33449	-1.82478	-0.967223	0.107226	-0.0810709	0.000263292	-0.0952026	0.041404
DUS2L	tRNA-dihydrouridine synthase 2-like (EC 1.-.-.-) (hDUS2) (Up-regulated in lung cancer) (URLC8). [Source:Uniprot/SWISSPROT;Acc:Q9NX74]	0.000204925	-1.1265	-1.18412	-0.779772	-0.814062	0.666718	0.897184	0.760449	-0.373869	-0.794717	-0.826809	-0.677482	-0.845274
FBXO5	F-box only protein 5 (Early mitotic inhibitor 1). [Source:Uniprot/SWISSPROT;Acc:Q9UKT4]	0.000205624	-0.0510167	0.051656	1.32612	-0.592587	-2.91554	-2.35506	-2.73225	0.0561308	0.288927	0.0192414	-0.105547	0.101575
BST1	ADP-ribosyl cyclase 2 precursor (EC 3.2.2.5) (Cyclic ADP-ribose hydrolase 2) (cADPr hydrolase 2) (Bone marrow stromal antigen 1) (BST- 1) (CD157 antigen). [Source:Uniprot/SWISSPROT;Acc:Q10588]	0.00021185	-0.0397023	-0.223857	-0.103865	-0.105749	2.56384	1.7656	2.75033	-0.155538	0.189797	-0.199431	0.0788543	0.0201765
SPRED1	Sprouty-related, EVH1 domain-containing protein 1 (Spred-1). [Source:Uniprot/SWISSPROT;Acc:Q7Z699]	0.00021185	-1.16576	-0.776713	-1.35098	-1.61459	0.375904	0.34903	-0.597238	-0.236115	-0.372831	0.0315939	-0.277662	-0.196174
NISCH	nischarin [Source:RefSeq_peptide;Acc:NP_009115]	0.000215318	-2.73015	-2.8918	-3.72584	-3.71721	-0.942048	-1.08011	-1.01493	0.602637	0.541412	0.267079	0.662141	0.499464
GPR18	N-arachidonyl glycine receptor (NAGly receptor) (G-protein coupled receptor 18). [Source:Uniprot/SWISSPROT;Acc:Q14330]	0.000215318	-0.189866	-0.35333	0.12319	-0.631519	5.40383	5.41902	5.13418	1.93955	1.60642	1.51245	1.00157	2.2086
COPZ1	Coatomer subunit zeta-1 (Zeta-1 coat protein) (Zeta-1 COP). [Source:Uniprot/SWISSPROT;Acc:P61923]	0.000215318	-1.10425	-1.2324	-1.49887	-1.15376	0.00878463	-0.0927289	0.113806	-0.118683	0.0966514	-0.0818716	-0.0660583	-0.12994
RAB33A	Ras-related protein Rab-33A (Small GTP-binding protein S10). [Source:Uniprot/SWISSPROT;Acc:Q14088]	0.00021814	2.54574	2.57965	3.52006	2.66798	-0.870721	-0.391802	0.141404	-0.000778481	0.0948191	0.142363	0.231745	0.11545
INSIG2	Insulin-induced gene 2 protein (INSIG-2). [Source:Uniprot/SWISSPROT;Acc:Q9Y5U4]	0.00021814	2.27724	2.16811	2.31385	2.22448	0.163236	0.180827	0.335068	0.0110384	-0.168579	-0.108284	-0.09135	-0.159379
DCAKD	dephospho-CoA kinase domain containing [Source:RefSeq_peptide;Acc:NP_079095]	0.00021814	-1.36857	-1.46456	-2.18098	-1.57709	0.683407	0.402676	0.501039	-0.250253	-0.210933	-0.304128	0.0680421	-0.00693366
C1orf21	Uncharacterized protein C1orf21 (Proliferation-inducing gene 13 protein). [Source:Uniprot/SWISSPROT;Acc:Q9H246]	0.00021814	1.41572	1.98621	2.89835	2.30405	-0.709871	-0.471992	-0.186995	-0.41867	-0.329591	-0.314314	-0.315927	-0.360157
MICALL1	MICAL-like protein 1 (Molecule interacting with Rab13) (MIRab13). [Source:Uniprot/SWISSPROT;Acc:Q8N3F8]	0.000218458	1.89718	1.94316	1.54326	1.42861	0.0922742	-0.106013	-0.38154	0.0672731	-0.0890035	-0.266498	-0.0464278	-0.115089
HDDC3	HD domain-containing protein 3. [Source:Uniprot/SWISSPROT;Acc:Q8N4P3]	0.000224635	-1.56819	-1.58543	-1.95057	-1.42714	-1.01758	-0.947281	-0.567283	-0.695	-0.956367	-0.960705	-0.699851	-0.865905
TM2D2	TM2 domain containing 2 isoform b [Source:RefSeq_peptide;Acc:NP_001019551]	0.000239103	-1.21668	-1.10273	-1.11156	-1.33743	-0.691149	-0.454621	-0.157734	-0.0556179	-0.0400503	-0.0108161	-0.0235348	-0.234206
ADI1	1,2-dihydroxy-3-keto-5-methylthiopentene dioxygenase (EC 1.13.-.-) (Aci-reductone dioxygenase) (ARD) (Membrane-type 1 matrix metalloproteinase cytoplasmic tail-binding protein 1) (MTCBP-1) (Submergence-induced protein 2 homolog) (SIPL). [Source:Uniprot/SWISSPROT;Acc:Q9BV57]	0.000239605	0.288959	-0.156705	0.353865	-0.0977429	-2.19748	-2.14864	-2.54447	0.0428001	0.104065	-0.0266471	0.147933	0.374204
C1orf96	Uncharacterized protein C1orf96. [Source:Uniprot/SWISSPROT;Acc:Q6IQ19]	0.000247513	-0.3963	-0.494902	0.0724293	-0.429569	-3.13754	-2.67622	-5.20242	-0.112517	-0.175574	-0.125624	-0.016703	-0.113223
PDGFRL	Platelet-derived growth factor receptor-like protein precursor (PDGF receptor beta-like tumor suppressor). [Source:Uniprot/SWISSPROT;Acc:Q15198]	0.000250505	6.71183	7.04121	10.1612	7.02268	2.43564	1.80551	0.972943	1.6208	1.21162	1.6109	1.5918	2.31931
GPR146	Probable G-protein coupled receptor 146 (G-protein coupled receptor PGR8). [Source:Uniprot/SWISSPROT;Acc:Q96CH1]	0.000250505	2.82521	2.96985	2.13172	3.05262	-0.692236	-1.18708	-0.177598	-0.408824	-0.220032	0.029629	-0.435221	-0.247839
CP	Ceruloplasmin precursor (EC 1.16.3.1) (Ferroxidase). [Source:Uniprot/SWISSPROT;Acc:P00450]	0.000259835	0.613621	1.06557	-0.543146	1.30005	7.5832	7.9486	7.67248	0.00469435	-0.00339566	-0.0207776	0.0351514	-0.0117503
TRIOBP	TRIO and F-actin-binding protein (Protein Tara) (Trio-associated repeat on actin). [Source:Uniprot/SWISSPROT;Acc:Q9H2D6]	0.000259835	0.124218	0.121771	0.0178242	0.685458	1.35043	1.28678	1.38854	-0.149832	-0.225245	-0.227526	-0.170726	-0.178133
HSD17B7	3-keto-steroid reductase (EC 1.1.1.270) (Estradiol 17-beta- dehydrogenase 7) (EC 1.1.1.62) (17-beta-HSD 7) (17-beta-hydroxysteroid dehydrogenase 7). [Source:Uniprot/SWISSPROT;Acc:P56937]	0.000261203	-0.647742	-0.695679	-0.82378	-0.762361	0	0.320081	0.960655	0.0397071	0.0413223	0.241134	0.143508	0.268071
NOS2A	Nitric oxide synthase, inducible (EC 1.14.13.39) (NOS type II) (Inducible NO synthase) (Inducible NOS) (iNOS) (Hepatocyte NOS) (HEP- NOS). [Source:Uniprot/SWISSPROT;Acc:P35228]	0.000264927	0	0	-0.70993	-0.122377	7.9306	6.4463	6.33514	1.64152	1.84121	1.37864	1.75542	2.02917
MYCL1	L-myc-1 proto-oncogene protein. [Source:Uniprot/SWISSPROT;Acc:P12524]	0.000265745	-1.71678	-1.24152	-1.28074	-2.04365	3.99972	4.31339	2.45454	-0.611602	-0.659337	-1.08508	-0.706259	-1.60029
RELL1	receptor expressed in lymphoid tissues like 1 [Source:RefSeq_peptide;Acc:NP_001078869]	0.000265745	-0.280738	-0.126702	-1.31863	0.394394	-1.69911	-1.87993	-2.00827	-0.64661	-0.611694	-0.503328	-0.434648	-0.984118
PLEK	Pleckstrin (Platelet p47 protein). [Source:Uniprot/SWISSPROT;Acc:P08567]	0.000265745	0.756622	0.868862	0.577024	0.311333	2.31145	2.15624	1.78091	1.22804	1.17634	1.21366	0.987333	1.5262
CDYL2	Chromodomain Y-like protein 2 (CDY-like 2). [Source:Uniprot/SWISSPROT;Acc:Q8N8U2]	0.000268865	3.12213	3.34215	4.53286	3.28728	1.0322	0.762064	-0.627069	-0.000893189	0.0375668	0.27365	0.0790203	0.16783
FOXP4	Forkhead box protein P4 (Fork head-related protein-like A). [Source:Uniprot/SWISSPROT;Acc:Q8IVH2]	0.000268865	-0.17764	0.311199	0.474203	0.271464	3.16482	3.47579	3.47636	0.296764	0.0372577	0.0212507	0.137102	0.154159
C13orf31	UPF0124 protein C13orf31. [Source:Uniprot/SWISSPROT;Acc:Q8IV20]	0.000268865	-1.49081	-1.91922	-1.87107	-1.77585	3.00508	3.10574	2.6913	-0.355351	-0.378235	-0.313406	-0.568228	-0.285292
FMNL3	Formin-like protein 3 (Formin homology 2 domain-containing protein 3). [Source:Uniprot/SWISSPROT;Acc:Q8IVF7]	0.000271207	0.945867	1.20741	1.2445	1.12163	-0.47858	-0.742006	-1.20007	1.46666	1.41635	1.04347	1.59711	1.56755
FAM76B	Protein FAM76B. [Source:Uniprot/SWISSPROT;Acc:Q5HYJ3]	0.000272253	0.497507	0.573165	2.1776	0.986754	-0.884807	-0.859883	-0.923026	0.0614869	0.0235579	-0.0668264	0.0201788	-0.0470606
PDE8A	High-affinity cAMP-specific and IBMX-insensitive 3',5'-cyclic phosphodiesterase 8A (EC 3.1.4.17). [Source:Uniprot/SWISSPROT;Acc:O60658]	0.000272411	1.03419	1.23998	2.48108	1.02645	-1.41675	-1.49146	-1.95223	-0.230856	-0.387049	-0.25038	-0.384144	-0.315133
ZNF524	Zinc finger protein 524. [Source:Uniprot/SWISSPROT;Acc:Q96C55]	0.000275065	-1.04253	-0.786229	-1.23934	-1.01392	-0.679117	-0.574294	-0.438502	-0.369126	-0.185032	-0.270786	-0.181205	-0.31061
MRPL52	39S ribosomal protein L52, mitochondrial precursor (L52mt) (MRP-L52). [Source:Uniprot/SWISSPROT;Acc:Q86TS9]	0.000275237	-1.08857	-1.23316	-1.64629	-1.14342	2.10183	2.31568	2.24121	-0.0244694	-0.00982477	-0.0563328	0.0133814	0.0658715
IL4I1	L-amino-acid oxidase precursor (EC 1.4.3.2) (LAAO) (LAO) (Interleukin- 4-induced protein 1) (IL4-induced protein 1) (Protein Fig-1) (hFIG1). [Source:Uniprot/SWISSPROT;Acc:Q96RQ9]	0.000280375	1.35133	1.4557	1.50183	1.77163	7.40779	7.73717	6.77239	1.68305	1.20262	1.072	1.31917	1.65166
CDR2	Cerebellar degeneration-related protein 2 (Paraneoplastic cerebellar degeneration-associated antigen) (Major Yo paraneoplastic antigen). [Source:Uniprot/SWISSPROT;Acc:Q01850]	0.000282653	-2.01345	-2.46809	-1.46424	-2.33844	0.623907	0.998932	0.667402	-0.130369	-0.373661	-0.222052	-0.203215	-0.163292
LCN2	Neutrophil gelatinase-associated lipocalin precursor (NGAL) (p25) (25 kDa alpha-2-microglobulin-related subunit of MMP-9) (Lipocalin-2) (Oncogene 24p3). [Source:Uniprot/SWISSPROT;Acc:P80188]	0.000287701	0	0	-1.57442	-0.0562363	7.02606	6.5145	7.56234	0.457588	0.0995268	-0.232885	0.197659	0.234468
MASTL	Microtubule-associated serine/threonine-protein kinase-like (EC 2.7.11.1). [Source:Uniprot/SWISSPROT;Acc:Q96GX5]	0.000287942	2.05436	2.71925	3.48254	2.85972	-1.48612	-1.54767	-0.419707	0.528327	1.8327	1.52215	0.929394	1.39488
PHF23	PHD finger protein 23 [Source:RefSeq_peptide;Acc:NP_077273]	0.000289021	-0.177894	-0.139726	-0.577476	-0.168	0.599551	0.216878	0.378631	-0.234136	-0.217864	-0.423385	-0.320838	-0.329547
FLNB	Filamin-B (FLN-B) (Beta-filamin) (Actin-binding-like protein) (Thyroid autoantigen) (Truncated actin-binding protein) (Truncated ABP) (ABP- 280 homolog) (ABP-278) (Filamin 3) (Filamin homolog 1) (Fh1). [Source:Uniprot/SWISSPROT;Acc:O75369]	0.000289021	-1.27056	-1.10071	-1.5506	-1.00232	3.52125	3.48178	2.30305	-0.781122	-1.03972	-1.10144	-1.06391	-1.09686
MTDH	Protein LYRIC (Lysine-rich CEACAM1 co-isolated protein) (3D3/lyric) (Metastasis adhesion protein) (Metadherin) (Astrocyte elevated gene-1 protein) (AEG-1). [Source:Uniprot/SWISSPROT;Acc:Q86UE4]	0.000291344	-0.551344	-0.550953	-0.386857	-0.889985	2.52295	2.75589	2.16719	0.0609638	-0.193652	-0.0278825	0.00253389	0.0943611
EDN1	Endothelin-1 precursor (Preproendothelin-1) (PPET1) [Contains: Endothelin-1 (ET-1); Big endothelin-1]. [Source:Uniprot/SWISSPROT;Acc:P05305]	0.000293181	4.17714	6.32964	4.03421	4.17846	8.1441	8.27545	10.0758	2.53964	2.46455	2.78392	2.37281	2.99487
PPAP2A	Lipid phosphate phosphohydrolase 1 (EC 3.1.3.4) (Phosphatidic acid phosphatase 2a) (Phosphatidate phosphohydrolase type 2a) (PAP2a) (PAP- 2a) (PAP2-alpha). [Source:Uniprot/SWISSPROT;Acc:O14494]	0.000293181	1.09461	1.27492	0.237897	1.16393	4.44931	4.61623	3.13859	0.241323	0.305413	0.442189	0.367719	0.355595
SUV420H2	Histone-lysine N-methyltransferase SUV420H2 (EC 2.1.1.43) (Suppressor of variegation 4-20 homolog 2) (Suv4-20h2) (Su(var)4-20 homolog 2). [Source:Uniprot/SWISSPROT;Acc:Q86Y97]	0.000293653	-0.517663	-0.505975	-0.650667	-0.129262	-1.73462	-1.07779	-2.46237	0.0964271	-0.0330375	0.0103809	-0.06769	0.136077
ABI3	ABI gene family member 3 (New molecule including SH3) (Nesh). [Source:Uniprot/SWISSPROT;Acc:Q9P2A4]	0.000293653	-3.06399	-2.07	-2.80151	-2.40329	-0.264108	-0.0273917	0.776574	0.798199	1.14514	0.809492	0.827887	0.766614
HIP1	Huntingtin-interacting protein 1 (HIP-I). [Source:Uniprot/SWISSPROT;Acc:O00291]	0.000297837	0.295178	0.354703	-0.519253	-0.591337	-3.38508	-3.87216	-2.60119	-0.0979705	0.10739	0.479838	0.329757	0.399428
GSR	Glutathione reductase, mitochondrial precursor (EC 1.8.1.7) (GR) (GRase). [Source:Uniprot/SWISSPROT;Acc:P00390]	0.000297837	-0.647862	-0.708429	0.0791965	-0.688122	2.31345	2.15954	1.75925	-0.291349	-0.149438	-0.129627	-0.15172	-0.198701
RALGDS	Ral guanine nucleotide dissociation stimulator (RalGEF) (RalGDS). [Source:Uniprot/SWISSPROT;Acc:Q12967]	0.000302933	0.884923	0.835673	0.984928	0.59883	2.9437	2.81616	2.32403	0.964349	1.39911	1.39323	1.26429	1.2135
P2RY1	P2Y purinoceptor 1 (ATP receptor) (P2Y1) (Purinergic receptor). [Source:Uniprot/SWISSPROT;Acc:P47900]	0.000306304	0.454409	0.327909	1.32619	1.04499	-3.98173	-2.54459	-2.45955	-1.62679	-2.00531	-1.63584	-1.82453	-2.12379
KLF9	Krueppel-like factor 9 (Transcription factor BTEB1) (Basic transcription element-binding protein 1) (BTE-binding protein 1) (GC box-binding protein 1). [Source:Uniprot/SWISSPROT;Acc:Q13886]	0.00030887	1.6702	1.86806	1.51459	0.944391	-0.624175	-0.913578	1.16538	-0.538936	-0.801049	-0.974979	-0.348389	-0.621593
RCL1	RNA 3'-terminal phosphate cyclase-like protein. [Source:Uniprot/SWISSPROT;Acc:Q9Y2P8]	0.000311085	-0.376283	-0.860716	-1.90386	0.13464	2.71325	2.99256	2.73325	-0.371296	-0.381308	0.0214542	-0.453015	-0.441834
FAM134B	Protein FAM134B. [Source:Uniprot/SWISSPROT;Acc:Q9H6L5]	0.000315409	1.53498	2.43835	-0.375615	1.23282	-1.96663	-2.13466	-1.80295	-0.347656	-0.641997	-0.823796	-0.473651	-0.473942
TMCO1	Transmembrane and coiled-coil domain-containing protein 1 (Xenogeneic cross-immune protein PCIA3) (Transmembrane and coiled-coil domains protein 4). [Source:Uniprot/SWISSPROT;Acc:Q9UM00]	0.000316941	-0.321387	-0.333004	-0.400032	-0.246463	-1.06755	-0.792606	-1.08275	-0.0620905	0.125261	-0.141771	0.0873547	0.0333122
COASY	Bifunctional coenzyme A synthase (CoA synthase) (NBP) (POV-2) [Includes: Phosphopantetheine adenylyltransferase (EC 2.7.7.3) (Pantetheine-phosphate adenylyltransferase) (PPAT) (Dephospho-CoA pyrophosphorylase); Dephospho-CoA kinase (EC 2.7.1.24) (DPCK) (D [Source:Uniprot/SWISSPROT;Acc:Q13057]	0.000336247	0.148472	0.338579	0.373559	0.581736	-1.50766	-1.69368	-1.38542	-0.154464	-0.0838058	-0.0650044	-0.0722361	0.0352112
BLCAP	Bladder cancer-associated protein (Bladder cancer 10 kDa protein) (Bc10). [Source:Uniprot/SWISSPROT;Acc:P62952]	0.000336247	-0.289493	-0.59618	-0.757238	0.0391637	1.28987	1.29319	1.13373	-0.00624054	-0.22891	-0.321732	-0.03811	-0.0905761
HESX1	Homeobox expressed in ES cells 1 (Homeobox protein ANF) (hAnf). [Source:Uniprot/SWISSPROT;Acc:Q9UBX0]	0.000338499	4.60695	4.80758	7.27995	4.95332	-2.13232	-0.523423	-0.690734	0.0225227	0.165678	0.0571636	-0.0163534	0.0451064
GMPR	GMP reductase 1 (EC 1.7.1.7) (Guanosine 5'-monophosphate oxidoreductase 1) (Guanosine monophosphate reductase 1). [Source:Uniprot/SWISSPROT;Acc:P36959]	0.000347362	2.75604	3.08674	3.2604	3.07976	-2.39624	-2.42354	-1.17304	0.568078	1.30364	0.688515	0.544774	0.974888
STARD7	StAR-related lipid transfer protein 7 (StARD7) (START domain- containing protein 7) (Protein GTT1). [Source:Uniprot/SWISSPROT;Acc:Q9NQZ5]	0.000347362	-0.700462	-0.911871	-0.879854	-0.861115	2.79245	2.6365	2.07796	-0.15579	-0.196882	0.14703	-0.359536	-0.12811
TOLLIP	Toll-interacting protein. [Source:Uniprot/SWISSPROT;Acc:Q9H0E2]	0.000347362	-0.835059	-1.90489	1.01555	-3.00982	1.0538	0.799223	1.25819	-0.223571	-0.319118	-0.336751	-0.166488	-0.213516
C7orf27	HEAT repeat domain-containing protein C7orf27 precursor. [Source:Uniprot/SWISSPROT;Acc:Q6PJG6]	0.000348744	-1.3655	-1.57919	-1.9118	-1.68348	-1.13448	0.366737	1.12738	-0.0311808	0.0971512	0.15371	-0.0322592	0.0122884
SLC39A8	solute carrier family 39 (zinc transporter), member 8 [Source:RefSeq_peptide;Acc:NP_071437]	0.000348744	2.30171	2.30226	2.4379	3.03669	-0.696478	-0.414591	-1.29364	0.327697	1.01694	0.686088	0.687451	0.93404
RASGRP3	RAS guanyl-releasing protein 3 (Calcium and DAG-regulated guanine nucleotide exchange factor III) (Guanine nucleotide exchange factor for Rap1). [Source:Uniprot/SWISSPROT;Acc:Q8IV61]	0.000351618	-0.619734	-0.357559	1.21604	0.600664	-6.09445	-5.90987	-3.63669	-0.601752	-0.358917	-0.531786	-0.382741	-0.629726
PNRC1	Proline-rich nuclear receptor coactivator 1 (Proline-rich protein 2) (B4-2 protein). [Source:Uniprot/SWISSPROT;Acc:Q12796]	0.000354996	3.05226	3.11108	3.33024	3.45144	1.41772	1.39084	1.37274	0.380989	0.358929	0.234243	0.370192	0.0957287
NCAPH	Condensin complex subunit 2 (Non-SMC condensin I complex subunit H) (Barren homolog protein 1) (Chromosome-associated protein H) (hCAP-H) (XCAP-H homolog). [Source:Uniprot/SWISSPROT;Acc:Q15003]	0.00035848	-0.692153	0.444108	0.503869	0.731832	-2.26063	-2.08211	-2.31314	0.0902358	0.421531	0.231706	0.171528	0.210498
IL1B	Interleukin-1 beta precursor (IL-1 beta) (Catabolin). [Source:Uniprot/SWISSPROT;Acc:P01584]	0.000358566	6.08064	6.49659	4.14589	2.48948	8.13148	8.36776	7.89959	5.38485	5.49993	4.74878	4.81117	6.0274
MLKL	Mixed lineage kinase domain-like protein. [Source:Uniprot/SWISSPROT;Acc:Q8NB16]	0.000361076	0.258824	0.509121	0.23746	0.696128	1.92568	1.77912	1.82701	1.31374	1.25976	0.889994	1.25271	1.08343
PTGS2	Prostaglandin G/H synthase 2 precursor (EC 1.14.99.1) (Cyclooxygenase- 2) (COX-2) (Prostaglandin-endoperoxide synthase 2) (Prostaglandin H2 synthase 2) (PGH synthase 2) (PGHS-2) (PHS II). [Source:Uniprot/SWISSPROT;Acc:P35354]	0.000364576	5.957	6.51147	6.67441	4.5551	0.412705	0.885435	1.11932	0.862385	0.746944	0.914462	0.39337	0.968451
GMNN	Geminin. [Source:Uniprot/SWISSPROT;Acc:O75496]	0.000367348	-1.02705	-1.04138	-0.568284	-1.35268	-4.13912	-4.01855	-3.15698	0.162113	0.222553	0.18569	0.0795597	0.19614
LASS5	LAG1 longevity assurance homolog 5. [Source:Uniprot/SWISSPROT;Acc:Q8N5B7]	0.000370067	0.473077	0.287843	0.0585936	0.748047	-0.94845	-0.876728	-0.720362	-0.0172221	0.372537	0.109775	0.141868	0.0936784
BCL3	B-cell lymphoma 3-encoded protein (Protein Bcl-3). [Source:Uniprot/SWISSPROT;Acc:P20749]	0.000370067	2.19973	2.45802	2.09753	1.04312	2.71205	2.84744	2.66438	0.980061	1.37168	1.28492	1.2756	1.49588
DAAM1	Disheveled-associated activator of morphogenesis 1. [Source:Uniprot/SWISSPROT;Acc:Q9Y4D1]	0.000373235	-0.709291	-1.13031	-1.53158	-1.81426	2.28887	1.90599	0.961323	0.86534	0.971068	0.872192	0.549827	0.892128
PLEKHO1	pleckstrin homology domain containing, family O member 1 [Source:RefSeq_peptide;Acc:NP_057358]	0.000373235	1.19696	1.12541	1.46397	1.68532	-1.28786	-1.60338	-0.967339	-0.112661	-0.140689	-0.155963	-0.0901834	-0.0602264
CD48	CD48 antigen precursor (B-lymphocyte activation marker BLAST-1) (BCM1 surface antigen) (Leukocyte antigen MEM-102) (TCT.1). [Source:Uniprot/SWISSPROT;Acc:P09326]	0.000373235	1.83756	1.90924	2.17383	2.14409	0.661217	0.54693	0.739128	0.826502	0.75428	0.726779	0.595274	0.806914
LMNB2	Lamin-B2. [Source:Uniprot/SWISSPROT;Acc:Q03252]	0.000374511	-0.124729	-0.396432	-0.728955	-0.819911	-2.20018	-2.12529	-2.34325	0.0847768	-0.0943228	-0.097753	-0.128586	0.0418156
FOXO4	Forkhead box protein O4 (Fork head domain transcription factor AFX1). [Source:Uniprot/SWISSPROT;Acc:P98177]	0.000375477	-0.790352	0	-2.24164	0.743456	-0.0141984	-0.247606	0.968328	-0.240292	-0.24709	-0.513958	-0.329302	-0.604595
CCDC112	coiled-coil domain containing 112 isoform 2 [Source:RefSeq_peptide;Acc:NP_689762]	0.000381712	-1.86124	-1.89309	-2.56487	-1.90892	0.912405	0.793023	-0.0465939	-0.318941	-0.601693	-0.492512	-0.493916	-0.224731
PRKCH	Protein kinase C eta type (EC 2.7.11.13) (nPKC-eta) (PKC-L). [Source:Uniprot/SWISSPROT;Acc:P24723]	0.000388078	3.63083	2.06369	3.58662	2.7878	-1.99182	-2.68996	-2.17333	-0.925174	-0.941989	-1.03316	-1.04778	-1.21584
CYSLTR1	Cysteinyl leukotriene receptor 1 (CysLTR1) (Cysteinyl leukotriene D4 receptor) (LTD4 receptor) (HG55) (HMTMF81). [Source:Uniprot/SWISSPROT;Acc:Q9Y271]	0.000398392	-2.02828	-2.01725	-1.46384	-1.38215	0.449154	0.495841	0.752184	1.03063	1.3951	0.831745	1.12178	1.09185
DHX58	Probable ATP-dependent helicase LGP2 (EC 3.6.1.-) (Protein D11Lgp2 homolog). [Source:Uniprot/SWISSPROT;Acc:Q96C10]	0.000399919	3.20702	3.28782	3.77587	3.61431	1.01113	0.503917	1.07003	1.24607	2.43409	1.94702	1.88569	2.4471
C1orf162	Uncharacterized protein C1orf162. [Source:Uniprot/SPTREMBL;Acc:Q8NEQ5]	0.000405665	-1.95401	-2.32454	-2.19768	-1.86484	1.98675	1.6206	3.20476	-0.820581	-0.459179	-1.05726	-0.567487	-0.534957
CXorf21	Uncharacterized protein CXorf21. [Source:Uniprot/SWISSPROT;Acc:Q9HAI6]	0.000405665	0.366762	0.579875	0.379734	1.82851	4.14412	4.22181	3.9555	0.790327	1.84579	1.24626	1.34251	1.56259
CD14	Monocyte differentiation antigen CD14 precursor (Myeloid cell-specific leucine-rich glycoprotein) [Contains: Monocyte differentiation antigen CD14, urinary form; Monocyte differentiation antigen CD14, membrane- bound form]. [Source:Uniprot/SWISSPROT;Acc:P08571]	0.00040761	-1.04269	-1.5158	-1.79852	-1.60334	1.45751	1.98514	0.798998	0.676054	1.18708	1.32917	1.31601	1.24762
TFRC	Transferrin receptor protein 1 (TfR1) (TR) (TfR) (Trfr) (CD71 antigen) (T9) (p90) [Contains: Transferrin receptor protein 1, serum form (sTfR)]. [Source:Uniprot/SWISSPROT;Acc:P02786]	0.00040761	2.22812	2.02338	2.56777	2.41974	-0.333218	-0.45052	-0.993545	-0.0164719	0.23424	0.00684019	0.0243733	-0.153337
TRADD	Tumor necrosis factor receptor type 1-associated DEATH domain protein (TNFR1-associated DEATH domain protein) (TNFRSF1A-associated via death domain). [Source:Uniprot/SWISSPROT;Acc:Q15628]	0.000411335	1.47922	1.7603	1.603	1.89475	-0.303608	-0.242808	0.033406	-0.223508	-0.277988	-0.110157	-0.0751601	-0.198742
HAVCR2	Hepatitis A virus cellular receptor 2 precursor (HAVcr-2) (T cell immunoglobulin and mucin domain-containing protein 3) (TIMD-3) (T cell membrane protein 3) (TIM-3). [Source:Uniprot/SWISSPROT;Acc:Q8TDQ0]	0.00041249	-1.04063	-1.10129	-0.82746	-0.458198	-3.11202	-3.40093	-1.93543	0.0693879	0.533924	0.598324	0.0365208	0.194028
ARRB1	Beta-arrestin-1 (Arrestin beta 1). [Source:Uniprot/SWISSPROT;Acc:P49407]	0.0004177	-1.01337	-1.00538	-1.36159	-0.873613	-3.36304	-2.96181	-2.84406	-0.600898	-0.668862	-0.970606	-0.691533	-0.906738
MAPKAPK3	MAP kinase-activated protein kinase 3 (EC 2.7.11.1) (MAPK-activated protein kinase 3) (MAPKAP kinase 3) (MAPKAPK-3) (Chromosome 3p kinase) (3pK). [Source:Uniprot/SWISSPROT;Acc:Q16644]	0.000419062	-1.76979	-1.65729	-2.04296	-2.26315	0.350771	0.35467	0.848741	-0.470198	-0.306548	-0.477123	-0.389628	-0.21835
CHEK2	Serine/threonine-protein kinase Chk2 (EC 2.7.11.1) (Cds1). [Source:Uniprot/SWISSPROT;Acc:O96017]	0.000420825	-0.296631	-0.366482	1.46557	-0.397767	-3.3373	-3.02807	-2.74058	-0.635089	-0.297675	-0.566046	-0.336436	-0.845666
EDEM1	ER degradation-enhancing alpha-mannosidase-like 1. [Source:Uniprot/SWISSPROT;Acc:Q92611]	0.000425472	1.59229	1.72122	1.83423	1.66536	-0.288521	-0.398569	-1.03396	-0.0970324	-0.0193745	-0.12053	-0.0797889	0.0666636
SNN	Stannin (AG8_1). [Source:Uniprot/SWISSPROT;Acc:O75324]	0.000425706	-0.0234858	0.364923	0.503562	0.0340574	3.79342	3.57973	3.8236	0.773632	0.75057	0.894581	0.959288	0.844074
ARG2	Arginase-2, mitochondrial precursor (EC 3.5.3.1) (Arginase II) (Non- hepatic arginase) (Kidney-type arginase). [Source:Uniprot/SWISSPROT;Acc:P78540]	0.000427898	-0.384574	-0.573697	-0.622624	-0.928419	4.32114	4.31777	4.75895	0.016514	0.049279	-0.1262	0.0464112	0.102811
C3	Complement C3 precursor [Contains: Complement C3 beta chain; Complement C3 alpha chain; C3a anaphylatoxin; Complement C3b alpha' chain; Complement C3c alpha' chain fragment 1; Complement C3dg fragment; Complement C3g fragment; Complement C3d fragment; Com [Source:Uniprot/SWISSPROT;Acc:P01024]	0.000428604	-0.159929	0.0350737	-0.088781	0.249749	3.26469	3.03111	2.86468	0.68872	1.29497	1.00577	1.12867	1.03181
FAM98A	Protein FAM98A. [Source:Uniprot/SWISSPROT;Acc:Q8NCA5]	0.000438128	-0.871057	-0.817143	-1.00244	-1.346	-0.0466328	-0.0192216	-0.229896	-0.251906	-0.393228	-0.242729	-0.518986	-0.392103
KIAA1602	Uncharacterized protein KIAA1602. [Source:Uniprot/SWISSPROT;Acc:Q9HCH0]	0.000438992	-1.10581	-1.5426	-1.78519	-1.45986	1.39586	1.10091	1.4186	-0.307804	-0.236897	-0.191127	-0.17699	-0.279066
NUP205	Nuclear pore complex protein Nup205 (Nucleoporin Nup205) (205 kDa nucleoporin). [Source:Uniprot/SWISSPROT;Acc:Q92621]	0.000438992	0.249957	0.331388	0.846394	0.747293	-0.674692	-0.501744	-1.17063	0.278119	0.30104	0.832154	0.357063	0.498287
SBK1	Serine/threonine-protein kinase SBK1 (EC 2.7.11.1) (SH3-binding kinase 1). [Source:Uniprot/SWISSPROT;Acc:Q52WX2]	0.000443653	2.09048	2.69846	2.89624	3.53682	-2.82168	-2.7074	-1.53759	-0.0624072	0.316849	0.161399	0.130469	0.350569
SYK	Tyrosine-protein kinase SYK (EC 2.7.10.2) (Spleen tyrosine kinase). [Source:Uniprot/SWISSPROT;Acc:P43405]	0.000444109	-1.79672	-2.26007	-2.52057	-2.27994	1.97314	1.8039	1.63599	0.0564585	0.39779	0.206693	0.230078	0.464084
EDNRB	Endothelin B receptor precursor (ET-B) (Endothelin receptor Non- selective type). [Source:Uniprot/SWISSPROT;Acc:P24530]	0.000446798	-1.9005	-0.911038	-1.18572	-0.967253	0.6316	1.09366	0.662807	-1.5878	-1.71705	-1.05292	-1.95568	-2.23672
LHFP	Lipoma HMGIC fusion partner precursor. [Source:Uniprot/SWISSPROT;Acc:Q9Y693]	0.000451459	2.21378	2.1468	5.87598	3.56433	-1.37272	-0.0827241	-0.220544	0.182474	-0.0219474	-0.0824167	-0.113784	0.240058
DYRK3	Dual specificity tyrosine-phosphorylation-regulated kinase 3 (EC 2.7.12.1) (Regulatory erythroid kinase) (REDK). [Source:Uniprot/SWISSPROT;Acc:O43781]	0.000456867	1.31377	0.38552	2.29377	0.652581	-3.06694	-2.86462	-3.22128	0.770611	1.06968	0.519699	0.71391	0.784379
RFC1	Replication factor C subunit 1 (Replication factor C large subunit) (RF-C 140 kDa subunit) (Activator 1 140 kDa subunit) (Activator 1 large subunit) (A1 140 kDa subunit) (DNA-binding protein PO-GA). [Source:Uniprot/SWISSPROT;Acc:P35251]	0.000457252	-0.399238	0.05694	0.562035	-0.421196	-2.21463	-2.39998	-2.34673	0.00802088	-0.0537986	-0.155371	-0.0961991	-0.0818953
C6orf62	Uncharacterized protein C6orf62 (HBV X-transactivated gene 12 protein). [Source:Uniprot/SWISSPROT;Acc:Q9GZU0]	0.000463156	-0.268473	-0.292678	-0.409525	-0.838128	-1.68681	-2.10462	-1.23909	0.172887	0.252448	0.343297	0.0318348	0.249412
RFTN1	Raftlin (Raft-linking protein) (Cell migration-inducing gene 2 protein). [Source:Uniprot/SWISSPROT;Acc:Q14699]	0.000471212	1.97373	1.91648	2.53014	1.53883	0.13064	-0.193677	0.710874	0.98812	0.971493	1.31834	1.21432	1.22463
ANKRD57	Ankyrin repeat domain-containing protein 57. [Source:Uniprot/SWISSPROT;Acc:Q53LP3]	0.000474713	-1.00839	-1.36342	-0.274796	-2.07817	3.36844	3.39434	2.94665	0.037099	0.0971485	-0.118731	0.122715	-0.0725743
TACC1	Transforming acidic coiled-coil-containing protein 1 (Taxin 1) (Gastric cancer antigen Ga55). [Source:Uniprot/SWISSPROT;Acc:O75410]	0.000478489	-1.06902	-1.22003	-1.42259	-1.32477	0.294755	0.417856	-0.790377	-0.546137	-0.577655	-0.763243	-0.366472	-0.595291
RAB3GAP2	Rab3 GTPase-activating protein non-catalytic subunit (Rab3 GTPase- activating protein 150 kDa subunit) (Rab3-GAP p150) (Rab3-GAP regulatory subunit) (RAB3-GAP150) (RGAP-iso). [Source:Uniprot/SWISSPROT;Acc:Q9H2M9]	0.000498205	0.189389	0.346795	0.54067	-0.061975	-1.03141	-1.3308	-1.3986	-0.235958	-0.303697	-0.242121	-0.347968	-0.351674
SERPINB2	Plasminogen activator inhibitor 2 precursor (PAI-2) (Placental plasminogen activator inhibitor) (Monocyte Arg-serpin) (Urokinase inhibitor). [Source:Uniprot/SWISSPROT;Acc:P05120]	0.000501482	2.83346	2.23177	2.87025	1.31931	8.307	8.91986	8.31839	1.94286	3.60836	3.0666	1.1874	4.44228
PLEKHG3	pleckstrin homology domain containing, family G, member 3 [Source:RefSeq_peptide;Acc:NP_056364]	0.00050348	1.33414	2.00041	2.21611	1.51542	-2.85773	-2.78896	-2.06257	0.335308	0.354069	0.277903	0.17868	0.471234
DUSP1	Dual specificity protein phosphatase 1 (EC 3.1.3.48) (EC 3.1.3.16) (MAP kinase phosphatase 1) (MKP-1) (Protein-tyrosine phosphatase CL100) (Dual specificity protein phosphatase hVH1). [Source:Uniprot/SWISSPROT;Acc:P28562]	0.000507542	3.65369	3.49081	4.62453	3.6997	2.30812	1.80344	1.61337	0.366495	0.10831	-0.330643	0.117458	0.505196
ST6GAL1	CMP-N-acetylneuraminate-beta-galactosamide-alpha-2,6-sialyltransferase (EC 2.4.99.1) (Beta-galactoside alpha-2,6-sialyltransferase) (Alpha 2,6-ST) (Sialyltransferase 1) (ST6Gal I) (B-cell antigen CD75). [Source:Uniprot/SWISSPROT;Acc:P15907]	0.000511581	-0.686383	-0.0249049	-0.484918	-0.694392	-4.96749	-5.71967	-5.05684	0.100684	0.0479113	0.0988212	0.00728591	0.151094
C1orf59	Uncharacterized protein C1orf59. [Source:Uniprot/SPTREMBL;Acc:Q5T8I9]	0.000512282	-1.50428	-1.70705	-1.29186	-2.21845	2.57668	2.46658	-0.15542	-0.187124	-0.209829	-0.126014	-0.0895591	-0.136975
CAB39	Calcium-binding protein 39 (Protein Mo25). [Source:Uniprot/SWISSPROT;Acc:Q9Y376]	0.000512282	-1.56754	-1.77239	-2.019	-1.95853	0.140388	-0.113435	-0.730193	-0.0825616	-0.049238	0.0103857	-0.033928	-0.218019
ARHGEF6	Rho guanine nucleotide exchange factor 6 (Rac/Cdc42 guanine nucleotide exchange factor 6) (PAK-interacting exchange factor alpha) (Alpha-Pix) (COOL-2). [Source:Uniprot/SWISSPROT;Acc:Q15052]	0.000512671	-0.737571	-0.908848	-0.375971	-0.167993	-1.53494	-1.69606	-1.33361	0.132184	0.249176	0.358563	0.324801	0.236682
LSM10	U7 snRNA-associated Sm-like protein LSm10. [Source:Uniprot/SWISSPROT;Acc:Q969L4]	0.000519861	-0.804838	-0.758147	-0.90673	-0.737136	0.209446	0.480759	0.595557	-0.142368	-0.358001	-0.277023	-0.268717	-0.304355
SH3PXD2B	SH3 and PX domains 2B [Source:RefSeq_peptide;Acc:NP_001017995]	0.000521443	2.2547	1.70678	2.06433	0.974248	0.00332343	1.04742	-2.02687	0.447897	0.587491	0.886894	0.577372	0.648202
SLC25A28	Mitoferrin-2 (Mitochondrial iron transporter 2) (Solute carrier family 25 member 28) (Mitochondrial RNA-splicing protein 3/4 homolog) (MRS3/4) (hMRS3/4). [Source:Uniprot/SWISSPROT;Acc:Q96A46]	0.000521443	2.33997	2.69642	2.52812	3.11477	-0.225494	-0.189637	0.12629	1.3022	2.01156	1.76346	1.69726	2.03684
SLC25A22	Mitochondrial glutamate carrier 1 (GC-1) (Glutamate/H(+) symporter 1) (Solute carrier family 25 member 22). [Source:Uniprot/SWISSPROT;Acc:Q9H936]	0.000522753	-0.259722	0.112811	-0.211906	0.350866	2.20996	1.9051	1.57672	0.0914333	0.0432329	0.12377	0.0587621	0.342995
TNFAIP6	Tumor necrosis factor-inducible protein TSG-6 precursor (TNF- stimulated gene 6 protein) (Tumor necrosis factor, alpha-induced protein 6) (Hyaluronate-binding protein). [Source:Uniprot/SWISSPROT;Acc:P98066]	0.000522753	6.8555	7.51283	7.51283	7.49035	-0.612958	0.613167	0.497598	2.62507	2.14796	2.81803	1.98472	3.09106
JARID2	Protein Jumonji (Jumonji/ARID domain-containing protein 2). [Source:Uniprot/SWISSPROT;Acc:Q92833]	0.000525255	-1.26553	-1.25691	-1.39994	-1.07864	0.957616	0.725404	1.12939	0.156799	-0.000407265	0.055329	-0.0519953	0.225548
GMPR2	GMP reductase 2 (EC 1.7.1.7) (Guanosine 5'-monophosphate oxidoreductase 2) (Guanosine monophosphate reductase 2). [Source:Uniprot/SWISSPROT;Acc:Q9P2T1]	0.000535115	-1.21555	-1.33709	-1.13711	-1.17052	-0.514348	-0.25823	0.164746	-0.390804	-0.404832	-0.110194	-0.406332	-0.4726
PLOD2	Procollagen-lysine,2-oxoglutarate 5-dioxygenase 2 precursor (EC 1.14.11.4) (Lysyl hydroxylase 2) (LH2). [Source:Uniprot/SWISSPROT;Acc:O00469]	0.00054494	3.47756	4.44621	3.6079	4.42045	0.476351	0.34078	-0.873689	-0.0687415	0.197642	-0.0379362	0.0264731	-0.275678
PPP1R7	Protein phosphatase 1 regulatory subunit 7 (Protein phosphatase 1 regulatory subunit 22). [Source:Uniprot/SWISSPROT;Acc:Q15435]	0.00054494	-1.30434	-1.27581	-1.16567	-1.54472	0.110098	0.160749	0.073988	-0.27585	-0.556089	-0.45193	-0.323336	-0.449409
SLC29A1	Equilibrative nucleoside transporter 1 (Equilibrative nitrobenzylmercaptopurine riboside-sensitive nucleoside transporter) (Equilibrative NBMPR-sensitive nucleoside transporter) (Nucleoside transporter, es-type) (Solute carrier family 29 member 1). [Source:Uniprot/SWISSPROT;Acc:Q99808]	0.000545794	-1.8276	-1.99709	-1.86862	-1.77447	-0.777497	-0.290366	-0.628289	-0.366826	-0.638668	-0.71747	-0.528681	-0.692778
HERPUD1	Homocysteine-responsive endoplasmic reticulum-resident ubiquitin-like domain member 1 protein (Methyl methanesulfonate (MMF)-inducible fragment protein 1). [Source:Uniprot/SWISSPROT;Acc:Q15011]	0.000546297	-0.284145	-0.57994	-0.335624	-0.49978	1.03914	1.24762	0.712549	0.25856	0.547803	0.378116	0.337854	0.372175
BATF	Basic leucine zipper transcriptional factor ATF-like (B-ATF) (SF-HT- activated gene 2) (SFA-2). [Source:Uniprot/SWISSPROT;Acc:Q16520]	0.000547214	2.22618	2.6673	1.54723	2.18327	4.66307	4.80788	5.0673	0.0735334	0.372367	0.484364	0.107332	0.3193
OAS2	2'-5'-oligoadenylate synthetase 2 (EC 2.7.7.-) ((2-5')oligo(A) synthetase 2) (2-5A synthetase 2) (p69 OAS / p71 OAS) (p69OAS / p71OAS). [Source:Uniprot/SWISSPROT;Acc:P29728]	0.000548386	3.91212	3.89452	5.02159	3.14676	0.54005	0.47459	0.834209	0.961996	1.7807	1.73018	1.30395	2.09637
MAPKAPK2	MAP kinase-activated protein kinase 2 (EC 2.7.11.1) (MAPK-activated protein kinase 2) (MAPKAP kinase 2) (MAPKAPK-2) (MK2). [Source:Uniprot/SWISSPROT;Acc:P49137]	0.000550214	0.773815	0.901373	0.723029	0.850389	1.5146	1.351	1.04772	0.570871	0.59588	0.809819	0.744817	0.809933
TCF4	Transcription factor 4 (Immunoglobulin transcription factor 2) (ITF-2) (SL3-3 enhancer factor 2) (SEF-2). [Source:Uniprot/SWISSPROT;Acc:P15884]	0.000554153	1.56483	1.59783	2.14503	2.5063	-0.480755	-0.881448	0.211734	0.203064	0.146983	0.0718292	0.12165	0.115289
RND3	Rho-related GTP-binding protein RhoE precursor (Rho family GTPase 3) (Rnd3) (Rho8) (MemB protein). [Source:Uniprot/SWISSPROT;Acc:P61587]	0.000554678	2.09711	2.24378	2.11226	1.68064	-0.0899245	-0.1901	-0.698477	0.950191	0.67012	1.11222	1.29436	1.12758
PLXDC2	Plexin domain-containing protein 2 precursor (Tumor endothelial marker 7-related protein). [Source:Uniprot/SWISSPROT;Acc:Q6UX71]	0.000554678	-1.51226	-1.52515	-1.7744	-1.42487	1.66751	1.90934	1.31484	0.282198	0.345708	0.349518	0.422307	0.467493
TP53INP2	Tumor protein p53-inducible nuclear protein 2 (p53-inducible protein U) (PIG-U). [Source:Uniprot/SWISSPROT;Acc:Q8IXH6]	0.000555961	1.88411	1.57848	1.53392	1.47298	0.497641	0.330291	-0.262883	0.270674	-0.183845	-0.207343	-0.0746053	0.252109
CXCR4	C-X-C chemokine receptor type 4 (CXC-R4) (CXCR-4) (Stromal cell- derived factor 1 receptor) (SDF-1 receptor) (Fusin) (Leukocyte-derived seven transmembrane domain receptor) (LESTR) (LCR1) (FB22) (NPYRL) (HM89) (CD184 antigen). [Source:Uniprot/SWISSPROT;Acc:P61073]	0.000555961	1.17009	0.503174	1.36781	0.984957	-4.63889	-3.33723	-2.72807	0.924201	0.963823	0.775449	0.791901	1.12112
RRS1	Ribosome biogenesis regulatory protein homolog. [Source:Uniprot/SWISSPROT;Acc:Q15050]	0.000564647	-1.53896	-1.66652	-1.73476	-2.21582	1.28183	1.43995	0.751168	-0.0786015	-0.472665	-0.218671	-0.237793	-0.261005
KLHDC3	Kelch domain-containing protein 3 (Protein Peas) (Testis intracellular mediator protein). [Source:Uniprot/SWISSPROT;Acc:Q9BQ90]	0.000565479	-0.79631	-1.00277	-0.889426	-0.77636	0.774201	0.859301	0.944452	-0.101894	-0.0308254	0.000327401	-0.0548656	0.0983633
GNE	Bifunctional UDP-N-acetylglucosamine 2-epimerase/N-acetylmannosamine kinase (UDP-GlcNAc-2-epimerase/ManAc kinase) [Includes: UDP-N- acetylglucosamine 2-epimerase (EC 5.1.3.14) (Uridine diphosphate-N- acetylglucosamine-2-epimerase) (UDP-GlcNAc-2-epimerase) [Source:Uniprot/SWISSPROT;Acc:Q9Y223]	0.000565479	0.458197	0.831973	1.64234	0.193924	-0.956676	-0.94948	-0.969905	-0.021563	-0.245705	0.0706963	-0.0989161	0.160122
CORO1B	Coronin-1B (Coronin-2). [Source:Uniprot/SWISSPROT;Acc:Q9BR76]	0.000575755	-1.05827	-1.21467	-0.911585	-1.1656	0.312786	0.423015	0.62955	-0.0550368	0.106313	-0.00866319	-0.130484	-0.000103929
NFKBIA	NF-kappa-B inhibitor alpha (Major histocompatibility complex enhancer- binding protein MAD3) (I-kappa-B-alpha) (IkappaBalpha) (IKB-alpha). [Source:Uniprot/SWISSPROT;Acc:P25963]	0.000575755	2.27848	2.29355	1.75306	1.46237	3.75768	3.86443	3.29545	1.64143	1.97033	2.1127	2.16326	2.31555
RNASEH2B	Ribonuclease H2 subunit B (RNase H2 subunit B) (Ribonuclease HI subunit B) (Aicardi-Goutieres syndrome 2 protein) (AGS2) (Deleted in lymphocytic leukemia 8). [Source:Uniprot/SWISSPROT;Acc:Q5TBB1]	0.000577244	-1.94511	-1.66318	-0.407015	-1.77821	-0.0053255	0.0864326	0.0263195	0.856798	1.43152	1.44437	1.4654	1.37058
ADIPOR1	Adiponectin receptor protein 1 (Progestin and adipoQ receptor family member I). [Source:Uniprot/SWISSPROT;Acc:Q96A54]	0.000577244	-0.0681915	-0.39398	-0.425759	-0.632853	-0.292175	-0.842875	-0.976672	-0.0571385	-0.116996	-0.141245	-0.00921236	0.148394
ZNF330	Zinc finger protein 330 (Nucleolar cysteine-rich protein) (Nucleolar autoantigen 36). [Source:Uniprot/SWISSPROT;Acc:Q9Y3S2]	0.000586411	-0.881171	-1.30809	-0.619896	-1.31223	0.166838	0.0714575	0.170068	0.306711	0.384283	0.0895597	0.0990149	0.950186
OBFC2A	oligonucleotide/oligosaccharide-binding fold containing 2A [Source:RefSeq_peptide;Acc:NP_001026886]	0.000587145	2.1039	2.42159	3.73807	2.446	-0.424719	-0.571515	-0.230173	-0.258783	-0.270117	-0.251169	-0.313106	-0.268529
NDE1	Nuclear distribution protein nudE homolog 1 (NudE). [Source:Uniprot/SWISSPROT;Acc:Q9NXR1]	0.000592633	-1.19401	-1.43884	-1.39291	-1.39148	0.272286	0.677883	0.293586	0.0461237	-0.568278	-0.533314	-0.248221	-0.652885
SLC43A3	solute carrier family 43, member 3 [Source:RefSeq_peptide;Acc:NP_060081]	0.000593857	0.698244	0.820823	0.290542	0.468563	-1.14491	-1.34913	-0.947373	-0.600127	-0.501463	-0.638376	-0.366861	-0.405933
CCRN4L	Nocturnin (CCR4 protein homolog). [Source:Uniprot/SWISSPROT;Acc:Q9UK39]	0.000595628	3.55977	4.1701	4.89076	3.77238	2.00127	1.20771	1.55833	0.265659	-0.000205724	-0.460169	-0.0872553	0.118621
LRP10	Low-density lipoprotein receptor-related protein 10 precursor. [Source:Uniprot/SWISSPROT;Acc:Q7Z4F1]	0.000596096	-0.0164691	0.0814112	-0.166036	-0.0544962	1.06535	1.15567	1.22859	0.229992	0.220785	0.0838088	0.198046	0.248516
STK38L	Serine/threonine-protein kinase 38-like (EC 2.7.11.1) (NDR2 protein kinase) (Nuclear Dbf2-related kinase 2). [Source:Uniprot/SWISSPROT;Acc:Q9Y2H1]	0.000597987	-1.87945	-1.84469	-1.36476	-3.38035	1.02574	1.13948	-0.00844423	0.103704	0.131302	-0.0725446	0.22584	-0.1169
TNFRSF11A	Tumor necrosis factor receptor superfamily member 11A precursor (Receptor activator of NF-KB) (Osteoclast differentiation factor receptor) (ODFR) (CD265 antigen). [Source:Uniprot/SWISSPROT;Acc:Q9Y6Q6]	0.000603038	-2.90823	-2.69553	-2.85221	-3.33577	-0.593673	-1.03824	-0.497493	-0.571661	-0.810577	-0.642606	-0.609037	-1.20971
KIAA1370	KIAA1370 (KIAA1370), mRNA [Source:RefSeq_dna;Acc:NM_019600]	0.0006065	-0.172906	-0.651308	0.0909078	0.0893371	-1.64262	-3.80918	-3.21127	-0.335722	-0.117929	-0.32951	-0.311892	-0.324018
P2RX7	P2X purinoceptor 7 (ATP receptor) (P2X7) (Purinergic receptor) (P2Z receptor). [Source:Uniprot/SWISSPROT;Acc:Q99572]	0.0006065	2.4555	2.1549	3.10948	2.29908	-1.71105	-2.26611	-2.04921	-1.31954	-1.48185	-1.68382	-1.37212	-1.86638
MAEA	Macrophage erythroblast attacher (Erythroblast macrophage protein) (Proliferation-inducing protein 5) (Lung cancer-related protein 10). [Source:Uniprot/SWISSPROT;Acc:Q7L5Y9]	0.0006065	-1.28152	-1.45929	-1.55139	-2.03009	0.115467	0.132798	0.423816	-0.48547	-0.486073	-0.645858	-0.417054	-0.44156
SSRP1	FACT complex subunit SSRP1 (Facilitates chromatin transcription complex subunit SSRP1) (FACT 80 kDa subunit) (FACTp80) (Chromatin- specific transcription elongation factor 80 kDa subunit) (Structure- specific recognition protein 1) (hSSRP1) (Recombination [Source:Uniprot/SWISSPROT;Acc:Q08945]	0.00060718	-0.670652	-0.822047	-0.589359	-0.506537	-1.13884	-1.25221	-1.49457	0.0722529	0.0253597	-0.0316852	-0.136779	-0.0364377
SLAMF1	Signaling lymphocytic activation molecule precursor (IPO-3) (CD150 antigen) (CDw150). [Source:Uniprot/SWISSPROT;Acc:Q13291]	0.000609535	9.83321	8.77911	5.51784	9.00708	6.15979	5.02615	5.50331	1.60242	2.12014	1.68578	2.98756	2.09304
TMEM67	Meckelin (Meckel syndrome type 3 protein) (Transmembrane protein 67). [Source:Uniprot/SWISSPROT;Acc:Q5HYA8]	0.000618269	-0.152915	-0.398036	-0.638275	-1.1435	0.7869	-0.0347527	-0.771994	-0.429991	-1.24772	-1.60441	-1.40685	-1.90765
ID3	DNA-binding protein inhibitor ID-3 (Inhibitor of DNA binding 3) (ID- like protein inhibitor HLH 1R21) (Helix-loop-helix protein HEIR-1). [Source:Uniprot/SWISSPROT;Acc:Q02535]	0.000627587	-3.41151	-3.92064	-3.53139	-1.95855	1.89781	1.74549	1.1322	-0.641759	-0.834259	-1.0656	-0.761556	-1.00359
EZH2	Enhancer of zeste homolog 2 (ENX-1). [Source:Uniprot/SWISSPROT;Acc:Q15910]	0.000628674	0.778184	1.03916	0.661335	1.44962	-1.57181	-1.46338	-1.83773	0.171768	0.038277	0.0935993	0.400918	0.628244
GAS7	Growth-arrest-specific protein 7 (GAS-7). [Source:Uniprot/SWISSPROT;Acc:O60861]	0.000636733	-0.198187	-0.32395	-0.0335555	-0.786217	2.12659	2.09898	1.65256	-0.444603	-0.167544	-0.302006	-0.13261	-0.0473347
SOCS3	Suppressor of cytokine signaling 3 (SOCS-3) (Cytokine-inducible SH2 protein 3) (CIS-3) (STAT-induced STAT inhibitor 3) (SSI-3). [Source:Uniprot/SWISSPROT;Acc:O14543]	0.000639716	4.46092	5.2955	2.08053	4.65592	7.69655	7.56296	7.48903	1.59197	2.24175	2.12893	2.38703	2.37653
KLHL17	Kelch-like protein 17 (Actinfilin). [Source:Uniprot/SWISSPROT;Acc:Q6TDP4]	0.00064703	-0.486771	0.0365331	-0.765832	-0.683686	-1.86533	-1.77546	-1.81748	-0.0671653	0.130565	0.301411	0.228239	0.560458
TLR6	Toll-like receptor 6 precursor (CD286 antigen). [Source:Uniprot/SWISSPROT;Acc:Q9Y2C9]	0.000652441	0.275608	-0.011302	-0.348523	-0.391833	1.84232	1.78224	1.86069	1.07291	0.835425	0.871739	0.51004	0.864908
PRDM4	PR domain zinc finger protein 4 (PR domain-containing protein 4). [Source:Uniprot/SWISSPROT;Acc:Q9UKN5]	0.000652441	-0.267689	-0.429731	-0.669884	-0.259511	0.911808	0.83748	0.324188	0.217833	0.0702706	0.160572	0.177067	0.147198
TMEM65	Transmembrane protein 65. [Source:Uniprot/SWISSPROT;Acc:Q6PI78]	0.000657892	-0.148178	-0.316217	0.218362	-0.355004	-1.26405	-1.27271	-1.08364	-0.971074	-1.64517	-1.45498	-1.35081	-1.74523
CD86	T-lymphocyte activation antigen CD86 precursor (Activation B7-2 antigen) (CTLA-4 counter-receptor B7.2) (B70) (FUN-1) (BU63). [Source:Uniprot/SWISSPROT;Acc:P42081]	0.000659398	-0.730369	-0.395447	-0.862003	-0.394461	2.04643	1.98432	1.66855	0.479182	0.445354	0.409744	0.344321	0.496825
TRAF7	E3 ubiquitin-protein ligase TRAF7 (EC 6.3.2.-) (TNF receptor- associated factor 7) (RING finger and WD repeat domain protein 1) (RING finger protein 119). [Source:Uniprot/SWISSPROT;Acc:Q6Q0C0]	0.000660948	-0.860489	-1.01844	-1.53689	-0.920029	-0.197573	-0.134061	-0.115782	1.02777	1.23032	1.14908	1.15356	1.28637
HCK	Tyrosine-protein kinase HCK (EC 2.7.10.2) (p59-HCK/p60-HCK) (Hemopoietic cell kinase). [Source:Uniprot/SWISSPROT;Acc:P08631]	0.000663138	0.943479	0.943111	0.311276	0.772368	2.06402	1.7413	1.87987	0.809393	0.916123	0.881287	1.02374	1.13733
GPR175	Integral membrane protein GPR175. [Source:Uniprot/SWISSPROT;Acc:Q86W33]	0.000663546	-0.596096	-0.709429	-0.793063	-0.307074	-2.15816	-2.09765	-1.55658	-0.240292	-0.348322	-0.45245	-0.237907	-0.365895
ZNRF1	E3 ubiquitin-protein ligase ZNRF1 (EC 6.3.2.-) (Zinc/RING finger protein 1) (Nerve injury-induced gene 283 protein). [Source:Uniprot/SWISSPROT;Acc:Q8ND25]	0.000666214	-0.103884	-1.1961	-2.65417	1.60604	2.21686	1.87676	1.51791	0.244805	0.254495	0.434601	0.387972	0.484836
PTPN18	Tyrosine-protein phosphatase non-receptor type 18 (EC 3.1.3.48) (Brain-derived phosphatase). [Source:Uniprot/SWISSPROT;Acc:Q99952]	0.00067204	-0.463966	-0.701622	-0.927868	-0.341185	-1.71995	-1.3729	-1.26529	-0.423975	-0.479939	-0.714524	-0.537804	-0.638255
TPP2	Tripeptidyl-peptidase 2 (EC 3.4.14.10) (Tripeptidyl-peptidase II) (TPP-II) (Tripeptidyl aminopeptidase). [Source:Uniprot/SWISSPROT;Acc:P29144]	0.00067204	-0.702049	-0.760497	-1.18811	-0.36175	0.488099	0.16626	0.0138366	-0.272986	-0.494111	-0.322028	-0.442018	-0.455057
DEK	Protein DEK. [Source:Uniprot/SWISSPROT;Acc:P35659]	0.00067204	0.00745495	0.276552	0.345884	0.483129	-1.23218	-1.25799	-1.51283	0.293683	0.503372	0.421775	0.347424	0.39668
INTS7	Integrator complex subunit 7 (Int7). [Source:Uniprot/SWISSPROT;Acc:Q9NVH2]	0.000672832	-0.162996	-0.308965	0.696513	0.0443947	-2.23152	-2.13222	-2.84137	-0.0494802	-0.112162	-0.0675061	-0.215318	-0.109076
NBN	Nibrin (Nijmegen breakage syndrome protein 1) (Cell cycle regulatory protein p95). [Source:Uniprot/SWISSPROT;Acc:O60934]	0.000676092	1.96322	2.27078	2.20734	2.32251	-0.809019	-1.03328	-0.902539	0.580194	0.821919	0.712332	0.788209	0.822639
TNFAIP8L2	Tumor necrosis factor, alpha-induced protein 8-like protein 2 (Inflammation factor 20). [Source:Uniprot/SWISSPROT;Acc:Q6P589]	0.000686032	-1.38853	-1.36002	-1.949	-1.42145	-0.693338	-0.829711	0.52827	-0.0711958	0.0409943	-0.0443132	-0.184165	-0.000501637
OGFRL1	opioid growth factor receptor-like 1 [Source:RefSeq_peptide;Acc:NP_078852]	0.000686907	1.56954	1.50293	1.56452	1.23998	-0.117308	-0.606905	-0.180118	0.0186134	-0.107265	0.0269132	0.110488	0.201622
MGST2	Microsomal glutathione S-transferase 2 (EC 2.5.1.18) (Microsomal GST- 2) (Microsomal GST-II). [Source:Uniprot/SWISSPROT;Acc:Q99735]	0.000687793	-0.958574	-1.16812	-0.90186	-0.805588	-0.162536	-0.143774	0.532006	-0.196202	0.121008	-0.0592076	0.0990298	0.00177755
GPR84	Probable G-protein coupled receptor 84 (Inflammation-related G-protein coupled receptor EX33). [Source:Uniprot/SWISSPROT;Acc:Q9NQS5]	0.000687846	2.06808	1.5071	0.859765	1.3233	4.82466	5.61993	3.23169	3.12984	4.032	3.16654	3.80049	4.08025
CREB3L2	cAMP responsive element-binding protein 3-like protein 2 (BBF2 human homolog on chromosome 7). [Source:Uniprot/SWISSPROT;Acc:Q70SY1]	0.000687846	-1.32491	-1.22542	-1.49053	-1.94521	0.786863	0.147055	1.04656	-0.199814	-0.225139	-0.454617	-0.322884	-0.143839
FLVCR2	Feline leukemia virus subgroup C receptor-related protein 2 (Calcium- chelate transporter) (CCT). [Source:Uniprot/SWISSPROT;Acc:Q9UPI3]	0.000688756	1.83689	1.20469	1.70728	1.87491	2.87599	2.55191	1.49708	-0.510091	-0.336999	-0.455886	-0.289115	-0.498562
PTCHD1	Patched domain-containing protein 1. [Source:Uniprot/SWISSPROT;Acc:Q96NR3]	0.000691943	0	0.0788314	-3.24174	0.210162	-2.09883	-2.70432	-4.6067	0.172292	0.0459414	0.243791	-0.295059	0.0286252
BCL2	Apoptosis regulator Bcl-2. [Source:Uniprot/SWISSPROT;Acc:P10415]	0.000693359	-0.363407	0.0432844	0.0645296	-0.466259	-2.30897	-2.37763	-2.40111	0.766076	0.949948	1.14772	0.779731	1.36466
RCAN3	Calcipressin-3 (Down syndrome candidate region 1-like protein 2) (Myocyte-enriched calcineurin-interacting protein 3) (MCIP3). [Source:Uniprot/SWISSPROT;Acc:Q9UKA8]	0.000704267	-0.26159	0.188986	0.445246	-0.169855	-1.52055	-1.50698	-1.55648	-0.633425	-1.41359	-1.1077	-1.03527	-1.35921
OMA1	OMA1 homolog, zinc metallopeptidase [Source:RefSeq_peptide;Acc:NP_660286]	0.000712427	-1.87119	-2.19114	-1.49575	-2.02947	-0.442828	-0.367791	-0.0937882	-0.159111	-0.00822265	-0.207806	-0.349578	-0.273935
PLXDC1	Plexin domain-containing protein 1 precursor (Tumor endothelial marker 7) (Tumor endothelial marker 3). [Source:Uniprot/SWISSPROT;Acc:Q8IUK5]	0.000712657	-0.463629	-1.43532	-1.30605	1.56609	-2.38309	-2.85281	-3.20046	0.679587	0.322061	0.123519	0.386791	0.276644
ARPC5L	Actin-related protein 2/3 complex subunit 5-like protein (ARP2/3 complex 16 kDa subunit 2) (ARC16-2). [Source:Uniprot/SWISSPROT;Acc:Q9BPX5]	0.000716597	0.18461	0.218411	-0.310661	-0.262621	-0.930506	-0.782512	-0.646087	-0.315868	-0.0210252	0.175174	-0.168654	-0.180285
ZFAND2A	AN1-type zinc finger protein 2A. [Source:Uniprot/SWISSPROT;Acc:Q8N6M9]	0.000717333	0.135499	0.179922	-0.0643183	-0.00704106	-1.25698	-1.88079	-1.26503	0.180336	0.113436	0.292843	0.279561	0.539003
COMT	Catechol O-methyltransferase (EC 2.1.1.6). [Source:Uniprot/SWISSPROT;Acc:P21964]	0.000717825	0.185057	0.196681	0.467882	0.349308	-1.91025	-1.85825	-1.40434	-0.13405	-0.252098	-0.257689	-0.146331	-0.260509
MCOLN2	Mucolipin-2. [Source:Uniprot/SWISSPROT;Acc:Q8IZK6]	0.000718387	4.7943	4.58167	5.46245	5.09263	2.25625	2.11605	2.4148	2.6159	3.57196	3.2313	3.22086	2.98113
RAB32	Ras-related protein Rab-32. [Source:Uniprot/SWISSPROT;Acc:Q13637]	0.000725256	-1.0841	-1.52599	-1.56691	-1.61551	0.719371	1.12063	1.5089	-0.450879	-0.4985	-0.452478	-0.322766	-0.505734
PCCA	Propionyl-CoA carboxylase alpha chain, mitochondrial precursor (EC 6.4.1.3) (PCCase subunit alpha) (Propanoyl-CoA:carbon dioxide ligase subunit alpha). [Source:Uniprot/SWISSPROT;Acc:P05165]	0.000727393	-1.05073	-1.2527	-0.743896	-1.43745	-0.412472	-0.342937	-0.353957	-0.634654	-0.67817	-0.679827	-0.674989	-0.591107
PYCARD	Apoptosis-associated speck-like protein containing a CARD (hASC) (PYD and CARD domain-containing protein) (Target of methylation-induced silencing 1) (Caspase recruitment domain-containing protein 5). [Source:Uniprot/SWISSPROT;Acc:Q9ULZ3]	0.00073534	-2.00471	-2.22095	-2.26818	-2.42631	-0.63045	-0.229127	-0.323166	-0.417067	-0.16116	-0.887776	-0.695441	-0.969555
GART	Trifunctional purine biosynthetic protein adenosine-3 [Includes: Phosphoribosylamine--glycine ligase (EC 6.3.4.13) (GARS) (Glycinamide ribonucleotide synthetase) (Phosphoribosylglycinamide synthetase); Phosphoribosylformylglycinamidine cyclo-ligase (EC 6. [Source:Uniprot/SWISSPROT;Acc:P22102]	0.000740575	0.599609	0.342568	-0.708621	0.739673	-1.16184	-0.828684	-1.11993	-0.00626646	-0.118402	-0.0407774	-0.0346991	-0.0598308
OSGIN1	Oxidative stress induced growth inhibitor 1 (Pregnancy-induced growth inhibitor OKL38) (huOKL38) (Ovary, kidney and liver protein 38). [Source:Uniprot/SWISSPROT;Acc:Q9UJX0]	0.000762387	-2.08136	-2.48684	-3.04627	-2.5975	0.39895	0.00789983	0.772188	0.0100641	-0.100511	0.0664348	0.0609144	0.175136
DUSP23	Dual specificity protein phosphatase 23 (EC 3.1.3.48) (EC 3.1.3.16) (Low molecular mass dual specificity phosphatase 3) (LDP-3) (VH1-like phosphatase Z). [Source:Uniprot/SWISSPROT;Acc:Q9BVJ7]	0.000770284	-1.14772	-1.38402	-1.59559	-1.30402	0.178065	0.142174	0.495272	-0.0169669	-0.0972081	-0.0489614	-0.0428103	-0.0399421
RASSF3	Ras association domain-containing protein 3. [Source:Uniprot/SWISSPROT;Acc:Q86WH2]	0.000773774	0.0411174	0.0898761	2.30215	-0.473419	-1.7443	-2.26748	-2.1414	0.314035	0.433761	0.500909	0.594922	0.350959
EXOSC8	Exosome complex exonuclease RRP43 (EC 3.1.13.-) (Ribosomal RNA- processing protein 43) (Exosome component 8) (p9) (Opa-interacting protein 2). [Source:Uniprot/SWISSPROT;Acc:Q96B26]	0.000780825	-0.339328	-0.479882	-0.20366	-0.264289	-1.30611	-1.02267	-1.15432	-0.114023	-0.259191	-0.323992	-0.323144	-0.275497
ABI2	Abl interactor 2 (Abelson interactor 2) (Abi-2) (Abl-binding protein 3) (AblBP3) (Arg-binding protein 1) (ArgBP1). [Source:Uniprot/SWISSPROT;Acc:Q9NYB9]	0.000786329	-0.466264	-0.846544	-2.60276	-0.621496	-0.246401	-0.0113727	-0.467993	-0.253916	0.0336827	0.09811	-0.0171946	-0.0649618
ATG4C	Cysteine protease ATG4C (EC 3.4.22.-) (Autophagy-related protein 4 homolog C) (Autophagin-3) (Autophagy-related cysteine endopeptidase 3) (AUT-like 3 cysteine endopeptidase). [Source:Uniprot/SWISSPROT;Acc:Q96DT6]	0.000793118	-2.91201	-2.88318	-2.53815	-3.2084	-0.530512	-0.892132	-0.292782	-0.53356	-0.411553	-0.51666	-0.656384	-0.597908
PNPT1	Polyribonucleotide nucleotidyltransferase 1, mitochondrial precursor (EC 2.7.7.8) (PNPase 1) (Polynucleotide phosphorylase-like protein) (PNPase old-35) (3'-5' RNA exonuclease OLD35). [Source:Uniprot/SWISSPROT;Acc:Q8TCS8]	0.000800709	3.24836	3.41138	3.62015	3.1599	1.21372	1.1819	1.28284	0.851956	1.59148	1.39635	1.29868	1.61717
FAM49A	Protein FAM49A. [Source:Uniprot/SWISSPROT;Acc:Q9H0Q0]	0.000815323	0.594246	0.882144	0.95691	0.750186	2.79705	2.39393	2.27811	0.424031	0.29008	0.5338	0.334466	0.382829
EHBP1	EH domain-binding protein 1. [Source:Uniprot/SWISSPROT;Acc:Q8NDI1]	0.000819127	1.41849	1.63328	4.36557	2.19349	-0.804853	-1.09728	-0.836684	0.144549	0.610354	0.329774	0.312618	0.385736
HCFC1R1	host cell factor C1 regulator 1 (XPO1 dependant) isoform 1 [Source:RefSeq_peptide;Acc:NP_060355]	0.000823487	-0.880098	-0.99074	-1.27026	-0.72422	-0.385914	-0.272904	-0.111123	-0.0763992	-0.499323	-0.523847	-0.115758	-0.059168
C22orf28	UPF0027 protein C22orf28. [Source:Uniprot/SWISSPROT;Acc:Q9Y3I0]	0.000823487	0.607958	0.868621	1.47006	1.05761	-0.056445	0.17198	0.000693532	0.433056	0.648979	1.06953	1.56165	0.657835
FMO5	Dimethylaniline monooxygenase [N-oxide-forming] 5 (EC 1.14.13.8) (Hepatic flavin-containing monooxygenase 5) (FMO 5) (Dimethylaniline oxidase 5). [Source:Uniprot/SWISSPROT;Acc:P49326]	0.000823487	-0.358909	-0.262898	1.60051	-0.0159649	-1.71044	-1.91315	-1.60299	-0.928248	-0.843163	-1.05627	-0.901186	-1.19042
CCDC28B	Coiled-coil domain-containing protein 28B. [Source:Uniprot/SWISSPROT;Acc:Q9BUN5]	0.000823487	-1.73614	-2.13533	-2.99154	-1.1904	-0.585844	-0.659467	-0.342774	-0.00257166	-0.170555	-0.0206754	-0.0266258	-0.0139526
AADACL1	Arylacetamide deacetylase-like 1 (EC 3.1.1.-). [Source:Uniprot/SWISSPROT;Acc:Q6PIU2]	0.000823487	-0.792525	-0.555803	-0.370283	-0.861787	-2.9143	-3.49654	-2.5945	-0.527635	-0.338817	-0.434666	-0.568684	-0.477938
CDCA7L	Cell division cycle-associated 7-like protein (Protein JPO2) (Transcription factor RAM2). [Source:Uniprot/SWISSPROT;Acc:Q96GN5]	0.000824882	-1.68477	-2.04494	-2.81224	-1.85784	-4.092	-3.85219	-4.41439	-0.413631	-0.523706	-0.457537	-0.712373	-0.379592
MAPK11	Mitogen-activated protein kinase 11 (EC 2.7.11.24) (Mitogen-activated protein kinase p38 beta) (MAP kinase p38 beta) (p38b) (p38-2) (Stress- activated protein kinase 2). [Source:Uniprot/SWISSPROT;Acc:Q15759]	0.000834324	-0.21891	-0.209809	-0.763291	-0.270779	0.0445575	0.684134	0.614965	0.288726	0.175339	0.0708229	0.463033	0.201665
ISCA2	Iron-sulfur cluster assembly 2 homolog, mitochondrial precursor (HESB- like domain-containing protein 1). [Source:Uniprot/SWISSPROT;Acc:Q86U28]	0.000837389	-0.142257	-0.387391	-0.50028	-0.249287	0.427078	0.759184	0.723863	0.484815	0.211901	0.186865	0.386743	0.439375
DDX28	Probable ATP-dependent RNA helicase DDX28 (EC 3.6.1.-) (Mitochondrial DEAD box protein 28). [Source:Uniprot/SWISSPROT;Acc:Q9NUL7]	0.000837389	-1.38083	-1.6985	-1.40741	-1.75464	0.258735	0.0233188	0.397016	-0.0250069	-0.0275205	0.0919244	0.0972658	-0.0276452
TTF2	Transcription termination factor 2 (EC 3.6.1.-) (RNA polymerase II termination factor) (Transcription release factor 2) (Factor 2) (F2) (HuF2) (Lodestar homolog). [Source:Uniprot/SWISSPROT;Acc:Q9UNY4]	0.000840719	-0.58059	-0.0904332	0.83045	-0.0790227	-1.36137	-1.45838	-1.64889	0.905312	1.23453	1.13083	1.10896	1.18128
GLUL	Glutamine synthetase (EC 6.3.1.2) (Glutamate--ammonia ligase) (GS). [Source:Uniprot/SWISSPROT;Acc:P15104]	0.000850189	0.113059	-0.0983193	0.189894	0.00554431	-1.55355	-2.05872	-1.94642	0.0985007	-0.0226487	0.0306018	0.0158917	0.0628932
FAH	Fumarylacetoacetase (EC 3.7.1.2) (Fumarylacetoacetate hydrolase) (Beta-diketonase) (FAA). [Source:Uniprot/SWISSPROT;Acc:P16930]	0.000868211	-1.16067	-1.37615	-1.44732	-1.44204	0.150986	0.201115	0.206512	-0.199464	-0.31076	-0.292011	0.224959	-0.404269
DFNA5	Non-syndromic hearing impairment protein 5 (Inversely correlated with estrogen receptor expression 1) (ICERE-1). [Source:Uniprot/SWISSPROT;Acc:O60443]	0.000869896	-0.449651	-0.58171	-0.330064	-0.797685	-2.68409	-2.17573	-2.19657	-0.103403	-0.0104393	0.0427481	-0.100687	0.00260765
TMEM144	Transmembrane protein 144. [Source:Uniprot/SWISSPROT;Acc:Q7Z5S9]	0.000871607	-1.68	-1.61127	1.08681	-2.22559	-2.97567	-3.66381	-4.58107	-0.597539	-0.387746	-0.654279	-0.615557	-0.743228
ULK1	Serine/threonine-protein kinase ULK1 (EC 2.7.11.1) (Unc-51-like kinase 1). [Source:Uniprot/SWISSPROT;Acc:O75385]	0.000874488	0.273759	0.0568455	0.0285337	0.53472	-0.309894	-0.446013	-0.107198	-0.646504	-0.690828	-0.995265	-0.714292	-0.770189
ARHGEF10L	Rho guanine nucleotide exchange factor (GEF) 10-like isoform 2 [Source:RefSeq_peptide;Acc:NP_001011722]	0.000877618	0.92376	0.891682	-0.0691825	0.854423	-0.562293	-0.813028	-1.1946	0.143562	0.360514	0.266168	0.290552	0.30265
PIAS4	E3 SUMO-protein ligase PIAS4 (Protein inhibitor of activated STAT protein 4) (Protein inhibitor of activated STAT protein gamma) (PIAS- gamma) (PIASy). [Source:Uniprot/SWISSPROT;Acc:Q8N2W9]	0.000878027	-0.147363	-0.122411	-0.214659	0.0353324	0.818499	0.662956	0.565368	-0.234103	0.0342003	-0.118251	0.197749	0.0299222
FAM108C1	family with sequence similarity 108, member C1 (FAM108C1), mRNA [Source:RefSeq_dna;Acc:NM_021214]	0.0008784	3.2522	3.21068	4.20564	3.5923	0.273183	0.301165	0.0793707	-0.539869	-0.240598	-0.29378	-0.612644	-0.517873
C22orf25	Uncharacterized protein C22orf25. [Source:Uniprot/SWISSPROT;Acc:Q6ICL3]	0.000880169	-1.23639	-1.59934	-1.84158	-1.41796	-0.595043	-0.528817	0.161527	-0.359085	-0.409611	-0.395867	-0.324857	-0.136481
ADCK2	Uncharacterized aarF domain-containing protein kinase 2 (EC 2.7.-.-). [Source:Uniprot/SWISSPROT;Acc:Q7Z695]	0.000881985	-1.71726	-1.50432	-1.49332	-1.83865	-0.279905	-0.544857	0.0709102	-0.117648	-0.193402	-0.109362	-0.0357459	-0.1101
HNRPDL	Heterogeneous nuclear ribonucleoprotein D-like (hnRPD-like protein) (hnHNRP-DL) (JKT41-binding protein) (AU-rich element RNA-binding factor) (Protein laAUF1). [Source:Uniprot/SWISSPROT;Acc:O14979]	0.000882	-1.5547	-1.56003	-1.33007	-2.27665	0.31979	0.381491	0.593343	-0.292643	-0.526964	-0.30514	-0.307844	-0.51545
GCH1	GTP cyclohydrolase I (EC 3.5.4.16) (GTP-CH-I). [Source:Uniprot/SWISSPROT;Acc:P30793]	0.000883664	6.40233	6.47805	6.20004	6.10803	2.61449	2.7553	3.04206	0.00797598	-0.0189647	0.137024	0.146995	0.229878
ANKRD22	Ankyrin repeat domain-containing protein 22. [Source:Uniprot/SWISSPROT;Acc:Q5VYY1]	0.000884501	4.6708	5.43716	7.72669	4.98642	0.029128	0	1.51158	0.731164	1.11715	1.8467	0.939748	1.26199
HAPLN3	Hyaluronan and proteoglycan link protein 3 precursor. [Source:Uniprot/SWISSPROT;Acc:Q96S86]	0.000884501	5.91549	6.4264	6.71622	5.7231	0.414412	-0.0483763	-0.415872	-0.118273	-0.0236362	-0.059557	0.0543974	-0.0280839
TAPT1	transmembrane anterior posterior transformation 1 [Source:RefSeq_peptide;Acc:NP_699196]	0.000884501	0	-0.115132	0	0.0216213	0.812187	0.824743	0.228931	0.313054	0.334963	0.0994319	0.100283	0.465731
TEX2	Testis-expressed sequence 2 protein. [Source:Uniprot/SWISSPROT;Acc:Q8IWB9]	0.000884812	-2.23826	-2.34939	-1.89764	-1.93063	1.56782	-0.768702	0.0288751	0.434442	0.357893	0.599789	0.447003	0.262671
NCK2	Cytoplasmic protein NCK2 (NCK adaptor protein 2) (SH2/SH3 adaptor protein NCK-beta) (Nck-2). [Source:Uniprot/SWISSPROT;Acc:O43639]	0.000885747	1.20353	0.610637	1.17182	-0.0175961	-0.631319	-0.941519	-1.49501	0.37697	0.263562	0.410315	0.501398	0.690308
USP1	Ubiquitin carboxyl-terminal hydrolase 1 (EC 3.1.2.15) (Ubiquitin thioesterase 1) (Ubiquitin-specific-processing protease 1) (Deubiquitinating enzyme 1) (hUBP). [Source:Uniprot/SWISSPROT;Acc:O94782]	0.000889614	-0.68133	-0.592391	-0.0830869	-0.893999	-1.58188	-1.2655	-1.3852	-0.069523	-0.0805086	-0.174248	-0.23373	-0.0735726
KPNA3	Importin subunit alpha-3 (Karyopherin subunit alpha-3) (SRP1-gamma). [Source:Uniprot/SWISSPROT;Acc:O00505]	0.000889614	-0.178904	-0.262929	-0.0751793	-0.339603	1.61419	1.69776	1.33392	-0.447591	-0.420208	-0.387601	-0.451488	-0.562174
CGNL1	cingulin-like 1 [Source:RefSeq_peptide;Acc:NP_116255]	0.000892761	1.37989	1.7687	1.69335	4.35109	-1.57302	-2.0803	-2.10322	0.136155	0.121183	0.116001	0.182858	0.0241664
SGPP1	Sphingosine-1-phosphate phosphatase 1 (EC 3.1.3.-) (Sphingosine-1- phosphatase 1) (SPPase1) (Spp1) (hSPPase1). [Source:Uniprot/SWISSPROT;Acc:Q9BX95]	0.000893034	0.20571	0.494647	0.559031	0.15316	-1.68796	-2.21587	-1.04612	-0.211727	-0.436221	-0.325238	-0.485823	-0.549197
MTCH1	Mitochondrial carrier homolog 1 (Presenilin-associated protein). [Source:Uniprot/SWISSPROT;Acc:Q9NZJ7]	0.000897186	0.0725052	0.154825	0.00975249	0.369179	-0.877211	-0.772655	-1.1787	-0.389105	-0.27032	-0.332811	-0.412561	-0.371994
PARP14	Poly [ADP-ribose] polymerase 14 (EC 2.4.2.30) (PARP-14) (B aggressive lymphoma protein 2). [Source:Uniprot/SWISSPROT;Acc:Q460N5]	0.000899578	3.24132	3.25048	2.96442	3.31795	1.13899	0.893146	0.779667	-0.222921	-0.586452	-0.462559	-0.357678	-0.700258
NANOS1	Nanos homolog 1 (NOS-1) (EC_Rep1a). [Source:Uniprot/SWISSPROT;Acc:Q8WY41]	0.000899909	1.12978	2.13673	2.29375	2.17128	-4.94219	-5.02508	-5.48725	-0.0825719	-0.0312644	0.0124015	0.0101263	0.0865848
RPS19BP1	40S ribosomal protein S19-binding protein 1 (RPS19-binding protein 1) (S19BP). [Source:Uniprot/SWISSPROT;Acc:Q86WX3]	0.000902213	-1.45986	-1.31055	-2.16673	-1.90321	-0.0277282	0.429579	0.378721	-0.101515	-0.254457	-0.185532	-0.104524	-0.314375
TSPO	Translocator protein (Peripheral-type benzodiazepine receptor) (PBR) (PKBS) (Mitochondrial benzodiazepine receptor). [Source:Uniprot/SWISSPROT;Acc:P30536]	0.000908924	-0.557945	-0.544855	-1.08847	-0.795211	0.289858	0.173975	0.494626	0.371886	0.380196	0.383141	0.447271	0.356014
PIK3R5	Phosphoinositide 3-kinase regulatory subunit 5 (PI3-kinase regulatory subunit 5) (PI3-kinase p101 subunit) (PtdIns-3-kinase p101) (p101- PI3K) (Phosphatidylinositol-4,5-bisphosphate 3-kinase regulatory subunit) (PtdIns-3-kinase regulatory subunit) (Protei [Source:Uniprot/SWISSPROT;Acc:Q8WYR1]	0.000910124	-0.939739	-0.49081	-1.20275	-0.936996	1.76665	1.24383	1.28461	1.0376	0.87828	0.850425	0.950962	1.23786
FLRT3	Leucine-rich repeat transmembrane protein FLRT3 precursor (Fibronectin-like domain-containing leucine-rich transmembrane protein 3). [Source:Uniprot/SWISSPROT;Acc:Q9NZU0]	0.000936114	-0.556264	-0.712024	0.320036	-0.354574	4.36017	3.95732	4.97656	0.0568798	-0.0208876	0.0230015	-0.0461275	0.117006
CUL1	Cullin-1 (CUL-1). [Source:Uniprot/SWISSPROT;Acc:Q13616]	0.000943593	1.38129	1.69194	2.00008	1.99497	0.355268	0.16076	0.287236	0.0133555	-0.0278211	-0.122137	-0.171782	-0.0120262
COMMD3	COMM domain-containing protein 3 (Protein Bup) (Protein PIL). [Source:Uniprot/SWISSPROT;Acc:Q9UBI1]	0.000945866	-1.11856	-1.37641	-1.10747	-1.30028	-0.986669	-0.618119	-0.591035	-0.450535	-0.456814	-0.307165	-0.374102	-0.731079
TM7SF3	Transmembrane 7 superfamily member 3 precursor (Seven span transmembrane protein). [Source:Uniprot/SWISSPROT;Acc:Q9NS93]	0.000952241	-0.507158	-0.715714	-0.851961	-0.976461	-0.935301	-0.937608	-1.1577	0.339721	0.535962	0.528843	0.259024	0.339664
CTDSP2	Carboxy-terminal domain RNA polymerase II polypeptide A small phosphatase 2 (EC 3.1.3.16) (Small CTD phosphatase 2) (SCP2) (Nuclear LIM interactor-interacting factor 2) (NLI-interacting factor 2) (Protein OS-4). [Source:Uniprot/SWISSPROT;Acc:O14595]	0.000953101	1.63818	1.46424	2.06222	1.5865	-1.61743	-1.56263	-1.35597	-0.220618	-0.121468	-0.371389	-0.12888	-0.208934
DHX32	Putative pre-mRNA-splicing factor ATP-dependent RNA helicase DHX32 (EC 3.6.1.-) (DEAH box protein 32) (DEAD/H helicase-like protein 1) (DHLP1) (DEAD/H box 32) (HuDDX32). [Source:Uniprot/SWISSPROT;Acc:Q7L7V1]	0.000959765	1.09969	1.03929	1.17612	1.10069	-0.554683	-0.708299	-0.854422	0.0555939	-0.0456698	-0.200175	-0.0799558	0.0672826
SSU72	Ssu72 RNA polymerase II CTD phosphatase homolog [Source:RefSeq_peptide;Acc:NP_054907]	0.000961087	-0.88347	-1.03984	-1.00544	-0.939714	0.054005	0.42602	0.692304	-0.109738	0.0576006	-0.128133	0.0695588	0.11191
FBXO6	F-box only protein 6 (F-box/G-domain protein 2). [Source:Uniprot/SWISSPROT;Acc:Q9NRD1]	0.000961087	2.69657	3.12536	2.63789	3.09787	-0.0670773	0.0314087	0.360588	-0.0187518	-0.0468024	0.041696	0.0525458	-0.140039
HSPA5	78 kDa glucose-regulated protein precursor (GRP 78) (Heat shock 70 kDa protein 5) (Immunoglobulin heavy chain-binding protein) (BiP) (Endoplasmic reticulum lumenal Ca(2+)-binding protein grp78). [Source:Uniprot/SWISSPROT;Acc:P11021]	0.000961087	-1.53675	-1.1277	-1.36292	-1.86806	-0.0639955	-0.0617585	-0.234679	0.133504	0.113792	0.332241	0.0368235	0.200419
SAMSN1	SAM domain-containing protein SAMSN-1 (SAM domain, SH3 domain and nuclear localization signals protein 1) (SH3-SAM adaptor protein) (Hematopoietic adaptor containing SH3 and SAM domains 1). [Source:Uniprot/SWISSPROT;Acc:Q9NSI8]	0.000963902	1.75717	1.27739	1.469	1.28059	3.33743	3.39639	3.00679	-0.403176	-0.179527	-0.335083	-0.163879	0.113659
VPS36	Vacuolar protein sorting-associated protein 36 (ELL-associated protein of 45 kDa). [Source:Uniprot/SWISSPROT;Acc:Q86VN1]	0.000967202	-1.27712	-1.19337	-0.199426	-1.66832	-0.506774	-0.34905	0.058633	-0.265952	-0.203234	-0.161063	-0.15796	-0.32053
CLEC4D	C-type lectin domain family 4 member D (C-type lectin superfamily member 8) (C-type lectin-like receptor 6) (CLEC-6). [Source:Uniprot/SWISSPROT;Acc:Q8WXI8]	0.000970936	4.79514	3.88058	4.54732	5.89786	0.344674	0.579601	0.686081	2.37024	3.96018	3.05897	3.42344	3.7417
LRRK1	Leucine-rich repeat serine/threonine-protein kinase 1 (EC 2.7.11.1). [Source:Uniprot/SWISSPROT;Acc:Q38SD2]	0.000979549	-0.252361	-0.269018	-0.0588824	-0.23063	-1.72904	-1.80464	-0.845873	0.334401	0.600772	0.560993	0.446065	0.612208
CD80	T-lymphocyte activation antigen CD80 precursor (Activation B7-1 antigen) (CTLA-4 counter-receptor B7.1) (B7) (BB1). [Source:Uniprot/SWISSPROT;Acc:P33681]	0.000996864	4.207	4.8309	3.65938	3.99621	0.04991	0.234835	0.408973	2.37618	1.9532	1.27112	1.67028	1.93438
METRNL	Meteorin-like protein precursor. [Source:Uniprot/SWISSPROT;Acc:Q641Q3]	0.000997971	0.737393	0.413877	-0.0563767	-0.466314	-1.25531	-1.65562	-1.09361	-0.399119	-0.581997	-0.481939	-0.280914	-0.348301
NOX1	NADPH oxidase homolog 1 (NOX-1) (NOH-1) (NADH/NADPH mitogenic oxidase subunit P65-MOX) (Mitogenic oxidase 1) (MOX1). [Source:Uniprot/SWISSPROT;Acc:Q9Y5S8]	0.00100186	0.881603	-0.0458356	-0.553578	0.150885	4.46171	4.56117	3.06741	0.0311254	0.199142	-0.0557231	0.053269	0.0390026
SKAP2	Src kinase-associated phosphoprotein 2 (Src family-associated phosphoprotein 2) (Src kinase-associated phosphoprotein 55-related protein) (SKAP55 homolog) (SKAP-HOM) (SKAP-55HOM) (Src-associated adapter protein with PH and SH3 domains) (Pyk2/RAFTK-associa [Source:Uniprot/SWISSPROT;Acc:O75563]	0.00100555	-0.636519	-0.710212	-0.649202	-0.919483	-0.277964	0.0905001	-0.0525174	0.394963	0.385581	0.184757	0.31659	0.462015
ENDOD1	Endonuclease domain-containing 1 protein precursor (EC 3.1.30.-). [Source:Uniprot/SWISSPROT;Acc:O94919]	0.0010088	0.781763	1.53453	1.45311	2.14343	-1.37307	-1.5831	-1.15833	-0.00345422	-0.554296	0.0529046	-0.128835	-0.130972
TIPIN	TIMELESS interacting protein [Source:RefSeq_peptide;Acc:NP_060328]	0.0010174	-0.651116	-0.52596	0.133591	-0.260679	-2.75661	-2.39801	-2.24234	0.518009	0.483386	0.601373	0.465887	0.774543
TNFAIP3	Tumor necrosis factor, alpha-induced protein 3 (EC 3.-.-.-) (Putative DNA-binding protein A20) (Zinc finger protein A20). [Source:Uniprot/SWISSPROT;Acc:P21580]	0.0010174	2.42101	4.16764	3.65161	3.89895	5.44526	5.47038	4.52271	1.42317	1.61472	1.97245	1.47548	1.99004
CASP3	Caspase-3 precursor (EC 3.4.22.56) (CASP-3) (Apopain) (Cysteine protease CPP32) (Yama protein) (CPP-32) (SREBP cleavage activity 1) (SCA-1) [Contains: Caspase-3 p17 subunit; Caspase-3 p12 subunit]. [Source:Uniprot/SWISSPROT;Acc:P42574]	0.00101943	2.01488	2.15692	3.88459	2.5164	-0.0179016	-0.14713	-0.166382	1.15041	1.36963	1.08078	0.974319	1.31411
GPR85	Probable G-protein coupled receptor 85 (Super conserved receptor expressed in brain 2). [Source:Uniprot/SWISSPROT;Acc:P60893]	0.00102039	0.0204955	-0.0718722	-2.20149	0.106033	3.22686	3.23985	2.39575	0.541854	0.939813	1.25146	0.508127	0.968274
HNRNPA2B1	Heterogeneous nuclear ribonucleoproteins A2/B1 (hnRNP A2 / hnRNP B1). [Source:Uniprot/SWISSPROT;Acc:P22626]	0.00102039	-0.303799	-0.497038	-0.155863	-0.728537	0.33421	0.34436	-0.304737	0.162927	0.138931	0.322373	0.122292	0.109908
FUT4	Alpha-(1,3)-fucosyltransferase (EC 2.4.1.-) (Galactoside 3-L- fucosyltransferase) (Fucosyltransferase 4) (FucT-IV) (Fuc-TIV) (ELAM-1 ligand fucosyltransferase). [Source:Uniprot/SWISSPROT;Acc:P22083]	0.00102753	1.63248	2.14069	2.11933	2.03073	0.723398	-0.733011	0.460899	-0.123348	-0.176262	-0.0172353	-0.179277	0.0257913
CDCA4	Cell division cycle-associated protein 4 (Hematopoietic progenitor protein). [Source:Uniprot/SWISSPROT;Acc:Q9BXL8]	0.00104176	0.887106	1.21504	0.587064	0.842632	-0.0350523	-0.0398337	-0.429031	-0.0745851	0.00362253	-0.0995732	-0.0282594	-0.0606667
NCAPG2	Condensin-II complex subunit G2 (Chromosome-associated protein G2) (hCAP-G2) (CAP-G2) (Non-SMC condensin II complex subunit G2) (Leucine zipper protein 5). [Source:Uniprot/SWISSPROT;Acc:Q86XI2]	0.00104596	-0.0349863	-0.59341	0.345901	-0.462016	-2.86967	-3.04312	-2.7614	-0.123909	0.0817091	0.0665549	-0.128615	0.0999106
C19orf12	C19orf12 protein. [Source:Uniprot/SPTREMBL;Acc:Q9BSL7]	0.00104596	0.574874	0.808219	-0.883547	1.07529	1.864	1.96501	1.6542	-0.614211	-0.780894	-0.718537	-0.726702	-0.753759
CHSY1	Chondroitin sulfate synthase 1 (EC 2.4.1.175) (Glucuronosyl-N- acetylgalactosaminyl-proteoglycan 4-beta-N- acetylgalactosaminyltransferase 1) (N-acetylgalactosaminyl- proteoglycan 3-beta-glucuronosyltransferase 1) (EC 2.4.1.226) (Chondroitin glucuronyltra [Source:Uniprot/SWISSPROT;Acc:Q86X52]	0.00107047	2.02822	2.08928	1.57832	1.73677	-0.49361	-0.421752	-0.765704	0.164454	0.60358	0.558686	0.461969	0.696711
TPST2	Protein-tyrosine sulfotransferase 2 (EC 2.8.2.20) (Tyrosylprotein sulfotransferase-2) (TPST-2). [Source:Uniprot/SWISSPROT;Acc:O60704]	0.00107233	-1.53636	-1.77307	-2.26651	-2.41274	0.0815853	-0.161547	-0.127829	-0.656188	-0.616548	-0.541462	-0.841286	-0.871497
PRKAG2	5'-AMP-activated protein kinase subunit gamma-2 (AMPK gamma-2 chain) (AMPK gamma2) (H91620p). [Source:Uniprot/SWISSPROT;Acc:Q9UGJ0]	0.00107646	0.9074	1.2147	1.73613	0.783593	-3.58662	-3.24481	-4.89381	-0.827689	-0.874609	-0.868042	-0.960159	-0.993757
MYO1G	myosin IG [Source:RefSeq_peptide;Acc:NP_149043]	0.00107646	2.70901	3.16872	2.52291	2.56813	0.118275	0.0651742	-0.476592	-0.0471134	-0.314711	-0.270561	-0.032127	-0.0958598
PADI2	Protein-arginine deiminase type-2 (EC 3.5.3.15) (Protein-arginine deiminase type II) (Peptidylarginine deiminase II) (PAD-H19). [Source:Uniprot/SWISSPROT;Acc:Q9Y2J8]	0.00107806	-0.449806	-0.33029	0.787469	-0.320792	-1.6882	-0.824971	-1.86309	-0.496017	-0.660649	-0.627035	-0.432218	-0.892921
YEATS2	YEATS domain-containing protein 2. [Source:Uniprot/SWISSPROT;Acc:Q9ULM3]	0.00108251	1.51085	1.53089	1.74111	1.65548	-0.736926	-0.389375	-1.13623	-0.144337	-0.109655	0.00110269	-0.0538211	0.0994989
NUMB	Protein numb homolog (h-Numb) (Protein S171). [Source:Uniprot/SWISSPROT;Acc:P49757]	0.0011006	0.845179	0.81283	0.472358	0.238039	-0.730333	-1.10828	-1.30764	0.181278	0.143623	0.0797917	-0.00752142	0.110451
INPP5A	Type I inositol-1,4,5-trisphosphate 5-phosphatase (EC 3.1.3.56) (5PTase). [Source:Uniprot/SWISSPROT;Acc:Q14642]	0.00110736	-0.101881	-0.175582	-3.17326	-0.494639	-0.0780878	0.0896046	-0.0545151	-0.312551	-0.465288	-0.273972	-0.259057	-0.363235
RGS2	Regulator of G-protein signaling 2 (RGS2) (G0/G1 switch regulatory protein 8). [Source:Uniprot/SWISSPROT;Acc:P41220]	0.00112023	2.14123	2.08447	3.12915	0.451238	-3.08922	-4.52354	-5.37571	-0.231784	0.173707	-0.333488	-0.386157	-0.472272
MBNL1	Muscleblind-like protein 1 (Triplet-expansion RNA-binding protein). [Source:Uniprot/SWISSPROT;Acc:Q9NR56]	0.00113196	-0.168895	0.218486	0.00533749	0.0338424	-1.33671	-1.42133	-1.1411	0.295499	0.261958	0.318105	0.278213	0.233856
KIAA0317	KIAA0317 (KIAA0317), mRNA [Source:RefSeq_dna;Acc:NM_001039479]	0.00113956	0.343368	0.211406	0.43123	0.728335	1.77494	1.26352	1.42068	0.119057	0.0568573	-0.0179525	0.0374293	0.0143228
RAPGEF2	Rap guanine nucleotide exchange factor 2 (Neural RAP guanine nucleotide exchange protein) (nRap GEP) (PDZ domain-containing guanine nucleotide exchange factor 1) (PDZ-GEF1) (RA-GEF). [Source:Uniprot/SWISSPROT;Acc:Q9Y4G8]	0.00114695	2.64079	3.05162	3.12338	3.02181	0.758037	0.719626	0.848806	0.961336	0.906792	0.674013	0.898333	0.784742
AOAH	Acyloxyacyl hydrolase precursor (EC 3.1.1.77) [Contains: Acyloxyacyl hydrolase small subunit; Acyloxyacyl hydrolase large subunit]. [Source:Uniprot/SWISSPROT;Acc:P28039]	0.00115148	0.233481	-0.0963273	-0.17523	0.323265	3.50624	3.71788	3.3006	2.16246	3.47331	3.09841	2.60273	3.32103
TMEM140	Transmembrane protein 140. [Source:Uniprot/SWISSPROT;Acc:Q9NV12]	0.0011527	2.43101	2.2628	2.89542	3.00091	0.113362	-0.160107	0.590343	1.16047	1.69136	1.31084	1.50046	1.95603
BCAS3	breast carcinoma amplified sequence 3 isoform 2 [Source:RefSeq_peptide;Acc:NP_060149]	0.0011527	-1.07563	-1.20472	-0.870023	-0.604362	-0.69743	-1.0779	-0.64519	-0.538631	-0.623452	-0.68013	-0.60551	-0.799601
ZCCHC8	Zinc finger CCHC domain-containing protein 8. [Source:Uniprot/SWISSPROT;Acc:Q6NZY4]	0.00116741	0.501851	0.496552	0.941668	0.709662	-0.787337	-1.0113	-1.33859	0.146238	0.170974	0.205076	0.169944	0.099444
ITGB8	Integrin beta-8 precursor. [Source:Uniprot/SWISSPROT;Acc:P26012]	0.00118234	5.35282	5.07469	6.59132	4.75689	3.07397	3.96679	2.246	1.22481	0.854185	1.16737	1.03987	1.46743
PHACTR4	Phosphatase and actin regulator 4. [Source:Uniprot/SWISSPROT;Acc:Q8IZ21]	0.00118376	1.16952	1.48175	2.08425	2.91189	-0.307652	-0.313753	-0.45128	0.0628095	0.0461173	0.082142	0.0200176	0.0294168
FAM65A	Protein FAM65A. [Source:Uniprot/SWISSPROT;Acc:Q6ZS17]	0.00118376	-1.3153	-1.26134	-1.72817	-1.17007	-0.751619	-0.728313	-0.671798	-0.30974	-0.402916	-0.527977	-0.402291	-0.492447
LRRC8C	Leucine-rich repeat-containing protein 8C (Protein AD158). [Source:Uniprot/SWISSPROT;Acc:Q8TDW0]	0.00118555	-0.0969707	-0.140124	-0.379438	-1.96822	2.79163	1.39353	0.560575	0.248497	0.00324835	0.101726	0.0746434	-0.143672
PDPN	Podoplanin precursor (Glycoprotein 36) (Gp36) (PA2.26 antigen) (T1A) (T1-alpha) (Aggrus). [Source:Uniprot/SWISSPROT;Acc:Q86YL7]	0.00118555	1.04576	1.25909	1.4263	0.980625	1.92369	1.34145	3.00677	0.125823	0.376894	0.296496	0.253909	0.550075
RELB	Transcription factor RelB (I-Rel). [Source:Uniprot/SWISSPROT;Acc:Q01201]	0.00118571	1.55871	1.29785	0.957362	1.12211	2.18949	2.12285	1.68576	0.229805	0.478423	0.410595	0.297546	0.433593
IDE	Insulin-degrading enzyme (EC 3.4.24.56) (Insulysin) (Insulinase) (Insulin protease). [Source:Uniprot/SWISSPROT;Acc:P14735]	0.00118571	0.0284025	-0.096522	0.139904	0.20713	0.296137	1.08828	-0.277266	-0.334782	-0.260397	-0.287349	-0.352101	-0.37187
TCTN3	Tectonic-3 precursor. [Source:Uniprot/SWISSPROT;Acc:Q6NUS6]	0.00120446	-0.639214	-0.539604	-0.875602	-1.09878	-2.07122	-2.50004	-1.18445	-0.112069	-0.564568	-0.672074	-0.389899	-0.745059
RPA2	Replication protein A 32 kDa subunit (RP-A) (RF-A) (Replication factor-A protein 2) (p32) (p34). [Source:Uniprot/SWISSPROT;Acc:P15927]	0.00120849	-0.566272	-0.497748	-0.479729	0.0391151	-1.91128	-1.51072	-1.61323	-0.11517	0.136822	-0.344563	-0.319599	-0.213297
RBCK1	RanBP-type and C3HC4-type zinc finger-containing protein 1 (Ubiquitin- conjugating enzyme 7-interacting protein 3) (Hepatitis B virus X- associated protein 4) (HBV-associated factor 4) (RING finger protein 54). [Source:Uniprot/SWISSPROT;Acc:Q9BYM8]	0.00122059	0.766152	0.998225	1.21583	1.70771	-0.586981	-1.02306	-0.766076	0.191366	0.542271	0.201706	0.279574	0.549778
PSMC5	26S protease regulatory subunit 8 (Proteasome 26S subunit ATPase 5) (Proteasome subunit p45) (p45/SUG) (Thyroid hormone receptor- interacting protein 1) (TRIP1). [Source:Uniprot/SWISSPROT;Acc:P62195]	0.00122915	-0.613549	-0.677288	-0.68249	-0.921797	0.205919	0.206266	0.285918	-0.153604	-0.263327	-0.291264	-0.139646	-0.36108
ADAM8	ADAM 8 precursor (EC 3.4.24.-) (A disintegrin and metalloproteinase domain 8) (Cell surface antigen MS2) (CD156a antigen) (CD156). [Source:Uniprot/SWISSPROT;Acc:P78325]	0.00123213	-0.037181	0.32726	0.114268	0.312787	-1.50819	-1.80852	-1.79977	0.126462	0.0133906	-0.0386469	-0.0541624	0.220221
SNAP23	Synaptosomal-associated protein 23 (SNAP-23) (Vesicle-membrane fusion protein SNAP-23). [Source:Uniprot/SWISSPROT;Acc:O00161]	0.00123469	-0.875675	-1.00343	-1.29637	-1.4724	-0.229135	0.0100624	-0.341889	0.0210618	0.111522	-0.194721	-0.08269	-0.0509797
TMEPAI	Transmembrane prostate androgen-induced protein (Solid tumor- associated 1 protein). [Source:Uniprot/SWISSPROT;Acc:Q969W9]	0.00124439	1.85325	2.0926	1.81176	1.94745	0.410947	0.779916	0.0293762	-0.343989	-0.135622	-0.326416	-0.120468	-0.0522585
SLAMF8	SLAM family member 8 precursor (B-lymphocyte activator macrophage expressed) (BCM-like membrane protein). [Source:Uniprot/SWISSPROT;Acc:Q9P0V8]	0.00124702	-1.43027	-1.35601	-1.85224	-1.55632	2.94431	2.03908	2.24018	0.0566238	0.639438	0.165996	0.608427	0.127663
VASH2	Vasohibin-2 (Vasohibin-like protein). [Source:Uniprot/SWISSPROT;Acc:Q86V25]	0.00125633	-0.0713641	-0.340102	-1.27515	-0.536879	-3.51378	-4.43814	-4.60507	0.316982	0.0741007	0.027054	0.385703	-0.249823
PQLC1	PQ-loop repeat-containing protein 1. [Source:Uniprot/SWISSPROT;Acc:Q8N2U9]	0.00125633	-0.191875	-0.268509	-0.536249	-0.280567	-1.33559	-1.30565	-1.35512	-0.461073	-0.61633	-0.638297	-0.360004	-0.794132
SLC7A5	Large neutral amino acids transporter small subunit 1 (L-type amino acid transporter 1) (4F2 light chain) (4F2 LC) (4F2LC) (CD98 light chain) (Integral membrane protein E16) (hLAT1). [Source:Uniprot/SWISSPROT;Acc:Q01650]	0.00125998	2.87538	2.46952	3.97804	3.56351	0.884527	0.900973	-0.0892802	-0.0818023	0.00757093	-0.0159643	-0.0167953	0.077184
CALU	Calumenin precursor (Crocalbin) (IEF SSP 9302). [Source:Uniprot/SWISSPROT;Acc:O43852]	0.00126117	-0.918779	-0.953765	-1.09304	-1.5039	0.218576	0.350302	0.209315	-0.0792607	-0.263182	-0.203234	-0.327515	-0.152573
C20orf72	Uncharacterized protein C20orf72. [Source:Uniprot/SWISSPROT;Acc:Q9BQP7]	0.00126122	-1.47548	-1.71543	-1.74734	-2.02902	-0.100545	-0.552309	-2.14866	-0.148826	0.0158697	-0.244502	-0.30206	-0.450354
EYA1	Eyes absent homolog 1 (EC 3.1.3.48). [Source:Uniprot/SWISSPROT;Acc:Q99502]	0.00127275	-0.199092	-0.128494	-5.12579	2.05554	-2.94077	-3.29234	-4.16298	0.188591	-0.240968	0.236623	0.174826	-0.0462563
NT5C	5'(3')-deoxyribonucleotidase, cytosolic type (EC 3.1.3.-) (Cytosolic 5',3'-pyrimidine nucleotidase) (Deoxy-5'-nucleotidase 1) (dNT-1). [Source:Uniprot/SWISSPROT;Acc:Q8TCD5]	0.00127781	0.265191	0.143477	-0.253822	0.378139	-0.958457	-0.883865	-0.58406	0.237887	0.129429	0.542629	0.311483	0.118883
NOL12	Nucleolar protein 12. [Source:Uniprot/SWISSPROT;Acc:Q9UGY1]	0.00128196	-1.12234	-1.13026	-1.55386	-1.15084	0.0099194	0.390933	0.175225	-0.0868631	-0.21721	-0.23871	-0.0800917	0.0186457
CLEC4E	C-type lectin domain family 4 member E (C-type lectin superfamily member 9) (Macrophage-inducible C-type lectin). [Source:Uniprot/SWISSPROT;Acc:Q9ULY5]	0.00128883	2.23347	1.79827	2.28247	4.33674	5.64672	5.83315	4.98164	3.53237	4.28567	3.22329	3.58706	4.0022
DARS	Aspartyl-tRNA synthetase, cytoplasmic (EC 6.1.1.12) (Aspartate--tRNA ligase) (AspRS) (Cell proliferation-inducing gene 40 protein). [Source:Uniprot/SWISSPROT;Acc:P14868]	0.00129221	-0.0679954	-0.0772338	-0.154571	-0.0736536	-0.408059	-0.185331	-0.227857	-0.3539	-0.37669	-0.452606	-0.329618	-0.474639
WDR36	WD repeat protein 36 (T-cell activation WD repeat-containing protein) (TA-WDRP). [Source:Uniprot/SWISSPROT;Acc:Q8NI36]	0.00131106	-1.29332	-1.16163	-1.19181	-1.28155	-0.228683	-0.031348	-0.33156	-0.1485	-0.174169	0.0295827	-0.0862388	-0.314605
STAT2	Signal transducer and activator of transcription 2 (p113). [Source:Uniprot/SWISSPROT;Acc:P52630]	0.00131524	1.7719	1.91799	1.8628	1.94933	1.31005	1.05744	1.18206	1.35969	2.2274	1.92538	1.72422	2.02393
PSEN2	Presenilin-2 (EC 3.4.23.-) (PS-2) (STM-2) (E5-1) (AD3LP) (AD5) [Contains: Presenilin-2 NTF subunit; Presenilin-2 CTF subunit]. [Source:Uniprot/SWISSPROT;Acc:P49810]	0.00131802	-0.180746	-0.115019	-0.217167	0.091107	-0.475229	-1.23167	-0.654161	-0.835999	-0.600616	-0.706156	-0.373261	-0.663992
IL6	Interleukin-6 precursor (IL-6) (B-cell stimulatory factor 2) (BSF-2) (Interferon beta-2) (Hybridoma growth factor) (CTL differentiation factor) (CDF). [Source:Uniprot/SWISSPROT;Acc:P05231]	0.0013193	4.33985	6.27041	5.99057	3.70094	9.00719	10.6354	9.78162	0.681263	0.967046	0.38797	0.249003	0.922869
LY6E	Lymphocyte antigen 6E precursor (Ly-6E) (Retinoic acid-induced gene E protein) (RIG-E) (Thymic shared antigen 1) (TSA-1) (Stem cell antigen 2) (SCA-2). [Source:Uniprot/SWISSPROT;Acc:Q16553]	0.00132509	2.66273	2.52512	3.04973	2.33475	-0.297437	-0.530345	0.136465	0.00385372	-0.0707298	0.18292	0.132164	0.0761216
FAM102A	Protein FAM102A (Early estrogen-induced gene 1 protein). [Source:Uniprot/SWISSPROT;Acc:Q5T9C2]	0.00133103	-1.16784	-1.60214	-2.1426	-1.33855	-2.77473	-3.17669	-3.65311	-0.44295	-0.424272	-0.685121	-0.465345	-0.55866
ADD3	Gamma-adducin (Adducin-like protein 70). [Source:Uniprot/SWISSPROT;Acc:Q9UEY8]	0.0013352	-0.182393	-0.0174558	0.776933	0.452278	-2.75966	-3.17188	-2.57283	0.463314	1.01645	0.928924	0.851824	-0.0632496
PRKAR1B	cAMP-dependent protein kinase type I-beta regulatory subunit. [Source:Uniprot/SWISSPROT;Acc:P31321]	0.00133814	-0.493715	0.328686	1.06092	-0.988202	-0.569398	-0.754158	-1.12459	-0.0484926	0.137073	0.289217	0.0255227	0.262338
STAT3	Signal transducer and activator of transcription 3 (Acute-phase response factor). [Source:Uniprot/SWISSPROT;Acc:P40763]	0.00134035	1.19601	1.20782	1.05713	1.231	2.31591	1.98166	2.31905	0.670728	0.834846	0.749978	0.860166	0.901518
LIMK2	LIM domain kinase 2 (EC 2.7.11.1) (LIMK-2). [Source:Uniprot/SWISSPROT;Acc:P53671]	0.00134523	3.82663	4.36051	3.39933	3.47534	-0.106391	-0.562144	-0.00391963	0.313233	0.0186798	0.0218793	0.00626863	0.0386782
RGS16	Regulator of G-protein signaling 16 (RGS16) (Retinally abundant regulator of G-protein signaling) (RGS-R) (A28-RGS14P). [Source:Uniprot/SWISSPROT;Acc:O15492]	0.00134607	5.90254	6.31027	4.76953	4.58883	1.80665	1.73786	1.32202	0.186994	0.0448884	0.140429	0.255359	0.109099
ZFP36	Tristetraproline (TTP) (Zinc finger protein 36 homolog) (Zfp-36) (Protein TIS11A) (TIS11) (Growth factor-inducible nuclear protein NUP475) (G0/G1 switch regulatory protein 24). [Source:Uniprot/SWISSPROT;Acc:P26651]	0.00134607	0.538867	0.571308	0.853163	0.83814	2.5709	2.25236	2.33097	0.250375	-0.470363	-0.585009	-0.16296	-0.343777
ZMIZ1	Zinc finger MIZ domain-containing protein 1 (Retinoic acid-induced protein 17) (PIAS-like protein Zimp10). [Source:Uniprot/SWISSPROT;Acc:Q9ULJ6]	0.00134672	0.341759	0.0553873	0.779007	0.315719	-1.16459	-1.0477	-1.32385	0.354807	-0.0782336	0.0114959	0.291544	0.292599
PLSCR1	Phospholipid scramblase 1 (PL scramblase 1) (Ca(2+)-dependent phospholipid scramblase 1) (Erythrocyte phospholipid scramblase) (MmTRA1b). [Source:Uniprot/SWISSPROT;Acc:O15162]	0.00134697	1.33649	1.9179	5.76323	1.80034	0.962228	1.08711	0.564151	0.753654	0.995028	1.1064	0.647501	1.10746
OSBPL11	Oxysterol-binding protein-related protein 11 (OSBP-related protein 11) (ORP-11). [Source:Uniprot/SWISSPROT;Acc:Q9BXB4]	0.00134713	-1.5203	-1.54947	-1.60592	-1.98637	-1.12146	-1.41833	-1.01378	-0.0355142	0.00341403	-0.0314971	-0.0259681	0.0500774
DDIT3	DNA damage-inducible transcript 3 (DDIT-3) (Growth arrest and DNA- damage-inducible protein GADD153) (C/EBP-homologous protein) (CHOP). [Source:Uniprot/SWISSPROT;Acc:P35638]	0.00134713	-1.1779	-1.36951	-1.22529	-1.12761	0.576803	0.6001	1.07848	0.252418	0.210766	-0.0886729	0.202536	0.156207
PAQR7	Membrane progestin receptor alpha (mPR alpha) (Progestin and adipoQ receptor family member VII). [Source:Uniprot/SWISSPROT;Acc:Q86WK9]	0.00134756	-1.28754	0.0939853	-4.50343	1.09985	-2.29314	-2.27322	-1.69738	-0.194892	-0.130738	0.00953944	-0.127846	0.0517524
EPAS1	Endothelial PAS domain-containing protein 1 (EPAS-1) (Member of PAS protein 2) (Basic-helix-loop-helix-PAS protein MOP2) (Hypoxia- inducible factor 2 alpha) (HIF-2 alpha) (HIF2 alpha) (HIF-1 alpha-like factor) (HLF). [Source:Uniprot/SWISSPROT;Acc:Q99814]	0.00138054	-1.57028	-1.58627	-1.43999	-1.94984	-0.0901901	-0.0548972	0.0168337	0.142967	1.09624	0.851451	0.544024	0.90247
SAMD8	Sphingomyelin synthase-related protein 1 (Sterile alpha motif domain- containing 8). [Source:Uniprot/SWISSPROT;Acc:Q96LT4]	0.00138105	1.69118	1.21275	1.9372	1.52885	0.607026	0.365439	0.325798	0.566115	1.10416	0.866788	1.14602	1.20684
GALNT2	Polypeptide N-acetylgalactosaminyltransferase 2 (EC 2.4.1.41) (Protein-UDP acetylgalactosaminyltransferase 2) (UDP- GalNAc:polypeptide N-acetylgalactosaminyltransferase 2) (Polypeptide GalNAc transferase 2) (GalNAc-T2) (pp-GaNTase 2) [Contains: Polypeptid [Source:Uniprot/SWISSPROT;Acc:Q10471]	0.0013905	0.277788	0.0225462	0.665551	0.280154	-1.44163	-1.52895	-1.49472	-0.378489	-0.4364	-0.215669	-0.400999	-0.388708
ASB8	Ankyrin repeat and SOCS box protein 8 (ASB-8). [Source:Uniprot/SWISSPROT;Acc:Q9H765]	0.00139548	-0.398532	-0.483703	-0.431489	-0.0903515	1.05936	0.724635	0.917973	-0.457463	-0.412217	-0.414005	-0.241415	-0.437987
HELB	helicase (DNA) B [Source:RefSeq_peptide;Acc:NP_387467]	0.00139735	0.737153	1.62143	2.39935	2.6429	-1.45291	-1.7889	-1.50201	-0.706457	-0.656428	-0.810072	-0.660529	-0.587864
TNFRSF1B	Tumor necrosis factor receptor superfamily member 1B precursor (Tumor necrosis factor receptor 2) (TNF-R2) (Tumor necrosis factor receptor type II) (p75) (p80 TNF-alpha receptor) (CD120b antigen) (Etanercept) [Contains: Tumor necrosis factor receptor supe [Source:Uniprot/SWISSPROT;Acc:P20333]	0.00140277	3.08177	2.48614	3.16939	2.8365	4.44651	4.25792	4.3379	-0.367773	-0.231475	-0.249291	-0.166393	-0.00519834
LY96	Lymphocyte antigen 96 precursor (MD-2 protein) (ESOP-1). [Source:Uniprot/SWISSPROT;Acc:Q9Y6Y9]	0.00140384	-0.939831	-1.19358	-0.61892	-0.933263	0.854532	0.958757	1.15896	0.111544	0.236588	0.0118469	0.0663975	-0.054366
CSRP2	Cysteine and glycine-rich protein 2 (Cysteine-rich protein 2) (CRP2) (Smooth muscle cell LIM protein) (SmLIM) (LIM domain only protein 5). [Source:Uniprot/SWISSPROT;Acc:Q16527]	0.00140589	3.32354	3.98219	5.47741	5.85684	-0.962691	-0.430725	-1.11988	0.96968	1.21904	0.935766	1.13769	1.06401
WSB1	WD repeat and SOCS box-containing protein 1 (WSB-1) (SOCS box- containing WD protein SWiP-1). [Source:Uniprot/SWISSPROT;Acc:Q9Y6I7]	0.00142091	1.88455	1.91753	2.30303	1.87485	0.801255	0.873624	0.534518	-0.133272	-0.378827	-0.224345	-0.200589	-0.317975
GADD45B	Growth arrest and DNA-damage-inducible protein GADD45 beta (Negative growth-regulatory protein MyD118) (Myeloid differentiation primary response protein MyD118). [Source:Uniprot/SWISSPROT;Acc:O75293]	0.0014376	1.48511	2.10222	2.30504	2.11339	3.97155	3.88601	3.52301	1.79424	2.65745	2.16792	2.33498	2.72702
SDC4	Syndecan-4 precursor (SYND4) (Amphiglycan) (Ryudocan core protein). [Source:Uniprot/SWISSPROT;Acc:P31431]	0.00144645	1.50958	1.58048	1.62027	2.13615	3.14438	3.45794	2.75326	1.84803	1.96352	2.36561	2.05216	2.09281
FAM129A	Niban protein (Protein FAM129A) (Cell growth-inhibiting gene 39 protein). [Source:Uniprot/SWISSPROT;Acc:Q9BZQ8]	0.00144645	2.23417	2.61305	2.75687	2.42019	1.20496	1.08209	0.687757	0.9264	0.87535	0.769567	0.592529	1.04203
GPD2	Glycerol-3-phosphate dehydrogenase, mitochondrial precursor (EC 1.1.99.5) (GPD-M) (GPDH-M) (mtGPD). [Source:Uniprot/SWISSPROT;Acc:P43304]	0.00144645	1.14898	1.41467	1.47887	1.87202	3.32535	3.32415	2.93755	0.127357	0.587565	0.413557	0.429916	0.54919
IGSF6	immunoglobulin superfamily, member 6 [Source:RefSeq_peptide;Acc:NP_005840]	0.00144645	-1.14423	-1.15737	-1.22605	-0.754913	-0.162743	-0.136612	-0.194742	0.188574	0.167619	0.344814	0.273789	0.229709
SH3PXD2A	SH3 and PX domain-containing protein 2A (SH3 multiple domains protein 1) (Five SH3 domain-containing protein) (Adaptor protein TKS5). [Source:Uniprot/SWISSPROT;Acc:Q5TCZ1]	0.00146112	-3.3388	-3.1439	-3.51557	-3.85953	-2.29128	-0.253059	0.163409	-0.126504	-0.383609	0.0214238	-0.0704527	0.00906337
MFN1	Mitofusin-1 (EC 3.6.5.-) (Transmembrane GTPase MFN1) (Fzo homolog). [Source:Uniprot/SWISSPROT;Acc:Q8IWA4]	0.00146339	2.04727	2.16995	2.68612	2.42144	0.55292	0.581902	0.409966	0.60709	0.644406	0.554382	0.301529	0.555727
MX1	Interferon-induced GTP-binding protein Mx1 (Interferon-regulated resistance GTP-binding protein MxA) (Interferon-induced protein p78) (IFI-78K). [Source:Uniprot/SWISSPROT;Acc:P20591]	0.00146339	4.95218	4.50134	4.56119	3.97886	2.27823	2.38618	2.30814	1.09773	3.35271	2.75832	2.44611	3.57446
GAB1	GRB2-associated-binding protein 1 (GRB2-associated binder 1). [Source:Uniprot/SWISSPROT;Acc:Q13480]	0.00147249	0.196069	0.37816	0.694694	0.743991	2.09382	2.04163	3.22713	-0.458217	-0.788583	-0.752706	-1.0624	-0.88099
C1orf31	Uncharacterized protein C1orf31. [Source:Uniprot/SWISSPROT;Acc:Q5JTJ3]	0.00147898	-0.499455	-0.548853	-0.448103	-0.61022	-1.39514	-1.30575	-1.09116	0.00222547	-0.0253349	-0.210249	-0.109555	-0.153918
HN1	Hematological and neurological expressed 1 protein (Androgen-regulated protein 2). [Source:Uniprot/SWISSPROT;Acc:Q9UK76]	0.00148192	-0.376531	-0.54282	-0.539644	0.109042	0.133156	0.00511821	0.245408	0.368821	0.0280193	0.0663636	0.230808	0.214614
HPRT1	Hypoxanthine-guanine phosphoribosyltransferase (EC 2.4.2.8) (HGPRT) (HGPRTase). [Source:Uniprot/SWISSPROT;Acc:P00492]	0.00149147	0.278977	0.190811	0.454196	-0.0544536	-0.923783	-0.594038	-0.876368	-0.370539	-0.333784	-0.461974	-0.408316	-0.427613
LPIN1	Lipin-1. [Source:Uniprot/SWISSPROT;Acc:Q14693]	0.00149698	-1.44667	-1.25918	-0.813465	-1.76582	-5.4699	-5.82521	-2.51449	-0.22482	-0.29984	-0.390584	0.229706	0.00857176
ATP13A2	Probable cation-transporting ATPase 13A2 (EC 3.6.3.-). [Source:Uniprot/SWISSPROT;Acc:Q9NQ11]	0.00149832	0.775991	0.456631	-0.160732	-0.142313	-1.72573	-2.27015	-1.54826	-0.432014	-0.475532	-0.848871	-0.638168	-0.511449
UBAC1	Ubiquitin-associated domain-containing protein 1 (E3 ubiquitin-protein ligase subunit KPC2) (Kip1 ubiquitination-promoting complex protein 2) (Glialblastoma cell differentiation-related protein 1). [Source:Uniprot/SWISSPROT;Acc:Q9BSL1]	0.00149842	-1.78854	-2.03767	-2.2878	-2.70236	-0.784416	-0.367025	-0.681666	-0.438031	-0.454581	-0.82149	-0.470794	-0.517471
LANCL2	LanC-like protein 2 (Testis-specific adriamycin sensitivity protein). [Source:Uniprot/SWISSPROT;Acc:Q9NS86]	0.00150388	-0.356829	-0.274742	-0.053111	-0.563288	0.567228	0.354978	0.496589	-0.384202	-0.39531	-0.442144	-0.30778	-0.298769
RSAD2	radical S-adenosyl methionine domain containing 2 [Source:RefSeq_peptide;Acc:NP_542388]	0.00151105	7.15908	7.42766	8.34337	5.88546	3.75391	3.66698	3.07816	1.59476	4.61218	3.98688	3.03277	4.69992
PLA2G7	Platelet-activating factor acetylhydrolase precursor (EC 3.1.1.47) (PAF acetylhydrolase) (PAF 2-acylhydrolase) (LDL-associated phospholipase A2) (LDL-PLA(2)) (2-acetyl-1-alkylglycerophosphocholine esterase) (1-alkyl-2-acetylglycerophosphocholine esterase) [Source:Uniprot/SWISSPROT;Acc:Q13093]	0.00151814	-0.984038	-0.91499	-0.656278	-1.69538	0.589661	0.542989	0.886541	-0.213103	-0.257675	-0.246191	-0.103032	-0.223027
KCTD5	BTB/POZ domain-containing protein KCTD5. [Source:Uniprot/SWISSPROT;Acc:Q9NXV2]	0.00154864	-0.35409	-0.530378	-0.390405	-0.812037	0.53275	0.573939	-0.0863699	-0.015424	-0.121673	0.0182959	-0.135323	0.216459
ENTPD4	Ectonucleoside triphosphate diphosphohydrolase 4 (EC 3.6.1.6) (NTPDase 4) (Uridine-diphosphatase) (UDPase) (Lysosomal apyrase-like protein of 70 kDa). [Source:Uniprot/SWISSPROT;Acc:Q9Y227]	0.00155036	0.351426	0.511549	-0.844246	0.595844	0.402211	-1.20023	1.23556	0.327848	0.8929	0.0834863	0.528499	0.585985
UBE4B	Ubiquitin conjugation factor E4 B (Ubiquitin fusion degradation protein 2) (Homozygously deleted in neuroblastoma 1). [Source:Uniprot/SWISSPROT;Acc:O95155]	0.00155518	-1.94513	-2.09701	-2.63156	-2.91725	-0.0485273	-0.115484	0.128555	-0.575832	-0.750351	-0.582976	-0.481864	-0.766192
LDLRAP1	Low density lipoprotein receptor adapter protein 1 (Autosomal recessive hypercholesterolemia protein). [Source:Uniprot/SWISSPROT;Acc:Q5SW96]	0.00156788	-0.661274	-0.904138	-0.805982	-0.647383	-1.75992	-2.34668	-1.71358	-0.118633	-0.455107	-0.311855	-0.252711	-0.0955432
TIMELESS	Timeless homolog (hTIM). [Source:Uniprot/SWISSPROT;Acc:Q9UNS1]	0.00156843	-0.968843	-0.90755	-0.912692	-0.612734	-2.03464	-2.34001	-2.27556	0.0373385	0.151476	0.372962	-0.0525016	0.233661
IL1RN	Interleukin-1 receptor antagonist protein precursor (IL-1ra) (IRAP) (IL1 inhibitor) (IL-1RN) (ICIL-1RA). [Source:Uniprot/SWISSPROT;Acc:P18510]	0.00156843	2.85612	3.37452	3.31513	5.01563	5.54339	4.97031	4.1624	-0.122323	-0.436881	0.0544542	0.194655	0.375051
RAB11FIP5	Rab11 family-interacting protein 5 (Rab11-FIP5) (Rab11-interacting protein Rip11) (Gamma-SNAP-associated factor 1) (Gaf-1) (Phosphoprotein pp75). [Source:Uniprot/SWISSPROT;Acc:Q9BXF6]	0.00157116	0.812054	0.948464	0.862002	0.531959	-0.87565	-1.15092	-0.956029	-0.0875831	-0.465166	-0.242002	-0.0335995	-0.268653
OASL	59 kDa 2'-5'-oligoadenylate synthetase-like protein (p59 OASL) (p59OASL) (Thyroid receptor-interacting protein 14) (TRIP-14). [Source:Uniprot/SWISSPROT;Acc:Q15646]	0.0015766	6.48071	6.29201	7.13993	6.20897	2.79659	2.47557	2.71053	2.67831	3.87994	3.54858	3.1608	4.08828
MMP12	Macrophage metalloelastase precursor (EC 3.4.24.65) (HME) (Matrix metalloproteinase-12) (MMP-12) (Macrophage elastase) (ME). [Source:Uniprot/SWISSPROT;Acc:P39900]	0.00158841	2.51684	4.01728	2.90488	2.94326	0.312188	-0.313843	-0.903393	1.35153	1.17201	1.88711	0.41699	1.51771
PRKAR2A	cAMP-dependent protein kinase type II-alpha regulatory subunit. [Source:Uniprot/SWISSPROT;Acc:P13861]	0.00159244	0.311211	-0.161056	-1.40517	-0.243469	-0.569965	-0.428467	0.325773	0.308955	0.609842	0.536711	0.526709	0.617996
GPR132	Probable G-protein coupled receptor 132 (G2 accumulation protein). [Source:Uniprot/SWISSPROT;Acc:Q9UNW8]	0.00161422	3.22226	3.21115	3.40477	3.18511	1.14681	1.54173	0.749312	1.5961	1.80393	2.09364	2.45798	2.07144
MRPL35	39S ribosomal protein L35, mitochondrial precursor (L35mt) (MRP-L35). [Source:Uniprot/SWISSPROT;Acc:Q9NZE8]	0.00161422	-1.70526	-1.68098	-1.64294	-1.68878	-0.17145	-0.100773	-1.52634	-0.07671	-0.25529	-0.195551	-0.105259	-0.186542
CISH	Cytokine-inducible SH2-containing protein (CIS) (CIS-1) (Suppressor of cytokine signaling) (SOCS) (Protein G18). [Source:Uniprot/SWISSPROT;Acc:Q9NSE2]	0.00162993	0.0902879	0.714503	-0.842687	-0.56283	3.37233	4.43319	4.06348	0.194106	0.593265	0.398295	0.116485	0.747849
PCNX	Pecanex-like protein 1 (Pecanex homolog). [Source:Uniprot/SWISSPROT;Acc:Q96RV3]	0.00162993	2.22692	2.45524	2.43994	2.59439	0.589604	1.01571	1.22961	0.474686	0.403142	0.473396	0.498793	0.466222
IL18	Interleukin-18 precursor (IL-18) (Interferon-gamma-inducing factor) (IFN-gamma-inducing factor) (Interleukin-1 gamma) (IL-1 gamma) (Iboctadekin). [Source:Uniprot/SWISSPROT;Acc:Q14116]	0.00163212	0.999994	0.690712	1.29685	1.04553	2.38113	2.57159	2.64744	0.0597299	0.56969	0.351421	0.208981	0.396694
SLAMF7	SLAM family member 7 precursor (CD2-like receptor activating cytotoxic cells) (CRACC) (Protein 19A) (CD2 subset 1) (Novel Ly9) (Membrane protein FOAP-12) (CD319 antigen). [Source:Uniprot/SWISSPROT;Acc:Q9NQ25]	0.00163212	5.47344	5.29205	6.84714	6.89138	4.37788	3.75495	4.60503	3.12606	3.33166	2.98805	2.84039	3.22322
PAICS	Multifunctional protein ADE2 [Includes: Phosphoribosylaminoimidazole- succinocarboxamide synthase (EC 6.3.2.6) (SAICAR synthetase); Phosphoribosylaminoimidazole carboxylase (EC 4.1.1.21) (AIR carboxylase) (AIRC)]. [Source:Uniprot/SWISSPROT;Acc:P22234]	0.00164035	-0.265283	-0.0250454	0.21483	-0.209001	-1.32489	-1.27243	-0.908529	-0.78393	-0.651562	-0.845369	-0.702431	-0.928173
DCP2	mRNA-decapping enzyme 2 (EC 3.-.-.-) (hDpc) (Nucleoside diphosphate- linked moiety X motif 20) (Nudix motif 20). [Source:Uniprot/SWISSPROT;Acc:Q8IU60]	0.00164642	-0.486245	-0.34669	-0.629905	-0.739358	1.49713	1.43474	0.701779	0.138233	0.0599406	0.0802573	0.145708	0.146996
SYT11	Synaptotagmin-11 (Synaptotagmin XI) (SytXI). [Source:Uniprot/SWISSPROT;Acc:Q9BT88]	0.00166671	-0.421351	-0.557399	-0.236465	-0.766929	-1.9584	-1.85321	-2.39021	-0.0692481	-0.00830196	-0.306093	0.0646009	-0.055482
FGL2	Fibroleukin precursor (Fibrinogen-like protein 2) (pT49). [Source:Uniprot/SWISSPROT;Acc:Q14314]	0.00166671	-0.89215	-0.293057	-0.164026	-0.431484	5.96673	6.14744	4.6221	0.432794	0.945386	0.39303	0.259091	0.620861
BCL2L13	Bcl-2-like 13 protein (Protein Mil1) (Bcl-rambo). [Source:Uniprot/SWISSPROT;Acc:Q9BXK5]	0.00166864	0.625061	0.460078	0.954211	0.843863	-0.465421	-0.312122	-0.813644	-0.0745519	-0.361678	-0.0716676	-0.273323	-0.273578
PROSC	Proline synthetase co-transcribed bacterial homolog protein. [Source:Uniprot/SWISSPROT;Acc:O94903]	0.00168481	-0.669386	-0.68609	-0.57849	-0.846216	-0.0952422	-0.125159	0.165821	-0.124058	-0.346496	-0.420557	-0.333604	-0.249421
FADD	Protein FADD (FAS-associated death domain protein) (FAS-associating death domain-containing protein) (Mediator of receptor induced toxicity). [Source:Uniprot/SWISSPROT;Acc:Q13158]	0.00168936	-0.126676	-0.120837	0.016477	-0.428709	-1.0845	-0.809837	-0.855932	0.33845	0.312606	0.371481	0.43739	0.5159
TRAF2	TNF receptor-associated factor 2 (Tumor necrosis factor type 2 receptor-associated protein 3). [Source:Uniprot/SWISSPROT;Acc:Q12933]	0.0016943	0.786931	1.3733	0.67801	1.36255	1.93797	1.86599	1.51731	0.176973	0.279175	0.232213	0.258407	0.357286
TACC2	Transforming acidic coiled-coil-containing protein 2 (Anti Zuai-1) (AZU-1). [Source:Uniprot/SWISSPROT;Acc:O95359]	0.00169958	-0.913605	-2.37672	-2.44418	-2.57544	-3.04754	-2.94221	-4.3521	-0.108	0.506473	0.387563	0.469956	0.414648
CENPT	Centromere protein T (CENP-T) (Interphase centromere complex protein 22). [Source:Uniprot/SWISSPROT;Acc:Q96BT3]	0.00172318	-0.797757	-0.369322	-0.0311631	-0.208736	0.316504	0.494155	0.285707	-0.102819	0.023369	-0.119953	-0.151135	0.0566118
SLC31A1	High-affinity copper uptake protein 1 (hCTR1) (Copper transporter 1) (Solute carrier family 31 member 1). [Source:Uniprot/SWISSPROT;Acc:O15431]	0.00174129	-0.551765	-0.43137	-0.820626	-0.939697	1.82696	2.32422	1.64838	0.355611	0.338544	0.41204	0.259554	0.301809
WTAP	Wilms' tumor 1-associating protein (WT1-associated protein) (Putative pre-mRNA-splicing regulator female-lethal(2D) homolog). [Source:Uniprot/SWISSPROT;Acc:Q15007]	0.00177151	3.01851	3.02571	3.39845	3.13017	1.19402	1.2919	1.13055	0.609915	0.570579	0.816175	0.610483	0.586338
SMARCA5	SWI/SNF-related matrix-associated actin-dependent regulator of chromatin subfamily A member 5 (EC 3.6.1.-) (SWI/SNF-related matrix- associated actin-dependent regulator of chromatin A5) (Sucrose nonfermenting protein 2 homolog) (hSNF2H). [Source:Uniprot/SWISSPROT;Acc:O60264]	0.00177452	1.50299	1.44253	2.01144	1.72986	-0.0495544	-0.22223	-0.318387	0.0175471	-0.0590475	-0.0642789	-0.0708285	-0.00850226
EGLN1	Egl nine homolog 1 (EC 1.14.11.-) (Hypoxia-inducible factor prolyl hydroxylase 2) (HIF-prolyl hydroxylase 2) (HIF-PH2) (HPH-2) (Prolyl hydroxylase domain-containing protein 2) (PHD2) (SM-20). [Source:Uniprot/SWISSPROT;Acc:Q9GZT9]	0.00178484	1.84018	1.93134	3.31692	2.0413	0.353965	0.602458	0.0365096	-0.362851	0.0590546	-0.168084	-0.109782	-0.261015
ELF4	ETS-related transcription factor Elf-4 (E74-like factor 4) (Myeloid Elf-1-like factor). [Source:Uniprot/SWISSPROT;Acc:Q99607]	0.00178566	1.16269	1.49634	1.38755	1.75351	0.760235	0.828889	0.662688	0.260132	0.40792	0.210629	0.345272	0.45672
SLC25A37	Mitoferrin-1 (Mitochondrial iron transporter 1) (Solute carrier family 25 member 37) (Mitochondrial solute carrier protein). [Source:Uniprot/SWISSPROT;Acc:Q9NYZ2]	0.00179123	2.7775	2.83154	2.02502	2.13076	1.41226	1.70312	1.27229	-0.00362462	-0.302253	-0.105239	-0.189828	-0.18309
OAF	Out at first protein homolog precursor (HCV NS5A-transactivated protein 13 target protein 2). [Source:Uniprot/SWISSPROT;Acc:Q86UD1]	0.00179123	-0.982836	-1.10897	-0.664435	-0.693811	1.39345	1.95939	1.12689	0.147635	-0.163639	-0.336939	-0.120901	-0.274759
KCNN4	Intermediate conductance calcium-activated potassium channel protein 4 (SK4) (KCa4) (IK1) (IKCa1) (Putative Gardos channel). [Source:Uniprot/SWISSPROT;Acc:O15554]	0.00183364	1.17901	1.25698	0.193115	0.554747	-1.22862	-1.65004	-1.54083	0.0882814	-0.0739939	0.262114	0.010069	0.296102
ZNF593	Zinc finger protein 593 (Zinc finger protein T86). [Source:Uniprot/SWISSPROT;Acc:O00488]	0.00184036	-0.724899	-0.404552	-0.498267	-0.430884	0.799405	0.645779	0.274897	-0.183559	-0.527903	-0.324669	-0.486085	-0.0633084
SLC25A30	Kidney mitochondrial carrier protein 1 (Solute carrier family 25 member 30). [Source:Uniprot/SWISSPROT;Acc:Q5SVS4]	0.00184852	0.319707	0.371784	0.464683	0.312877	-0.714974	-1.02723	-1.97295	-0.205072	-0.0552293	-0.011969	0.00696673	-0.458092
SLC37A4	Glucose-6-phosphate translocase (Glucose-5-phosphate transporter) (Solute carrier family 37 member 4). [Source:Uniprot/SWISSPROT;Acc:O43826]	0.00186524	-1.10574	-1.37668	-1.57167	-1.2077	-0.257106	-0.425707	-0.0937022	-0.324052	-0.242768	-0.472823	-0.454466	-0.347741
SLC25A13	Calcium-binding mitochondrial carrier protein Aralar2 (Mitochondrial aspartate glutamate carrier 2) (Solute carrier family 25 member 13) (Citrin). [Source:Uniprot/SWISSPROT;Acc:Q9UJS0]	0.00186755	-0.26462	-0.199286	-0.601889	-0.606344	-2.2998	-2.48214	-1.82654	-0.908479	-1.06077	-0.7037	-1.22736	-1.09714
LTV1	LTV1 homolog [Source:RefSeq_peptide;Acc:NP_116249]	0.00187429	-0.597543	-0.497073	-0.83342	-0.850361	0.808476	0.827885	0.142985	-0.243294	-0.180985	-0.22457	-0.139309	-0.22539
UBE2G2	Ubiquitin-conjugating enzyme E2 G2 (EC 6.3.2.19) (Ubiquitin-protein ligase G2) (Ubiquitin carrier protein G2). [Source:Uniprot/SWISSPROT;Acc:P60604]	0.00187429	-0.84649	-0.795955	-1.596	-1.28666	-0.123946	0.300946	-0.313794	-0.0261032	-0.270704	-0.222427	-0.0665571	-0.189585
PPM1F	Protein phosphatase 1F (EC 3.1.3.16) (Ca(2+)/calmodulin-dependent protein kinase phosphatase) (CaM-kinase phosphatase) (CaMKPase) (Partner of PIX 2) (hFEM-2). [Source:Uniprot/SWISSPROT;Acc:P49593]	0.00189418	-1.71473	-1.61938	-2.57199	-2.54253	0.112761	0.204492	0.368103	0.0733878	0.0555789	0.015074	0.105842	0.0144417
LDLRAD3	low density lipoprotein receptor class A domain containing 3 [Source:RefSeq_peptide;Acc:NP_777562]	0.00190595	3.03446	3.02401	3.32954	2.76996	-0.389329	-0.39995	-1.01438	0.0530099	-0.126383	0.195281	-0.00561582	-0.0429625
RND1	Rho-related GTP-binding protein Rho6 precursor (Rho family GTPase 1) (Rnd1). [Source:Uniprot/SWISSPROT;Acc:Q92730]	0.00191329	3.5243	5.30839	2.62888	5.73486	1.34973	1.48185	2.36977	0.603937	0.567131	0.812671	1.01071	0.409831
TUBB6	Tubulin beta-6 chain. [Source:Uniprot/SWISSPROT;Acc:Q9BUF5]	0.00191447	0.784108	0.80951	0.947921	0.690956	-0.578686	-0.630936	-0.97883	-0.23262	-0.311135	-0.47299	-0.360101	-0.419706
DHRS1	Dehydrogenase/reductase SDR family member 1 (EC 1.1.-.-). [Source:Uniprot/SWISSPROT;Acc:Q96LJ7]	0.00192937	-1.23162	-1.56025	-1.42119	-0.94578	-0.668313	-0.30277	-0.17864	-0.180948	-0.242915	-0.25103	-0.127654	-0.358625
C2orf56		0.00193078	-0.463966	-1.0172	-0.432128	-2.6079	1.13062	-2.04651	-2.84654	-0.446385	-0.553502	-0.512101	-0.426172	-0.698836
GAN	Gigaxonin (Kelch-like protein 16). [Source:Uniprot/SWISSPROT;Acc:Q9H2C0]	0.00193646	0.553998	0.851168	0.685243	0.237297	-0.767754	-1.03303	-2.46351	-0.543262	-0.904896	-0.760719	-0.610879	-0.875955
IDO1	Indoleamine 2,3-dioxygenase (EC 1.13.11.52) (IDO) (Indoleamine-pyrrole 2,3-dioxygenase). [Source:Uniprot/SWISSPROT;Acc:P14902]	0.00194059	10.0576	9.89443	10.8005	10.4672	-0.0499309	0.978468	-0.204538	4.79856	6.85465	6.42068	6.40671	7.38496
ODF2L	outer dense fiber of sperm tails 2-like isoform b [Source:RefSeq_peptide;Acc:NP_001007023]	0.00194549	3.05067	3.32728	6.05689	3.98098	-1.21458	-0.158223	0.239928	-0.0335996	0.0999001	0.0114637	0.00931148	0.182806
CALCRL	Calcitonin gene-related peptide type 1 receptor precursor (CGRP type 1 receptor) (Calcitonin receptor-like receptor). [Source:Uniprot/SWISSPROT;Acc:Q16602]	0.00194946	-0.0889113	-0.238944	0.564929	-0.350248	1.7584	1.35602	1.10431	0.898114	0.857822	0.919153	0.563277	0.932228
ZYX	Zyxin (Zyxin-2). [Source:Uniprot/SWISSPROT;Acc:Q15942]	0.0019628	-0.986501	-0.723883	-0.782462	-0.901262	0.786577	0.410377	0.899413	-0.0221323	-0.0120457	-0.0784808	0.0765003	0.106489
PI4K2B	Phosphatidylinositol 4-kinase type 2-beta (EC 2.7.1.67) (Phosphatidylinositol 4-kinase type II-beta). [Source:Uniprot/SWISSPROT;Acc:Q8TCG2]	0.0019737	2.29028	2.4599	2.54144	2.49035	0.696899	0.581221	1.0509	0.449751	0.821581	0.206533	0.217165	0.294205
BPGM	Bisphosphoglycerate mutase (EC 5.4.2.4) (2,3-bisphosphoglycerate mutase, erythrocyte) (2,3-bisphosphoglycerate synthase) (BPGM) (EC 5.4.2.1) (EC 3.1.3.13) (BPG-dependent PGAM). [Source:Uniprot/SWISSPROT;Acc:P07738]	0.0019737	0.970113	1.08775	1.15054	1.65978	-0.789725	-0.884549	-0.814597	0.120379	-0.127998	-0.400425	-0.244976	-0.306256
SLC37A2	solute carrier family 37 (glycerol-3-phosphate transporter), member 2 [Source:RefSeq_peptide;Acc:NP_938018]	0.00199823	-2.31738	-2.34936	-2.12324	-1.75695	-3.04278	-3.14893	-2.38556	-0.0856515	0.0817195	0.0336819	0.00943666	0.0644948
FRY	Protein furry homolog. [Source:Uniprot/SWISSPROT;Acc:Q5TBA9]	0.00200708	1.05296	1.81297	-0.225875	0.222242	3.27365	-1.40122	1.35012	-0.242575	-0.371247	-0.11131	-0.360317	-0.279694
PARL	Presenilins-associated rhomboid-like protein, mitochondrial precursor (EC 3.4.21.105) (Mitochondrial intramembrane cleaving protease PARL) [Contains: P-beta (Pbeta)]. [Source:Uniprot/SWISSPROT;Acc:Q9H300]	0.00201349	-1.14074	-1.1171	-1.00973	-1.2654	-0.0718504	0.156106	0.126446	-0.443371	-0.627246	-0.385165	-0.576382	-0.836504
RTP4	Receptor-transporting protein 4 (28 kDa interferon-responsive protein). [Source:Uniprot/SWISSPROT;Acc:Q96DX8]	0.0020169	2.21273	2.75307	4.0696	3.15805	0.0245038	-0.0413392	0.449998	1.42991	3.62453	2.97889	2.52057	3.29003
TMEM178	Transmembrane protein 178 precursor. [Source:Uniprot/SWISSPROT;Acc:Q8NBL3]	0.00203989	-0.87987	-1.21699	0.359274	0.159259	2.17609	2.14376	3.30531	-0.202942	-0.188886	0.0469086	0.0759914	0.0423176
ITGAL	Integrin alpha-L precursor (Leukocyte adhesion glycoprotein LFA-1 alpha chain) (LFA-1A) (Leukocyte function-associated molecule 1 alpha chain) (CD11a antigen). [Source:Uniprot/SWISSPROT;Acc:P20701]	0.00204621	-0.831974	-0.828508	-0.910597	-0.35264	2.65382	3.42109	1.44779	0.49811	0.905033	0.70225	0.700806	0.766175
BTBD1	BTB/POZ domain-containing protein 1 (Hepatitis C virus NS5A- transactivated protein 8) (HCV NS5A-transactivated protein 8). [Source:Uniprot/SWISSPROT;Acc:Q9H0C5]	0.00204972	-0.866384	-1.09498	-0.882623	-1.15509	-0.217681	-0.0154399	-0.10082	-0.343406	-0.590219	-0.581766	-0.292748	-0.746422
BCL11A	B-cell lymphoma/leukemia 11A (B-cell CLL/lymphoma 11A) (COUP-TF- interacting protein 1) (Ecotropic viral integration site 9 protein homolog) (EVI-9). [Source:Uniprot/SWISSPROT;Acc:Q9H165]	0.00205561	0	-0.103512	-0.816364	-0.437345	-0.615034	1.23119	-0.030378	0.159691	-0.0334445	-0.129421	0.0523265	0.0396602
TBCE	Tubulin-specific chaperone E (Tubulin-folding cofactor E). [Source:Uniprot/SWISSPROT;Acc:Q15813]	0.00205561	-0.707901	-0.826085	-0.884875	-1.01187	0.0943836	0.0579809	0.117931	-0.253482	-0.27471	-0.52929	-0.167506	-0.17758
DHRS9	Dehydrogenase/reductase SDR family member 9 precursor (EC 1.1.-.-) (3- alpha hydroxysteroid dehydrogenase) (3alpha-HSD) (RDH-E2) (Short-chain dehydrogenase/reductase retSDR8) (NADP-dependent retinol dehydrogenase/reductase) (RDHL). [Source:Uniprot/SWISSPROT;Acc:Q9BPW9]	0.00206865	-3.15218	-2.77663	-3.3942	-2.46068	-0.554355	-1.22087	-2.02834	-0.395651	-0.100408	-0.498524	-0.042988	-0.429696
MBD4	Methyl-CpG-binding domain protein 4 (EC 3.2.2.-) (Methyl-CpG-binding protein MBD4) (Methyl-CpG-binding endonuclease 1) (Mismatch-specific DNA N-glycosylase). [Source:Uniprot/SWISSPROT;Acc:O95243]	0.0021048	-0.131979	-0.283179	-0.0523177	-0.451048	-2.34576	-2.65382	-1.05109	-0.270288	-0.369526	-0.46211	-0.50509	-0.559552
TNFSF13B	Tumor necrosis factor ligand superfamily member 13B (TNF- and APOL- related leukocyte expressed ligand 1) (TALL-1) (B lymphocyte stimulator) (BLyS) (B cell-activating factor) (BAFF) (Dendritic cell- derived TNF-like molecule) (CD257 antigen) [Contains: Tu [Source:Uniprot/SWISSPROT;Acc:Q9Y275]	0.0021048	1.71151	1.84596	2.42559	2.1563	0.442747	-0.974599	0.470983	1.95413	3.78995	3.27273	2.99936	3.4362
RRM2	Ribonucleoside-diphosphate reductase M2 subunit (EC 1.17.4.1) (Ribonucleotide reductase small subunit) (Ribonucleotide reductase small chain). [Source:Uniprot/SWISSPROT;Acc:P31350]	0.00211047	0.257012	-0.412659	0.576003	-0.732967	-3.90305	-3.6735	-4.57201	-0.141173	-0.0813512	-0.219558	-0.403807	-0.353184
HIRIP3	HIRA-interacting protein 3. [Source:Uniprot/SWISSPROT;Acc:Q9BW71]	0.00211047	-1.53062	-1.77352	-1.62561	-1.53517	-2.99566	-2.8391	-3.11176	-0.00234972	0.024917	-0.0205822	-0.0555793	-0.130749
STARD4	StAR-related lipid transfer protein 4 (StARD4) (START domain- containing protein 4). [Source:Uniprot/SWISSPROT;Acc:Q96DR4]	0.00211403	0.533132	1.29225	1.78373	0.929022	-0.46267	0.220542	-0.67881	-0.671896	-0.64606	-0.258642	-0.864186	-0.458402
THYN1	Thymocyte nuclear protein 1 (Thymocyte protein Thy28). [Source:Uniprot/SWISSPROT;Acc:Q9P016]	0.00211403	-1.64119	-1.97916	-1.61026	-1.40271	-0.924711	-0.565522	-0.572177	-0.570785	-0.809141	-0.636662	-0.725111	-0.843512
IFNAR1	Interferon-alpha/beta receptor alpha chain precursor (IFN-alpha-REC). [Source:Uniprot/SWISSPROT;Acc:P17181]	0.00211662	0	-0.244926	0.0976552	-0.186648	1.18887	1.0158	1.01423	-0.206948	-0.29693	0.0142276	-0.221312	-0.314385
CBFB	Core-binding factor subunit beta (CBF-beta) (Polyomavirus enhancer- binding protein 2 beta subunit) (PEBP2-beta) (PEA2-beta) (SL3-3 enhancer factor 1 beta subunit) (SL3/AKV core-binding factor beta subunit). [Source:Uniprot/SWISSPROT;Acc:Q13951]	0.00212498	-0.661966	-0.731558	-0.780154	-0.820362	-1.26972	-1.39267	-1.47419	-0.417126	-0.256693	-0.34585	-0.183189	-0.327821
RPL26L1	60S ribosomal protein L26-like 1. [Source:Uniprot/SWISSPROT;Acc:Q9UNX3]	0.00212498	-0.498021	-0.48658	0.168365	-0.714111	0.210665	0.749512	0.81904	-0.112568	-0.181713	0.0207563	0.151835	-0.0775063
CCDC22	Coiled-coil domain-containing protein 22. [Source:Uniprot/SWISSPROT;Acc:O60826]	0.00213006	0.813877	0	-1.02583	0	-1.1682	-1.32695	-0.398632	-0.274014	-0.291061	-0.451665	-0.190322	-0.296251
STXBP5	Syntaxin-binding protein 5 (Tomosyn-1) (Lethal(2) giant larvae protein homolog 3). [Source:Uniprot/SWISSPROT;Acc:Q5T5C0]	0.00213942	0.969495	0.694549	1.68074	1.00378	-4.01983	-1.54487	-2.08899	-1.11308	-1.17249	-1.01862	-1.20209	-1.41919
TNFAIP2	Tumor necrosis factor, alpha-induced protein 2 (Primary response gene B94 protein). [Source:Uniprot/SWISSPROT;Acc:Q03169]	0.00216455	2.12529	2.11281	1.50082	2.22106	3.84232	4.58138	2.69157	1.86313	1.96252	1.64958	2.14597	2.14184
CHST12	Carbohydrate sulfotransferase 12 (EC 2.8.2.5) (Chondroitin 4-O- sulfotransferase 2) (Chondroitin 4-sulfotransferase 2) (C4ST2) (C4ST- 2) (Sulfotransferase Hlo). [Source:Uniprot/SWISSPROT;Acc:Q9NRB3]	0.00218106	0.969049	1.28291	1.85771	2.02676	-1.29661	-1.77522	-1.17649	0.439225	0.381628	0.259674	0.690196	0.240144
CXCR3	C-X-C chemokine receptor type 3 (CXC-R3) (CXCR-3) (Interferon- inducible protein 10 receptor) (IP-10 receptor) (CKR-L2) (CD183 antigen) (G protein-coupled receptor 9). [Source:Uniprot/SWISSPROT;Acc:P49682]	0.00218863	-0.998477	-1.90791	-2.69304	-0.113495	-3.42458	-3.94493	-3.40141	-0.07358	0.11479	-0.0990267	0.139017	-0.176239
KCNK13	Potassium channel subfamily K member 13 (Tandem pore domain halothane- inhibited potassium channel 1) (THIK-1). [Source:Uniprot/SWISSPROT;Acc:Q9HB14]	0.00218863	-0.0135403	0.399523	0.619103	0.390058	-1.96241	-3.00211	-2.01086	-0.934645	-1.38724	-0.819638	-1.13746	-1.24228
SLC39A6	Zinc transporter SLC39A6 precursor (Solute carrier family 39 member 6) (Estrogen-regulated protein LIV-1). [Source:Uniprot/SWISSPROT;Acc:Q13433]	0.00219274	0.400193	0.285175	0.873672	0.232169	-0.651809	-0.938325	-1.12352	-0.383317	-0.210679	-0.242832	-0.342699	-0.284203
PXMP4	Peroxisomal membrane protein 4 (24 kDa peroxisomal intrinsic membrane protein). [Source:Uniprot/SWISSPROT;Acc:Q9Y6I8]	0.00220269	-3.22069	-2.59493	-1.61234	-4.1635	0.102403	0.468904	0.321768	0.392699	-0.16157	0.310017	-0.0722091	0.164679
TAPBPL	Tapasin-related protein precursor (TAPASIN-R) (Tapasin-like) (TAP- binding protein-related protein) (TAPBP-R) (TAP-binding protein-like). [Source:Uniprot/SWISSPROT;Acc:Q9BX59]	0.00220794	0.099662	0.140188	0.012412	0.480287	1.53984	1.4387	1.49446	0.590766	1.03558	0.844619	0.724694	0.961013
ELOVL1	Elongation of very long chain fatty acids protein 1. [Source:Uniprot/SWISSPROT;Acc:Q9BW60]	0.00222763	-0.554534	-1.1141	-4.08797	2.4105	0.902514	0.78509	0.231748	-0.437427	-0.536798	-0.428879	-0.327486	-0.328952
EXOSC7	Exosome complex exonuclease RRP42 (EC 3.1.13.-) (Ribosomal RNA- processing protein 42) (Exosome component 7) (p8). [Source:Uniprot/SWISSPROT;Acc:Q15024]	0.00223286	-0.715959	-0.798683	-0.930171	-0.880363	-1.4793	-1.71577	-1.64831	-0.4695	-0.779435	-0.574348	-0.45037	-0.750523
HTRA4	Probable serine protease HTRA4 precursor (EC 3.4.21.-). [Source:Uniprot/SWISSPROT;Acc:P83105]	0.00224683	0.241004	0.209532	0.846776	0.678511	3.85522	4.0813	5.41337	-0.0945983	-0.0489455	-0.355829	0.398442	-0.0261545
SLC7A11	Cystine/glutamate transporter (Amino acid transport system xc-) (xCT) (Calcium channel blocker resistance protein CCBR1). [Source:Uniprot/SWISSPROT;Acc:Q9UPY5]	0.00225321	2.41967	1.50156	1.69839	0.406732	5.36816	6.0036	5.28914	0.376154	-0.0806479	0.146083	0.0806383	0.116697
RGS1	Regulator of G-protein signaling 1 (RGS1) (Early response protein 1R20) (B-cell activation protein BL34). [Source:Uniprot/SWISSPROT;Acc:Q08116]	0.00225321	2.84763	1.87394	3.78778	3.97111	-1.63493	-1.55146	-2.89423	0.0482404	-0.198036	-0.451764	0.1562	-0.147531
FBLIM1	Filamin-binding LIM protein 1 (FBLP-1) (Mitogen-inducible 2- interacting protein) (MIG2-interacting protein) (Migfilin). [Source:Uniprot/SWISSPROT;Acc:Q8WUP2]	0.00226073	-1.03278	-1.02123	0.0470424	-0.104995	-2.35601	-3.16977	-2.25556	0.398884	-0.0764046	0.064226	-0.0972874	-0.0266838
XRN1	5'-3' exoribonuclease 1 (EC 3.1.11.-) (Strand-exchange protein 1 homolog). [Source:Uniprot/SWISSPROT;Acc:Q8IZH2]	0.00226073	1.93569	2.33471	3.00615	2.3761	1.33679	1.22137	0.915883	0.717182	1.09308	0.904979	0.81731	0.935304
TPD52L2	Tumor protein D54 (hD54) (Tumor protein D52-like 2). [Source:Uniprot/SWISSPROT;Acc:O43399]	0.00226081	-1.55152	-1.7452	-2.10601	-1.90817	-0.556452	-0.247898	0.108432	-0.283745	-0.247717	-0.425564	-0.208715	-0.361562
ITPR1	Inositol 1,4,5-trisphosphate receptor type 1 (Type 1 inositol 1,4,5- trisphosphate receptor) (Type 1 InsP3 receptor) (IP3 receptor isoform 1) (InsP3R1) (IP3R). [Source:Uniprot/SWISSPROT;Acc:Q14643]	0.00227992	-1.41616	-1.42353	-1.33056	-1.46195	0.676347	0.213131	0.404418	1.49482	1.90686	1.59992	1.39851	1.62716
HEY1	Hairy/enhancer-of-split related with YRPW motif protein 1 (Hairy and enhancer of split-related protein 1) (HESR-1) (Hairy-related transcription factor 1) (hHRT1) (Cardiovascular helix-loop-helix factor 2) (CHF-2) (HES-related repressor protein 1). [Source:Uniprot/SWISSPROT;Acc:Q9Y5J3]	0.00229276	2.96464	2.7254	4.09888	2.47792	0.683	-0.331159	-0.0539215	0.154182	0.0230773	0.0182259	0.207164	0.118647
TBC1D9	TBC1 domain family member 9. [Source:Uniprot/SWISSPROT;Acc:Q6ZT07]	0.00229276	1.88361	2.09632	1.70293	1.25702	-0.583136	-0.723665	-0.097032	0.639603	0.461442	0.818318	0.650889	0.690383
EEF1E1	Eukaryotic translation elongation factor 1 epsilon-1 (Multisynthetase complex auxiliary component p18) (Elongation factor p18). [Source:Uniprot/SWISSPROT;Acc:O43324]	0.00229276	-1.61783	-1.14534	-2.88689	-1.61628	0.619897	1.19512	0.423992	-0.538868	-0.792348	-0.304681	-0.557991	-0.457854
AK3	GTP:AMP phosphotransferase mitochondrial (EC 2.7.4.10) (Adenylate kinase 3) (AK3) (Adenylate kinase 3 alpha-like 1). [Source:Uniprot/SWISSPROT;Acc:Q9UIJ7]	0.00231422	0.512073	0.832531	2.85279	1.33094	-0.631763	-0.585084	-0.453059	-0.171514	-0.0230385	-0.314971	-0.288511	-0.220924
GADD45G	Growth arrest and DNA-damage-inducible protein GADD45 gamma (Cytokine- responsive protein CR6). [Source:Uniprot/SWISSPROT;Acc:O95257]	0.00232809	0.959432	0.726932	1.97011	1.4449	-0.0427092	-0.615765	-0.13765	0.0729911	-0.0921514	0.0110732	-0.0455702	-0.157752
CHCHD4	Mitochondrial intermembrane space import and assembly protein 40 (Coiled-coil-helix-coiled-coil-helix domain-containing protein 4). [Source:Uniprot/SWISSPROT;Acc:Q8N4Q1]	0.00233147	-0.622515	-0.662585	-0.471218	-0.714435	0.16327	0.493244	0.104433	0.421928	0.102497	0.217298	0.0968865	0.382906
EIF2B3	Translation initiation factor eIF-2B subunit gamma (eIF-2B GDP-GTP exchange factor subunit gamma). [Source:Uniprot/SWISSPROT;Acc:Q9NR50]	0.00233199	-0.802585	-0.755687	-0.811609	-0.579886	0.412098	0.492119	0.273389	-0.350366	-0.799094	-0.650983	-0.646642	-0.902085
FSCN1	Fascin (Singed-like protein) (55 kDa actin-bundling protein) (p55). [Source:Uniprot/SWISSPROT;Acc:Q16658]	0.00233501	1.00847	1.15055	0.830269	0.38841	5.72174	6.44595	4.55502	4.27786	4.44729	4.75077	4.34576	5.15722
ITGA4	Integrin alpha-4 precursor (Integrin alpha-IV) (VLA-4) (CD49d antigen). [Source:Uniprot/SWISSPROT;Acc:P13612]	0.00234834	-0.546059	-0.870022	-1.0241	-0.793207	1.17819	1.47616	-0.65586	-0.953296	-1.10952	-1.08483	-1.1651	-1.31707
IFNG	Interferon gamma precursor (IFN-gamma) (Immune interferon). [Source:Uniprot/SWISSPROT;Acc:P01579]	0.00236214	3.04947	4.49583	4.14531	5.903	0.303731	0.627154	-0.335016	0.313615	0.0392682	0.131073	-0.152826	0.068902
ACSL4	Long-chain-fatty-acid--CoA ligase 4 (EC 6.2.1.3) (Long-chain acyl-CoA synthetase 4) (LACS 4). [Source:Uniprot/SWISSPROT;Acc:O60488]	0.00236247	2.08808	2.26136	2.534	1.9816	0.831589	0.746043	0.500982	-0.227835	-0.235901	-0.209251	-0.248805	-0.247307
ACTN4	Alpha-actinin-4 (Non-muscle alpha-actinin 4) (F-actin cross-linking protein). [Source:Uniprot/SWISSPROT;Acc:O43707]	0.00236247	-0.430335	-0.407227	-0.129841	-0.281517	-0.965847	-1.25494	-1.28037	-0.206354	-0.287448	-0.394601	-0.257474	-0.29595
F10	Coagulation factor X precursor (EC 3.4.21.6) (Stuart factor) (Stuart- Prower factor) [Contains: Factor X light chain; Factor X heavy chain; Activated factor Xa heavy chain]. [Source:Uniprot/SWISSPROT;Acc:P00742]	0.00236437	-0.498614	-2.53837	-1.3604	1.54421	4.05328	3.84739	4.48516	-0.0405215	-0.0112463	0.135283	-0.127583	-0.0108578
HYAL2	Hyaluronidase-2 precursor (EC 3.2.1.35) (Hyal-2) (Hyaluronoglucosaminidase-2) (LUCA-2). [Source:Uniprot/SWISSPROT;Acc:Q12891]	0.00236437	-1.90481	-2.01691	-2.75047	-2.83155	-0.259785	-0.0604467	0.0682392	-0.628078	-0.683992	-0.698588	-0.660793	-0.602611
INSL6	Insulin-like peptide INSL6 precursor (Insulin-like peptide 6) (Relaxin/insulin-like factor 1) [Contains: Insulin-like peptide INSL6 B chain; Insulin-like peptide INSL6 A chain]. [Source:Uniprot/SWISSPROT;Acc:Q9Y581]	0.00236761	0	0	0	0	1.39	1.31856	1.72143	-0.048325	0.0871119	0.0937482	-0.0400294	0.0985439
GPR160	Probable G-protein coupled receptor 160. [Source:Uniprot/SWISSPROT;Acc:Q9UJ42]	0.00237713	0.22771	0.130638	0.297466	-0.0270072	-2.46003	-2.44982	-1.09065	-0.318635	0.717285	0.449419	0.169627	0.518303
SLC25A24	solute carrier family 25 member 24 isoform 1 [Source:RefSeq_peptide;Acc:NP_037518]	0.00237847	0.138811	0.416033	0.625005	0.121707	-1.2662	-1.66766	-1.42484	-0.50467	-0.573823	-0.710757	-0.310812	-0.338451
PFKP	6-phosphofructokinase type C (EC 2.7.1.11) (Phosphofructokinase 1) (Phosphohexokinase) (Phosphofructo-1-kinase isozyme C) (PFK-C) (6- phosphofructokinase, platelet type). [Source:Uniprot/SWISSPROT;Acc:Q01813]	0.00238463	1.22169	1.60728	1.49484	1.30614	0.391615	0.182055	-0.0453261	0.0188032	-0.200874	-0.1467	0.161347	0.011267
DUSP2	Dual specificity protein phosphatase 2 (EC 3.1.3.48) (EC 3.1.3.16) (Dual specificity protein phosphatase PAC-1). [Source:Uniprot/SWISSPROT;Acc:Q05923]	0.00238788	0.947557	1.93902	1.15026	2.92955	6.03401	6.13111	4.65264	1.25818	1.10311	1.01899	1.28529	1.67642
JAG1	Jagged-1 precursor (Jagged1) (hJ1) (CD339 antigen). [Source:Uniprot/SWISSPROT;Acc:P78504]	0.00243283	-0.610411	-0.322127	-1.12128	-1.59345	1.99903	2.04174	0.189004	1.37011	1.26794	1.34283	1.54998	1.67515
RFC2	Replication factor C subunit 2 (Replication factor C 40 kDa subunit) (RF-C 40 kDa subunit) (RFC40) (Activator 1 40 kDa subunit) (A1 40 kDa subunit). [Source:Uniprot/SWISSPROT;Acc:P35250]	0.00243835	-0.721985	-0.602236	-0.506898	-0.107107	-1.70389	-1.75321	-1.32827	0.191074	0.487525	0.382968	0.395692	0.482296
SLC2A6	Solute carrier family 2, facilitated glucose transporter member 6 (Glucose transporter type 6) (GLUT-6) (Glucose transporter type 9) (GLUT-9). [Source:Uniprot/SWISSPROT;Acc:Q9UGQ3]	0.00247734	3.05914	2.59704	2.54912	3.13264	3.59473	3.96763	3.01126	3.0543	3.91334	4.09919	4.07199	4.3141
NEDD4L	E3 ubiquitin-protein ligase NEDD4-like protein (EC 6.3.2.-) (Nedd4-2) (NEDD4.2). [Source:Uniprot/SWISSPROT;Acc:Q96PU5]	0.00248068	-0.844214	-0.545573	-0.51975	-0.592936	-1.42448	-1.58026	-2.08289	0.995626	1.04623	1.52521	0.792612	1.57151
FASN	Fatty acid synthase (EC 2.3.1.85) [Includes: [Acyl-carrier-protein] S- acetyltransferase (EC 2.3.1.38); [Acyl-carrier-protein] S- malonyltransferase (EC 2.3.1.39); 3-oxoacyl-[acyl-carrier-protein] synthase (EC 2.3.1.41); 3-oxoacyl-[acyl-carrier-protein] r [Source:Uniprot/SWISSPROT;Acc:P49327]	0.00251038	-0.337544	-0.155654	-0.352156	0.158839	-0.154357	-0.128422	-1.66472	-0.24237	-0.743991	-0.427911	-0.427958	-0.336531
PPA1	Inorganic pyrophosphatase (EC 3.6.1.1) (Pyrophosphate phospho- hydrolase) (PPase). [Source:Uniprot/SWISSPROT;Acc:Q15181]	0.00251038	2.40551	2.81395	3.49189	3.75875	0.726802	0.617979	0.601651	1.7172	3.16435	2.88732	3.13765	3.07161
WIPI1	WD repeat domain phosphoinositide-interacting protein 1 (WIPI-1) (WD40 repeat protein interacting with phosphoinositides of 49 kDa) (WIPI 49 kDa) (Atg18 protein homolog). [Source:Uniprot/SWISSPROT;Acc:Q5MNZ9]	0.00251424	-1.1292	-0.910882	-0.880885	-1.55561	-0.169814	-0.00864553	0.873403	-0.523683	0.0657025	-0.768327	-0.0739677	-0.482645
NSUN4	Putative methyltransferase NSUN4 (EC 2.1.1.-) (NOL1/NOP2/Sun domain family member 4). [Source:Uniprot/SWISSPROT;Acc:Q96CB9]	0.0025498	-1.12007	-0.913529	-1.02693	-0.917545	0.130892	0.302477	-0.0804521	-0.145288	-0.238818	-0.187308	-0.154524	-0.0631198
TDRD7	Tudor domain-containing protein 7 (Tudor repeat associator with PCTAIRE 2) (Trap). [Source:Uniprot/SWISSPROT;Acc:Q8NHU6]	0.00256203	2.62141	2.52995	3.12019	2.70685	0.800924	0.539863	0.289503	1.1647	1.81437	1.60245	1.21496	1.46926
KLC4	Kinesin light chain 4 (KLC 4) (Kinesin-like protein 8). [Source:Uniprot/SWISSPROT;Acc:Q9NSK0]	0.0025688	-0.716752	-0.596172	-0.60549	0.128726	-2.64868	-2.76403	-2.05861	-0.287054	-0.165199	-0.387858	-0.250899	-0.412823
ZDHHC7	Palmitoyltransferase ZDHHC7 (EC 2.3.1.-) (Zinc finger DHHC domain- containing protein 7) (DHHC-7) (Zinc finger protein 370). [Source:Uniprot/SWISSPROT;Acc:Q9NXF8]	0.00257126	-1.44142	-1.7327	-1.89445	-1.86838	-0.775021	-1.12147	-0.595389	-0.376099	-0.794175	-0.555644	-0.496511	-0.593568
C12orf4	Uncharacterized protein C12orf4. [Source:Uniprot/SWISSPROT;Acc:Q9NQ89]	0.00259014	-1.43719	-1.57478	-0.907762	-1.3274	-0.78282	-0.862502	-0.832183	-0.0645986	0.154819	0.125814	-0.0357189	0.0623079
NFKBIZ	nuclear factor of kappa light polypeptide gene enhancer in B-cells inhibitor, zeta isoform b [Source:RefSeq_peptide;Acc:NP_001005474]	0.00259216	2.56304	2.85381	1.67152	1.03086	3.12403	3.62727	2.97032	1.77363	1.91732	1.86262	1.84453	2.54869
VCL	Vinculin (Metavinculin). [Source:Uniprot/SWISSPROT;Acc:P18206]	0.0026171	-2.1936	-2.16495	-1.59353	-2.08755	0.128065	-0.160005	0.0569071	-0.455197	-0.80584	-0.686219	-0.86427	-0.916722
TRIM24	Transcription intermediary factor 1-alpha (TIF1-alpha) (Tripartite motif-containing protein 24) (RING finger protein 82). [Source:Uniprot/SWISSPROT;Acc:O15164]	0.00262629	-0.887257	-1.12263	-0.0598372	-1.22239	-1.66556	-1.50706	-1.62701	0.0847985	0.134835	0.199466	0.169141	0.0672067
CA2	Carbonic anhydrase 2 (EC 4.2.1.1) (Carbonic anhydrase II) (Carbonate dehydratase II) (CA-II) (Carbonic anhydrase C). [Source:Uniprot/SWISSPROT;Acc:P00918]	0.00264098	-1.78558	-1.17541	-1.40058	-1.64866	4.87086	5.16446	0.736978	-0.665076	-1.04945	-0.97116	-0.231528	-0.977799
PARVG	Gamma-parvin. [Source:Uniprot/SWISSPROT;Acc:Q9HBI0]	0.00265298	-0.558573	-0.711584	-0.743941	-0.328747	-1.21392	-1.15504	-0.304894	-0.413588	-0.395882	-0.570298	-0.419801	-0.409027
ACTL6A	Actin-like protein 6A (53 kDa BRG1-associated factor A) (Actin-related protein Baf53a) (ArpNbeta). [Source:Uniprot/SWISSPROT;Acc:O96019]	0.00270669	-0.757752	-0.81567	-0.338565	-0.868893	-0.287348	-0.101742	-0.52446	-0.105081	0.126645	-0.0689825	-0.0868919	0.0291311
PPIL3	Peptidyl-prolyl cis-trans isomerase-like 3 (EC 5.2.1.8) (PPIase) (Rotamase) (Cyclophilin-like protein PPIL3) (Cyclophilin J) (CyPJ). [Source:Uniprot/SWISSPROT;Acc:Q9H2H8]	0.00271421	-1.07716	-1.30426	-1.10701	-1.13957	-0.245681	-0.0132215	-0.0962729	0.0409302	0.103821	-0.0359475	0.0377232	0.0411272
G0S2	Putative lymphocyte G0/G1 switch protein 2. [Source:Uniprot/SWISSPROT;Acc:P27469]	0.00272841	5.78506	4.78199	5.52283	3.82106	-1.28147	-0.0363422	0.0264501	1.40219	1.07976	1.69992	1.28906	1.04533
MAP3K5	Mitogen-activated protein kinase kinase kinase 5 (EC 2.7.11.25) (MAPK/ERK kinase kinase 5) (MEK kinase 5) (MEKK 5) (Apoptosis signal- regulating kinase 1) (ASK-1). [Source:Uniprot/SWISSPROT;Acc:Q99683]	0.00275294	1.43114	1.20916	1.627	1.68396	-1.08163	-1.12577	-2.23862	-0.137224	-0.400441	-0.0855803	-0.359094	-0.0531491
C18orf8	Uncharacterized protein C18orf8 (Colon cancer-associated protein Mic1) (Mic-1). [Source:Uniprot/SWISSPROT;Acc:Q96DM3]	0.00277397	1.24489	1.2692	1.60276	1.61422	0.253415	-0.0789432	0.258085	-0.0475466	-0.179355	0.0358853	-0.114058	-0.107371
NIP7	60S ribosome subunit biogenesis protein NIP7 homolog (KD93). [Source:Uniprot/SWISSPROT;Acc:Q9Y221]	0.00278146	-0.651908	-0.370301	-0.510678	-1.35109	0.146298	0.317642	0.726606	0.0630089	-0.702277	-0.38199	-0.518147	-0.508301
RNPEP	Aminopeptidase B (EC 3.4.11.6) (Ap-B) (Arginyl aminopeptidase) (Arginine aminopeptidase). [Source:Uniprot/SWISSPROT;Acc:Q9H4A4]	0.00283463	0.309704	-0.236405	0.0951723	-0.251408	-0.694823	-0.873462	-0.666092	-0.387991	-0.343177	-0.543876	-0.355858	-0.394572
MARCO	Macrophage receptor MARCO (Macrophage receptor with collagenous structure) (Scavenger receptor class A member 2). [Source:Uniprot/SWISSPROT;Acc:Q9UEW3]	0.00284608	0.99204	0.616537	-0.25753	0.078963	5.26009	5.80436	2.99941	-0.235151	-0.0797734	-0.0621895	-0.0835851	0.216231
PDCD6IP	Programmed cell death 6-interacting protein (PDCD6-interacting protein) (ALG-2-interacting protein 1) (Hp95). [Source:Uniprot/SWISSPROT;Acc:Q8WUM4]	0.0028586	-1.13575	-1.20707	-1.14441	-1.38014	0.745802	0.108597	-0.270246	-0.301344	-0.446013	-0.416571	-0.25657	-0.487684
IFIH1	Interferon-induced helicase C domain-containing protein 1 (EC 3.6.1.-) (Interferon-induced with helicase C domain protein 1) (Helicase with 2 CARD domains) (Helicard) (Melanoma differentiation-associated protein 5) (MDA-5) (RNA helicase-DEAD box protein 1 [Source:Uniprot/SWISSPROT;Acc:Q9BYX4]	0.00287332	3.94299	4.09682	4.6973	3.95513	2.54588	2.39896	2.16604	1.22692	3.71833	2.96017	2.60132	3.53192
KLF7	Krueppel-like factor 7 (Ubiquitous krueppel-like factor). [Source:Uniprot/SWISSPROT;Acc:O75840]	0.00288889	-0.315627	-0.29879	0.847493	-0.654647	2.74305	2.4503	1.047	-0.216464	-0.41628	-0.609432	-0.302298	-0.538974
ARHGAP4	Rho GTPase-activating protein 4 (Rho-GAP hematopoietic protein C1) (p115). [Source:Uniprot/SWISSPROT;Acc:P98171]	0.00291164	-1.56978	-1.84051	-2.1822	-1.99799	-0.736747	-0.338818	-0.447979	-1.33604	-1.35471	-1.43098	-1.53031	-1.37906
MCCC1	Methylcrotonoyl-CoA carboxylase subunit alpha, mitochondrial precursor (EC 6.4.1.4) (3-methylcrotonyl-CoA carboxylase 1) (MCCase subunit alpha) (3-methylcrotonyl-CoA:carbon dioxide ligase subunit alpha) (3- methylcrotonyl-CoA carboxylase biotin-containing [Source:Uniprot/SWISSPROT;Acc:Q96RQ3]	0.00291902	-0.875282	-1.41128	-1.18092	-1.0917	-0.250366	-0.346228	0.0288491	0.0688975	-0.0720244	-0.00899387	0.00772124	-0.0468198
MPDU1	Mannose-P-dolichol utilization defect 1 protein (Suppressor of Lec15 and Lec35 glycosylation mutation homolog) (SL15). [Source:Uniprot/SWISSPROT;Acc:O75352]	0.00294225	-0.237747	0.213331	-0.114263	0.297702	-0.861213	-0.797988	-0.452201	-0.142937	0.276401	-0.309608	-0.0626616	0.183756
RPP25	Ribonuclease P protein subunit p25 (EC 3.1.26.5) (RNase P protein subunit p25). [Source:Uniprot/SWISSPROT;Acc:Q9BUL9]	0.00294283	-2.88506	-2.97705	-2.91497	-3.09532	0.02263	0.244848	0.142435	-0.0372038	-0.114593	0.0532587	-0.0530804	0.132658
CCNA1	Cyclin-A1. [Source:Uniprot/SWISSPROT;Acc:P78396]	0.00294661	4.70711	5.66684	2.89988	7.31883	0.43104	1.67349	-0.0704269	0.192734	0.117374	0.181143	-0.0557381	-0.000675339
PIM1	Proto-oncogene serine/threonine-protein kinase Pim-1 (EC 2.7.11.1). [Source:Uniprot/SWISSPROT;Acc:P11309]	0.00300355	1.25215	2.2656	0.818924	1.18495	2.81754	3.09492	2.58095	0.997302	1.53122	0.993527	1.02153	1.58427
DDIT4	RTP801 [Source:RefSeq_peptide;Acc:NP_061931]	0.00300355	3.73725	3.43385	4.74084	3.11207	1.03244	1.42939	1.94557	0.317219	-0.0175848	0.0697817	0.249884	-0.273976
PPP3CC	Serine/threonine-protein phosphatase 2B catalytic subunit gamma isoform (EC 3.1.3.16) (Calmodulin-dependent calcineurin A subunit gamma isoform) (Calcineurin, testis-specific catalytic subunit) (CAM- PRP catalytic subunit). [Source:Uniprot/SWISSPROT;Acc:P48454]	0.00301072	1.88423	2.10906	2.28074	2.2778	0.237436	0.499155	0.48736	0.277456	0.145343	0.247331	0.471578	0.403077
AGPAT2	1-acyl-sn-glycerol-3-phosphate acyltransferase beta (EC 2.3.1.51) (1- AGP acyltransferase 2) (1-AGPAT 2) (Lysophosphatidic acid acyltransferase beta) (LPAAT-beta) (1-acylglycerol-3-phosphate O- acyltransferase 2). [Source:Uniprot/SWISSPROT;Acc:O15120]	0.00301822	-0.886935	-0.892701	-1.25419	-1.08459	0.0149261	0.12978	0.673141	-0.321712	-0.311054	-0.350776	-0.176176	-0.302027
RRM1	Ribonucleoside-diphosphate reductase large subunit (EC 1.17.4.1) (Ribonucleoside-diphosphate reductase M1 subunit) (Ribonucleotide reductase large chain). [Source:Uniprot/SWISSPROT;Acc:P23921]	0.00305083	-0.493081	-0.616349	0.00152026	-0.542537	-2.15771	-2.01331	-2.05469	-0.118965	0.166918	0.0175909	-0.173741	-0.0974163
MRPL28	39S ribosomal protein L28, mitochondrial precursor (L28mt) (MRP-L28) (Melanoma antigen p15) (Melanoma-associated antigen recognized by T lymphocytes). [Source:Uniprot/SWISSPROT;Acc:Q13084]	0.00305618	-0.22765	0.0892918	-0.237282	0.294986	-1.62822	-1.48436	-0.990847	-0.141209	-0.159612	-0.162445	-0.195647	-0.245574
SLC16A10	solute carrier family 16, member 10 [Source:RefSeq_peptide;Acc:NP_061063]	0.00309732	3.22615	2.6329	5.65455	2.82277	1.06602	1.10478	1.31513	-0.464651	-0.955922	-0.79686	-0.144975	-0.997524
TMEM176B	Transmembrane protein 176B (Protein LR8). [Source:Uniprot/SWISSPROT;Acc:Q3YBM2]	0.00311872	-0.248297	-0.0516251	-0.193544	-0.118556	3.23513	3.44846	1.61788	0.583245	0.619566	0.500719	0.580625	0.951821
CNR2	Cannabinoid receptor 2 (CB2) (CB-2) (CX5). [Source:Uniprot/SWISSPROT;Acc:P34972]	0.00315111	-0.829363	-0.0282879	-1.5569	0.184413	-3.80143	-4.48305	-5.21793	-0.60995	-0.573039	-0.472066	-0.351853	-0.626838
PRPS2	Ribose-phosphate pyrophosphokinase II (EC 2.7.6.1) (Phosphoribosyl pyrophosphate synthetase II) (PRS-II) (PPRibP). [Source:Uniprot/SWISSPROT;Acc:P11908]	0.00318326	-0.109832	0.114626	1.14212	1.34483	-1.36972	-1.67051	-1.65327	-0.135354	-0.227026	-0.196135	-0.105619	-0.133198
HADH	Hydroxyacyl-coenzyme A dehydrogenase, mitochondrial precursor (EC 1.1.1.35) (Short chain 3-hydroxyacyl-CoA dehydrogenase) (HCDH) (Medium and short chain L-3-hydroxyacyl-coenzyme A dehydrogenase). [Source:Uniprot/SWISSPROT;Acc:Q16836]	0.0032086	-0.686499	-1.2256	-0.85374	-1.06896	-1.66098	-1.82009	-1.54747	-0.454971	-0.459191	-0.478867	-0.428282	-0.477976
SLC36A1	Proton-coupled amino acid transporter 1 (Proton/amino acid transporter 1) (Solute carrier family 36 member 1). [Source:Uniprot/SWISSPROT;Acc:Q7Z2H8]	0.00321488	-2.40766	-2.65815	-2.38481	-3.04539	0.31522	0.372123	0.933779	-0.318636	-0.22509	-0.270268	-0.283851	-0.223421
SLC37A3	solute carrier family 37 (glycerol-3-phosphate transporter), member 3 isoform 1 [Source:RefSeq_peptide;Acc:NP_996996]	0.00321664	1.20848	1.43858	-1.10623	1.49808	-0.808712	-0.922817	-0.349938	-0.0450809	-0.293359	-0.232488	0.0234958	0.0230258
STXBP1	Syntaxin-binding protein 1 (Unc-18 homolog) (Unc-18A) (Unc-18-1) (N- Sec1) (p67). [Source:Uniprot/SWISSPROT;Acc:P61764]	0.00322506	-1.1834	-1.04617	-1.07991	-1.30069	0.45365	0.384229	0.31197	1.04556	1.79333	1.64758	1.30302	1.90795
RNF157	RING finger protein 157. [Source:Uniprot/SWISSPROT;Acc:Q96PX1]	0.00323252	-0.510707	-0.556452	-0.690441	0.138825	-1.9693	-1.53084	-0.776524	0.134662	-0.305737	0.0159675	-0.163582	-0.0307059
SLC30A1	Zinc transporter 1 (ZnT-1) (Solute carrier family 30 member 1). [Source:Uniprot/SWISSPROT;Acc:Q9Y6M5]	0.00323613	0.154963	0.560497	1.25958	0.475082	-0.52611	-0.96415	-0.655743	0.225958	0.413923	0.388819	0.3324	0.566606
SKP2	S-phase kinase-associated protein 2 (F-box protein Skp2) (Cyclin A/CDK2-associated protein p45) (p45skp2) (F-box/LRR-repeat protein 1). [Source:Uniprot/SWISSPROT;Acc:Q13309]	0.00325058	-0.959998	-1.05392	0.519012	-1.29657	-2.14772	-2.02665	-2.44396	0.116041	-0.242182	-0.276751	-0.54948	-0.261787
WDR1	WD repeat protein 1 (Actin-interacting protein 1) (AIP1) (NORI-1). [Source:Uniprot/SWISSPROT;Acc:O75083]	0.00326083	0.503153	0.181056	0.0549895	0.878273	0.103906	-0.0307154	-0.339048	-0.14511	-0.252181	-0.223654	-0.181444	-0.128756
MRPS31	28S ribosomal protein S31, mitochondrial precursor (S31mt) (MRP-S31) (Imogen 38). [Source:Uniprot/SWISSPROT;Acc:Q92665]	0.00327467	0.146669	0.00831348	0.611288	0.485222	-0.41572	-0.660391	-0.414944	-0.138327	-0.170318	-0.137697	-0.247508	-0.196447
IRF4	Interferon regulatory factor 4 (IRF-4) (Lymphocyte-specific interferon regulatory factor) (LSIRF) (NF-EM5) (Multiple myeloma oncogene 1). [Source:Uniprot/SWISSPROT;Acc:Q15306]	0.00335427	1.93586	4.4415	1.21114	3.41952	-1.86425	-1.5402	-2.2755	0.259278	-0.0735483	-0.0207179	-0.1966	0.15258
DDX58	Probable ATP-dependent RNA helicase DDX58 (EC 3.6.1.-) (DEAD-box protein 58) (Retinoic acid-inducible gene 1 protein) (RIG-1) (RIG-I). [Source:Uniprot/SWISSPROT;Acc:O95786]	0.00336531	4.68942	4.72498	6.25355	5.2633	2.05438	1.65522	1.67222	1.7899	3.88233	3.63614	2.95523	4.07114
NARS	Asparaginyl-tRNA synthetase, cytoplasmic (EC 6.1.1.22) (Asparagine-- tRNA ligase) (AsnRS). [Source:Uniprot/SWISSPROT;Acc:O43776]	0.00336531	-1.42411	-1.56497	-1.73362	-1.82285	0.0561879	0.021619	-0.0958817	-0.429687	-0.658721	-0.555792	-0.424951	-0.65063
ERRFI1	ERBB receptor feedback inhibitor 1 (Mitogen-inducible gene 6 protein) (Mig-6). [Source:Uniprot/SWISSPROT;Acc:Q9UJM3]	0.00336652	-1.2015	-0.973889	-0.500219	-2.04726	0.442753	0.843658	0.271578	0.0151336	-0.191244	-0.0268526	-0.0782782	0.0912453
KIF23	Kinesin-like protein KIF23 (Mitotic kinesin-like protein 1) (Kinesin- like protein 5). [Source:Uniprot/SWISSPROT;Acc:Q02241]	0.00337467	0.563422	-0.237937	0.187466	-0.207167	-3.11578	-2.70737	-3.41241	0.0722187	0.377002	-0.0748279	0.131485	0.131311
SLC12A9	solute carrier family 12 (potassium/chloride transporters), member 9 [Source:RefSeq_peptide;Acc:NP_064631]	0.0033796	-1.38947	-1.61608	-1.68006	-1.95625	0.933338	0.436458	1.10477	0.0743234	0.128885	0.205713	-0.000842893	0.148664
ZFPM1	Zinc finger protein ZFPM1 (Zinc finger protein multitype 1) (Friend of GATA protein 1) (Friend of GATA-1) (FOG-1). [Source:Uniprot/SWISSPROT;Acc:Q8IX07]	0.00342195	-1.05731	-0.608908	-1.75497	-1.23875	-1.71789	-1.66304	-1.44959	-0.223484	0.247448	0.0991364	0.381824	0.328527
EXT1	Exostosin-1 (EC 2.4.1.224) (EC 2.4.1.225) (Glucuronosyl-N- acetylglucosaminyl-proteoglycan/N-acetylglucosaminyl-proteoglycan 4- alpha-N-acetylglucosaminyltransferase) (Putative tumor suppressor protein EXT1) (Multiple exostoses protein 1). [Source:Uniprot/SWISSPROT;Acc:Q16394]	0.00342266	-0.546518	-1.62444	0.818469	1.41234	2.63651	2.58907	2.13671	0.422415	0.791648	0.336185	0.532081	0.641898
FCHSD2	FCH and double SH3 domains protein 2 (SH3 multiple domains protein 3) (Carom). [Source:Uniprot/SWISSPROT;Acc:O94868]	0.00344844	0.787316	0.950528	0.247825	0.34775	1.76341	1.92149	1.74626	1.16586	1.07845	1.21245	1.52045	1.26566
SRPRB	Signal recognition particle receptor subunit beta (SR-beta) (Protein APMCF1). [Source:Uniprot/SWISSPROT;Acc:Q9Y5M8]	0.00345524	-0.943456	-0.927059	-1.20075	-1.34595	0.318981	0.331927	0.312909	-0.0936725	-0.0216988	-0.0670609	-0.166397	-0.109775
CORO1A	Coronin-1A (Coronin-like protein p57) (Coronin-like protein A) (Clipin-A) (Tryptophan aspartate-containing coat protein) (TACO). [Source:Uniprot/SWISSPROT;Acc:P31146]	0.00346739	-2.683	-3.26151	-3.12123	-2.67043	-0.682725	-0.72577	-0.500893	-0.137233	-0.0267742	0.0936473	0.0300378	-0.103025
LAT2	Linker for activation of T-cells family member 2 (Non-T-cell activation linker) (Linker for activation of B-cells) (Membrane- associated adapter molecule) (Williams-Beuren syndrome chromosome region 15 protein). [Source:Uniprot/SWISSPROT;Acc:Q9GZY6]	0.00346943	-1.13014	-1.27214	-1.43703	-1.31916	-2.2078	-2.52158	-2.06288	-0.113711	-0.0395794	-0.110978	-0.0237675	-0.00527929
MAP2K3	Dual specificity mitogen-activated protein kinase kinase 3 (EC 2.7.12.2) (MAP kinase kinase 3) (MAPKK 3) (MAPK/ERK kinase 3). [Source:Uniprot/SWISSPROT;Acc:P46734]	0.00349431	1.37524	1.34036	0.4098	1.07486	-0.457293	-0.2963	-0.715613	0.116446	-0.0821518	0.0497515	-0.0405843	0.127126
ABCD2	ATP-binding cassette sub-family D member 2 (Adrenoleukodystrophy- related protein) (hALDR) (Adrenoleukodystrophy-like 1). [Source:Uniprot/SWISSPROT;Acc:Q9UBJ2]	0.00349651	-0.179203	-0.0514847	-1.65719	-0.316055	-3.28536	-3.33734	-0.823697	-0.112895	-0.149249	0.0860965	-0.0722866	-0.0653853
DAB2	Disabled homolog 2 (Differentially-expressed protein 2) (DOC-2). [Source:Uniprot/SWISSPROT;Acc:P98082]	0.00349651	-3.82266	-3.99507	-4.9934	-4.92787	-2.43034	-2.82348	-2.08727	-1.44122	-1.18992	-0.678312	-1.25197	-1.2206
PRPF3	U4/U6 small nuclear ribonucleoprotein Prp3 (Pre-mRNA-splicing factor 3) (U4/U6 snRNP 90 kDa protein) (hPrp3). [Source:Uniprot/SWISSPROT;Acc:O43395]	0.00350203	1.71345	1.8211	2.94055	2.20184	-1.40666	0.118598	0.483357	-0.0771716	-0.133012	-0.209629	-0.205235	-0.192257
GOLGA4	Golgin subfamily A member 4 (Trans-Golgi p230) (256 kDa golgin) (Golgin-245) (Protein 72.1). [Source:Uniprot/SWISSPROT;Acc:Q13439]	0.00350338	2.47778	1.9242	2.96749	3.26526	0.552349	-0.082696	-0.328817	-0.156652	-0.124018	-0.233978	-0.307431	-0.307244
PIAS3	E3 SUMO-protein ligase PIAS3 (Protein inhibitor of activated STAT protein 3). [Source:Uniprot/SWISSPROT;Acc:Q9Y6X2]	0.00351601	-0.188069	-0.112726	0.29886	-0.175981	-1.18775	-0.930306	-1.38495	-0.0613692	-0.176905	-0.204933	-0.192303	-0.262548
GCHFR	GTP cyclohydrolase 1 feedback regulatory protein (GTP cyclohydrolase I feedback regulatory protein) (GFRP) (p35). [Source:Uniprot/SWISSPROT;Acc:P30047]	0.00354217	-1.15752	-1.35482	-1.52771	-1.30237	-0.210457	0.0206985	0.236874	-0.0979711	-0.0969238	-0.37833	-0.259633	-0.105209
MCM5	DNA replication licensing factor MCM5 (CDC46 homolog) (P1-CDC46). [Source:Uniprot/SWISSPROT;Acc:P33992]	0.00354657	-0.931182	-0.840163	-0.439929	-0.13127	-2.2397	-2.37056	-2.18758	-0.197106	0.407615	0.193286	-0.0317521	0.211971
MTHFR	Methylenetetrahydrofolate reductase (EC 1.5.1.20). [Source:Uniprot/SWISSPROT;Acc:P42898]	0.00355068	-0.0407444	0.149301	-0.104797	0.572736	2.20345	1.6961	2.26232	-0.404382	-0.292383	-0.351993	-0.276709	-0.400053
PTGES	Prostaglandin E synthase (EC 5.3.99.3) (Microsomal glutathione S- transferase 1-like 1) (MGST1-L1) (p53-induced apoptosis protein 12). [Source:Uniprot/SWISSPROT;Acc:O14684]	0.00357195	1.59483	2.32226	1.92754	1.02646	8.89691	7.95654	8.67921	2.13462	2.0036	2.44418	2.29756	2.52779
BNIP3L	BCL2/adenovirus E1B 19 kDa protein-interacting protein 3-like (NIP3L) (NIP3-like protein X) (BCL2/adenovirus E1B 19 kDa protein-interacting protein 3A) (Adenovirus E1B19K-binding protein B5). [Source:Uniprot/SWISSPROT;Acc:O60238]	0.00358276	0.457221	0.621662	0.535525	0.122818	-0.526095	-0.0605557	-0.0243022	-0.400405	-0.356078	-0.413652	-0.435912	-0.459702
ING2	Inhibitor of growth protein 2 (p33ING2) (Inhibitor of growth 1-like protein) (ING1Lp) (p32). [Source:Uniprot/SWISSPROT;Acc:Q9H160]	0.00360306	-0.949614	-0.909035	-1.19441	-1.33806	-0.0715927	0.0208783	-0.0599987	0.263462	0.202511	-0.110557	0.104332	0.0383073
GREM1	Gremlin-1 precursor (Cysteine knot superfamily 1, BMP antagonist 1) (Increased in high glucose protein 2) (IHG-2) (Down-regulated in Mos- transformed cells protein) (Proliferation-inducing gene 2 protein) (DAN domain family member 2). [Source:Uniprot/SWISSPROT;Acc:O60565]	0.00361551	6.40675	7.20288	6.09643	7.88848	0.756946	-0.20998	1.40274	1.81915	2.04241	1.88088	2.10317	3.14972
ANKMY2	Ankyrin repeat and MYND domain-containing protein 2. [Source:Uniprot/SWISSPROT;Acc:Q8IV38]	0.00363182	-0.883275	-0.765908	-0.443445	-0.616018	-1.4592	-1.56678	-1.67535	0.73421	1.18756	0.685843	0.677926	0.754294
IRF3	Interferon regulatory factor 3 (IRF-3). [Source:Uniprot/SWISSPROT;Acc:Q14653]	0.00371077	-0.907337	-0.899929	-1.15543	-0.682445	-0.12764	-0.128301	0.21165	0.368494	0.375619	0.254013	0.44476	0.499712
DSE	Dermatan-sulfate epimerase precursor (EC 5.1.3.19) (DS epimerase) (Chondroitin-glucuronate 5-epimerase) (Squamous cell carcinoma antigen recognized by T-cells 2) (SART-2). [Source:Uniprot/SWISSPROT;Acc:Q9UL01]	0.00371478	2.08278	2.42508	2.55504	2.1319	0.569137	0.529337	0.680247	-0.222915	-0.356466	0.211027	0.0257591	0.0169109
ARRDC4	Arrestin domain-containing protein 4. [Source:Uniprot/SWISSPROT;Acc:Q8NCT1]	0.0037217	0.0429011	-0.511717	-0.449235	-0.261612	1.65037	1.45789	2.29319	1.29712	1.53779	1.36926	1.25949	1.54516
LAP3	Cytosol aminopeptidase (EC 3.4.11.1) (Leucine aminopeptidase) (LAP) (Leucyl aminopeptidase) (Leucine aminopeptidase 3) (Proline aminopeptidase) (EC 3.4.11.5) (Prolyl aminopeptidase) (Peptidase S). [Source:Uniprot/SWISSPROT;Acc:P28838]	0.00372701	1.0787	1.81149	3.05945	1.62589	0.318472	0.050076	0.26689	0.560462	1.19498	0.602363	0.501372	1.13271
PATZ1	POZ-, AT hook-, and zinc finger-containing protein 1 (Zinc finger protein 278) (Zinc finger sarcoma gene protein) (BTB-POZ domain zinc finger transcription factor) (Protein kinase A RI-subunit alpha- associated protein) (Zinc finger and BTB domain-contain [Source:Uniprot/SWISSPROT;Acc:Q9HBE1]	0.00373274	-0.928483	-0.853332	-0.873045	-1.18093	-1.4888	-1.75047	-0.378231	-0.212096	-0.300604	-0.250463	-0.210892	-0.378033
OXA1L	Inner membrane protein OXA1L, mitochondrial precursor (Oxidase assembly 1-like protein) (OXA1-like protein) (OXA1Hs) (Hsa). [Source:Uniprot/SWISSPROT;Acc:Q15070]	0.00375254	-0.831348	-0.89895	-0.795017	-1.08439	-0.506575	-0.432228	0.0368994	-0.197417	-0.332832	-0.376244	-0.229554	-0.312379
MKKS	McKusick-Kaufman/Bardet-Biedl syndromes putative chaperonin (Bardet- Biedl syndrome 6 protein). [Source:Uniprot/SWISSPROT;Acc:Q9NPJ1]	0.00376116	-1.20071	-1.13575	-1.35741	-1.27827	0.521765	1.13836	0.395166	0.201555	0.276945	0.362712	0.436986	0.313314
DTX2	Protein deltex-2 (Deltex-2) (Deltex2) (hDTX2) (RING finger protein 58). [Source:Uniprot/SWISSPROT;Acc:Q86UW9]	0.00380849	1.18906	1.4291	1.54545	1.0109	2.7864	2.38046	2.42817	0.323749	0.658261	0.698303	0.596758	0.740979
NDUFB2	NADH dehydrogenase [ubiquinone] 1 beta subcomplex subunit 2, mitochondrial precursor (EC 1.6.5.3) (EC 1.6.99.3) (NADH-ubiquinone oxidoreductase AGGG subunit) (Complex I-AGGG) (CI-AGGG). [Source:Uniprot/SWISSPROT;Acc:O95178]	0.00381701	-0.49765	-0.734918	-0.729371	-0.697469	-0.432438	0.0643604	0.0324638	-0.235798	-0.12502	-0.147483	-0.208285	-0.186764
GNG2	Guanine nucleotide-binding protein G(I)/G(S)/G(O) gamma-2 subunit precursor (G gamma-I). [Source:Uniprot/SWISSPROT;Acc:P59768]	0.00383778	0.16445	-0.178183	-0.222245	-1.0379	-1.39578	-1.50798	-0.826191	0.331506	0.688927	0.376444	0.710519	0.589421
EPSTI1	epithelial stromal interaction 1 isoform 2 [Source:RefSeq_peptide;Acc:NP_150280]	0.00384009	3.77951	3.61538	3.49644	3.14634	1.45952	1.1314	1.44909	1.76382	3.46604	2.97124	2.90958	3.36099
RGS10	Regulator of G-protein signaling 10 (RGS10). [Source:Uniprot/SWISSPROT;Acc:O43665]	0.0038466	-0.775392	-1.12577	-1.04809	-1.56071	-2.07241	-1.88291	-1.59089	-0.516318	-0.63231	-0.432685	-0.514801	-0.692878
TNFSF10	Tumor necrosis factor ligand superfamily member 10 (TNF-related apoptosis-inducing ligand) (Protein TRAIL) (Apo-2 ligand) (Apo-2L) (CD253 antigen). [Source:Uniprot/SWISSPROT;Acc:P50591]	0.00386196	6.12766	6.12439	6.99137	6.33984	3.14772	2.60403	1.70668	1.94736	5.5719	4.80633	3.57351	5.40048
LPXN	Leupaxin. [Source:Uniprot/SWISSPROT;Acc:O60711]	0.00387413	-0.967625	-1.12431	-0.403346	-1.10453	-1.84368	-2.38123	-1.7716	0.108971	-0.148144	-0.0459367	-0.203337	-0.290681
TRAP1	Heat shock protein 75 kDa, mitochondrial precursor (HSP 75) (Tumor necrosis factor type 1 receptor-associated protein) (TRAP-1) (TNFR- associated protein 1). [Source:Uniprot/SWISSPROT;Acc:Q12931]	0.00388137	-1.24402	-1.39326	-1.61725	-0.980927	-0.361566	-0.354321	-0.438369	-0.0468343	-0.242032	-0.439488	0.0356289	-0.140998
AP3M2	AP-3 complex subunit mu-2 (Adapter-related protein complex 3 mu-2 subunit) (Clathrin coat assembly protein AP47 homolog 2) (Clathrin coat-associated protein AP47 homolog 2) (Golgi adaptor AP-1 47 kDa protein homolog 2) (HA1 47 kDa subunit homolog 2) (Clat [Source:Uniprot/SWISSPROT;Acc:P53677]	0.00389261	-1.08779	-1.19543	-1.3829	-1.57898	0.783344	0.387823	0.542458	-0.66196	-0.629052	-1.08439	-0.891798	-1.01596
DOCK11	dedicator of cytokinesis 11 [Source:RefSeq_peptide;Acc:NP_653259]	0.0039024	-0.714548	-0.708847	-0.161314	-0.604243	0.197482	-0.186503	0.04435	0.0505083	0.117964	0.225815	0.15808	0.131105
AGPAT5	1-acyl-sn-glycerol-3-phosphate acyltransferase epsilon (EC 2.3.1.51) (1-AGP acyltransferase 5) (1-AGPAT 5) (Lysophosphatidic acid acyltransferase epsilon) (LPAAT-epsilon) (1-acylglycerol-3-phosphate O-acyltransferase 5). [Source:Uniprot/SWISSPROT;Acc:Q9NUQ2]	0.00392432	-1.14706	-0.311342	-0.716775	-1.01164	-0.086155	0.149405	-0.291985	-0.0466819	-0.103632	0.169431	-0.010989	-0.135454
VEGFA	Vascular endothelial growth factor A precursor (VEGF-A) (Vascular permeability factor) (VPF). [Source:Uniprot/SWISSPROT;Acc:P15692]	0.00399262	2.22014	1.97223	1.5636	0.306552	0.874279	0.906862	0.693045	1.35756	0.632902	0.61206	1.88823	0.890837
KIAA1715	Protein lunapark. [Source:Uniprot/SWISSPROT;Acc:Q9C0E8]	0.00399262	-0.514727	-0.275639	-0.351598	-0.693285	0.983647	1.08726	0.367311	0.0753603	-0.00743728	0.132368	-0.0728633	-0.0598868
TXNRD3	Thioredoxin reductase 3 (Fragment). [Source:Uniprot/SPTREMBL;Acc:Q9P101]	0.00401943	-1.59394	-1.57806	-1.93183	-1.84723	0.373578	-0.127337	-0.304443	-0.0890587	0.00573246	0.00657523	0.106508	0.00699014
MTHFD1	C-1-tetrahydrofolate synthase, cytoplasmic (C1-THF synthase) [Includes: Methylenetetrahydrofolate dehydrogenase (EC 1.5.1.5); Methenyltetrahydrofolate cyclohydrolase (EC 3.5.4.9); Formyltetrahydrofolate synthetase (EC 6.3.4.3)]. [Source:Uniprot/SWISSPROT;Acc:P11586]	0.00402292	-0.546977	-0.720363	-0.522498	-0.194078	-1.71293	-1.47459	-1.46827	-0.400377	-0.499793	-0.708639	-0.691092	-0.619354
CAMK1D	Calcium/calmodulin-dependent protein kinase type 1D (EC 2.7.11.17) (CaM kinase ID) (CaM kinase I delta) (CaMKI-delta) (CaM-KI delta) (CaMKI delta) (Camk1D) (CamKI-like protein kinase) (CKLiK). [Source:Uniprot/SWISSPROT;Acc:Q8IU85]	0.00402818	0.0312746	-0.977561	0.151536	0.204406	-1.30705	-1.38384	-1.13916	-0.283531	-0.138042	-0.228434	-0.0919845	-0.270039
LCK	Proto-oncogene tyrosine-protein kinase LCK (EC 2.7.10.2) (p56-LCK) (Lymphocyte cell-specific protein-tyrosine kinase) (LSK) (T cell- specific protein-tyrosine kinase). [Source:Uniprot/SWISSPROT;Acc:P06239]	0.00403561	1.07881	1.06502	0.699471	1.11297	3.17356	2.77486	2.65977	-0.099821	-0.527488	-0.231635	-0.189999	-0.0992329
PLAU	Urokinase-type plasminogen activator precursor (EC 3.4.21.73) (uPA) (U-plasminogen activator) [Contains: Urokinase-type plasminogen activator long chain A; Urokinase-type plasminogen activator short chain A; Urokinase-type plasminogen activator chain B]. [Source:Uniprot/SWISSPROT;Acc:P00749]	0.00404926	-0.967048	-2.35816	-2.36397	-2.87453	-4.81924	-4.06826	-7.13467	-0.74401	-0.855877	-0.676826	-0.859725	-0.764274
TLE3	Transducin-like enhancer protein 3 (ESG3). [Source:Uniprot/SWISSPROT;Acc:Q04726]	0.00405663	-0.710511	-0.71239	-0.508358	-0.791978	1.10602	0.477417	1.57994	-0.15954	-0.181037	-0.257097	-0.234937	-0.322167
CENPO	Centromere protein O (CENP-O) (Interphase centromere complex protein 36). [Source:Uniprot/SWISSPROT;Acc:Q9BU64]	0.00405957	-0.264693	-0.216494	-0.564982	-0.167953	-1.43321	-1.3994	-1.86544	0.334747	0.398548	0.178165	0.0920121	0.244297
C20orf94	Uncharacterized protein C20orf94. [Source:Uniprot/SPTREMBL;Acc:Q5VYV7]	0.00407769	0.110188	-0.280822	0.145904	0.983435	0.482426	0.653103	0.731149	0.381956	0.427062	0.359497	0.336109	0.627587
ANTXR1	Anthrax toxin receptor 1 precursor (Tumor endothelial marker 8). [Source:Uniprot/SWISSPROT;Acc:Q9H6X2]	0.00408924	-0.623132	-1.00734	0.752796	-0.193467	1.75543	4.26677	2.04418	0.274105	0.351624	0.206892	0.263763	0.384204
ARG1	Arginase-1 (EC 3.5.3.1) (Type I arginase) (Liver-type arginase). [Source:Uniprot/SWISSPROT;Acc:P05089]	0.00408924	-0.291119	-0.859054	-1.0159	-0.622488	-0.114783	0.389699	0.478494	1.2732	1.41581	0.711756	1.20843	2.00132
MAFF	Transcription factor MafF (V-maf musculoaponeurotic fibrosarcoma oncogene homolog F) (U-Maf). [Source:Uniprot/SWISSPROT;Acc:Q9ULX9]	0.00408981	1.84563	1.63654	1.19115	0.816358	3.03557	3.94693	2.55643	0.0291702	-0.174727	-0.0573505	0.201922	0.132913
NCAPD3	Condensin-II complex subunit D3 (Non-SMC condensin II complex subunit D3) (hCAP-D3). [Source:Uniprot/SWISSPROT;Acc:P42695]	0.00411931	-0.991146	-0.98382	2.02521	-1.67553	-2.6173	-2.24411	-4.33426	-0.0713892	-0.0874544	-0.108416	-0.131111	0.0135074
AARS	Alanyl-tRNA synthetase, cytoplasmic (EC 6.1.1.7) (Alanine--tRNA ligase) (AlaRS) (Renal carcinoma antigen NY-REN-42). [Source:Uniprot/SWISSPROT;Acc:P49588]	0.00413077	-1.14609	-1.11965	-1.28575	-1.33557	0.350163	0.186677	-0.0440414	0.249152	0.409084	0.338269	0.136954	0.129652
NXF1	Nuclear RNA export factor 1 (Tip-associating protein) (Tip-associated protein) (mRNA export factor TAP). [Source:Uniprot/SWISSPROT;Acc:Q9UBU9]	0.00413164	1.56389	1.68602	1.72146	2.47633	0.470549	0.673938	0.131371	0.0465839	-0.19808	-0.281802	-0.131982	-0.106248
ELF1	ETS-related transcription factor Elf-1 (E74-like factor 1). [Source:Uniprot/SWISSPROT;Acc:P32519]	0.0041412	0.0866055	0.172061	0.973289	1.07152	0.0334477	-0.700072	-3.02625	0.458116	0.431914	0.425266	0.431215	0.483667
ZMAT5	Zinc finger matrin-type protein 5 (U11/U12 snRNP 20 kDa protein) (U11/U12-20K). [Source:Uniprot/SWISSPROT;Acc:Q9UDW3]	0.00418568	-1.21801	-1.23824	-1.40491	-0.778927	-0.598661	-0.546153	-0.134422	0.262296	-0.161472	-0.269368	0.358609	0.394774
CDKN1A	Cyclin-dependent kinase inhibitor 1 (p21) (CDK-interacting protein 1) (Melanoma differentiation-associated protein 6) (MDA-6). [Source:Uniprot/SWISSPROT;Acc:P38936]	0.00419884	0.072738	0.595128	-2.86285	3.50688	0.504276	0.882625	0.564377	-0.47052	-0.562109	-0.735488	-0.369538	-0.565613
UBE2G1	Ubiquitin-conjugating enzyme E2 G1 (EC 6.3.2.19) (Ubiquitin-protein ligase G1) (Ubiquitin carrier protein G1) (E217K) (UBC7). [Source:Uniprot/SWISSPROT;Acc:P62253]	0.00420358	-0.822144	-0.872917	-1.09398	-1.79908	0.430897	0.281305	0.0102903	-0.110368	0.00379737	-0.0448033	-0.060336	-0.100633
CTNNBL1	Beta-catenin-like protein 1 (Nuclear-associated protein) (NAP) (Testis development protein NYD-SP19). [Source:Uniprot/SWISSPROT;Acc:Q8WYA6]	0.00420413	0.959517	1.1407	1.02908	1.52372	-0.814812	-0.761487	-0.731118	0.436103	0.355787	0.313595	0.255232	0.205764
BCAT2	Branched-chain-amino-acid aminotransferase, mitochondrial precursor (EC 2.6.1.42) (BCAT(m)) (Placental protein 18) (PP18). [Source:Uniprot/SWISSPROT;Acc:O15382]	0.00425803	-0.507408	-0.759313	-1.01078	-0.33353	0.24514	0.557013	0.577477	-0.229274	-0.412076	-0.550002	-0.207473	-0.315338
DOK2	Docking protein 2 (Downstream of tyrosine kinase 2) (p56(dok-2)). [Source:Uniprot/SWISSPROT;Acc:O60496]	0.00427586	-3.18856	-3.7515	-3.77061	-3.41945	-2.43855	-2.2418	-2.12851	-0.44648	-0.4814	-0.487885	-0.311162	-0.464502
DNMT1	DNA (cytosine-5)-methyltransferase 1 (EC 2.1.1.37) (Dnmt1) (DNA methyltransferase HsaI) (DNA MTase HsaI) (MCMT) (M.HsaI). [Source:Uniprot/SWISSPROT;Acc:P26358]	0.00429192	-1.4346	-1.36748	-2.0085	-1.73008	-3.03935	-3.51958	-3.3601	-0.228224	-0.149143	-0.207082	-0.415105	-0.127602
CSDA	DNA-binding protein A (Cold shock domain-containing protein A) (Single-strand DNA-binding protein NF-GMB). [Source:Uniprot/SWISSPROT;Acc:P16989]	0.00441008	0.819105	0.70427	0.51534	0.862168	-0.264357	-0.194033	-0.602847	-0.121261	-0.404834	-0.380291	-0.214191	-0.394349
RRAGD	Ras-related GTP-binding protein D (Rag D). [Source:Uniprot/SWISSPROT;Acc:Q9NQL2]	0.00442586	-0.47347	-0.87821	-0.504883	-0.910984	-2.59712	-3.53958	-2.76052	-0.409813	-0.188479	-0.333308	-0.276574	-0.43332
GCNT2	N-acetyllactosaminide beta-1,6-N-acetylglucosaminyl-transferase (EC 2.4.1.150) (N-acetylglucosaminyltransferase) (I-branching enzyme) (IGNT). [Source:Uniprot/SWISSPROT;Acc:Q06430]	0.00453504	0.554997	1.01436	1.02544	1.48212	2.55304	1.93134	2.30496	-0.280795	-0.268557	-0.344967	-0.193514	-0.303638
TCP1	T-complex protein 1 subunit alpha (TCP-1-alpha) (CCT-alpha). [Source:Uniprot/SWISSPROT;Acc:P17987]	0.00453996	-0.621869	-0.528659	-0.108069	-1.10295	0.590125	0.0267125	-0.384815	-0.215835	-0.420195	-0.460314	-0.347337	-0.186002
MTMR3	Myotubularin-related protein 3 (EC 3.1.3.48) (FYVE domain-containing dual specificity protein phosphatase 1) (FYVE-DSP1) (Zinc finger FYVE domain-containing protein 10). [Source:Uniprot/SWISSPROT;Acc:Q13615]	0.00457066	0.386388	-0.0213913	0.660352	0.540909	0.964176	0.659282	1.18901	0.251858	0.381998	0.325034	0.420568	0.447602
HSD11B1	Corticosteroid 11-beta-dehydrogenase isozyme 1 (EC 1.1.1.146) (11-DH) (11-beta-hydroxysteroid dehydrogenase 1) (11-beta-HSD1). [Source:Uniprot/SWISSPROT;Acc:P28845]	0.00457619	2.47565	2.28572	2.25887	3.78095	-0.396455	0.117957	0.147629	-0.148854	-0.049421	-0.144503	-0.0567999	-0.19058
AP2S1	AP-2 complex subunit sigma-1 (Adapter-related protein complex 2 sigma- 1 subunit) (Clathrin coat assembly protein AP17) (Clathrin coat- associated protein AP17) (Plasma membrane adaptor AP-2 17 kDa protein) (HA2 17 kDa subunit) (Clathrin assembly protein [Source:Uniprot/SWISSPROT;Acc:P53680]	0.00458111	-0.617848	-0.778606	-1.10027	-0.822771	-0.316984	-0.304787	-0.203527	-0.238064	-0.294576	-0.351846	-0.296555	-0.291996
RCAN1	Calcipressin-1 (Down syndrome critical region protein 1) (Myocyte- enriched calcineurin-interacting protein 1) (MCIP1) (Adapt78). [Source:Uniprot/SWISSPROT;Acc:P53805]	0.0046364	1.12919	1.20872	1.15017	0.535236	0.546569	0.222276	-0.0838283	-0.0051748	-0.330285	0.051333	-0.75099	-0.541625
HMGN3	High mobility group nucleosome-binding domain-containing protein 3 (Thyroid receptor-interacting protein 7) (TRIP-7). [Source:Uniprot/SWISSPROT;Acc:Q15651]	0.00463933	-0.69865	-0.728648	-0.695533	-0.791794	1.28158	1.133	0.541908	-0.636792	-0.797657	-0.675699	-0.434465	-0.99037
CENPK	Centromere protein K (CENP-K) (Interphase centromere complex protein 37) (Protein AF-5alpha) (p33). [Source:Uniprot/SWISSPROT;Acc:Q9BS16]	0.00464434	-0.662924	-0.947122	1.17469	-0.885155	-2.13026	-2.01422	-2.14719	0.099186	0.0973651	0.0162076	-0.0929213	0.178923
APLP2	Amyloid-like protein 2 precursor (Amyloid protein homolog) (APPH) (CDEI box-binding protein) (CDEBP). [Source:Uniprot/SWISSPROT;Acc:Q06481]	0.00465788	-0.0933896	-0.38285	-0.240231	-0.61018	-0.530403	-0.556303	-1.06369	0.0274344	-0.121702	-0.0604208	-0.0676117	-0.0811582
POLE2	DNA polymerase epsilon subunit 2 (EC 2.7.7.7) (DNA polymerase II subunit 2) (DNA polymerase epsilon subunit B). [Source:Uniprot/SWISSPROT;Acc:P56282]	0.00467122	-1.85424	-2.19585	-1.67894	-2.14782	-4.15906	-4.10678	-5.62076	-0.184354	0.20567	0.101947	-0.152004	0.260437
PDCD5	Programmed cell death protein 5 (Protein TFAR19) (TF-1 cell apoptosis- related gene 19 protein). [Source:Uniprot/SWISSPROT;Acc:O14737]	0.00468589	0.405599	0.489802	0.293439	0.511664	-1.22667	0.425211	0.199768	-0.428328	-0.737834	-0.644763	-0.609055	-0.598733
ITPA	Inosine triphosphate pyrophosphatase (EC 3.6.1.19) (ITPase) (Inosine triphosphatase) (Putative oncogene protein hlc14-06-p). [Source:Uniprot/SWISSPROT;Acc:Q9BY32]	0.00468589	-0.918929	-0.947201	-1.38693	-1.10162	-0.190465	0.0819245	-0.176838	-0.384033	-0.5372	-0.590614	-0.565355	-0.573372
ERP29	Endoplasmic reticulum protein ERp29 precursor (ERp31) (ERp28). [Source:Uniprot/SWISSPROT;Acc:P30040]	0.00469081	-1.38284	-0.708607	-1.14635	-0.837629	-1.86424	-1.94814	-1.40074	-0.138824	-0.144018	-0.269485	-0.183989	-0.374532
POLD1	DNA polymerase delta catalytic subunit (EC 2.7.7.7) (DNA polymerase subunit delta p125). [Source:Uniprot/SWISSPROT;Acc:P28340]	0.00470241	-1.98338	-2.34065	-2.32469	-1.70559	-3.15793	-3.19638	-2.7576	-0.260446	-0.0336795	-0.196868	-0.247318	-0.0643692
ALDH3A2	Fatty aldehyde dehydrogenase (EC 1.2.1.3) (Aldehyde dehydrogenase, microsomal) (Aldehyde dehydrogenase family 3 member A2) (Aldehyde dehydrogenase 10). [Source:Uniprot/SWISSPROT;Acc:P51648]	0.0047205	-1.28521	-1.17227	-1.19103	-1.47691	-0.189488	-0.317493	0.41592	-0.333426	-0.514793	-0.710067	-0.143314	-0.244139
CMBL	carboxymethylenebutenolidase-like (Pseudomonas) [Source:RefSeq_peptide;Acc:NP_620164]	0.0047383	-0.355488	-0.172077	-3.68754	0.496497	-1.99838	-1.55702	-1.02628	-0.674212	-0.651542	-0.701166	-0.560068	-0.738502
EIF2AK3	Eukaryotic translation initiation factor 2-alpha kinase 3 precursor (EC 2.7.11.1) (PRKR-like endoplasmic reticulum kinase) (Pancreatic eIF2-alpha kinase) (HsPEK). [Source:Uniprot/SWISSPROT;Acc:Q9NZJ5]	0.00476355	0.433928	0.508425	0.449382	0.108794	-1.11744	-1.12584	-1.06508	-0.260556	-0.374951	-0.421138	-0.428158	-0.311036
C9orf100	VAV-like protein C9orf100. [Source:Uniprot/SWISSPROT;Acc:Q8N4T4]	0.00476704	-0.920433	-0.0444425	-3.12321	-0.293838	-2.8279	-1.87077	-2.17875	-0.095552	0.062663	0.0393736	0.0633119	0.0216582
EPB41	Protein 4.1 (Band 4.1) (P4.1) (EPB4.1) (4.1R). [Source:Uniprot/SWISSPROT;Acc:P11171]	0.00476704	0.446648	0.200612	2.60733	-0.110861	-1.7495	-1.88211	-2.09644	-0.679349	-0.694412	-0.853417	-0.972857	-0.892174
CMTM7	CKLF-like MARVEL transmembrane domain-containing protein 7 (Chemokine- like factor superfamily member 7). [Source:Uniprot/SWISSPROT;Acc:Q96FZ5]	0.00477899	-2.05041	-2.08416	-2.22447	-2.75895	-1.23472	-1.08235	-1.13869	-1.33085	-1.67275	-1.11219	-1.4441	-1.67714
HS3ST2	Heparan sulfate glucosamine 3-O-sulfotransferase 2 (EC 2.8.2.29) (Heparan sulfate D-glucosaminyl 3-O-sulfotransferase 2) (Heparan sulfate 3-O-sulfotransferase 2) (h3-OST-2). [Source:Uniprot/SWISSPROT;Acc:Q9Y278]	0.00480243	-4.52019	-5.10419	-4.96519	-5.59949	0.123177	0.533846	1.1824	0.0638454	0.0937534	0.180234	-0.213907	0.215129
CDS2	Phosphatidate cytidylyltransferase 2 (EC 2.7.7.41) (CDP-diglyceride synthetase 2) (CDP-diglyceride pyrophosphorylase 2) (CDP- diacylglycerol synthase 2) (CDS 2) (CTP:phosphatidate cytidylyltransferase 2) (CDP-DAG synthase 2) (CDP-DG synthetase 2). [Source:Uniprot/SWISSPROT;Acc:O95674]	0.00483526	1.02468	0.959397	1.33545	1.22159	-1.82015	-1.194	-1.72426	-0.0447278	0.143042	0.349151	-0.0776753	0.144406
PSMC3IP	PSMC3 interacting protein isoform 1 [Source:RefSeq_peptide;Acc:NP_037422]	0.00484609	-0.995965	-0.668669	-2.55133	-0.385943	-2.31014	-1.92329	-1.54747	-0.01166	0.116089	0.254342	0.102305	0.0520962
TLR1	Toll-like receptor 1 precursor (Toll/interleukin-1 receptor-like protein) (TIL) (CD281 antigen). [Source:Uniprot/SWISSPROT;Acc:Q15399]	0.00485769	1.06175	1.0543	0.632818	0.674351	2.1919	2.52426	2.13279	0.484107	0.467145	0.360792	0.390085	0.400301
DPYSL2	Dihydropyrimidinase-related protein 2 (DRP-2) (Collapsin response mediator protein 2) (CRMP-2) (N2A3). [Source:Uniprot/SWISSPROT;Acc:Q16555]	0.00486556	0.575676	0.608688	0.518884	0.0659181	-0.101998	-0.434755	-0.636289	0.229688	0.637218	0.612939	0.366527	0.517707
MKNK1	MAP kinase-interacting serine/threonine-protein kinase 1 (EC 2.7.11.1) (MAP kinase signal-integrating kinase 1) (Mnk1). [Source:Uniprot/SWISSPROT;Acc:Q9BUB5]	0.00486919	-1.24355	-1.3524	-1.78613	-1.84403	0.0786565	0.362334	-0.431781	-0.793904	-0.709464	-0.950757	-0.831653	-0.764953
LACTB2	lactamase, beta 2 [Source:RefSeq_peptide;Acc:NP_057111]	0.00488694	-1.32502	-1.58018	-0.866586	-1.40841	0.244326	-0.0785468	0.142637	-0.645775	-0.581182	-0.694098	-0.46881	-0.810464
ASB13	Ankyrin repeat and SOCS box protein 13 (ASB-13). [Source:Uniprot/SWISSPROT;Acc:Q8WXK3]	0.00489031	-0.987102	-1.19388	-0.460507	-0.205577	1.3104	1.01037	0.688184	0.344669	1.13194	0.623293	0.590935	0.805948
RALB	Ras-related protein Ral-B precursor. [Source:Uniprot/SWISSPROT;Acc:P11234]	0.00491502	0.271841	0.094422	0.0981724	-0.0363408	-0.0824244	-0.0959903	-0.401087	-0.402848	-0.177505	-0.12959	-0.165591	-0.215152
IFT74	Intraflagellar transport 74 homolog (Coiled-coil domain-containing protein 2) (Capillary morphogenesis protein 1) (CMG-1). [Source:Uniprot/SWISSPROT;Acc:Q96LB3]	0.00494873	0.242604	0.389264	0.801363	0.557733	-0.603144	-0.934821	0.284135	-0.0985553	-0.147891	-0.228493	-0.264168	-0.272877
UGCG	Ceramide glucosyltransferase (EC 2.4.1.80) (Glucosylceramide synthase) (GCS) (UDP-glucose:N-acylsphingosine D-glucosyltransferase) (UDP- glucose ceramide glucosyltransferase) (GLCT-1). [Source:Uniprot/SWISSPROT;Acc:Q16739]	0.0049546	2.47705	2.07116	2.41994	2.3798	1.32777	0.857077	1.40033	0.638353	0.663817	0.656662	0.56629	0.836613
LRRC28	Leucine-rich repeat-containing protein 28. [Source:Uniprot/SWISSPROT;Acc:Q86X40]	0.0049582	-0.265059	-0.197992	0.854204	0.250529	-0.714313	-0.688569	-0.786778	-0.357069	-0.354691	-0.318047	-0.25724	-0.428309
TFEC	transcription factor EC isoform b [Source:RefSeq_peptide;Acc:NP_001018068]	0.00496299	1.15317	1.48498	2.2838	1.91204	2.45567	3.13607	2.7043	1.2226	1.42904	1.40141	1.31345	1.51984
POLR1C	DNA-directed RNA polymerases I and III subunit RPAC1 (RNA polymerases I and III subunit AC1) (DNA-directed RNA polymerase I subunit C) (DNA- directed RNA polymerases I and III 40 kDa polypeptide) (RPA40) (RPA39) (RPC40) (AC40). [Source:Uniprot/SWISSPROT;Acc:O15160]	0.00497831	-0.671318	-0.714962	-0.632383	-1.28335	-0.261255	-0.115776	0.148024	-0.233979	-0.699762	-0.506647	-0.395196	-0.461565
CDCA5	Sororin (Cell division cycle-associated protein 5) (p35). [Source:Uniprot/SWISSPROT;Acc:Q96FF9]	0.00497831	-0.128846	-0.739779	-0.109487	-1.23595	-3.25604	-2.79045	-2.95377	0.142748	0.280625	0.384915	0.0259988	0.238954
OXR1	Oxidation resistance protein 1. [Source:Uniprot/SWISSPROT;Acc:Q8N573]	0.00500923	0.204438	-0.120221	0.354558	0.31938	-1.23711	-1.45594	-1.40544	-0.679987	-0.968921	-0.765306	-0.756803	-0.932669
ARHGEF3	Rho guanine nucleotide exchange factor 3 (Exchange factor found in platelets and leukemic and neuronal tissues) (XPLN). [Source:Uniprot/SWISSPROT;Acc:Q9NR81]	0.00501724	-1.14899	-0.532673	-0.413559	-0.0504443	2.04581	2.14498	1.36771	0.13062	0.758797	0.134014	0.36657	0.200937
GALE	UDP-glucose 4-epimerase (EC 5.1.3.2) (Galactowaldenase) (UDP-galactose 4-epimerase). [Source:Uniprot/SWISSPROT;Acc:Q14376]	0.00502009	-1.39805	-1.51076	-1.79989	-1.31225	-0.339056	-0.166383	-0.186947	-0.499153	-0.519042	-0.534639	-0.458455	-0.450094
DUSP5	Dual specificity protein phosphatase 5 (EC 3.1.3.48) (EC 3.1.3.16) (Dual specificity protein phosphatase hVH3). [Source:Uniprot/SWISSPROT;Acc:Q16690]	0.00502445	3.50662	4.55976	3.87643	3.6311	0.779248	0.449919	-0.0758834	1.67814	1.52479	1.27066	1.29595	2.15974
P2RY14	P2Y purinoceptor 14 (P2Y14) (UDP-glucose receptor) (G-protein coupled receptor 105). [Source:Uniprot/SWISSPROT;Acc:Q15391]	0.00508993	-1.60608	-2.2547	0.137477	-2.99183	0.461535	-0.195632	0.565638	1.58402	2.01087	1.59979	1.39831	1.91292
PMVK	Phosphomevalonate kinase (EC 2.7.4.2) (PMKase). [Source:Uniprot/SWISSPROT;Acc:Q15126]	0.00511892	-1.26453	-1.53376	-1.80655	-1.40923	0.452162	0.591095	0.336834	0.0861515	-0.112126	0.0149095	0.0508311	-0.0060236
SLC2A1	Solute carrier family 2, facilitated glucose transporter member 1 (Glucose transporter type 1, erythrocyte/brain) (GLUT-1) (HepG2 glucose transporter). [Source:Uniprot/SWISSPROT;Acc:P11166]	0.00518735	4.02533	3.96575	4.45119	3.94523	2.46662	2.46226	1.5701	-0.366986	-0.692899	-0.374345	-0.315872	-0.519818
JUNB	Transcription factor jun-B. [Source:Uniprot/SWISSPROT;Acc:P17275]	0.0051949	-0.420427	-0.0655378	-0.118876	0.0519488	2.97426	3.2262	2.62995	0.783357	0.806177	0.705867	0.712576	0.624826
CREB5	cAMP response element-binding protein 5 (CRE-BPa). [Source:Uniprot/SWISSPROT;Acc:Q02930]	0.00530665	-2.08406	-1.93948	-1.81705	-2.64628	0.649168	0.851913	-0.555688	-0.231588	-0.398645	-0.287474	-0.202139	-0.175542
NPEPL1	Probable aminopeptidase NPEPL1 (EC 3.4.11.-) (Aminopeptidase-like 1). [Source:Uniprot/SWISSPROT;Acc:Q8NDH3]	0.00530855	-0.815702	-0.788717	-1.16011	-0.727237	-0.307492	-0.0300189	-0.360212	-0.314155	-0.628858	-0.619672	-0.39259	-0.277594
TEC	Tyrosine-protein kinase Tec (EC 2.7.10.2). [Source:Uniprot/SWISSPROT;Acc:P42680]	0.00538853	-0.482175	0.145244	0.55768	0.286982	-2.20246	-1.65365	-2.18577	0.281409	0.599937	0.140704	0.225867	0.383891
ADAM19	ADAM 19 precursor (EC 3.4.24.-) (A disintegrin and metalloproteinase domain 19) (Meltrin beta) (Metalloprotease and disintegrin dentritic antigen marker) (MADDAM). [Source:Uniprot/SWISSPROT;Acc:Q9H013]	0.00543476	5.1209	7.97211	4.58717	7.0049	-0.217614	0.339938	0.926416	0.737724	0.820356	0.723676	0.468751	1.08576
HIST1H1C	Histone H1.2 (Histone H1d). [Source:Uniprot/SWISSPROT;Acc:P16403]	0.00550429	-0.155383	-0.208043	0.109585	0.215084	-1.26824	-1.54348	-1.3435	-0.363272	0.0357805	-0.455189	-0.290453	-0.310541
SNX8	Sorting nexin-8. [Source:Uniprot/SWISSPROT;Acc:Q9Y5X2]	0.00553356	-0.376197	-0.594719	-1.24807	-0.927693	-2.2134	-2.5739	-1.67021	-0.34443	-0.679742	-0.6296	-0.464476	-0.358634
PSTPIP1	Proline-serine-threonine phosphatase-interacting protein 1 (PEST phosphatase-interacting protein 1) (CD2-binding protein 1) (H-PIP). [Source:Uniprot/SWISSPROT;Acc:O43586]	0.00555823	-2.21018	-2.54893	-3.63822	-3.56099	-0.130832	-0.366952	0.227768	-0.221341	-0.208626	-0.0299484	-0.241881	-0.242997
ICMT	Protein-S-isoprenylcysteine O-methyltransferase (EC 2.1.1.100) (Isoprenylcysteine carboxylmethyltransferase) (Prenylcysteine carboxyl methyltransferase) (pcCMT) (Prenylated protein carboxyl methyltransferase) (PPMT). [Source:Uniprot/SWISSPROT;Acc:O60725]	0.00556437	-0.614297	-0.531178	0.0241521	-0.258635	0.0182412	0.518845	-0.243845	-0.0522814	-0.353606	-0.345317	-0.432544	-0.475463
ITGB1BP1	Integrin beta-1-binding protein 1 (Integrin cytoplasmic domain- associated protein 1) (ICAP-1). [Source:Uniprot/SWISSPROT;Acc:O14713]	0.00556873	-3.4266	0.0603334	0	-0.823583	-0.177011	0.192512	0.239549	0.192842	0.00626214	0.0141133	-0.169275	0.106641
IL12B	Interleukin-12 subunit beta precursor (IL-12B) (IL-12 subunit p40) (Cytotoxic lymphocyte maturation factor 40 kDa subunit) (CLMF p40) (NK cell stimulatory factor chain 2) (NKSF2). [Source:Uniprot/SWISSPROT;Acc:P29460]	0.00556873	5.1441	6.1302	2.9277	4.93029	8.74557	9.82292	8.23589	1.44177	0.521875	0.619249	1.03286	1.90632
DENND3	DENN/MADD domain containing 3 [Source:RefSeq_peptide;Acc:NP_055772]	0.00558658	1.01404	1.03279	2.48714	1.07458	0.296183	0.0438353	-0.172075	0.313902	0.44127	0.0588454	0.615294	0.328648
PHF17	Protein Jade-1 (PHD finger protein 17). [Source:Uniprot/SWISSPROT;Acc:Q6IE81]	0.00560213	-0.643734	-1.29336	-0.840002	-2.2947	-2.68618	-2.39572	-2.35952	-0.417999	-0.517598	-0.415034	-0.72346	-0.658119
ARL5B	ADP-ribosylation factor-like protein 5B (ADP-ribosylation factor-like protein 8). [Source:Uniprot/SWISSPROT;Acc:Q96KC2]	0.00563204	2.07884	2.83413	3.15343	3.30608	1.23898	0.830878	0.599835	0.449953	0.321622	0.357337	0.274319	0.478452
C9orf126	Uncharacterized protein C9orf126. [Source:Uniprot/SWISSPROT;Acc:Q8N9R8]	0.00565282	-0.00728138	-0.110183	-1.60486	-0.640262	-0.752388	0.29065	-0.439852	-0.200883	-0.593653	-0.430318	-0.625324	-0.656022
ACP2	Lysosomal acid phosphatase precursor (EC 3.1.3.2) (LAP). [Source:Uniprot/SWISSPROT;Acc:P11117]	0.00572061	-0.397128	-0.509328	-0.181941	-0.0839021	1.47946	1.37168	0.658798	0.307619	0.553986	0.397333	0.446883	0.55718
DEF8	differentially expressed in FDCP 8 isoform 1 [Source:RefSeq_peptide;Acc:NP_997397]	0.00581463	-1.42534	-1.90423	-2.03616	-1.84875	-0.904222	-1.14959	-0.7636	-0.203319	-0.333211	-0.182708	-0.162001	-0.255199
PARN	Poly(A)-specific ribonuclease PARN (EC 3.1.13.4) (Polyadenylate- specific ribonuclease) (Deadenylating nuclease) (Deadenylation nuclease). [Source:Uniprot/SWISSPROT;Acc:O95453]	0.00582393	-0.460468	-0.60692	-0.228615	-0.300169	-0.891422	-0.84038	-0.820148	-0.642404	-0.801646	-0.720998	-0.658447	-1.03894
ZFYVE20	Rabenosyn-5 (FYVE finger-containing Rab5 effector protein rabenosyn-5) (Zinc finger FYVE domain-containing protein 20) (110 kDa protein). [Source:Uniprot/SWISSPROT;Acc:Q9H1K0]	0.00589607	-0.345092	-0.439094	-0.649157	-0.389842	-0.628918	-0.581354	-0.208215	-0.0757202	-0.0885268	0.0826005	-0.0088972	-0.216138
CNN3	Calponin-3 (Calponin, acidic isoform). [Source:Uniprot/SWISSPROT;Acc:Q15417]	0.00593486	0.779349	0.842688	1.54833	1.99676	3.82344	3.442	2.19918	1.38788	1.98971	1.56145	1.5604	1.42782
FGD3	FYVE, RhoGEF and PH domain-containing protein 3 (Zinc finger FYVE domain-containing protein 5). [Source:Uniprot/SWISSPROT;Acc:Q5JSP0]	0.00594229	-1.29643	-1.41681	-1.83381	-1.49329	0.716302	0.47468	0.4302	-0.124468	-0.253575	-0.254021	-0.00448525	-0.334572
CORO2A	Coronin-2A (WD repeat-containing protein 2) (IR10). [Source:Uniprot/SWISSPROT;Acc:Q92828]	0.0059982	-2.16541	-2.04067	-2.09576	-2.11097	0.322699	-0.362031	-0.588995	-0.366046	-0.634419	-0.811149	-0.622003	-0.690335
P2RY6	P2Y purinoceptor 6 (P2Y6). [Source:Uniprot/SWISSPROT;Acc:Q15077]	0.00602694	1.58172	1.38201	1.17458	0.888184	-0.663798	-0.943828	-1.145	0.255626	0.223213	0.3823	0.420743	0.31681
RNF144B	E3 ubiquitin-protein ligase IBRDC2 (EC 6.3.2.-) (IBR domain-containing protein 2) (p53-inducible RING finger protein). [Source:Uniprot/SWISSPROT;Acc:Q7Z419]	0.00602694	3.14221	3.33137	2.98515	2.65897	-2.70595	-3.11714	-0.59269	1.60028	1.93701	2.03732	1.62472	1.956
PDCD4	Programmed cell death protein 4 (Nuclear antigen H731-like) (Neoplastic transformation inhibitor protein) (Protein 197/15a). [Source:Uniprot/SWISSPROT;Acc:Q53EL6]	0.00604335	-0.605896	-0.839386	-0.831436	-0.581155	-2.56921	-2.85529	-1.5886	0.700659	0.980132	0.139782	0.111559	-0.00473935
RASSF5	Ras association domain-containing family protein 5 (New ras effector 1) (Regulator for cell adhesion and polarization enriched in lymphoid tissues) (RAPL). [Source:Uniprot/SWISSPROT;Acc:Q8WWW0]	0.00607568	1.00589	1.31592	0.223486	1.13571	-1.70808	-1.60741	-2.37827	0.0655411	0.0139185	-0.0965658	0.0818894	0.0267559
MRPS15	28S ribosomal protein S15, mitochondrial precursor (S15mt) (MRP-S15). [Source:Uniprot/SWISSPROT;Acc:P82914]	0.00607568	-0.696264	-0.834422	-0.755598	-0.68004	-0.202161	-0.111444	0.289213	-0.120701	-0.364783	-0.280106	-0.225866	-0.281974
CDC7	Cell division cycle 7-related protein kinase (EC 2.7.11.1) (CDC7- related kinase) (HsCdc7) (huCdc7). [Source:Uniprot/SWISSPROT;Acc:O00311]	0.00610232	-1.03336	-0.742126	0.35361	-0.635311	-0.508877	-0.509638	-0.284965	0.0888385	-0.193587	-0.0182367	-0.159287	-0.00413806
SLC9A3R1	Ezrin-radixin-moesin-binding phosphoprotein 50 (EBP50) (Na(+)/H(+) exchange regulatory cofactor NHE-RF) (NHERF-1) (Regulatory cofactor of Na(+)/H(+) exchanger) (Sodium-hydrogen exchanger regulatory factor 1) (Solute carrier family 9 isoform 3 regulatory f [Source:Uniprot/SWISSPROT;Acc:O14745]	0.0061243	-1.97243	-2.14172	-2.26762	-2.26135	-0.126701	-0.605622	0.625807	-0.391567	-0.217013	-0.512582	-0.465105	-0.423503
PML	Probable transcription factor PML (Tripartite motif-containing protein 19) (RING finger protein 71). [Source:Uniprot/SWISSPROT;Acc:P29590]	0.00617089	2.47294	3.33903	4.33834	3.20106	0.743853	0.697235	0.758098	0.928942	1.82113	1.52097	1.42619	1.94638
MAP2K4	Dual specificity mitogen-activated protein kinase kinase 4 (EC 2.7.12.2) (MAP kinase kinase 4) (JNK-activating kinase 1) (c-Jun N-terminal kinase kinase 1) (JNKK) (SAPK/ERK kinase 1) (SEK1). [Source:Uniprot/SWISSPROT;Acc:P45985]	0.00618009	0.183658	0.260486	0.534771	-0.244721	1.29424	1.08023	0.950753	-0.228858	-0.159305	-0.134599	-0.109485	-0.114533
MCM3	DNA replication licensing factor MCM3 (DNA polymerase alpha holoenzyme-associated protein P1) (RLF subunit beta) (P102 protein) (P1-MCM3). [Source:Uniprot/SWISSPROT;Acc:P25205]	0.00620727	-2.14192	-1.99077	-1.50311	-2.01441	-2.83367	-2.69291	-2.59826	0.105598	0.261071	0.571703	-0.066468	0.480314
GLG1	Golgi apparatus protein 1 precursor (Golgi sialoglycoprotein MG-160) (E-selectin ligand 1) (ESL-1) (Cysteine-rich fibroblast growth factor receptor) (CFR-1). [Source:Uniprot/SWISSPROT;Acc:Q92896]	0.00624711	-0.430923	-0.539056	-0.494621	-0.167326	-1.03329	-1.27595	-1.27575	-0.238865	-0.516211	-0.240783	-0.334363	-0.378201
RBPMS	RNA-binding protein with multiple splicing (RBP-MS). [Source:Uniprot/SWISSPROT;Acc:Q93062]	0.00626411	-0.135152	2.47269	0.380283	1.74317	1.49226	2.44492	0.582091	-0.181569	-0.606589	-0.558132	-0.273667	-0.49514
CCL20	Small inducible cytokine A20 precursor (CCL20) (Macrophage inflammatory protein 3 alpha) (MIP-3-alpha) (Liver and activation- regulated chemokine) (CC chemokine LARC) (Beta chemokine exodus-1) [Contains: CCL20(1-67); CCL20(1-64); CCL20(2-70)]. [Source:Uniprot/SWISSPROT;Acc:P78556]	0.00629928	0.569284	0.871681	-0.436038	-0.531293	0.179464	0	-0.509381	3.3697	1.86946	2.50266	1.9066	2.79053
BBS7	Bardet-Biedl syndrome 7 protein (BBS2-like protein 1). [Source:Uniprot/SWISSPROT;Acc:Q8IWZ6]	0.00644239	-0.380625	0.141359	2.78126	-0.827291	-0.769299	-1.01038	-0.868438	-0.200162	-0.134608	-0.363937	-0.0994674	-0.170326
ATP6V0D2	Vacuolar ATP synthase subunit d 2 (EC 3.6.3.14) (V-ATPase subunit d 2) (Vacuolar proton pump subunit d 2). [Source:Uniprot/SWISSPROT;Acc:Q8N8Y2]	0.00644599	-1.85737	-2.03291	-1.54789	-1.84663	-1.09164	-1.19345	-0.348794	-0.63492	-0.498224	-0.915056	-0.231963	-0.639083
IKBKE	Inhibitor of nuclear factor kappa-B kinase subunit epsilon (EC 2.7.11.10) (I kappa-B kinase epsilon) (IkBKE) (IKK-epsilon) (IKK- E) (Inducible I kappa-B kinase) (IKK-i). [Source:Uniprot/SWISSPROT;Acc:Q14164]	0.00645024	0.93332	1.0568	1.02918	1.55389	1.86581	1.79101	0.962681	0.556646	0.508369	0.512386	0.631968	0.715543
CDK2	Cell division protein kinase 2 (EC 2.7.11.22) (p33 protein kinase). [Source:Uniprot/SWISSPROT;Acc:P24941]	0.00649334	0.453755	0.614713	-0.0974311	0.911714	-1.34575	-1.17582	-2.82626	0.372318	0.452009	0.523042	0.14689	0.461488
UBE2L6	Ubiquitin/ISG15-conjugating enzyme E2 L6 (EC 6.3.2.19) (Ubiquitin- protein ligase L6) (Ubiquitin carrier protein L6) (UbcH8) (Retinoic acid-induced gene B protein) (RIG-B). [Source:Uniprot/SWISSPROT;Acc:O14933]	0.00650524	1.62072	1.5748	1.673	1.54015	0.842869	0.823838	1.13723	1.43229	2.76855	2.43208	2.0127	2.88718
SLC40A1	Solute carrier family 40 member 1 (Ferroportin-1) (Iron-regulated transporter 1). [Source:Uniprot/SWISSPROT;Acc:Q9NP59]	0.00661184	-2.48925	-3.14668	-2.4244	-2.27195	-4.78594	-4.15306	-3.77295	-1.22128	-1.51022	-1.06581	-2.4182	-1.75944
APPL2	DCC-interacting protein 13 beta (Dip13 beta) (Adapter protein containing PH domain, PTB domain and leucine zipper motif 2). [Source:Uniprot/SWISSPROT;Acc:Q8NEU8]	0.00663093	-2.97385	-2.54568	-3.20917	-3.65259	-2.23643	-2.40543	-2.13521	0.0423899	0.173008	0.288783	0.216923	0.110869
C4orf18	Uncharacterized protein C4orf18. [Source:Uniprot/SWISSPROT;Acc:Q6UWH4]	0.00668004	-1.34149	-1.74963	-1.73086	-1.52715	-2.63001	-3.06537	-2.40462	-0.21211	-0.153727	0.160147	-0.55974	-0.206504
SLC35C2	Solute carrier family 35 member C2 (Ovarian cancer overexpressed gene 1 protein). [Source:Uniprot/SWISSPROT;Acc:Q9NQQ7]	0.00670688	-0.419117	-0.123009	0.149198	0.170264	-1.65774	-2.01773	-1.36099	-0.0794801	-0.0851301	-0.05222	-0.0946847	0.000573273
PAK1IP1	p21-activated protein kinase-interacting protein 1 (PAK1-interacting protein 1) (PAK/PLC-interacting protein 1) (hPIP1) (WD repeat protein 84). [Source:Uniprot/SWISSPROT;Acc:Q9NWT1]	0.0067228	-0.565146	-0.462143	-0.409373	-1.16962	0.179996	0.262778	0.13315	-0.167852	-0.445493	-0.316188	-0.21249	-0.455232
NUB1	NEDD8 ultimate buster 1 (Negative regulator of ubiquitin-like proteins 1) (Renal carcinoma antigen NY-REN-18). [Source:Uniprot/SWISSPROT;Acc:Q9Y5A7]	0.00673681	2.03331	2.31927	2.60415	2.95276	-0.0687501	-0.235754	-0.22494	1.51589	2.06116	1.72217	1.79536	2.01553
OGT	UDP-N-acetylglucosamine--peptide N-acetylglucosaminyltransferase 110 kDa subunit (EC 2.4.1.-) (O-GlcNAc transferase subunit p110) (O-linked N-acetylglucosamine transferase 110 kDa subunit). [Source:Uniprot/SWISSPROT;Acc:O15294]	0.00675573	-0.965102	-0.926293	-1.2623	-1.70299	-0.0673525	-0.148879	0.101028	0.392393	0.429398	0.268652	0.205138	0.134058
RAB3D	Ras-related protein Rab-3D. [Source:Uniprot/SWISSPROT;Acc:O95716]	0.00682064	-0.226062	-0.0932577	0.864584	0.881054	-1.05445	-1.28634	-0.705564	-0.106432	-0.171837	-0.255748	0.0176196	-0.31483
PDSS1	Decaprenyl-diphosphate synthase subunit 1 (EC 2.5.1.-) (Decaprenyl pyrophosphate synthetase subunit 1) (Trans-prenyltransferase) (TPT). [Source:Uniprot/SWISSPROT;Acc:Q5T2R2]	0.00687886	1.55639	1.75553	1.56549	1.42679	0.610265	0.563113	0.414259	-0.634395	-0.894139	-0.657249	-0.616269	-0.760189
ST3GAL6	Type 2 lactosamine alpha-2,3-sialyltransferase (EC 2.4.99.-) (CMP- NeuAc:beta-galactoside alpha-2,3-sialyltransferase VI) (ST3Gal VI) (Sialyltransferase 10). [Source:Uniprot/SWISSPROT;Acc:Q9Y274]	0.00689	-2.29794	-2.31917	-2.77742	-3.69198	-0.800291	-0.705403	-1.11014	0.228409	0.113173	0.110416	-0.0751728	0.0243116
SYNJ1	Synaptojanin-1 (EC 3.1.3.36) (Synaptic inositol-1,4,5-trisphosphate 5- phosphatase 1). [Source:Uniprot/SWISSPROT;Acc:O43426]	0.00692752	-0.368318	-0.673312	1.49995	-0.772315	1.06917	1.01504	0.907684	0.260272	0.371718	0.347655	0.2677	0.231578
PPP1R15A	protein phosphatase 1, regulatory subunit 15A [Source:RefSeq_peptide;Acc:NP_055145]	0.00697919	1.07278	1.01596	0.993866	1.48477	1.94091	2.28814	2.37985	0.171755	-0.221048	-0.188549	0.0850273	0.240249
RABGAP1L	RAB GTPase activating protein 1-like isoform A [Source:RefSeq_peptide;Acc:NP_055672]	0.00699742	0.31509	-0.172861	1.26623	0.0965807	-0.579473	-0.352046	-1.2605	0.245565	0.361301	0.173006	0.245053	0.195709
MR1	major histocompatibility complex, class I-related [Source:RefSeq_peptide;Acc:NP_001522]	0.00704954	0.520132	0.350835	0.433833	0.769037	-1.28579	-1.62437	-0.159525	0.962944	1.18506	0.56346	1.05633	1.01327
ANTXR2	Anthrax toxin receptor 2 precursor (Capillary morphogenesis gene 2 protein) (CMG-2). [Source:Uniprot/SWISSPROT;Acc:P58335]	0.00712547	1.77861	2.15519	2.88288	2.16151	-1.56312	-1.30395	-2.615	0.914392	0.89175	0.809612	0.726304	1.11092
RASSF2	Ras association domain-containing protein 2. [Source:Uniprot/SWISSPROT;Acc:P50749]	0.00713553	-1.95858	-2.21843	-2.28849	-2.29716	-0.641883	-1.07965	-1.16353	0.640704	0.585703	0.431265	0.780271	0.633619
DPP9	Dipeptidyl peptidase 9 (EC 3.4.14.5) (Dipeptidyl peptidase IX) (DP9) (Dipeptidyl peptidase-like protein 9) (DPLP9) (Dipeptidyl peptidase IV-related protein 2) (DPRP-2). [Source:Uniprot/SWISSPROT;Acc:Q86TI2]	0.0071872	-0.631171	-0.666172	-0.0874184	-0.682896	0.296045	0.502148	0.225088	-0.205291	-0.26584	-0.231502	-0.0364055	0.0733666
LEMD2	LEM domain-containing protein 2 (hLEM2). [Source:Uniprot/SWISSPROT;Acc:Q8NC56]	0.00721777	-0.304624	-0.243324	-0.643886	-0.487505	0.137943	0.16726	0.478967	0.0289884	0.08807	0.024969	-0.0371039	-0.0293674
RERE	Arginine-glutamic acid dipeptide repeats protein (Atrophin-1-like protein) (Atrophin-1-related protein). [Source:Uniprot/SWISSPROT;Acc:Q9P2R6]	0.00724288	-0.0817541	0.161928	-0.146308	0.159283	-0.694357	-2.172	0.572221	0.011902	-0.155601	-0.114431	-0.0365126	-0.0243148
C20orf108	Uncharacterized protein C20orf108. [Source:Uniprot/SWISSPROT;Acc:Q96KR6]	0.00725749	-0.384308	-0.321969	1.74438	0.197884	-0.386424	-0.44763	-0.202308	1.19878	1.48305	1.44782	1.19207	1.63801
RNF19B	IBR domain-containing protein 3. [Source:Uniprot/SWISSPROT;Acc:Q6ZMZ0]	0.00728934	4.47724	4.3169	3.96098	4.46279	2.85412	2.36255	1.58322	1.51597	1.57422	1.19182	1.37173	1.67935
CSNK1G2	Casein kinase I isoform gamma-2 (EC 2.7.11.1) (CKI-gamma 2). [Source:Uniprot/SWISSPROT;Acc:P78368]	0.00730486	-0.0999825	0.0251233	0.100968	0.557376	-0.909255	-0.916585	-0.687335	0.393915	-0.0127702	-0.0543041	0.081679	-0.0353399
MEF2C	Myocyte-specific enhancer factor 2C. [Source:Uniprot/SWISSPROT;Acc:Q06413]	0.00732547	-3.42183	-2.76606	-3.16797	-3.23063	-3.88375	-3.39766	0.31205	-0.112257	0.0981483	0.022244	-0.104423	0.000936062
IFNAR2	Interferon-alpha/beta receptor beta chain precursor (IFN-alpha-REC) (Type I interferon receptor) (IFN-R) (Interferon alpha/beta receptor 2). [Source:Uniprot/SWISSPROT;Acc:P48551]	0.00735047	0.109068	0.0272752	0.495254	0.287312	1.51612	1.43077	1.72301	1.0638	1.18292	0.774345	0.982148	1.3827
VAV2	Protein vav-2. [Source:Uniprot/SWISSPROT;Acc:P52735]	0.00736064	0.34179	0.539401	0.963626	0.644777	-0.449775	-0.390234	0.907218	0.047113	-0.0342258	0.0773686	-0.107583	0.020343
TGFBR2	TGF-beta receptor type-2 precursor (EC 2.7.11.30) (TGF-beta receptor type II) (TGFR-2) (TGF-beta type II receptor) (Transforming growth factor-beta receptor type II) (TbetaR-II). [Source:Uniprot/SWISSPROT;Acc:P37173]	0.00748465	-1.91916	-2.19026	-0.656347	-1.55688	0.414912	-0.0723922	-0.235029	-1.29537	-1.31488	-1.22881	-1.39469	-1.53941
BRD3	Bromodomain-containing protein 3 (RING3-like protein). [Source:Uniprot/SWISSPROT;Acc:Q15059]	0.00751611	-0.77676	-0.728159	-0.883334	-0.848003	-0.827174	-0.739535	-0.934327	-0.291588	0.0595221	-0.289758	-0.291748	-0.238279
C1orf131	Uncharacterized protein C1orf131. [Source:Uniprot/SWISSPROT;Acc:Q8NDD1]	0.00754458	-0.653208	-0.395715	2.89659	-1.16495	-0.735423	-0.539527	-0.37095	-0.104986	0.149398	0.152022	0.171637	0.0982303
ARHGAP25	Rho GTPase-activating protein 25. [Source:Uniprot/SWISSPROT;Acc:P42331]	0.00761619	0.810292	0.826982	1.13341	1.42232	-0.965046	-1.32755	-1.16569	-0.562652	-0.681692	-0.503005	-0.329709	-0.728418
DCUN1D5	DCN1-like protein 5 (Defective in cullin neddylation protein 1-like protein 5) (DCUN1 domain-containing protein 5). [Source:Uniprot/SWISSPROT;Acc:Q9BTE7]	0.00766958	-0.0657626	-0.0416807	-0.175515	-0.210178	0.314261	0.605579	0.219363	-0.0802307	-0.292827	-0.0652005	-0.288725	-0.154801
KCNJ2	Inward rectifier potassium channel 2 (Potassium channel, inwardly rectifying subfamily J member 2) (Inward rectifier K(+) channel Kir2.1) (Cardiac inward rectifier potassium channel) (IRK1). [Source:Uniprot/SWISSPROT;Acc:P63252]	0.00771848	2.8001	4.63654	3.48094	4.56973	0.188512	-0.3991	0.786759	-0.344383	-0.647828	-0.658739	-0.193579	-0.489696
PRDM1	PR domain zinc finger protein 1 (PR domain-containing protein 1) (Beta-interferon gene positive-regulatory domain I-binding factor) (BLIMP-1) (Positive regulatory domain I-binding factor 1) (PRDI- binding factor 1) (PRDI-BF1). [Source:Uniprot/SWISSPROT;Acc:O75626]	0.00775129	1.02211	0.624623	3.28047	2.02197	3.04039	3.01001	2.62529	0.580582	0.186771	0.0949698	0.278319	0.401836
TACC3	Transforming acidic coiled-coil-containing protein 3 (ERIC-1). [Source:Uniprot/SWISSPROT;Acc:Q9Y6A5]	0.007761	-1.15706	-0.639897	-2.40585	-2.38527	-0.982606	-0.876204	-0.690745	-0.162647	0.0608233	0.115725	-0.0687329	0.155556
ATP1B1	Sodium/potassium-transporting ATPase subunit beta-1 (Sodium/potassium- dependent ATPase beta-1 subunit). [Source:Uniprot/SWISSPROT;Acc:P05026]	0.00776903	-1.15918	-0.729066	-1.14058	-1.57675	0.532337	0.0560964	0.891398	0.514149	-0.235078	-0.332844	0.123053	-0.0402378
FAM64A	Protein FAM64A. [Source:Uniprot/SWISSPROT;Acc:Q9BSJ6]	0.00778165	-0.375543	-1.0091	-0.165709	-1.26658	-2.70621	-1.97589	-2.42622	0.790216	1.11659	0.78199	0.76455	0.955028
OSBPL3	Oxysterol-binding protein-related protein 3 (OSBP-related protein 3) (ORP-3). [Source:Uniprot/SWISSPROT;Acc:Q9H4L5]	0.00779495	-0.474713	-0.405128	-0.271755	-0.851224	0.648823	1.0054	-0.0985525	0.110415	0.160985	0.285539	0.278601	0.207483
SLC35B4	UDP-xylose and UDP-N-acetylglucosamine transporter (Solute carrier family 35 member B4) (YEA4 homolog). [Source:Uniprot/SWISSPROT;Acc:Q969S0]	0.00785477	-1.65003	-1.55519	-3.12788	-1.04281	-0.441386	-0.602079	-0.607735	-0.660842	-0.75478	-0.642473	-0.639918	-0.867195
RAD51AP1	RAD51-associated protein 1 (RAD51-interacting protein). [Source:Uniprot/SWISSPROT;Acc:Q96B01]	0.007855	-1.75079	-1.87644	1.0795	-1.76488	-3.02768	-2.61555	-2.93944	0.494878	0.632003	0.337021	0.262888	0.571246
SERPINE1	Plasminogen activator inhibitor 1 precursor (PAI-1) (Endothelial plasminogen activator inhibitor) (PAI). [Source:Uniprot/SWISSPROT;Acc:P05121]	0.00787073	2.59827	2.34682	1.30557	1.00242	6.25848	5.20277	4.33119	2.10134	2.75135	2.84633	2.88462	3.3899
PTGER4	Prostaglandin E2 receptor EP4 subtype (Prostanoid EP4 receptor) (PGE receptor, EP4 subtype). [Source:Uniprot/SWISSPROT;Acc:P35408]	0.0079233	1.96137	2.6127	2.80943	2.50094	1.20295	1.43016	-0.0360844	1.26545	1.24045	1.05108	0.982678	1.44815
ANLN	Actin-binding protein anillin. [Source:Uniprot/SWISSPROT;Acc:Q9NQW6]	0.0079233	-0.16063	-0.851692	1.29179	-1.64644	-2.44081	-2.06416	-2.99893	-0.337647	-0.00132395	-0.184944	-0.349679	-0.164066
TSPAN14	Tetraspanin-14 (Tspan-14) (Transmembrane 4 superfamily member 14) (DC- TM4F2). [Source:Uniprot/SWISSPROT;Acc:Q8NG11]	0.00800159	0.86803	0.450217	-1.057	1.07357	-1.1074	-1.36613	-1.05594	-0.519549	-0.476586	-0.645344	-0.661615	-0.683161
TOR1AIP1	Torsin-1A-interacting protein 1. [Source:Uniprot/SWISSPROT;Acc:Q5JTV8]	0.00801025	0.459425	0.429263	1.61196	1.23041	1.10585	0.677832	1.05486	0.123873	0.311405	0.160633	0.184887	0.355063
CYP7B1	Cytochrome P450 7B1 (EC 1.14.13.100) (25-hydroxycholesterol 7-alpha- hydroxylase) (Oxysterol 7-alpha-hydroxylase). [Source:Uniprot/SWISSPROT;Acc:O75881]	0.00806424	7.06406	7.00106	3.45232	7.80042	0.410357	0.0557652	0.161733	0.190077	0.18017	0.507679	0.581773	0.750785
RNF213	RING finger protein 213. [Source:Uniprot/SWISSPROT;Acc:Q63HN8]	0.00810353	1.70577	1.97249	4.62095	1.98762	1.7357	0.996262	0.430992	1.21257	2.44662	2.14137	1.76448	2.44665
MRPL34	39S ribosomal protein L34, mitochondrial precursor (L34mt) (MRP-L34). [Source:Uniprot/SWISSPROT;Acc:Q9BQ48]	0.00811109	-1.21238	-1.41032	-1.5938	-1.49039	-1.31891	-0.933369	-0.633588	-0.402376	-0.389737	-0.378487	-0.26542	-0.547027
PRMT6	Protein arginine N-methyltransferase 6 (EC 2.1.1.-) (Heterogeneous nuclear ribonucleoprotein methyltransferase-like protein 6). [Source:Uniprot/SWISSPROT;Acc:Q96LA8]	0.00812405	-0.655876	-0.687379	0.187435	-0.42508	4.48741	1.03691	-0.250521	-0.252799	-0.308486	-0.490905	-0.189492	-0.274764
MCOLN3	Mucolipin-3. [Source:Uniprot/SWISSPROT;Acc:Q8TDD5]	0.00813538	1.31679	0.32841	-0.771608	-0.7835	0.026868	-0.326049	0.159991	-0.134287	0.0572055	-0.249539	0.279087	-0.537741
ZNFX1	NFX1-type zinc finger-containing protein 1. [Source:Uniprot/SWISSPROT;Acc:Q9P2E3]	0.00814124	1.62069	1.82814	2.88006	2.64699	0.739284	0.186434	0.534156	1.31204	2.55482	2.26706	1.93315	2.64123
MXD1	MAD protein (MAX dimerizer) (MAX dimerization protein 1). [Source:Uniprot/SWISSPROT;Acc:Q05195]	0.00814788	1.65731	1.36918	1.14416	1.07497	4.09869	2.78678	3.80391	1.61084	1.5947	1.33559	1.47412	1.60877
MYO10	Myosin-X (Unconventional myosin-10). [Source:Uniprot/SWISSPROT;Acc:Q9HD67]	0.00817506	2.94726	2.91918	3.57675	2.97437	1.52633	1.60898	1.10573	-0.2982	-0.145253	-0.25427	-0.0630977	-0.158953
AXL	Tyrosine-protein kinase receptor UFO precursor (EC 2.7.10.1) (AXL oncogene). [Source:Uniprot/SWISSPROT;Acc:P30530]	0.0082178	2.92877	2.8384	3.15177	3.98186	1.16996	0.934303	1.28637	0.976337	1.28223	1.46103	1.2479	1.52185
KIAA0513	Uncharacterized protein KIAA0513. [Source:Uniprot/SWISSPROT;Acc:O60268]	0.0082178	-2.66955	-2.5392	-2.44279	-2.30796	-1.1188	-1.55782	-0.687653	-0.056088	-0.0815587	-0.144171	-0.177821	-0.199929
TRAF5	TNF receptor-associated factor 5 (RING finger protein 84). [Source:Uniprot/SWISSPROT;Acc:O00463]	0.00821965	-0.763306	-1.14391	-0.122465	-1.37439	0.0428913	0.005189	0.820684	-0.0875891	-0.250133	-0.422869	0.284827	-0.405877
CSTF2	Cleavage stimulation factor 64 kDa subunit (CSTF 64 kDa subunit) (CF-1 64 kDa subunit) (CstF-64). [Source:Uniprot/SWISSPROT;Acc:P33240]	0.00825148	0.0182249	-0.182402	0.44396	-0.28859	1.7397	1.60129	0.436854	0.0937894	-0.35262	-0.295722	-0.368311	-0.10549
PPP4R1	Serine/threonine-protein phosphatase 4 regulatory subunit 1. [Source:Uniprot/SWISSPROT;Acc:Q8TF05]	0.0083474	0.365866	0.347107	0.32233	0.0551597	1.02267	0.782402	0.649907	0.190189	-0.0867234	-0.0427098	-0.0436113	0.286028
C1orf55	Uncharacterized protein C1orf55. [Source:Uniprot/SWISSPROT;Acc:Q6IQ49]	0.00835743	0.866984	0.697134	1.04933	1.09044	1.572	1.19416	1.70035	-0.581914	-0.752102	-0.706849	-0.662563	-0.678601
PWP1	Periodic tryptophan protein 1 homolog (Keratinocyte protein IEF SSP 9502). [Source:Uniprot/SWISSPROT;Acc:Q13610]	0.00840727	0.228853	0.20745	-0.0392532	0.056756	1.09495	1.30522	0.418454	-0.13118	-0.302975	-0.0949078	-0.358871	-0.282681
LNPEP	Leucyl-cystinyl aminopeptidase (EC 3.4.11.3) (Cystinyl aminopeptidase) (Oxytocinase) (OTase) (Insulin-regulated membrane aminopeptidase) (Insulin-responsive aminopeptidase) (IRAP) (Placental leucine aminopeptidase) (P-LAP) [Contains: Leucyl-cystinyl amino [Source:Uniprot/SWISSPROT;Acc:Q9UIQ6]	0.00850614	-0.303086	0.862052	0.971048	-0.0698082	1.67434	1.17905	1.45957	-0.918804	-0.714112	-0.858081	-0.982202	-0.939142
ENPP2	Ectonucleotide pyrophosphatase/phosphodiesterase family member 2 precursor (EC 3.1.4.39) (E-NPP 2) (Extracellular lysophospholipase D) (LysoPLD) (Autotaxin). [Source:Uniprot/SWISSPROT;Acc:Q13822]	0.0085336	2.15362	3.32902	2.49003	1.56716	1.01394	0.616204	0.015152	1.04806	1.95904	1.49356	2.02895	2.28779
HIVEP3	human immunodeficiency virus type I enhancer binding protein 3 [Source:RefSeq_peptide;Acc:NP_078779]	0.00853595	0.467113	2.1125	-1.56294	-0.101947	0.698264	0.945086	0.445231	0.0188794	-0.0961423	-0.0785903	-0.106298	0.0554849
SAMM50	Sorting and assembly machinery component 50 homolog. [Source:Uniprot/SWISSPROT;Acc:Q9Y512]	0.0085951	-1.27799	-1.38459	-1.22766	-1.02562	-0.99505	-0.998542	-0.880751	-0.43385	-0.52248	-0.467659	-0.421799	-0.378134
ADH5	Alcohol dehydrogenase class 3 (EC 1.1.1.1) (Alcohol dehydrogenase class III) (Alcohol dehydrogenase class chi chain) (S- (hydroxymethyl)glutathione dehydrogenase) (EC 1.1.1.284) (Glutathione- dependent formaldehyde dehydrogenase) (FDH). [Source:Uniprot/SWISSPROT;Acc:P11766]	0.00859577	-0.834892	-1.52067	-0.876832	-1.40956	0.0258029	-0.0538691	0.231088	-0.627638	-0.676054	-0.621586	-0.657629	-0.68381
CYB5B	Cytochrome b5 type B precursor (Cytochrome b5 outer mitochondrial membrane isoform). [Source:Uniprot/SWISSPROT;Acc:O43169]	0.00859577	-1.49921	-1.39	-0.775559	-2.47885	-0.264589	0.0374171	-0.34126	-0.0151738	0.0119656	-0.0735136	-0.0677286	0.126682
LRRC33	Leucine-rich repeat-containing protein 33 precursor. [Source:Uniprot/SWISSPROT;Acc:Q86YC3]	0.00862284	-1.04816	-0.623587	-0.988139	-1.07081	-1.88385	-1.8288	-1.73724	-0.0154794	-0.300847	-0.17552	-0.456164	-0.0950069
ARHGAP30	Rho GTPase-activating protein 30 (Rho-type GTPase-activating protein 30). [Source:Uniprot/SWISSPROT;Acc:Q7Z6I6]	0.00863947	-1.08281	-1.29872	-1.89937	-2.12466	0.259106	0.0970479	0.491168	-0.319511	-0.0780305	-0.183515	-0.293462	-0.227344
BCL2L11	Bcl-2-like protein 11 (Bcl2-interacting mediator of cell death). [Source:Uniprot/SWISSPROT;Acc:O43521]	0.00871339	2.43356	2.70683	2.26084	1.93607	0.463708	0.68657	0.871878	0.20568	0.691094	-0.160373	0.0266192	0.131102
SESN1	Sestrin-1 (p53-regulated protein PA26). [Source:Uniprot/SWISSPROT;Acc:Q9Y6P5]	0.00875003	-0.452104	-0.225153	0.232899	-0.620712	-3.86661	-3.61644	-4.31771	-1.62953	-1.84939	-1.66915	-1.88922	-2.40575
PET112L	Probable glutamyl-tRNA(Gln) amidotransferase subunit B, mitochondrial precursor (EC 6.3.5.-) (Glu-ADT subunit B) (Cytochrome oxidase assembly factor PET112 homolog). [Source:Uniprot/SWISSPROT;Acc:O75879]	0.00875708	-1.1092	-0.92281	-0.144648	-1.60413	0.0976119	0.141372	0.259198	-0.0242228	-0.232801	-0.0725729	-0.268582	-0.311992
NOD1	Nucleotide-binding oligomerization domain-containing protein 1 (Caspase recruitment domain-containing protein 4). [Source:Uniprot/SWISSPROT;Acc:Q9Y239]	0.0087983	0.672408	1.07113	1.81111	2.00649	3.0385	3.09406	3.12725	0.115263	0.234768	0.401838	0.209914	0.285936
BTF3L4	Transcription factor BTF3 homolog 4 (Basic transcription factor 3-like 4). [Source:Uniprot/SWISSPROT;Acc:Q96K17]	0.00880171	-1.36302	-0.140279	0.0459855	-1.57263	0.152064	0.890319	-0.660927	-0.26628	-0.44744	-0.5018	-0.271443	-0.473823
LONRF3	LON peptidase N-terminal domain and RING finger protein 3 (RING finger protein 127). [Source:Uniprot/SWISSPROT;Acc:Q496Y0]	0.00885831	0.0250935	0.133178	0.600946	-0.443974	-2.78718	-3.34557	-3.49836	-0.685146	-0.816567	-0.903533	-0.802032	-0.972427
RTN4	Reticulon-4 (Neurite outgrowth inhibitor) (Nogo protein) (Foocen) (Neuroendocrine-specific protein) (NSP) (Neuroendocrine-specific protein C homolog) (RTN-x) (Reticulon-5). [Source:Uniprot/SWISSPROT;Acc:Q9NQC3]	0.00886905	-0.435474	-0.271554	-0.434726	-0.412002	-1.08015	-0.912658	-1.445	-0.610919	-0.673642	-0.456986	-0.506022	-0.724885
NAV1	Neuron navigator 1 (Steerin-1) (Pore membrane and/or filament- interacting-like protein 3) (Unc-53 homolog 1) (unc53H1). [Source:Uniprot/SWISSPROT;Acc:Q8NEY1]	0.00890634	0.745055	1.91502	-3.52873	1.90707	-1.91059	-1.59086	-2.56796	-0.472507	-0.383419	-0.289504	-0.403634	-0.412031
SPG21	Maspardin (Spastic paraplegia 21 autosomal recessive Mast syndrome protein) (Acid cluster protein 33). [Source:Uniprot/SWISSPROT;Acc:Q9NZD8]	0.00891188	-1.03076	-1.20018	-1.53878	-1.60034	-0.246285	-0.299431	-0.471685	-1.03395	-1.00599	-0.879288	-0.790427	-1.2926
IRAK4	Interleukin-1 receptor-associated kinase 4 (EC 2.7.11.1) (IRAK-4) (NY- REN-64 antigen). [Source:Uniprot/SWISSPROT;Acc:Q9NWZ3]	0.00901884	0.586857	0.582112	1.38745	0.711228	-0.0400127	0.209946	0.0251526	-0.0509921	0.258718	0.192014	0.207116	-0.0239036
SRGN	Serglycin precursor (Secretory granule proteoglycan core protein) (Platelet proteoglycan core protein) (P.PG) (Hematopoetic proteoglycan core protein). [Source:Uniprot/SWISSPROT;Acc:P10124]	0.00907278	1.06685	1.0969	1.29648	1.13106	1.76367	2.08778	1.89938	0.434229	0.290012	0.485999	0.281271	0.422149
PAK1	Serine/threonine-protein kinase PAK 1 (EC 2.7.11.1) (p21-activated kinase 1) (PAK-1) (p65-PAK) (Alpha-PAK). [Source:Uniprot/SWISSPROT;Acc:Q13153]	0.00908305	-2.57786	-2.6782	-2.58298	-2.77122	-1.65437	-1.46422	-1.99927	-0.0333705	-0.0441328	0.00145015	0.159211	0.0539581
IFRD1	Interferon-related developmental regulator 1 (Nerve growth factor- inducible protein PC4). [Source:Uniprot/SWISSPROT;Acc:O00458]	0.00914308	0.117162	0.344427	0.385349	0.142222	1.30221	1.25938	0.559909	0.177984	-0.0361604	0.269235	-0.0381328	0.293228
CSF3	Granulocyte colony-stimulating factor precursor (G-CSF) (Pluripoietin) (Filgrastim) (Lenograstim). [Source:Uniprot/SWISSPROT;Acc:P09919]	0.00921002	-0.923965	-0.469833	-0.159311	-0.140503	6.97985	7.58361	8.2254	0.132928	-0.00812364	-0.0250793	0.0127362	0.00746721
KIF22	Kinesin-like protein KIF22 (Kinesin-like DNA-binding protein) (Kinesin-like protein 4). [Source:Uniprot/SWISSPROT;Acc:Q14807]	0.00922403	-0.734021	-1.21592	-1.58526	-1.02901	-2.14912	-1.49919	-1.56718	0.0825208	0.189868	0.0987681	-0.0317237	0.052623
CCT6A	T-complex protein 1 subunit zeta (TCP-1-zeta) (CCT-zeta) (CCT-zeta-1) (Tcp20) (HTR3) (Acute morphine dependence-related protein 2). [Source:Uniprot/SWISSPROT;Acc:P40227]	0.00922403	-0.40008	-0.551808	-0.583474	-0.871504	0.299867	0.636781	0.171695	-0.265931	-0.561106	-0.551961	-0.543846	-0.551894
BRP44	Brain protein 44. [Source:Uniprot/SWISSPROT;Acc:O95563]	0.00922956	-0.691648	-0.849409	-0.638085	-1.05205	-0.730409	-0.388635	0.202205	-0.259198	-0.305267	-0.27675	-0.342457	-0.361216
SARM1	Sterile alpha and TIR motif-containing protein 1 (Sterile alpha and Armadillo repeat protein) (Tir-1 homolog). [Source:Uniprot/SWISSPROT;Acc:Q6SZW1]	0.00923846	-0.633318	-0.273148	-0.572781	-0.888325	-0.803849	-1.33123	-1.49053	-0.007533	0.226739	0.0386724	0.413118	0.0206826
VAV3	Protein vav-3. [Source:Uniprot/SWISSPROT;Acc:Q9UKW4]	0.00928165	-2.40137	-2.18909	-2.43457	-2.45516	-1.46905	-1.94619	-1.48768	-0.354936	-0.39071	-0.222227	-0.416312	-0.499997
MAFB	Transcription factor MafB (V-maf musculoaponeurotic fibrosarcoma oncogene homolog B). [Source:Uniprot/SWISSPROT;Acc:Q9Y5Q3]	0.00940275	0.0523563	-0.65066	-0.529923	-0.415777	-0.951545	-2.28059	-1.7063	-0.379942	-0.164074	-0.073744	-0.329226	-0.138789
AURKB	Serine/threonine-protein kinase 12 (EC 2.7.11.1) (Aurora-B) (Aurora- and Ipl1-like midbody-associated protein 1) (AIM-1) (Aurora/IPL1- related kinase 2) (Aurora-related kinase 2) (STK-1). [Source:Uniprot/SWISSPROT;Acc:Q96GD4]	0.0094219	0.616625	0.0294434	-0.259609	0.0903626	-2.13863	-1.91878	-2.8309	0.15019	0.0550934	0.149175	0.014861	0.222904
PCTP	Phosphatidylcholine transfer protein (PC-TP) (StAR-related lipid transfer protein 2) (StARD2) (START domain-containing protein 2). [Source:Uniprot/SWISSPROT;Acc:Q9UKL6]	0.00943598	-0.313479	-0.556099	-0.576799	-0.600729	-1.48019	-1.40355	-0.944955	0.111818	0.201302	-0.00376958	0.0306712	-0.102236
AMICA1	Junctional adhesion molecule-like precursor (Dendritic cell-specific protein CREA7-1) (Adhesion molecule interacting with CXADR antigen 1). [Source:Uniprot/SWISSPROT;Acc:Q86YT9]	0.00951954	-1.27226	-1.39567	-1.54311	-1.32082	1.3609	1.39751	0.597679	-0.215599	0.477817	0.0293862	0.261056	0.17363
ATIC	Bifunctional purine biosynthesis protein PURH [Includes: Phosphoribosylaminoimidazolecarboxamide formyltransferase (EC 2.1.2.3) (5-aminoimidazole-4-carboxamide ribonucleotide formyltransferase) (AICAR transformylase); IMP cyclohydrolase (EC 3.5.4.10) (Ino [Source:Uniprot/SWISSPROT;Acc:P31939]	0.0095726	-1.04032	-1.12871	-1.29839	-1.24106	-0.453868	-0.459127	-0.892538	-0.77244	-1.35186	-1.22397	-1.21492	-1.25483
RPS9	40S ribosomal protein S9. [Source:Uniprot/SWISSPROT;Acc:P46781]	0.00959732	0.378996	0.0623518	0.527613	0.484563	-0.566147	0.10867	-0.0808152	-0.0658314	0.173628	0.0425259	-0.0884537	-0.137617
IFIT2	Interferon-induced protein with tetratricopeptide repeats 2 (IFIT-2) (Interferon-induced 54 kDa protein) (IFI-54K) (ISG-54 K). [Source:Uniprot/SWISSPROT;Acc:P09913]	0.00961671	4.1175	5.45023	6.56726	6.22773	3.1329	2.37631	2.07822	1.383	4.42897	3.4547	2.75487	4.10762
TOR3A	Torsin-3A precursor (Torsin family 3 member A) (ATP-dependent interferon-responsive protein). [Source:Uniprot/SWISSPROT;Acc:Q9H497]	0.0096422	-1.04344	-1.26252	-1.08984	-0.937423	2.1347	1.66852	1.06032	0.852482	0.82952	0.791451	0.70332	0.92901
TIMP2	Metalloproteinase inhibitor 2 precursor (TIMP-2) (Tissue inhibitor of metalloproteinases 2) (CSC-21K). [Source:Uniprot/SWISSPROT;Acc:P16035]	0.00971275	-1.13963	-1.4233	-1.64592	-1.46612	-1.03286	-0.848038	-0.555587	-0.207592	-0.312772	-0.440726	-0.291156	-0.128503
THBD	Thrombomodulin precursor (TM) (Fetomodulin) (CD141 antigen). [Source:Uniprot/SWISSPROT;Acc:P07204]	0.0097265	-0.183196	-0.503582	-0.631814	-2.03796	-2.00122	-2.12411	-2.89999	-0.0302718	-0.281386	-0.193245	0.397967	0.0443081
BCAR3	Breast cancer anti-estrogen resistance protein 3 (SH2 domain- containing protein 3B) (Novel SH2-containing protein 2). [Source:Uniprot/SWISSPROT;Acc:O75815]	0.00975508	-0.0356761	-0.154232	0.509762	-0.367276	-1.25773	-2.53007	-3.45316	-0.821155	-0.94731	-0.762884	-0.692693	-1.10139
H2AFV	Histone H2AV (H2A.F/Z). [Source:Uniprot/SWISSPROT;Acc:Q71UI9]	0.00981603	-0.0368062	0.0109548	0.00905541	-0.434566	-1.7484	-1.8568	-2.83294	-0.202484	-0.281208	-0.207401	-0.229944	-0.349954
PTPLA	protein tyrosine phosphatase-like, member A [Source:RefSeq_peptide;Acc:NP_055056]	0.0099768	0.037395	1.01238	-2.05686	-0.888911	-0.815338	-0.4409	-1.26422	-0.11333	-0.0119999	-0.57622	-0.278276	-0.676944

## Sheet: clusters list
Using Biolayout 3D, we could cluster genes expression into 8 groups using a Pearson correlation (R=0.85, MCL=2.2).
Name	MCL_2.2_6		Name	MCL_2.2_6		Name	MCL_2.2_6		Name	MCL_2.2_6		Name	MCL_2.2_6		Name	MCL_2.2_6		Name	MCL_2.2_6		Name	MCL_2.2_6		Name	MCL_2.2_6
ACSL4	Cluster01		AARS	Cluster02		AADACL1	Cluster03		ADHFE1	Cluster04		C9orf100	Cluster05		PET112L	Cluster06		BBS7	Cluster07		MEF2C	Cluster08		ZNRF1	No Class
ADA	Cluster01		ABI3	Cluster02		ABCD2	Cluster03		ADORA2B	Cluster04		CMBL	Cluster05		RPL26L1	Cluster06		C1orf131	Cluster07		PATZ1	Cluster08		VAV2	No Class
ADAM19	Cluster01		ACP2	Cluster02		ACTN4	Cluster03		ANKRD57	Cluster04		ENTPD7	Cluster05		SYNJ1	Cluster06		LAP3	Cluster07		PRKAR2A	Cluster08		TOR1AIP1	No Class
ADPRHL2	Cluster01		ACTL6A	Cluster02		ADAM8	Cluster03		ANTXR1	Cluster04		EYA1	Cluster05		TOLLIP	Cluster06		PLSCR1	Cluster07		ZFYVE20	Cluster08		TCP1	No Class
AK3	Cluster01		ADCK2	Cluster02		ADD3	Cluster03		AP3M2	Cluster04		GART	Cluster05		TRAF5	Cluster06		RNF213	Cluster07					SLC35B4	No Class
ANGPTL4	Cluster01		ADH5	Cluster02		ADI1	Cluster03		ARG2	Cluster04		NAV1	Cluster05		VPS36	Cluster06								PRDM1	No Class
ANKRD22	Cluster01		AGPAT2	Cluster02		ADIPOR1	Cluster03		ARHGAP4	Cluster04		PAQR7	Cluster05											NFKBIZ	No Class
ARHGAP25	Cluster01		AGPAT5	Cluster02		ADSSL1	Cluster03		ARHGEF3	Cluster04		PSMC3IP	Cluster05											LRRC8C	No Class
ARL5B	Cluster01		ALDH3A2	Cluster02		AHSA1	Cluster03		ASB8	Cluster04		PTCHD1	Cluster05											INPP5A	No Class
ATP13A2	Cluster01		AMICA1	Cluster02		ANKMY2	Cluster03		ATIC	Cluster04		RELL1	Cluster05											IL1B	No Class
AXL	Cluster01		AOAH	Cluster02		ANLN	Cluster03		BATF	Cluster04		SLC37A3	Cluster05											IFT74	No Class
BCL2L11	Cluster01		AP2S1	Cluster02		ANTXR2	Cluster03		BCAT2	Cluster04		TSPAN14	Cluster05											ELOVL1	No Class
BCL2L13	Cluster01		APPL2	Cluster02		APLP2	Cluster03		BCL3	Cluster04														CDKN1A	No Class
BCL6	Cluster01		ARG1	Cluster02		ARHGEF10L	Cluster03		BLCAP	Cluster04														ABI2	No Class
BNIP3L	Cluster01		ARHGAP30	Cluster02		ARHGEF6	Cluster03		BST1	Cluster04
BPGM	Cluster01		ARRDC4	Cluster02		ARPC5L	Cluster03		C13orf31	Cluster04
C18orf8	Cluster01		ASB13	Cluster02		ARRB1	Cluster03		C16orf57	Cluster04
C1orf21	Cluster01		ATG4C	Cluster02		AURKB	Cluster03		C19orf12	Cluster04
C9orf21	Cluster01		ATP1B1	Cluster02		BCAR3	Cluster03		C1orf162	Cluster04
CASP3	Cluster01		ATP6V0D2	Cluster02		BCL2	Cluster03		C1orf55	Cluster04
CCNA1	Cluster01		BRP44	Cluster02		BRD3	Cluster03		C3	Cluster04
CCRN4L	Cluster01		BTBD1	Cluster02		C1orf31	Cluster03		CA2	Cluster04
CD48	Cluster01		C12orf4	Cluster02		C1orf96	Cluster03		CCL5	Cluster04
CD80	Cluster01		C1orf59	Cluster02		C20orf108	Cluster03		CCT6A	Cluster04
CDCA4	Cluster01		C20orf72	Cluster02		C22orf28	Cluster03		CD86	Cluster04
CDS2	Cluster01		C22orf25	Cluster02		C4orf18	Cluster03		CEBPB	Cluster04
CDYL2	Cluster01		C2orf18	Cluster02		C6orf62	Cluster03		CENPT	Cluster04
CGNL1	Cluster01		C7orf27	Cluster02		CAMK1D	Cluster03		CHST7	Cluster04
CHST12	Cluster01		CAB39	Cluster02		CAPN2	Cluster03		CISH	Cluster04
CHSY1	Cluster01		CALCRL	Cluster02		CBFB	Cluster03		CLEC4E	Cluster04
CSDA	Cluster01		CALU	Cluster02		CCDC99	Cluster03		CNN3	Cluster04
CSRP2	Cluster01		CCDC112	Cluster02		CCL20	Cluster03		CP	Cluster04
CTDSP2	Cluster01		CCDC28B	Cluster02		CDCA5	Cluster03		CSF3	Cluster04
CTNNBL1	Cluster01		CD14	Cluster02		CDCA7L	Cluster03		CSTF2	Cluster04
CUL1	Cluster01		CDR2	Cluster02		CDK2	Cluster03		CXorf21	Cluster04
CYP7B1	Cluster01		CHCHD4	Cluster02		CENPK	Cluster03		CYBB	Cluster04
DARS	Cluster01		CMTM7	Cluster02		CENPO	Cluster03		DCP2	Cluster04
DDIT4	Cluster01		COMMD3	Cluster02		CHEK2	Cluster03		DCUN1D5	Cluster04
DDX58	Cluster01		COPZ1	Cluster02		CLEC4D	Cluster03		DTX2	Cluster04
DENND3	Cluster01		CORO1A	Cluster02		CLSPN	Cluster03		DUS2L	Cluster04
DHX32	Cluster01		CORO1B	Cluster02		CNR2	Cluster03		DUSP2	Cluster04
DHX58	Cluster01		CORO2A	Cluster02		COASY	Cluster03		EDN1	Cluster04
DSE	Cluster01		CREB3L2	Cluster02		COMT	Cluster03		EDNRB	Cluster04
DUSP1	Cluster01		CREB5	Cluster02		CSNK1G2	Cluster03		EIF2B3	Cluster04
DUSP5	Cluster01		CYB5B	Cluster02		CXCR3	Cluster03		EXT1	Cluster04
EDEM1	Cluster01		CYSLTR1	Cluster02		CXCR4	Cluster03		F10	Cluster04
EGLN1	Cluster01		DAAM1	Cluster02		DDX26B	Cluster03		FAM102B	Cluster04
EHBP1	Cluster01		DAB2	Cluster02		DEK	Cluster03		FAM49A	Cluster04
EIF2AK3	Cluster01		DCAKD	Cluster02		DFNA5	Cluster03		FGL2	Cluster04
ELF4	Cluster01		DDIT3	Cluster02		DNMT1	Cluster03		FLNB	Cluster04
ENDOD1	Cluster01		DDX28	Cluster02		DPYSL2	Cluster03		FLRT3	Cluster04
ENPP2	Cluster01		DEF8	Cluster02		DYRK3	Cluster03		FLVCR2	Cluster04
EPB41	Cluster01		DHRS1	Cluster02		ELF1	Cluster03		FOXP4	Cluster04
FAM108C1	Cluster01		DHRS9	Cluster02		EMP1	Cluster03		GAB1	Cluster04
FAM125B	Cluster01		DOCK11	Cluster02		EPSTI1	Cluster03		GADD45B	Cluster04
FAM129A	Cluster01		DOK2	Cluster02		ERP29	Cluster03		GAS7	Cluster04
FAM134B	Cluster01		DPP9	Cluster02		EXOSC7	Cluster03		GCNT2	Cluster04
FAM76B	Cluster01		DUSP23	Cluster02		EXOSC8	Cluster03		GPD2	Cluster04
FBXO6	Cluster01		DYRK2	Cluster02		EZH2	Cluster03		GPR18	Cluster04
FMO5	Cluster01		EEF1E1	Cluster02		FADD	Cluster03		GPR85	Cluster04
FUT4	Cluster01		EPAS1	Cluster02		FAM102A	Cluster03		GSR	Cluster04
G0S2	Cluster01		ERRFI1	Cluster02		FAM64A	Cluster03		HCK	Cluster04
GADD45G	Cluster01		FAH	Cluster02		FBLIM1	Cluster03		HMGN3	Cluster04
GALNT2	Cluster01		FAM65A	Cluster02		FBXO5	Cluster03		HTRA4	Cluster04
GAN	Cluster01		FAM98A	Cluster02		FIGNL1	Cluster03		ICMT	Cluster04
GCH1	Cluster01		FCHSD2	Cluster02		FKBP5	Cluster03		IFNAR1	Cluster04
GMPR	Cluster01		FGD3	Cluster02		FMNL3	Cluster03		IFRD1	Cluster04
GNE	Cluster01		FSCN1	Cluster02		GLG1	Cluster03		IKBKE	Cluster04
GOLGA4	Cluster01		GALE	Cluster02		GLUL	Cluster03		IL12B	Cluster04
GPR132	Cluster01		GCHFR	Cluster02		GMNN	Cluster03		IL13RA1	Cluster04
GPR146	Cluster01		GMPR2	Cluster02		GNG2	Cluster03		IL17RA	Cluster04
GREM1	Cluster01		GPR84	Cluster02		GPR160	Cluster03		IL18	Cluster04
HAPLN3	Cluster01		HCFC1R1	Cluster02		GPR175	Cluster03		IL1RN	Cluster04
HELB	Cluster01		HDDC3	Cluster02		H2AFV	Cluster03		IL4I1	Cluster04
HESX1	Cluster01		HERPUD1	Cluster02		HABP4	Cluster03		IL6	Cluster04
HEY1	Cluster01		HN1	Cluster02		HADH	Cluster03		INSL6	Cluster04
HPRT1	Cluster01		HNRNPA2B1	Cluster02		HAVCR2	Cluster03		IRAK3	Cluster04
HSD11B1	Cluster01		HNRPDL	Cluster02		HIP1	Cluster03		ITGA4	Cluster04
IDO1	Cluster01		HS3ST2	Cluster02		HIRIP3	Cluster03		ITGAL	Cluster04
IFIH1	Cluster01		HSD17B7	Cluster02		HIST1H1C	Cluster03		JUNB	Cluster04
IFIT2	Cluster01		HSPA5	Cluster02		IL7R	Cluster03		KIAA0317	Cluster04
IFNG	Cluster01		HYAL2	Cluster02		INTS7	Cluster03		KIAA1715	Cluster04
IL2RA	Cluster01		ID3	Cluster02		KCNN4	Cluster03		KLF7	Cluster04
INSIG2	Cluster01		IFNAR2	Cluster02		KIAA1370	Cluster03		KPNA3	Cluster04
IRAK4	Cluster01		IGSF6	Cluster02		KIF22	Cluster03		LANCL2	Cluster04
IRF4	Cluster01		ING2	Cluster02		KIF23	Cluster03		LASS6	Cluster04
ITGB8	Cluster01		IRF3	Cluster02		KLC4	Cluster03		LCK	Cluster04
KCNJ2	Cluster01		ISCA2	Cluster02		KLHL17	Cluster03		LCN2	Cluster04
KCNK13	Cluster01		ITPA	Cluster02		LASS5	Cluster03		LIX1	Cluster04
KLF9	Cluster01		ITPR1	Cluster02		LAT2	Cluster03		LNPEP	Cluster04
LDLRAD3	Cluster01		JAG1	Cluster02		LDLRAP1	Cluster03		LRP10	Cluster04
LHFP	Cluster01		JARID2	Cluster02		LMNB2	Cluster03		LSM10	Cluster04
LIMK2	Cluster01		KCTD5	Cluster02		LONRF3	Cluster03		LTV1	Cluster04
LRP12	Cluster01		KIAA0513	Cluster02		LPIN1	Cluster03		MAFF	Cluster04
LRRC28	Cluster01		KIAA1602	Cluster02		LPXN	Cluster03		MALT1	Cluster04
LY6E	Cluster01		KLHDC3	Cluster02		LRRC33	Cluster03		MAP2K4	Cluster04
MAP2K3	Cluster01		LACTB2	Cluster02		LRRK1	Cluster03		MAPKAPK2	Cluster04
MAP3K5	Cluster01		LEMD2	Cluster02		MAFB	Cluster03		MARCO	Cluster04
MASTL	Cluster01		LY96	Cluster02		MBD4	Cluster03		MFSD7	Cluster04
MCL1	Cluster01		MAEA	Cluster02		MBNL1	Cluster03		MMP13	Cluster04
MCOLN2	Cluster01		MAPK11	Cluster02		MCM3	Cluster03		MMP14	Cluster04
METRNL	Cluster01		MAPKAPK3	Cluster02		MCM5	Cluster03		MRPL52	Cluster04
MFN1	Cluster01		MCCC1	Cluster02		MPDU1	Cluster03		MTDH	Cluster04
MICALL1	Cluster01		MGST2	Cluster02		MR1	Cluster03		MTHFR	Cluster04
MMP12	Cluster01		MKKS	Cluster02		MRPL28	Cluster03		MTMR3	Cluster04
MRPS31	Cluster01		MKNK1	Cluster02		MTHFD1	Cluster03		MXD1	Cluster04
MTCH1	Cluster01		MLKL	Cluster02		NANOS1	Cluster03		MYCL1	Cluster04
MTF1	Cluster01		MRPL34	Cluster02		NCAPD3	Cluster03		NFIL3	Cluster04
MX1	Cluster01		MRPL35	Cluster02		NCAPG2	Cluster03		NFKBIA	Cluster04
MYO10	Cluster01		MRPS15	Cluster02		NCAPH	Cluster03		NFKBIB	Cluster04
MYO1G	Cluster01		MSH6	Cluster02		NCK2	Cluster03		NOD1	Cluster04
NBN	Cluster01		MYO9B	Cluster02		NEDD4L	Cluster03		NOS2A	Cluster04
NXF1	Cluster01		NARS	Cluster02		NT5C	Cluster03		NOX1	Cluster04
OAS2	Cluster01		NDE1	Cluster02		NUB1	Cluster03		OAF	Cluster04
OASL	Cluster01		NDUFB2	Cluster02		NUMB	Cluster03		PDPN	Cluster04
OBFC2A	Cluster01		NIP7	Cluster02		NUP205	Cluster03		PHF23	Cluster04
ODF2L	Cluster01		NISCH	Cluster02		PARVG	Cluster03		PIAS4	Cluster04
OGFRL1	Cluster01		NOL12	Cluster02		PCTP	Cluster03		PIM1	Cluster04
OXR1	Cluster01		NPEPL1	Cluster02		PDCD4	Cluster03		PLEK	Cluster04
P2RX7	Cluster01		NSUN4	Cluster02		PHF17	Cluster03		PPAP2A	Cluster04
P2RY1	Cluster01		OGT	Cluster02		PIAS3	Cluster03		PPP1R15A	Cluster04
P2RY6	Cluster01		OMA1	Cluster02		PLAU	Cluster03		PPP4R1	Cluster04
PADI2	Cluster01		OSBPL11	Cluster02		PLEKHG3	Cluster03		PTGES	Cluster04
PAICS	Cluster01		OSBPL3	Cluster02		PLXDC1	Cluster03		PWP1	Cluster04
PANX1	Cluster01		OSGIN1	Cluster02		POLD1	Cluster03		RAB11FIP1	Cluster04
PARN	Cluster01		OXA1L	Cluster02		POLE2	Cluster03		RAB20	Cluster04
PARP14	Cluster01		P2RY14	Cluster02		PPA1	Cluster03		RAB32	Cluster04
PCNX	Cluster01		PAK1	Cluster02		PQLC1	Cluster03		RALGDS	Cluster04
PDCD5	Cluster01		PAK1IP1	Cluster02		PRKAR1B	Cluster03		RBPMS	Cluster04
PDE8A	Cluster01		PARL	Cluster02		PTPN18	Cluster03		RCL1	Cluster04
PDGFRL	Cluster01		PCCA	Cluster02		RABGAP1L	Cluster03		RELB	Cluster04
PDSS1	Cluster01		PDCD6IP	Cluster02		RAD51AP1	Cluster03		RNF135	Cluster04
PFKP	Cluster01		PDGFC	Cluster02		RASA3	Cluster03		SAMSN1	Cluster04
PHACTR4	Cluster01		PIK3R5	Cluster02		RASGRP3	Cluster03		SDC4	Cluster04
PI4K2B	Cluster01		PLA2G7	Cluster02		RASSF3	Cluster03		SERPINB2	Cluster04
PLEKHO1	Cluster01		PLXDC2	Cluster02		RASSF5	Cluster03		SERPINE1	Cluster04
PLOD2	Cluster01		PMVK	Cluster02		RFC1	Cluster03		SH2B2	Cluster04
PML	Cluster01		POLR1C	Cluster02		RFC2	Cluster03		SLC25A22	Cluster04
PNPT1	Cluster01		PPIL3	Cluster02		RGS10	Cluster03		SLC31A1	Cluster04
PNRC1	Cluster01		PPM1F	Cluster02		RNF144B	Cluster03		SLC7A11	Cluster04
PPP3CC	Cluster01		PPP1R7	Cluster02		RNF157	Cluster03		SLC7A2	Cluster04
PRKAG2	Cluster01		PRDM4	Cluster02		RPA2	Cluster03		SLCO3A1	Cluster04
PRKCH	Cluster01		PROSC	Cluster02		RRAGD	Cluster03		SNN	Cluster04
PRKD3	Cluster01		PSMC5	Cluster02		RRM1	Cluster03		SOCS3	Cluster04
PRPF3	Cluster01		PSTPIP1	Cluster02		RRM2	Cluster03		SPG21	Cluster04
PRPS2	Cluster01		PXMP4	Cluster02		RTN4	Cluster03		SRGN	Cluster04
PSEN2	Cluster01		PYCARD	Cluster02		RTP4	Cluster03		ST7	Cluster04
PTGER4	Cluster01		RASSF2	Cluster02		SARM1	Cluster03		STARD7	Cluster04
PTGS2	Cluster01		RNASEH2B	Cluster02		SKP2	Cluster03		STAT3	Cluster04
PTPN2	Cluster01		RPP25	Cluster02		SLC25A13	Cluster03		STK40	Cluster04
RAB11FIP5	Cluster01		RPS19BP1	Cluster02		SLC25A28	Cluster03		TAX1BP1	Cluster04
RAB33A	Cluster01		RRS1	Cluster02		SLC25A30	Cluster03		TFEC	Cluster04
RAB3D	Cluster01		SAMM50	Cluster02		SLC30A1	Cluster03		TGFBR2	Cluster04
RAB3GAP2	Cluster01		SH3PXD2A	Cluster02		SLC35C2	Cluster03		TLE3	Cluster04
RALB	Cluster01		SKAP2	Cluster02		SLC37A2	Cluster03		TLR1	Cluster04
RAPGEF2	Cluster01		SLAMF8	Cluster02		SLC40A1	Cluster03		TMEM176B	Cluster04
RBCK1	Cluster01		SLC12A9	Cluster02		SNX8	Cluster03		TMEM178	Cluster04
RCAN1	Cluster01		SLC29A1	Cluster02		SSRP1	Cluster03		TNFAIP2	Cluster04
RCAN3	Cluster01		SLC36A1	Cluster02		ST6GAL1	Cluster03		TNFAIP3	Cluster04
RFTN1	Cluster01		SLC37A4	Cluster02		STAT2	Cluster03		TNFRSF1B	Cluster04
RGS1	Cluster01		SLC9A3R1	Cluster02		SUV420H2	Cluster03		TPP2	Cluster04
RGS16	Cluster01		SNAP23	Cluster02		SYT11	Cluster03		TRAF2	Cluster04
RGS2	Cluster01		SPRED1	Cluster02		TACC2	Cluster03		TRAK2	Cluster04
RND1	Cluster01		SRPRB	Cluster02		TCTN3	Cluster03		TRIOBP	Cluster04
RND3	Cluster01		SSU72	Cluster02		TEC	Cluster03		UPP1	Cluster04
RNF19B	Cluster01		ST3GAL6	Cluster02		THBD	Cluster03		VCAN	Cluster04
RNPEP	Cluster01		STK38L	Cluster02		TIMELESS	Cluster03		ZFP36	Cluster04
RPS9	Cluster01		STXBP1	Cluster02		TIPIN	Cluster03		ZNF593	Cluster04
RSAD2	Cluster01		SYK	Cluster02		TM7SF3	Cluster03
SAMD8	Cluster01		TACC1	Cluster02		TMCO1	Cluster03
SBK1	Cluster01		TACC3	Cluster02		TMEM144	Cluster03
SESN1	Cluster01		TAPBPL	Cluster02		TNFSF13B	Cluster03
SGPP1	Cluster01		TAPT1	Cluster02		TRIM24	Cluster03
SH3PXD2B	Cluster01		TBCE	Cluster02		TTF2	Cluster03
SLAMF1	Cluster01		TEX2	Cluster02		UBE2L6	Cluster03
SLAMF7	Cluster01		THYN1	Cluster02		UNC119	Cluster03
SLC16A10	Cluster01		TIMP2	Cluster02		UNG	Cluster03
SLC25A24	Cluster01		TLR6	Cluster02		USP1	Cluster03
SLC25A37	Cluster01		TM2D2	Cluster02		VASH2	Cluster03
SLC2A1	Cluster01		TNFAIP8L2	Cluster02		ZCCHC8	Cluster03
SLC39A6	Cluster01		TNFRSF11A	Cluster02		ZDHHC14	Cluster03
SLC39A8	Cluster01		TOR3A	Cluster02		ZFAND2A	Cluster03
SLC41A2	Cluster01		TPD52L2	Cluster02		ZFPM1	Cluster03
SLC43A2	Cluster01		TPST2	Cluster02		ZMIZ1	Cluster03
SLC43A3	Cluster01		TRAF7	Cluster02		ZNFX1	Cluster03
SLC7A5	Cluster01		TRAP1	Cluster02
SLCO4A1	Cluster01		TSPO	Cluster02
SMARCA5	Cluster01		TXNRD3	Cluster02
SMPDL3A	Cluster01		UBAC1	Cluster02
SP110	Cluster01		UBE2G1	Cluster02
SPAG9	Cluster01		UBE2G2	Cluster02
STARD4	Cluster01		UBE4B	Cluster02
STAT4	Cluster01		UBR4	Cluster02
STXBP5	Cluster01		VAV3	Cluster02
TBC1D9	Cluster01		VCL	Cluster02
TCF4	Cluster01		WDR36	Cluster02
TDRD7	Cluster01		WIPI1	Cluster02
TFRC	Cluster01		ZDHHC7	Cluster02
TJP2	Cluster01		ZMAT5	Cluster02
TMEM140	Cluster01		ZNF330	Cluster02
TMEM65	Cluster01		ZNF524	Cluster02
TMEPAI	Cluster01		ZYX	Cluster02
TNFAIP6	Cluster01
TNFSF10	Cluster01
TNIP3	Cluster01
TP53INP2	Cluster01
TRADD	Cluster01
TUBB6	Cluster01
UGCG	Cluster01
ULK1	Cluster01
WDR1	Cluster01
WSB1	Cluster01
WTAP	Cluster01
XRN1	Cluster01
YEATS2	Cluster01

## Sheet: IDO1 and NOS2A correlation
All neighbour nodes of IDO1 and NOS2A were selected (142 and 143 genes, respectively)
33 genes have a correlation higher than 0.95 with IDO1, 40 with NOS2A.
gene A	gene B	Correlation		gene A	gene B	Correlation
SLC35C2	IDO1	0.850956		NOS2A	DCAKD	0.850682		IDO1	Gene	Corr.	Gene	Corr.
DEK	IDO1	0.85208		NOS2A	SH2B2	0.852603			SLC25A24	0.951396	ZCCHC8	0.961293
BCL2L13	IDO1	0.853629		NOS2A	AGPAT2	0.854337			RBCK1	0.952124	RASA3	0.961383
MRPS31	IDO1	0.855683		NOS2A	CNN3	0.855201			EIF2AK3	0.9526	CLEC4D	0.963758
AURKB	IDO1	0.859333		NOS2A	CLEC4E	0.855825			LRP12	0.95307	NUB1	0.965744
NCK2	IDO1	0.860536		NOS2A	VCL	0.856239			DDX26B	0.953442	SLC39A8	0.969151
EHBP1	IDO1	0.860645		NOS2A	NARS	0.857633			MTCH1	0.955657	PLEKHG3	0.969515
NCAPH	IDO1	0.862481		NOS2A	FAM49A	0.858159			P2RY6	0.956242	GMPR	0.970465
UNC119	IDO1	0.862732		NOS2A	HTRA4	0.859183			COASY	0.957051	GALNT2	0.971649
HELB	IDO1	0.863533		NOS2A	PPP1R7	0.863742			IL7R	0.957106	ANTXR2	0.972912
BCAR3	IDO1	0.864326		NOS2A	MAPKAPK3	0.863764			SESN1	0.957382	PRKAG2	0.973039
RFC1	IDO1	0.864426		NOS2A	PPAP2A	0.867852			SBK1	0.957388	NANOS1	0.974465
FIGNL1	IDO1	0.864557		NOS2A	FCHSD2	0.868052			RND3	0.957862	SLC25A28	0.976963
FBXO5	IDO1	0.864999		NOS2A	MAEA	0.868817			CHSY1	0.957977	NBN	0.98242
PRKCH	IDO1	0.865231		NOS2A	MMP14	0.869962			MASTL	0.958246	SLC43A2	0.983518
GREM1	IDO1	0.865941		NOS2A	TMEM178	0.87373			TMEM140	0.959042	CDS2	0.988333
TFRC	IDO1	0.866608		NOS2A	LANCL2	0.873799			EZH2	0.959934	PANX1	0.988656
MTHFD1	IDO1	0.866972		NOS2A	ITPA	0.874051			CTNNBL1	0.960186
MRPL28	IDO1	0.867407		NOS2A	TBCE	0.874705
ADSSL1	IDO1	0.867664		NOS2A	C1orf59	0.876831		NOS2A	Gene	Corr.	Gene	Corr.
NUP205	IDO1	0.868363		NOS2A	DUSP2	0.876943			UPP1	0.950925	TRAK2	0.968021
TUBB6	IDO1	0.868524		NOS2A	PLA2G7	0.877247			ST7	0.951175	ARG2	0.968395
C9orf21	IDO1	0.868787		NOS2A	FAM102B	0.877761			MYCL1	0.951463	ADORA2B	0.97043
IRF4	IDO1	0.869073		NOS2A	PDCD6IP	0.879009			BLCAP	0.953597	CEBPB	0.970623
GLUL	IDO1	0.871135		NOS2A	NDE1	0.879898			HCK	0.954019	STK40	0.971867
KIF23	IDO1	0.871366		NOS2A	EEF1E1	0.88166			SLC25A22	0.954313	MTDH	0.973208
RTP4	IDO1	0.872407		NOS2A	FGD3	0.882255			FLNB	0.95584	FGL2	0.973236
ARHGEF10L	IDO1	0.87273		NOS2A	IFNAR1	0.882977			C1orf162	0.956733	LRP10	0.97358
H2AFV	IDO1	0.873325		NOS2A	LIX1	0.883162			ANKRD57	0.958159	CD86	0.973741
OASL	IDO1	0.873563		NOS2A	CCDC112	0.884254			RNF135	0.958748	SNN	0.973765
PAICS	IDO1	0.873736		NOS2A	ADH5	0.88445			SLC31A1	0.958885	GPR18	0.974768
SLC30A1	IDO1	0.873919		NOS2A	MARCO	0.885661			LCN2	0.959273	AP3M2	0.976585
ARHGAP25	IDO1	0.875696		NOS2A	CREB3L2	0.885999			PTGES	0.961152	MRPL52	0.978654
FAM76B	IDO1	0.876186		NOS2A	PHF23	0.886227			SLAMF8	0.961356	RAB20	0.978819
EDEM1	IDO1	0.876389		NOS2A	AMICA1	0.888607			KIAA1602	0.961907	JUNB	0.979496
CXCR4	IDO1	0.876435		NOS2A	KPNA3	0.889245			DCP2	0.96241	CYBB	0.982858
AHSA1	IDO1	0.876805		NOS2A	F10	0.891239			RAB11FIP1	0.965042	STARD7	0.983972
ADI1	IDO1	0.878976		NOS2A	HERPUD1	0.89233			TAX1BP1	0.965596	C3	0.985224
BPGM	IDO1	0.879737		NOS2A	JARID2	0.893491			IRAK3	0.967786	CHST7	0.987881
P2RY1	IDO1	0.880975		NOS2A	PARL	0.894936			RALGDS	0.967892	C13orf31	0.988088
PML	IDO1	0.88103		NOS2A	CCT6A	0.895626
OAS2	IDO1	0.88288		NOS2A	SYK	0.897507
RRM2	IDO1	0.886874		NOS2A	PLXDC2	0.898983
STXBP5	IDO1	0.887902		NOS2A	LACTB2	0.899003
G0S2	IDO1	0.889376		NOS2A	CA2	0.899167
RTN4	IDO1	0.891063		NOS2A	LY96	0.901461
TNFSF10	IDO1	0.891345		NOS2A	ACP2	0.90307
RASGRP3	IDO1	0.891959		NOS2A	TPP2	0.903154
GNE	IDO1	0.8923		NOS2A	SPG21	0.903325
PIAS3	IDO1	0.892529		NOS2A	BCAT2	0.903871
SLC25A30	IDO1	0.892868		NOS2A	MFSD7	0.906552
CAPN2	IDO1	0.893407		NOS2A	ZYX	0.907946
CGNL1	IDO1	0.893791		NOS2A	MKNK1	0.909177
ATP13A2	IDO1	0.895484		NOS2A	SDC4	0.909406
ADAM8	IDO1	0.896673		NOS2A	NFKBIA	0.909776
SLC41A2	IDO1	0.89675		NOS2A	DYRK2	0.909807
MMP12	IDO1	0.896762		NOS2A	PRDM4	0.910216
PQLC1	IDO1	0.897644		NOS2A	PSMC5	0.911166
INTS7	IDO1	0.898015		NOS2A	CP	0.911462
RFTN1	IDO1	0.898327		NOS2A	GPR85	0.91495
ZMIZ1	IDO1	0.898792		NOS2A	FOXP4	0.915314
SGPP1	IDO1	0.898893		NOS2A	SERPINB2	0.915869
PPA1	IDO1	0.899662		NOS2A	EIF2B3	0.916649
EMP1	IDO1	0.900715		NOS2A	GADD45B	0.918477
OXR1	IDO1	0.900838		NOS2A	ITGAL	0.919134
DUSP5	IDO1	0.903807		NOS2A	MLKL	0.919895
CHEK2	IDO1	0.904228		NOS2A	TAPBPL	0.921909
KCNK13	IDO1	0.904856		NOS2A	KIAA1715	0.921944
DYRK3	IDO1	0.905845		NOS2A	ASB8	0.922887
SLC43A3	IDO1	0.90759		NOS2A	RRS1	0.924531
LASS5	IDO1	0.909961		NOS2A	TLR6	0.92543
CD80	IDO1	0.910809		NOS2A	LSM10	0.926301
MCOLN2	IDO1	0.911112		NOS2A	HMGN3	0.92662
HPRT1	IDO1	0.911362		NOS2A	NOX1	0.927142
ENDOD1	IDO1	0.912111		NOS2A	TLE3	0.927285
SLC25A13	IDO1	0.91247		NOS2A	ID3	0.929177
CSRP2	IDO1	0.912679		NOS2A	LASS6	0.929616
PRPS2	IDO1	0.913932		NOS2A	INSL6	0.930862
KCNN4	IDO1	0.914663		NOS2A	IL4I1	0.933095
RGS1	IDO1	0.916084		NOS2A	ARHGAP4	0.933741
SAMD8	IDO1	0.916461		NOS2A	ARHGEF3	0.933983
YEATS2	IDO1	0.916734		NOS2A	RCL1	0.935733
CASP3	IDO1	0.916737		NOS2A	ZNF593	0.935741
RNF144B	IDO1	0.918157		NOS2A	SLC7A2	0.935806
DDX58	IDO1	0.920434		NOS2A	KLHDC3	0.938145
TNFAIP6	IDO1	0.92064		NOS2A	RAB32	0.938873
CCDC99	IDO1	0.920784		NOS2A	DUS2L	0.938894
RAB11FIP5	IDO1	0.920865		NOS2A	CISH	0.939199
EPSTI1	IDO1	0.920897		NOS2A	GAS7	0.940131
NUMB	IDO1	0.923143		NOS2A	BST1	0.940278
PRKD3	IDO1	0.924383		NOS2A	PIAS4	0.940978
TBC1D9	IDO1	0.92517		NOS2A	FLRT3	0.940983
PDE8A	IDO1	0.925519		NOS2A	PLEK	0.94168
HIST1H1C	IDO1	0.928164		NOS2A	CSF3	0.942219
SLC39A6	IDO1	0.929242		NOS2A	SERPINE1	0.943085
DHX32	IDO1	0.931997		NOS2A	MMP13	0.944169
FAM125B	IDO1	0.934694		NOS2A	CXorf21	0.944198
MAP3K5	IDO1	0.939236		NOS2A	LTV1	0.944499
GPR132	IDO1	0.939706		NOS2A	MXD1	0.945246
RGS2	IDO1	0.94119		NOS2A	OAF	0.947841
RASSF5	IDO1	0.942286		NOS2A	ADHFE1	0.948673
DHX58	IDO1	0.945342		NOS2A	GSR	0.949725
PLEKHO1	IDO1	0.945452		NOS2A	TMEM176B	0.949732
TDRD7	IDO1	0.945591		NOS2A	UPP1	0.950925
RAB3GAP2	IDO1	0.946233		NOS2A	ST7	0.951175
LONRF3	IDO1	0.948992		NOS2A	MYCL1	0.951463
CTDSP2	IDO1	0.949555		NOS2A	BLCAP	0.953597
CHST12	IDO1	0.949671		NOS2A	HCK	0.954019
COMT	IDO1	0.949995		NOS2A	SLC25A22	0.954313
SLC25A24	IDO1	0.951396		NOS2A	FLNB	0.95584
RBCK1	IDO1	0.952124		NOS2A	C1orf162	0.956733
EIF2AK3	IDO1	0.9526		NOS2A	ANKRD57	0.958159
LRP12	IDO1	0.95307		NOS2A	RNF135	0.958748
DDX26B	IDO1	0.953442		NOS2A	SLC31A1	0.958885
MTCH1	IDO1	0.955657		NOS2A	LCN2	0.959273
P2RY6	IDO1	0.956242		NOS2A	PTGES	0.961152
COASY	IDO1	0.957051		NOS2A	SLAMF8	0.961356
IL7R	IDO1	0.957106		NOS2A	KIAA1602	0.961907
SESN1	IDO1	0.957382		NOS2A	DCP2	0.96241
SBK1	IDO1	0.957388		NOS2A	RAB11FIP1	0.965042
RND3	IDO1	0.957862		NOS2A	TAX1BP1	0.965596
CHSY1	IDO1	0.957977		NOS2A	IRAK3	0.967786
MASTL	IDO1	0.958246		NOS2A	RALGDS	0.967892
TMEM140	IDO1	0.959042		NOS2A	TRAK2	0.968021
EZH2	IDO1	0.959934		NOS2A	ARG2	0.968395
CTNNBL1	IDO1	0.960186		NOS2A	ADORA2B	0.97043
ZCCHC8	IDO1	0.961293		NOS2A	CEBPB	0.970623
RASA3	IDO1	0.961383		NOS2A	STK40	0.971867
CLEC4D	IDO1	0.963758		NOS2A	MTDH	0.973208
NUB1	IDO1	0.965744		NOS2A	FGL2	0.973236
SLC39A8	IDO1	0.969151		NOS2A	LRP10	0.97358
PLEKHG3	IDO1	0.969515		NOS2A	CD86	0.973741
GMPR	IDO1	0.970465		NOS2A	SNN	0.973765
GALNT2	IDO1	0.971649		NOS2A	GPR18	0.974768
ANTXR2	IDO1	0.972912		NOS2A	AP3M2	0.976585
PRKAG2	IDO1	0.973039		NOS2A	MRPL52	0.978654
NANOS1	IDO1	0.974465		NOS2A	RAB20	0.978819
SLC25A28	IDO1	0.976963		NOS2A	JUNB	0.979496
NBN	IDO1	0.98242		NOS2A	CYBB	0.982858
SLC43A2	IDO1	0.983518		NOS2A	STARD7	0.983972
CDS2	IDO1	0.988333		NOS2A	C3	0.985224
PANX1	IDO1	0.988656		NOS2A	CHST7	0.987881
				NOS2A	C13orf31	0.988088
