# Supplementary material for: The impact of breed and tissue compartment on the response of pig macrophages to lipopolysaccharide
Source: BMC Genomics. 2013 Aug 28;14:581. doi: 10.1186/1471-2164-14-581 (PMC3766131; doi:10.1186/1471-2164-14-581)
Supplement: Additional file 6 — The table have been sorted for each type of cell (MDM in blue, BMDM in red and AM in green) from the probeset with the largest variance to the smallest. The % of Variance id in the SED/Mean*100. [file 1471-2164-14-581-S6.xlsx]

## Sheet: Fig8 - Sorted tables
The table have been sorted for each type of cell (MDM in blue, BMDM in red and AM in green) from the probeset with the largest variance to the smallest.
The % of Variance id the SED/Mean*100
	MDM 0h			MDM 7h			BMDM 0h			BMDM 7h			AM 0h			AM 7h
Gene Symbol	Description	%VAR MDM 0h	Gene Symbol	Description	%VAR MDM 7h	Gene Symbol	Description	%VAR BMDM 0h	Gene Symbol	Description	%VAR BMDM 7h	Gene Symbol	Description	%VAR AM 0h	Gene Symbol	Description	%VAR AM 7h
CXCL10	chemokine (C-X-C motif) ligand 10	55.9228	IFNA14	interferon, alpha 14	44.3615	CXCL10	chemokine (C-X-C motif) ligand 10	76.3767	IFNA14	interferon, alpha 14	40.4753	IGH@	Sus scrofa mRNA, clone:THY010114E02, expressed in thymus	82.1804	IGH@	Sus scrofa mRNA, clone:SPL010013G04, expressed in spleen	74.292
MMP1	matrix metallopeptidase 1 (interstitial collagenase)	43.7905	LOC100126583	Sus scrofa mRNA, clone:TCH010038E03, expressed in trachea	38.2927	TNFSF10	tumor necrosis factor (ligand) superfamily, member 10	65.1076	C9orf172	chromosome 9 open reading frame 172	40.4052	FOSB	FBJ murine osteosarcoma viral oncogene homolog B	75.6092	IGH@	Sus scrofa mRNA, clone:THY010114E02, expressed in thymus	73.9886
TNFSF10	tumor necrosis factor (ligand) superfamily, member 10	43.4604	AMELX	amelogenin, X-linked	36.1842	DDX60	probable ATP-dependent RNA helicase DDX60-like	60.7519	0	0	38.0869	IGH@	Sus scrofa clone IgG49E4 mutated immunoglobulin heavy chain mRNA, partial cds	68.2175	IGH@	Sus scrofa mRNA, clone:THY010123F06, expressed in thymus	68.3255
TNFSF10	tumor necrosis factor (ligand) superfamily, member 10	42.9722	0	0	35.8197	TNFSF10	tumor necrosis factor (ligand) superfamily, member 10	57.9633	0	0	36.1309	IGH@	Sus scrofa mRNA, clone:SPL010013G04, expressed in spleen	66.2334	IGH@	Sus scrofa mRNA, clone:TCH010005C09, expressed in trachea	67.8971
0	0	42.7205	MMP1	matrix metallopeptidase 1 (interstitial collagenase)	34.6389	0	0	54.6802	IFNB	OTTSUSG00000001528 Interferon-beta	34.6015	IGH@	Sus scrofa mRNA, clone:THY010123F06, expressed in thymus	65.5092	IGH@	Sus scrofa mRNA, clone:SPL010027A12, expressed in spleen	67.8275
0	Ssc_hash_S29986928 PDUts2056G03 Porcine testis cDNA library II Sus scrofa cDNA clone PDUts2056G03 5prime similar to homologue to emb	42.4353	0	0	34.3567	DDX60	DEAD (Asp-Glu-Ala-Asp) box polypeptide 60	53.9408	0	Ssc_hash_S29986928 PDUts2056G03 Porcine testis cDNA library II Sus scrofa cDNA clone PDUts2056G03 5prime similar to homologue to emb	33.9069	IGH@	Sus scrofa clone IgGA4 mutated immunoglobulin heavy chain mRNA, partial cds	63.3339	IGH@	Sus scrofa clone IgG49E4 mutated immunoglobulin heavy chain mRNA, partial cds	66.2454
0	0	42.2414	CYP3A39	Sus scrofa CYP3A39 mRNA for cytochrome P450 3A39v3, partial cds	33.8539	LOC100151813	hypothetical LOC100151813	46.7829	CYP3A39	Sus scrofa CYP3A39 mRNA for cytochrome P450 3A39v4, partial cds	33.1522	IGH@	Sus scrofa mRNA, clone:SPL010027A12, expressed in spleen	60.6608	IGH@	Sus scrofa clone IgGA4 mutated immunoglobulin heavy chain mRNA, partial cds	64.2251
0	Ssc_hash_S38482563 EST-AO233A12 Spleen from PRRSV-infected pig Sus scrofa cDNA clone AO233A12, mRNA sequence /clone=AO233A12 /gb=ES447715 /gi=146289305 /ug=Ssc.53476 /len=806	41.0377	0	Ssc_hash_S38482563 EST-AO233A12 Spleen from PRRSV-infected pig Sus scrofa cDNA clone AO233A12, mRNA sequence /clone=AO233A12 /gb=ES447715 /gi=146289305 /ug=Ssc.53476 /len=806	33.685	RSAD2	radical S-adenosyl methionine domain containing 2	46.2173	HPGD	hydroxyprostaglandin dehydrogenase 15-(NAD)	32.4289	IGH@	Sus scrofa mRNA, clone:TCH010005C09, expressed in trachea	60.3849	IGH@	Sus scrofa clone IgGE4 mutated immunoglobulin heavy chain mRNA, partial cds	62.4571
NEURL1B	neuralized homolog 1B (Drosophila)	41.0141	IFNB	OTTSUSG00000001528 Interferon-beta	33.4348	ISG15	ISG15 ubiquitin-like modifier	45.1337	0	Ssc_hash_S38482563 EST-AO233A12 Spleen from PRRSV-infected pig Sus scrofa cDNA clone AO233A12, mRNA sequence /clone=AO233A12 /gb=ES447715 /gi=146289305 /ug=Ssc.53476 /len=806	31.7394	TPPP3	tubulin polymerization-promoting protein family member 3	59.2212	IGH@	Sus scrofa mRNA, clone:THY010055G01, expressed in thymus	58.3561
DDX60	probable ATP-dependent RNA helicase DDX60-like	40.8952	AMELX	amelogenin, X-linked	33.3312	IFIT1	interferon-induced protein with tetratricopeptide repeats 1	44.403	CYP3A39	Sus scrofa CYP3A39 mRNA for cytochrome P450 3A39v3, partial cds	30.0813	IGL@	PREDICTED: Sus scrofa similar to hCG2040023 (LOC100155143), mRNA	59.0354	LOC100514073	PREDICTED: Sus scrofa similar to hCG2040023 (LOC100155143), mRNA	56.0804
ISG15	ISG15 ubiquitin-like modifier	40.8378	0	Ssc_hash_S29986928 PDUts2056G03 Porcine testis cDNA library II Sus scrofa cDNA clone PDUts2056G03 5prime similar to homologue to emb	32.7019	0	Ssc_hash_S23756184 1113111 MARC 4PIG Sus scrofa cDNA 5prime, mRNA sequence /clone_end=5prime /gb=DN113803 /gi=59807536 /ug=Ssc.17894 /len=692	42.9968	CYP3A29	Sus scrofa CYP3A29 mRNA for cytochrome P450 3A29v3, partial cds	30.0673	IGL@	PREDICTED: Sus scrofa similar to hCG2040023 (LOC100152327), mRNA	57.1026	CU302381.1	OTTSUSG00000000751 possible gene similar to Hyaluronan synthase 2	55.2835
0	0	38.6929	CYP3A39	Sus scrofa CYP3A39 mRNA for cytochrome P450 3A39v4, partial cds	32.0974	IFIH1	interferon induced with helicase C domain 1	42.6744	NPTX1	neuronal pentraxin I	29.6928	FOS	FBJ murine osteosarcoma viral oncogene homolog	56.752	SHAS2	Sus scrofa hyaluronan synthase 2 (SHAS2), mRNA	54.8782
IFIT1	interferon-induced protein with tetratricopeptide repeats 1	36.3713	HNF1A	HNF1 homeobox A	31.4965	C9orf172	chromosome 9 open reading frame 172	42.0488	GSTO2	glutathione S-transferase omega-2-like	29.3536	LY75	lymphocyte antigen 75	56.1268	IGH@	SSU03782 Sus scrofa Ig gamma 4a chain constant region (IgG4a) mRNA, partial cds	54.1276
ISG15	ISG15 ubiquitin-like modifier	35.7785	SLC6A4	solute carrier family 6 (neurotransmitter transporter, serotonin), member 4	30.6508	IL7R	interleukin 7 receptor	41.9695	LUM	lumican	28.7146	KLF4	Kruppel-like factor 4 (gut)	56.0704	IGL@	Ig lambda chain C region [Source:UniProtKB/Swiss-Prot;Acc:P01846]	53.738
DDX60	DEAD (Asp-Glu-Ala-Asp) box polypeptide 60	35.778	ARTC3	Sus scrofa partial mRNA for mono (ADP-ribosyl)transferase (ART3 gene)	30.4647	IFIT2	interferon-induced protein with tetratricopeptide repeats 2	41.5638	EIF4H	eukaryotic translation initiation factor 4H	28.6223	IGL@	Ig lambda chain C region [Source:UniProtKB/Swiss-Prot;Acc:P01846]	55.2538	IGKC	similar to Ig kappa chain V-I region Walker precursor	51.8222
PLAC8	placenta-specific 8	35.0605	MIR2359	MI0011389	30.0393	IFIH1	interferon induced with helicase C domain 1	41.0324	COL6A3	collagen, type VI, alpha 3	28.1592	EAF2	ELL associated factor 2	55.0225	IGH@	Sus scrofa clone PG2X immunoglobulin gamma-2 heavy chain constant region mRNA, partial cds	49.1849
RSAD2	radical S-adenosyl methionine domain containing 2	34.9674	AMELX	amelogenin, X-linked	29.9138	LOC100513602	hypothetical protein LOC100513602	40.8017	KDM6A	lysine (K)-specific demethylase 6A	27.247	TNFRSF17	tumor necrosis factor receptor superfamily, member 17	54.4465	IGH@	Sus scrofa mRNA, clone:MLN010054F04, expressed in mesenteric lymph nodes	47.5781
IFIT2	interferon-induced protein with tetratricopeptide repeats 2	34.7976	IGF1	insulin-like growth factor 1 (somatomedin C)	29.7434	IFIT1	interferon-induced protein with tetratricopeptide repeats 1	39.8409	CYP3A29	Sus scrofa CYP3A29 mRNA for cytochrome P450 3A29v2, partial cds	26.8821	IGH@	Sus scrofa mRNA, clone:THY010055G01, expressed in thymus	54.2343	MMP1	matrix metallopeptidase 1 (interstitial collagenase)	47.247
AMELX	amelogenin, X-linked	33.6268	EIF4H	eukaryotic translation initiation factor 4H	29.7422	ISG15	ISG15 ubiquitin-like modifier	39.4921	STAT4	signal transducer and activator of transcription 4	26.8172	THBD	thrombomodulin	53.6254	IGKV@	immunoglobulin kappa variable group	47.0709
IFIT1	interferon-induced protein with tetratricopeptide repeats 1	33.2709	IGF1	insulin-like growth factor 1 (somatomedin C)	29.4966	CCL3	Sus scrofa mRNA, clone:ITT010011G11, expressed in small intestine	39.1991	CYP3A29	Sus scrofa mRNA, clone:LVR010017F03, expressed in liver	26.4531	CCRL1	chemokine (C-C motif) receptor-like 1	53.0905	0	Sus scrofa isolate L8336 TCR-delta chain CDR3 region (TCRD) mRNA, partial cds	46.7163
HERC5	Probable E3 ubiquitin-protein ligase HERC5 (EC 6.3.2.-)(HECT domain and RCC1-like domain-containing protein 5)(Cyclin-E-binding protein 1) [Source:UniProtKB/Swiss-Prot;Acc:Q9UII4]	32.4263	U6	U6 spliceosomal RNA [Source: RFAM;Acc:RF00026]	29.4608	CXCL11	chemokine (C-X-C motif) ligand 11	38.8172	EIF2S3	eukaryotic translation initiation factor 2, subunit 3 gamma, 52kDa	25.7686	IGKC	similar to Ig kappa chain V-I region Walker precursor	52.8262	FBXO32	F-box protein 32	46.2
CYP3A39	Sus scrofa CYP3A39 mRNA for cytochrome P450 3A39v3, partial cds	32.039	snosnR61	Small nucleolar RNA snR61/Z1/Z11 [Source: RFAM;Acc:RF00476]	29.0606	GBP1	guanylate binding protein 1, interferon-inducible	36.2178	BRI3BP	BRI3 binding protein	25.6308	CLEC12A	c-type lectin domain family 12 member A-like	52.3213	FBXO32	F-box protein 32	46.1696
IDO1	indoleamine 2,3-dioxygenase 1	31.5995	TIMD4	T-cell immunoglobulin and mucin domain containing 4	28.8592	OAS1	2',5'-oligoadenylate synthetase 1, 40/46kDa	35.0709	CCL3	Sus scrofa mRNA, clone:TES010027B04, expressed in testis	25.3757	IGL@	Sus scrofa clone IgGE4 mutated immunoglobulin heavy chain mRNA, partial cds	52.2002	THBD	thrombomodulin	44.9443
EIF4H	eukaryotic translation initiation factor 4H	30.3269	SERPINB2	serpin peptidase inhibitor, clade B (ovalbumin), member 2	28.6362	GVIN1	interferon-induced very large GTPase 1-like	35.0058	UNC45B	unc-45 homolog B (C. elegans)	25.3512	CYP7A1	cytochrome P450, family 7, subfamily A, polypeptide 1	51.0856	LOC100514073	PREDICTED: Sus scrofa similar to hCG2040023 (LOC100152327), mRNA	44.3117
AMELX	amelogenin, X-linked	30.2779	XDH	xanthine dehydrogenase	27.9757	IFIT2	interferon-induced protein with tetratricopeptide repeats 2	34.9554	AMELX	amelogenin, X-linked	25.2866	CCRL1	chemokine (C-C motif) receptor-like 1	50.8999	0	Ssc_hash_S26715107 AJ951191 KN404_1 Sus scrofa cDNA clone C0007742o01 5prime, mRNA sequence /clone=C0007742o01 /clone_end=5prime /gb=AJ951191 /gi=74368007 /ug=Ssc.36810 /len=862	44.026
LOC100151813	hypothetical LOC100151813	30.1586	CYP3A29	Sus scrofa mRNA, clone:LVR010017F03, expressed in liver	27.8162	DDX58	DEAD (Asp-Glu-Ala-Asp) box polypeptide 58	34.6052	COL1A1	collagen, type I, alpha 1	25.0452	IGL@	SSU03779 Sus scrofa Ig gamma 2a constant region (IgG2a) mRNA, partial cds	49.5893	ITGA2	integrin, alpha 2 (CD49B, alpha 2 subunit of VLA-2 receptor)	43.8912
IFIT2	interferon-induced protein with tetratricopeptide repeats 2	29.6494	ITGB3	integrin, beta 3 (platelet glycoprotein IIIa, antigen CD61)	27.7151	IL1RN	interleukin 1 receptor antagonist	34.2931	0	0	24.9432	IGKV@	immunoglobulin kappa variable group	49.3983	LOC100126583	Sus scrofa mRNA, clone:TCH010051E10, expressed in trachea	43.8227
LOC100513602	hypothetical protein LOC100513602	29.3431	MMP3	matrix metallopeptidase 3 (stromelysin 1, progelatinase)	27.2841	HERC5	Probable E3 ubiquitin-protein ligase HERC5 (EC 6.3.2.-)(HECT domain and RCC1-like domain-containing protein 5)(Cyclin-E-binding protein 1) [Source:UniProtKB/Swiss-Prot;Acc:Q9UII4]	33.7248	MLANA	melan-A	24.503	SERPINB10	serpin peptidase inhibitor, clade B (ovalbumin), member 10	48.8296	SEMA6A	sema domain, transmembrane domain (TM), and cytoplasmic domain, (semaphorin) 6A	41.41
CYP3A46	Sus scrofa cytochrome P450 3A46 (CYP3A46), mRNA	29.0813	IGF1	insulin-like growth factor 1 (somatomedin C)	27.2784	UBD	OTTSUSG00000001249 ubiquitin D	31.9349	PLOD2	procollagen-lysine, 2-oxoglutarate 5-dioxygenase 2	24.48	KLF4	Kruppel-like factor 4 (gut)	48.7965	CH242-154K8.1	OTTSUSG00000001409 novel gene	40.9471
RAB38	RAB38, member RAS oncogene family	28.9749	CCDC138	coiled-coil domain containing 138	27.2153	RSAD2	radical S-adenosyl methionine domain containing 2	31.8775	TAGLN	transgelin	24.033	IGKV@	immunoglobulin kappa variable group	47.9671	CYP3A39	Sus scrofa CYP3A39 mRNA for cytochrome P450 3A39v4, partial cds	40.7669
RSAD2	radical S-adenosyl methionine domain containing 2	28.8044	CYP3A29	Sus scrofa CYP3A29 mRNA for cytochrome P450 3A29v3, partial cds	26.28	MNDA	myeloid cell nuclear differentiation antigen	31.6118	SLC16A1	solute carrier family 16, member 1 (monocarboxylic acid transporter 1)	23.9202	IGL@	SSU03782 Sus scrofa Ig gamma 4a chain constant region (IgG4a) mRNA, partial cds	47.6879	LOC100514073	hypothetical LOC100514073	40.7144
0	Ssc_hash_S23756184 1113111 MARC 4PIG Sus scrofa cDNA 5prime, mRNA sequence /clone_end=5prime /gb=DN113803 /gi=59807536 /ug=Ssc.17894 /len=692	28.6472	NPTX1	neuronal pentraxin I	26.2234	GBP1	guanylate binding protein 1, interferon-inducible	31.4316	COL5A2	Sus scrofa collagen type V alpha 2 (COL5A2) mRNA, partial sequence	23.9195	IGL@	Sus scrofa mRNA, clone:MLN010054F04, expressed in mesenteric lymph nodes	47.5743	ITGA2	integrin alpha-2-like	40.32
CXCL11	chemokine (C-X-C motif) ligand 11	28.5927	EDNRB	endothelin receptor type B	26.2115	DDX58	DEAD (Asp-Glu-Ala-Asp) box polypeptide 58	30.8796	CRISP3	cysteine-rich secretory protein 3	23.6323	CCR2	chemokine (C-C motif) receptor 2	47.2688	EREG	epiregulin	38.9688
IFIH1	interferon induced with helicase C domain 1	28.5443	HTR2A	5-hydroxytryptamine (serotonin) receptor 2A	26.1882	IL1RN	interleukin 1 receptor antagonist	30.4801	CCL24	Sus scrofa chemokine ligand 24-like protein mRNA, complete cds	23.4799	SIRPB2	signal-regulatory protein beta 2	46.568	IGH@	Sus scrofa clone IgAA11 mutated immunoglobulin heavy chain mRNA, partial cds	38.9388
AMELX	amelogenin, X-linked	28.5129	NRARP	NOTCH-regulated ankyrin repeat protein	26.1112	GVIN1	interferon-induced very large GTPase 1-like	30.3673	MMP13	matrix metallopeptidase 13 (collagenase 3)	23.2031	0	Ssc_hash_S40578164 rtra17_o23r1.y1 tra Sus scrofa cDNA 5prime, mRNA sequence /clone_end=5prime /gb=EW664877 /gi=183144737 /ug=Ssc.69393 /len=510	46.5467	IGJ	immunoglobulin J polypeptide, linker protein for immunoglobulin alpha and mu polypeptides	38.7345
ADH7	alcohol dehydrogenase 7 (class IV), mu or sigma polypeptide	28.4873	SLC16A1	solute carrier family 16, member 1 (monocarboxylic acid transporter 1)	25.3658	DDX58	DEAD (Asp-Glu-Ala-Asp) box polypeptide 58	30.1951	OR12D2	olfactory receptor 12D2-like	23.0332	0	Sus scrofa IgA C alpha mRNA for immunoglobulin alpha heavy chain constant region, partial cds	46.5375	LAMC2	laminin, gamma 2	38.7245
CYP3A39	Sus scrofa CYP3A39 mRNA for cytochrome P450 3A39v4, partial cds	27.7413	BRI3BP	BRI3 binding protein	25.3187	LOC508070	Interferon-induced very large GTPase 1-like	29.9943	CTGF	connective tissue growth factor	23.0278	FAM46C	family with sequence similarity 46, member C	45.9526	CYP7A1	cytochrome P450, family 7, subfamily A, polypeptide 1	38.6647
IL1RN	interleukin 1 receptor antagonist	27.6749	CYP3A29	Sus scrofa CYP3A29 mRNA for cytochrome P450 3A29v2, partial cds	25.2786	COL6A3	collagen, type VI, alpha 3	29.4186	CYP3A46	Sus scrofa cytochrome P450 3A46 (CYP3A46), mRNA	22.9018	VPREB3	pre-B lymphocyte 3	45.6054	CES3	carboxylesterase 3	38.5751
DYNC1I1	dynein, cytoplasmic 1, intermediate chain 1	27.5963	DYNC1I1	dynein, cytoplasmic 1, intermediate chain 1	24.952	IFNA14	interferon, alpha 14	28.8851	HSPA2	heat shock 70kDa protein 2	22.7044	CYP3A39	Sus scrofa CYP3A39 mRNA for cytochrome P450 3A39v4, partial cds	44.6402	FAM46C	family with sequence similarity 46, member C	38.3871
snosnR61	Small nucleolar RNA snR61/Z1/Z11 [Source: RFAM;Acc:RF00476]	27.4265	C9orf172	chromosome 9 open reading frame 172	24.9362	EIF4H	eukaryotic translation initiation factor 4H	28.8437	snosnR61	Small nucleolar RNA snR61/Z1/Z11 [Source: RFAM;Acc:RF00476]	22.5962	IGL@	Sus scrofa clone PG2X immunoglobulin gamma-2 heavy chain constant region mRNA, partial cds	43.2865	EREG	epiregulin	37.9555
CYP3A29	Sus scrofa cytochrome P450 3A (CYP3A) mRNA, complete cds	27.3539	IGF1	insulin-like growth factor 1 (somatomedin C)	24.8451	USP18	ubiquitin specific peptidase 18	28.6414	MMP1	matrix metallopeptidase 1 (interstitial collagenase)	22.5051	FSTL1	follistatin-like 1	43.2438	ITGA2	integrin, alpha 2 (CD49B, alpha 2 subunit of VLA-2 receptor)	37.3333
TNN	tenascin N	27.3437	TNN	tenascin N	24.7734	RN7SK	PREDICTED: Sus scrofa similar to Probable ATP-dependent RNA helicase DDX60 (DEAD box protein 60) (LOC100157244), mRNA	28.5452	CCDC138	coiled-coil domain containing 138	22.4257	CLEC12A	c-type lectin domain family 12 member A-like	43.1197	IGKV@	immunoglobulin kappa variable group	36.9071
CYP3A29	Sus scrofa CYP3A29 mRNA for cytochrome P450 3A29v4, partial cds	27.3436	CYP3A46	Sus scrofa cytochrome P450 3A46 (CYP3A46), mRNA	24.4694	COL1A1	collagen, type I, alpha 1	28.4278	SLA-1	OTTSUSG00000001268 SLA-1 histocompatibility antigen, class I	22.4184	CES3	carboxylesterase 3	43.0834	LOC100126583	Sus scrofa mRNA, clone:TCH010034D03, expressed in trachea	36.6869
SLC6A4	solute carrier family 6 (neurotransmitter transporter, serotonin), member 4	27.2456	KIT	v-kit Hardy-Zuckerman 4 feline sarcoma viral oncogene homolog	24.4581	SERPINE1	serpin peptidase inhibitor, clade E (nexin, plasminogen activator inhibitor type 1), member 1	28.1557	COL1A1	collagen, type I, alpha 1	22.3591	1100001G20Rik	Sus scrofa mRNA, clone:AMP010066F01, expressed in alveolar macrophage	42.7476	TNFRSF17	tumor necrosis factor receptor superfamily, member 17	36.4712
IFIH1	interferon induced with helicase C domain 1	27.2265	KIT	v-kit Hardy-Zuckerman 4 feline sarcoma viral oncogene homolog	24.2848	TNC	tenascin C	28.1089	ALP	antileukoproteinase-like	22.2966	LOC100126583	Sus scrofa mRNA, clone:TCH010051E10, expressed in trachea	42.7026	IGH@	Sus scrofa mRNA, clone:MLN010055E01, expressed in mesenteric lymph nodes	36.3011
OR13G1	olfactory receptor, family 13, subfamily G, member 1	26.9865	IL-1beta	interleukin-1 beta	24.2726	XAF1	XIAP associated factor 1	28.0107	DYNC1I1	dynein, cytoplasmic 1, intermediate chain 1	22.0292	DHRS3	dehydrogenase/reductase (SDR family) member 3	42.6626	TAGLN	transgelin	35.3375
ELOVL4	elongation of very long chain fatty acids (FEN1/Elo2, SUR4/Elo3, yeast)-like 4	26.8821	RAD51C	RAD51 homolog C (S. cerevisiae)	24.1902	GVIN1	similar to very large inducible GTPase 1	27.9003	SPARC	SPARC Precursor (Secreted protein acidic and rich in cysteine)(Osteonectin)(ON)(Basement-membrane protein 40)(BM-40) [Source:UniProtKB/Swiss-Prot;Acc:P20112]	21.9687	PCNAAF	PCNA-associated factor-like	42.0557	CD59	CD59 molecule, complement regulatory protein	34.9907
CYP3A46	Sus scrofa CYP3A46v2 mRNA for cytochrome P450 3A46v2, partial cds	26.8717	IGF1	insulin-like growth factor 1 (somatomedin C)	23.7945	LUM	lumican	27.6118	OR14J1	olfactory receptor 14J1-like	21.9683	GPR39	G protein-coupled receptor 39	41.7919	ASPA	aspartoacylase	34.3831
DDX58	DEAD (Asp-Glu-Ala-Asp) box polypeptide 58	26.7408	ADH7	alcohol dehydrogenase 7 (class IV), mu or sigma polypeptide	23.7165	MMP1	matrix metallopeptidase 1 (interstitial collagenase)	27.4461	HRH4	histamine receptor H4	21.9271	IGJ	immunoglobulin J polypeptide, linker protein for immunoglobulin alpha and mu polypeptides	41.4237	ADAMTS1	ADAM metallopeptidase with thrombospondin type 1 motif, 1	34.0744
NPTX1	neuronal pentraxin I	26.4441	Mir1983	MI0009990	23.4213	GSTO1	glutathione S-transferase omega-2-like	27.1372	IL23A	interleukin 23, alpha subunit p19	21.7832	CD59	CD59 molecule, complement regulatory protein	41.2272	ITGB6	integrin beta-6-like	33.9285
CYP3A46	Sus scrofa cytochrome P450 (CYP3A46v3) mRNA, partial cds	26.1594	LOC100525972	Sus scrofa inactive X-specific transcript (XIST) mRNA, partial sequence	23.4009	0	0	26.8104	IL-1beta	interleukin-1 beta	21.7462	MS4A1	membrane-spanning 4-domains, subfamily A, member 1	40.9393	KLF4	Kruppel-like factor 4 (gut)	33.924
C1QB	Complement C1qB Fragment [Source:UniProtKB/TrEMBL;Acc:Q69DL4]	26.0866	EDNRB	endothelin receptor type B	23.2926	MID1	midline 1 (Opitz/BBB syndrome)	26.7922	FCRL3	Fc receptor-like 3	21.4645	Dvir\GJ14580	Ssc_hash_S40244426 rlnt09c_p11.y1 lnt Sus scrofa cDNA 5prime, mRNA sequence /clone_end=5prime /gb=EW339333 /gi=182745214 /ug=Ssc.63625 /len=574	40.9364	CYP3A39	Sus scrofa cytochrome P450 mRNA, complete cds	33.6838
RAD51C	RAD51 homolog C (S. cerevisiae)	26.0515	C1QB	Complement C1qB Fragment [Source:UniProtKB/TrEMBL;Acc:Q69DL4]	23.2492	OAS1	2',5'-oligoadenylate synthetase 1, 40/46kDa	26.7514	CYP3A22	Sus scrofa domestica CYP3A22 mRNA for cytochrome P450, complete cds	21.4435	FSTL1	follistatin-like 1	40.6103	0	0	33.2943
DDX58	DEAD (Asp-Glu-Ala-Asp) box polypeptide 58	26.025	Mir1983	microRNA 1983	23.2106	RTP4	receptor (chemosensory) transporter protein 4	26.5746	TNC	tenascin C	21.2842	LOC100517809	Ssc_hash_S22285266 CJ027996 full-length enriched swine cDNA library, adult trachea Sus scrofa cDNA clone TCH01E020077 5prime, mRNA sequence /clone=TCH01E020077 /clone_end=5prime /gb=CJ027996 /gi=54539635 /ug=Ssc.53116 /len=818	40.3236	IGH@	Sus scrofa immunoglobulin IgA heavy chain constant region mRNA, partial cds	33.1493
ELOVL2	elongation of very long chain fatty acids (FEN1/Elo2, SUR4/Elo3, yeast)-like 2	25.8976	SH2D1B	SH2 domain containing 1B	23.0627	ITGB3	integrin, beta 3 (platelet glycoprotein IIIa, antigen CD61)	26.451	CYP3A46	Sus scrofa CYP3A46 mRNA for cytochrome P450 3A46v1, partial cds	21.2326	LOC100514073	hypothetical LOC100514073	40.195	LOC396781	Sus scrofa mRNA, clone:TCH010103D10, expressed in trachea	33.0925
ITGB3	integrin, beta 3 (platelet glycoprotein IIIa, antigen CD61)	25.8167	C1QB	Complement C1qB Fragment [Source:UniProtKB/TrEMBL;Acc:Q69DL4]	22.927	SERPINE1	serpin peptidase inhibitor, clade E (nexin, plasminogen activator inhibitor type 1), member 1	26.3353	AMELX	amelogenin, X-linked	21.1922	IGH@	Sus scrofa mRNA, clone:TCH010074G02, expressed in trachea	40.0711	TRIM9	tripartite motif containing 9	32.7988
OAS1	2',5'-oligoadenylate synthetase 1, 40/46kDa	25.6658	KDM6A	lysine (K)-specific demethylase 6A	22.9242	LOC100054421	Sus scrofa collagen type V alpha 2 (COL5A2) mRNA, partial sequence	25.8407	ITGB3	integrin, beta 3 (platelet glycoprotein IIIa, antigen CD61)	21.1866	IGH@	Sus scrofa clone IgGB6 mutated immunoglobulin heavy chain mRNA sequence	39.799	CH242-154K8.1	OTTSUSG00000001409 novel gene	32.7653
DDX58	DEAD (Asp-Glu-Ala-Asp) box polypeptide 58	25.6588	ETB1	Endothelin B receptor Precursor (ET-B)(Endothelin receptor non-selective type) [Source:UniProtKB/Swiss-Prot;Acc:P35463]	22.797	TAGLN	transgelin	25.6804	COL6A3	collagen, type VI, alpha 3	21.1017	IGH@	Sus scrofa IgG mRNA for immunoglobulin G CH2 and CH3 chain, partial cds	39.7539	0	0	32.7221
XAF1	XIAP associated factor 1	25.564	C1orf186	chromosome 1 open reading frame 186	22.5819	DYNC1I1	dynein, cytoplasmic 1, intermediate chain 1	25.4242	OCLN	occludin	21.0674	IGH@	Sus scrofa mRNA, clone:THY010029C09, expressed in thymus	39.739	0	Ssc_hash_S38482563 EST-AO233A12 Spleen from PRRSV-infected pig Sus scrofa cDNA clone AO233A12, mRNA sequence /clone=AO233A12 /gb=ES447715 /gi=146289305 /ug=Ssc.53476 /len=806	32.6207
LOC100513889	putative serine protease 47-like	25.2619	KIT	v-kit Hardy-Zuckerman 4 feline sarcoma viral oncogene homolog	22.5794	IL1RN	interleukin 1 receptor antagonist	25.4066	PTPLA	protein tyrosine phosphatase-like (proline instead of catalytic arginine), member A	20.9634	ITGA2	integrin, alpha 2 (CD49B, alpha 2 subunit of VLA-2 receptor)	39.4299	0	Sus scrofa mRNA, clone:TCH010069B03, expressed in trachea	32.405
C1QB	Complement C1qB Fragment [Source:UniProtKB/TrEMBL;Acc:Q69DL4]	25.0367	PDYN	prodynorphin	22.4453	MLANA	melan-A	25.2626	AMCF-II	Alveolar macrophage chemotactic factor 2 Precursor (Alveolar macrophage chemotactic factor II)(AMCF-II) [Source:UniProtKB/Swiss-Prot;Acc:P22952]	20.9024	COL15A1	collagen, type XV, alpha 1	39.1894	TPPP3	tubulin polymerization-promoting protein family member 3	32.346
IL1RN	interleukin 1 receptor antagonist	24.8722	MIR577	MI0003584	22.401	TSPAN13	tetraspanin 13	25.1585	Mir1983	microRNA 1983	20.8992	IL33	interleukin 33	38.8349	THBS1	thrombospondin 1	32.1447
XDH	xanthine dehydrogenase	24.7756	ALP	antileukoproteinase-like	22.3216	TNC	tenascin C	25.1382	KIT	v-kit Hardy-Zuckerman 4 feline sarcoma viral oncogene homolog	20.8566	ALOX5AP	arachidonate 5-lipoxygenase-activating protein	38.8034	CYP3A29	Sus scrofa mRNA, clone:LVR010017F03, expressed in liver	32.0717
ISG12(A)	TPA_inf: Sus scrofa mRNA for putative ISG12(a) protein (ISG12(a) gene)	24.5318	CYP3A22	Sus scrofa domestica CYP3A22 mRNA for cytochrome P450, complete cds	22.2897	NPTX1	neuronal pentraxin I	24.778	MPP6	membrane protein, palmitoylated 6 (MAGUK p55 subfamily member 6)	20.8191	FAM53C	Ssc_hash_S27604566 EST-AR129G08 Porcine Lymph node cDNA library Sus scrofa cDNA clone AR129G08, mRNA sequence /clone=AR129G08 /gb=DV229893 /gi=77600389 /ug=Ssc.5974 /len=702	38.5483	IGH@	Sus scrofa mRNA, clone:THY010029C09, expressed in thymus	32.006
GVIN1	interferon-induced very large GTPase 1-like	24.3602	LOC100335800	Sus scrofa TcRg mRNA for TcR gamma-chain, partial cds, clone: P7	22.2616	AMELX	amelogenin, X-linked	24.6313	ALP	antileukoproteinase-like	20.8009	ITGA2	integrin alpha-2-like	37.708	CYP3A22	Sus scrofa domestica CYP3A22 mRNA for cytochrome P450, complete cds	31.5954
MX1	myxovirus (influenza virus) resistance 1, interferon-inducible protein p78 (mouse)	24.3576	MIR2284B	MI0011465	22.1667	0	Ssc_hash_S38482563 EST-AO233A12 Spleen from PRRSV-infected pig Sus scrofa cDNA clone AO233A12, mRNA sequence /clone=AO233A12 /gb=ES447715 /gi=146289305 /ug=Ssc.53476 /len=806	24.563	XKR9	XK, Kell blood group complex subunit-related family, member 9	20.7466	IGH@	Sus scrofa clone IgAA11 mutated immunoglobulin heavy chain mRNA, partial cds	37.4156	CXCL9	chemokine (C-X-C motif) ligand 9	31.493
RTP4	receptor (chemosensory) transporter protein 4	24.3511	ssc-mir-18	ssc-mir-18 [Source:miRBase;Acc:MI0002455]	22.0665	IL27	interleukin 27	24.5003	C27H8orf4	Sus scrofa mRNA, clone:UTR010034F05, expressed in uterus	20.6991	LY75	lymphocyte antigen 75	37.3168	0	Ssc_hash_S29986928 PDUts2056G03 Porcine testis cDNA library II Sus scrofa cDNA clone PDUts2056G03 5prime similar to homologue to emb	31.435
CYP3A29	Sus scrofa cytochrome P450 3A29 (CYP3A29), mRNA	24.2327	U6	U6 spliceosomal RNA [Source: RFAM;Acc:RF00026]	22.0553	PARP14	poly (ADP-ribose) polymerase family, member 14	24.3291	COL6A3	collagen, type VI, alpha 3	20.5848	SLC15A2	solute carrier family 15 (H+/peptide transporter), member 2	37.3001	IGH@	Sus scrofa IgG mRNA for immunoglobulin G CH2 and CH3 chain, partial cds	31.4103
USP18	ubiquitin specific peptidase 18	24.1942	NETO2	neuropilin (NRP) and tolloid (TLL)-like 2	21.9336	LOX	lysyl oxidase	24.2276	TSPAN6	tetraspanin 6	20.5688	CD302	CD302 molecule	36.9155	IGH@	Sus scrofa mRNA, clone:SPL010074D11, expressed in spleen	31.3121
ALP	antileukoproteinase-like	24.0368	ARMC8	armadillo repeat containing 8	21.9241	COL1A1	collagen, type I, alpha 1	24.1064	CYP3A29	Sus scrofa cytochrome P450 3A (CYP3A) mRNA, complete cds	20.476	IGH@	Sus scrofa mRNA, clone:TCH010041A07, expressed in trachea	36.8807	0	Sus scrofa IgA C alpha mRNA for immunoglobulin alpha heavy chain constant region, partial cds	31.0245
MRC1	mannose receptor, C type 1	23.9838	MIR329A	MI0009801	21.8959	IFIT5	interferon-induced protein with tetratricopeptide repeats 5	23.9386	CSF2	colony stimulating factor 2 (granulocyte-macrophage)	20.4565	IGH@	Sus scrofa mRNA, clone:MLN010055E01, expressed in mesenteric lymph nodes	36.8623	CXCL11	chemokine (C-X-C motif) ligand 11	30.749
ITGB3	integrin, beta 3 (platelet glycoprotein IIIa, antigen CD61)	23.9632	IL23A	interleukin 23, alpha subunit p19	21.8737	0	0	23.82	STEFA8	SSU41733 Sus scrofa cysteine proteinase inhibitor stefin A8 mRNA, complete cds	20.4107	ASPA	aspartoacylase	36.7816	0	0	30.6769
GBP1	guanylate binding protein 1, interferon-inducible	23.7431	PRNP	prion protein	21.8692	FSTL1	follistatin-like 1	23.7616	SLC7A11	solute carrier family 7, (cationic amino acid transporter, y+ system) member 11	20.3418	0	0	36.4287	MMP3	matrix metallopeptidase 3 (stromelysin 1, progelatinase)	30.5199
CH242-236A16.1	OTTSUSG00000001488 Myxovirus protein Fragment [Source:UniProtKB/TrEMBL;Acc:Q2KMN6]	23.5791	U6	U6 spliceosomal RNA [Source: RFAM;Acc:RF00026]	21.7917	SPARC	SPARC Precursor (Secreted protein acidic and rich in cysteine)(Osteonectin)(ON)(Basement-membrane protein 40)(BM-40) [Source:UniProtKB/Swiss-Prot;Acc:P20112]	23.6693	XIST	Sus scrofa inactive X-specific transcript (XIST) mRNA, partial sequence	20.2328	TAGLN	transgelin	36.351	IL1RN	interleukin 1 receptor antagonist	30.4289
5S_rRNA	5S ribosomal RNA [Source: RFAM;Acc:RF00001]	23.5684	LOC100525972	Ssc_hash_S50191964 susfleck_FC_6_C05 SUSFLECK Fat Cell Sus scrofa cDNA clone 6_C05, mRNA sequence /clone=6_C05 /gb=FD623800 /gi=221009880 /ug=Ssc.73804 /len=824	21.6999	ELOVL4	elongation of very long chain fatty acids (FEN1/Elo2, SUR4/Elo3, yeast)-like 4	23.4546	FAM57A	family with sequence similarity 57, member A	20.2251	ADAMTS1	ADAM metallopeptidase with thrombospondin type 1 motif, 1	36.2459	CYP3A39	Sus scrofa CYP3A39 mRNA for cytochrome P450 3A39v3, partial cds	30.1868
OR52B4	olfactory receptor 52B4-like	23.3851	MRC1	mannose receptor, C type 1	21.5755	COL1A2	collagen, type I, alpha 2	23.22	POPDC3	popeye domain containing 3	20.1346	EGR1	Ssc_hash_S31125030 1553296 MARC 3PIG Sus scrofa cDNA 5prime, mRNA sequence /clone_end=5prime /gb=DY428868 /gi=87230171 /ug=Ssc.56179 /len=660	36.2356	IGH@	Sus scrofa mRNA, clone:TCH010041A07, expressed in trachea	30.1527
UNC45B	unc-45 homolog B (C. elegans)	23.3815	GNLY	granulysin	21.443	ISG12(A)	TPA_inf: Sus scrofa mRNA for putative ISG12(a) protein (ISG12(a) gene)	23.1573	BMP2	Sus scrofa bone morphogenetic protein 2 (BMP2) mRNA, partial cds	20.1309	IGH@	SSU03780 Sus scrofa Ig gamma 2b constant region (IgG2b) mRNA, partial cds	35.9941	KIT	v-kit Hardy-Zuckerman 4 feline sarcoma viral oncogene homolog	30.1485
MX1	interferon-induced GTP-binding protein Mx1-like	23.2622	OR2W5	olfactory receptor, family 2, subfamily W, member 5	21.4418	GJA1	gap junction protein, alpha 1, 43kDa	23.0979	UVRAG	UV radiation resistance associated gene	20.0763	IGH@	Sus scrofa mRNA, clone:TCH010103D10, expressed in trachea	35.9489	snosnR61	Small nucleolar RNA snR61/Z1/Z11 [Source: RFAM;Acc:RF00476]	29.9855
LOC100525972	Sus scrofa inactive X-specific transcript (XIST) mRNA, partial sequence	23.1652	ST6GALNAC2	ST6 (alpha-N-acetyl-neuraminyl-2,3-beta-galactosyl-1,3)-N-acetylgalactosaminide alpha-2,6-sialyltransferase 2	21.4352	FSTL1	follistatin-like 1	23.0343	LOC100516883	uncharacterized protein C5orf42-like	19.9837	GPM6B	glycoprotein M6B	35.8632	IGH@	Sus scrofa mRNA, clone:TCH010072C03, expressed in trachea	29.8871
IGKV@	immunoglobulin kappa variable group	23.075	HRH4	histamine receptor H4	21.3601	snosnR61	Small nucleolar RNA snR61/Z1/Z11 [Source: RFAM;Acc:RF00476]	22.8389	Mir1983	MI0009990	19.9835	ROPN1L	rhophilin associated tail protein 1-like	35.2674	IL1RN	interleukin 1 receptor antagonist	29.7936
GLDN	gliomedin	22.9031	ELOVL4	elongation of very long chain fatty acids (FEN1/Elo2, SUR4/Elo3, yeast)-like 4	21.3393	CTGF	connective tissue growth factor	22.7673	CYP3A29	Sus scrofa cytochrome P450 3A29 (CYP3A29), mRNA	19.9787	0	Sus scrofa immunoglobulin IgA heavy chain constant region mRNA, partial cds	34.9208	IGH@	SSU38209 Sus scrofa immunglobulin VDJ region mRNA, partial cds	29.7702
RNF128	ring finger protein 128	22.7909	OR14J1	olfactory receptor 14J1-like	21.3258	0	0	22.7585				FAM46C	family with sequence similarity 46, member C	34.8199	IFIT1	interferon-induced protein with tetratricopeptide repeats 1	29.4695
0	0	22.7609	CYP3A29	Sus scrofa breed Bama miniature cytochrome P450 CYP3A mRNA, complete cds	21.3012	TGM5	transglutaminase 5	22.7295				ATF3	activating transcription factor 3	34.7949	TFPI2	tissue factor pathway inhibitor 2	29.465
TMSB15A	thymosin beta 15a	22.7166	MIR450A2	microRNA 450a-2	21.2963	MX1	myxovirus (influenza virus) resistance 1, interferon-inducible protein p78 (mouse)	22.5585				LY86	lymphocyte antigen 86	34.6697	0	0	29.3223
GBP1	guanylate binding protein 1, interferon-inducible	22.6789	U6	U6 spliceosomal RNA [Source: RFAM;Acc:RF00026]	21.2952	PARP11	poly (ADP-ribose) polymerase family, member 11	22.5497				CD79A	CD79a molecule, immunoglobulin-associated alpha	34.6023	KIT	v-kit Hardy-Zuckerman 4 feline sarcoma viral oncogene homolog	29.2496
PDYN	prodynorphin	22.5251	MIR1302-6	MI0006367	21.2604	LOC100519738	PREDICTED: Sus scrofa similar to Receptor (chemosensory) transporter protein 4 (LOC100154930), mRNA	22.4781				CXCL10	chemokine (C-X-C motif) ligand 10	34.5801	0	Ssc_hash_S26712700 AJ948784 KN404_1 Sus scrofa cDNA clone C0007744g22 3prime, mRNA sequence /clone=C0007744g22 /clone_end=3prime /gb=AJ948784 /gi=74365600 /ug=Ssc.36891 /len=789	29.2136
LOC100505533	hypothetical LOC100505533	22.4678	IL23A	interleukin 23, alpha subunit p19	21.2445	MX2	interferon-induced GTP-binding protein Mx1-like	22.3736				CYP3A39	Sus scrofa CYP3A39 mRNA for cytochrome P450 3A39v3, partial cds	34.4583	IGH@	SSU03779 Sus scrofa Ig gamma 2a constant region (IgG2a) mRNA, partial cds	28.8985
RN7SK	PREDICTED: Sus scrofa similar to Probable ATP-dependent RNA helicase DDX60 (DEAD box protein 60) (LOC100157244), mRNA	22.2081	GSTO1	glutathione S-transferase omega-2-like	21.2289	PMAIP1	phorbol-12-myristate-13-acetate-induced protein 1	22.2723				GPR82	G protein-coupled receptor 82	34.3882	CCR2	chemokine (C-C motif) receptor 2	28.8244
IGF1	insulin-like growth factor 1 (somatomedin C)	22.1829	0	0	21.2117	KIT	v-kit Hardy-Zuckerman 4 feline sarcoma viral oncogene homolog	22.1995				RRM2	ribonucleotide reductase M2	34.3445	CYP3A29	Sus scrofa CYP3A29 mRNA for cytochrome P450 3A29v2, partial cds	28.662
IGH@	Sus scrofa mRNA, clone:THY010123F06, expressed in thymus	22.1732	CXCL13	Sus scrofa mRNA, clone:MLN010099A06, expressed in mesenteric lymph nodes	21.1932	CH242-236A16.1	OTTSUSG00000001488 Myxovirus protein Fragment [Source:UniProtKB/TrEMBL;Acc:Q2KMN6]	22.1753				EREG	epiregulin	34.3146	IGH@	Sus scrofa partial VDJ heavy chain gene for immunoglobulin heavy chain variable region, clone Pig2 CD5- E20	28.6047
0	0	22.1599	OR12D2	olfactory receptor 12D2-like	21.1517	UNC45B	unc-45 homolog B (C. elegans)	21.9858				RNASE4	ribonuclease, RNase A family, 4	34.2126	0	0	28.5833
cetn4	Ssc_hash_S39950143 rpigcf0_020291.y1 ctl Sus scrofa cDNA 5prime, mRNA sequence /clone_end=5prime /gb=EW045208 /gi=181320245 /ug=Ssc.16792 /len=628	22.0743	GRIA3	glutamate receptor, ionotrophic, AMPA 3	21.1019	KDM6A	lysine (K)-specific demethylase 6A	21.9614				EREG	epiregulin	33.8771	TMEM156	transmembrane protein 156	28.506
EIF2S3	eukaryotic translation initiation factor 2, subunit 3 gamma, 52kDa	21.9916	STRBP	spermatid perinuclear RNA binding protein	21.0562	SERPINE1	serpin peptidase inhibitor, clade E (nexin, plasminogen activator inhibitor type 1), member 1	21.9316				PCNAAF	PCNA-associated factor-like	33.8328	IGH@	Sus scrofa immunoglobulin heavy chain variable region (VHZ) mRNA, partial cds	28.1529
P2RX5	purinergic receptor P2X, ligand-gated ion channel, 5	21.9399	GET4	golgi to ER traffic protein 4 homolog (S. cerevisiae)	20.9914	0	Ssc_hash_S29986928 PDUts2056G03 Porcine testis cDNA library II Sus scrofa cDNA clone PDUts2056G03 5prime similar to homologue to emb	21.8587				CXCL11	chemokine (C-X-C motif) ligand 11	33.7871	PLS3	plastin 3	28.0712
BTC	betacellulin	21.933	0	0	20.9706	IDO1	indoleamine 2,3-dioxygenase 1	21.8428				0	Sus scrofa mRNA, clone:TCH010069B03, expressed in trachea	33.6694	VPREB3	pre-B lymphocyte 3	27.9586
GBP6	guanylate binding protein family, member 6	21.7347	SCML2	sex comb on midleg-like 2 (Drosophila)	20.963	PARP14	poly (ADP-ribose) polymerase family, member 14	21.7941				CYP7A1	cytochrome P450, family 7, subfamily A, polypeptide 1	33.4609	KCNN4	potassium intermediate/small conductance calcium-activated channel, subfamily N, member 4	27.8567
IGF1	insulin-like growth factor 1 (somatomedin C)	21.6909	OAS1	2',5'-oligoadenylate synthetase 1, 40/46kDa	20.9556	ITGB3	integrin, beta 3 (platelet glycoprotein IIIa, antigen CD61)	21.7652				MMP12	matrix metallopeptidase 12 (macrophage elastase)	33.2324	Dvir\GJ14580	Ssc_hash_S40244426 rlnt09c_p11.y1 lnt Sus scrofa cDNA 5prime, mRNA sequence /clone_end=5prime /gb=EW339333 /gi=182745214 /ug=Ssc.63625 /len=574	27.8347
GVIN1	interferon-induced very large GTPase 1-like	21.602	CYP3A29	Sus scrofa cytochrome P450 3A (CYP3A) mRNA, complete cds	20.951	PARP11	poly [ADP-ribose] polymerase 11-like	21.752				ROPN1L	rhophilin associated tail protein 1-like	33.1765	IGH@	Sus scrofa clone IgGE1 mutated immunoglobulin heavy chain mRNA, partial cds	27.6325
LOC100525972	Ssc_hash_S50191964 susfleck_FC_6_C05 SUSFLECK Fat Cell Sus scrofa cDNA clone 6_C05, mRNA sequence /clone=6_C05 /gb=FD623800 /gi=221009880 /ug=Ssc.73804 /len=824	21.5668	0	Ssc_hash_S34534081 DB802170 full-length enriched swine cDNA library, adult skin Sus scrofa cDNA clone SKNB10039G10 5prime, mRNA sequence /clone=SKNB10039G10 /clone_end=5prime /gb=DB802170 /gi=112783136 /ug=Ssc.63173 /len=822	20.9095	HBA1	hemoglobin, alpha 1	21.7301				TNFSF10	tumor necrosis factor (ligand) superfamily, member 10	33.0475	GPR183	G protein-coupled receptor 183	27.5505
CNN3	calponin 3, acidic	21.5635	EDNRB	endothelin receptor type B	20.8704	ALP	antileukoproteinase-like	21.7134				KIT	v-kit Hardy-Zuckerman 4 feline sarcoma viral oncogene homolog	32.827	ADAMTS1	ADAM metallopeptidase with thrombospondin type 1 motif, 1	27.0456
LOC508070	Interferon-induced very large GTPase 1-like	21.5574	FAM115A	protein FAM115A-like	20.8106	OR52B4	olfactory receptor 52B4-like	21.7095				ITGA2	integrin, alpha 2 (CD49B, alpha 2 subunit of VLA-2 receptor)	32.7264	MNDA	myeloid cell nuclear differentiation antigen	26.9653
IL1RN	interleukin 1 receptor antagonist	21.5199	ALP	antileukoproteinase-like	20.7853	SOCS1	suppressor of cytokine signaling 1	21.6505				0	0	32.7045	EAF2	ELL associated factor 2	26.9038
CCDC138	coiled-coil domain containing 138	21.4928	CYP3A39	Sus scrofa cytochrome P450 mRNA, complete cds	20.7347	COL6A3	collagen, type VI, alpha 3	21.6109				LOC100291917	Sus scrofa mRNA, clone:UTR010023H01, expressed in uterus	32.7038	EIF4H	eukaryotic translation initiation factor 4H	26.772
SLFN11	schlafen family member 11-like	21.4649	FCRL3	Fc receptor-like 3	20.7303	0	0	21.4425				ALOX5	PREDICTED: Sus scrofa similar to Arachidonate 5-lipoxygenase (5-lipoxygenase) (5-LO) (LOC100156205), mRNA	32.5563	GPR39	G protein-coupled receptor 39	26.5836
OAS1	2',5'-oligoadenylate synthetase 1, 40/46kDa	21.3862	CYP3A46	Sus scrofa CYP3A46 mRNA for cytochrome P450 3A46v1, partial cds	20.646	U6	U6 spliceosomal RNA [Source: RFAM;Acc:RF00026]	21.2338				IGH@	Sus scrofa immunoglobulin heavy chain gamma constant region mRNA, partial cds	32.5169	CSF1	colony stimulating factor 1 (macrophage)	26.3281
C17orf87	chromosome 17 open reading frame 87	21.2679	0	0	20.6423	HBB	hemoglobin, beta	21.2152				DUOXA2	dual oxidase maturation factor 2	32.4975	IGH@	Sus scrofa clone IgGB6 mutated immunoglobulin heavy chain mRNA sequence	26.2986
MONBRDRAFT_23564	Sus scrofa mRNA, clone:DCI010018F04, expressed in dendritic cells (immature)	21.2665	TARP	Sus scrofa mRNA, clone:THY010123E09, expressed in thymus	20.5932	EIF2S3	eukaryotic translation initiation factor 2, subunit 3 gamma, 52kDa	21.1757				ATF3	activating transcription factor 3	32.4902	FAM46C	family with sequence similarity 46, member C	26.2331
GET4	golgi to ER traffic protein 4 homolog (S. cerevisiae)	21.2439	MIR1264	MI0003758	20.548	SLC16A10	solute carrier family 16, member 10 (aromatic amino acid transporter)	21.1506				ADAMTS1	ADAM metallopeptidase with thrombospondin type 1 motif, 1	32.4523	CXCL10	chemokine (C-X-C motif) ligand 10	26.1671
ITGA2	integrin, alpha 2 (CD49B, alpha 2 subunit of VLA-2 receptor)	21.2329	U6	U6 spliceosomal RNA [Source: RFAM;Acc:RF00026]	20.525	LOC100525972	Sus scrofa inactive X-specific transcript (XIST) mRNA, partial sequence	20.9938				CYP3A29	Sus scrofa mRNA, clone:LVR010017F03, expressed in liver	32.4327	KDM6A	lysine (K)-specific demethylase 6A	26.1082
IFIT5	interferon-induced protein with tetratricopeptide repeats 5	21.2142	MIR764	microRNA 764	20.515	ADH7	alcohol dehydrogenase 7 (class IV), mu or sigma polypeptide	20.9817				CH242-154K8.1	OTTSUSG00000001409 novel gene	32.4252	IGH@	Sus scrofa mRNA, clone:TCH010074G02, expressed in trachea	26.0495
OR14J1	olfactory receptor 14J1-like	21.2141	Mir543	MI0003519	20.4865	COL1A1_2	OTTSUSG00000000886 collagen, type I, alpha 1	20.9763				NF1A	Ssc_hash_S23693254 1100140 MARC 4PIG Sus scrofa cDNA 5prime, mRNA sequence /clone_end=5prime /gb=DN104353 /gi=59778326 /ug=Ssc.23178 /len=835	32.3617	KIT	v-kit Hardy-Zuckerman 4 feline sarcoma viral oncogene homolog	25.9249
Mir1983	MI0009990	21.1839	MIR20B	microRNA mir-20b	20.4559	TSPAN6	tetraspanin 6	20.897				NR4A2	nuclear receptor subfamily 4, group A, member 2	32.1761	RTKN2	rhotekin 2	25.8846
HRH4	histamine receptor H4	21.1748	P2RY12	purinergic receptor P2Y, G-protein coupled, 12	20.4449	0	0	20.8812				FCGR1A	Fc fragment of IgG, high affinity Ia, receptor (CD64)	32.0505	RTKN2	PREDICTED: Sus scrofa similar to rhotekin 2 (LOC100157770), mRNA	25.7717
LOC100335800	Sus scrofa TcRg mRNA for TcR gamma-chain, partial cds, clone: P7	21.1603	RAB38	RAB38, member RAS oncogene family	20.3817	RHPN2	rhophilin, Rho GTPase binding protein 2	20.8364				CXCL9	chemokine (C-X-C motif) ligand 9	32.001	EPS8	epidermal growth factor receptor pathway substrate 8	25.732
0	0	21.0692	HSPA2	heat shock 70kDa protein 2	20.3578	SERPINE2	serpin peptidase inhibitor, clade E (nexin, plasminogen activator inhibitor type 1), member 2	20.8284				KIT	v-kit Hardy-Zuckerman 4 feline sarcoma viral oncogene homolog	31.992	CYP3A46	Sus scrofa cytochrome P450 3A46 (CYP3A46), mRNA	25.7008
C1orf186	chromosome 1 open reading frame 186	21.0229	ITGB3	integrin, beta 3 (platelet glycoprotein IIIa, antigen CD61)	20.3303	AMELX	amelogenin, X-linked	20.7069				DMC1	DMC1 dosage suppressor of mck1 homolog, meiosis-specific homologous recombination (yeast)	31.9508	DDX60	DEAD (Asp-Glu-Ala-Asp) box polypeptide 60	25.6205
PCNA-associated factor	PCNA-associated factor-like	20.9879	CYP3A29	Sus scrofa cytochrome P450 3A29 (CYP3A29), mRNA	20.3144	COL6A3	collagen, type VI, alpha 3	20.704				RGS4	regulator of G-protein signaling 4	31.634	0	0	25.6045
PAWR	PRKC, apoptosis, WT1, regulator	20.9172	BRI3BP	PREDICTED: Sus scrofa similar to MGC152473 protein (LOC100155348), mRNA	20.2677	LOC100152947	15 kDa protein A-like	20.5801				SIRPB1	PREDICTED: Sus scrofa similar to swine workshop cluster 3 antigen (LOC100152249), mRNA	31.5941	KIT	v-kit Hardy-Zuckerman 4 feline sarcoma viral oncogene homolog	25.571
Mir1983	microRNA 1983	20.8992	SNORD115	Small nucleolar RNA SNORD115 [Source: RFAM;Acc:RF00105]	20.2555	GBP6	guanylate binding protein family, member 6	20.5335				FCN1	ficolin (collagen/fibrinogen domain containing) 1	31.5602	IFIT2	interferon-induced protein with tetratricopeptide repeats 2	25.4438
KDM6A	lysine (K)-specific demethylase 6A	20.892	IL12B	interleukin 12B (natural killer cell stimulatory factor 2, cytotoxic lymphocyte maturation factor 2, p40)	20.2363	IFIT5	interferon-induced protein with tetratricopeptide repeats 5	20.5281				BST1	bone marrow stromal cell antigen 1	31.4812	SAMD12	sterile alpha motif domain containing 12	25.3795
IFI27	interferon, alpha-inducible protein 27	20.7124	MIR4328	MI0015904	20.0914	COL6A3	collagen, type VI, alpha 3	20.5126				TAGAP	T-cell activation RhoGTPase activating protein	31.3624	GNAI1	guanine nucleotide binding protein (G protein), alpha inhibiting activity polypeptide 1	25.3351
LOC100519738	PREDICTED: Sus scrofa similar to Receptor (chemosensory) transporter protein 4 (LOC100154930), mRNA	20.6699	ALDH18A1	aldehyde dehydrogenase 18 family, member A1	20.0726	0	0	20.4304				PN-1	PREDICTED: Sus scrofa hypothetical protein LOC100153664 (LOC100153664), mRNA	31.2949	CYP3A29	Sus scrofa CYP3A29 mRNA for cytochrome P450 3A29v3, partial cds	25.2738
LOC100070235	similar to very large inducible GTPase 1	20.6282	EIF2S3	eukaryotic translation initiation factor 2, subunit 3 gamma, 52kDa	20.0359	OASL	2'-5'-oligoadenylate synthetase-like	20.3835				ABCA5	ATP-binding cassette, sub-family A (ABC1), member 5	31.2169	ALP	antileukoproteinase-like	25.2495
0	Ssc_hash_S17525154 BX674295 Sus Scrofa library (scac) Sus scrofa cDNA clone scac0042.h.07 5prim, mRNA sequence /clone=scac0042.h.07 /clone_end=5prime /gb=BX674295 /gi=90246040 /ug=Ssc.60277 /len=832	20.5986				ACTA2	actin, alpha 2, smooth muscle, aorta	20.3636				TNFSF10	tumor necrosis factor (ligand) superfamily, member 10	31.1253	FSTL1	follistatin-like 1	25.2386
GSTO1	glutathione S-transferase omega-2-like	20.5727				PN-1	Sus scrofa nexin-1 (PN-1), mRNA	20.2945				GPM6B	glycoprotein M6B	31.0956	CPM	carboxypeptidase M-like	25.1529
MCOLN2	mucolipin 2	20.5494				COL6A3	collagen, type VI, alpha 3	20.2337				CD302	CD302 molecule	31.009	IL12A	interleukin 12A (natural killer cell stimulatory factor 1, cytotoxic lymphocyte maturation factor 1, p35)	25.1233
SNORA50	Small nucleolar RNA SNORA50 [Source: RFAM;Acc:RF00407]	20.5305				CYP3A29	Sus scrofa CYP3A29 mRNA for cytochrome P450 3A29v4, partial cds	20.0611				LOC100126583	Sus scrofa mRNA, clone:TCH010034D03, expressed in trachea	30.9636	TNFSF10	tumor necrosis factor (ligand) superfamily, member 10	24.9604
FN1	fibronectin 1	20.4454				GADD45B	growth arrest and DNA-damage-inducible, beta	20.0552				LAMC2	laminin, gamma 2	30.912	IGH@	SSU03780 Sus scrofa Ig gamma 2b constant region (IgG2b) mRNA, partial cds	24.8595
ALP	antileukoproteinase-like	20.4146				ALP	antileukoproteinase-like	20.0492				HPSE	heparanase	30.8765	NDFIP2	Nedd4 family interacting protein 2	24.7424
ACCN1	amiloride-sensitive cation channel 1, neuronal	20.3749				CD274	CD274 molecule	20.0085				DUOX1	dual oxidase 1	30.8529	PLAC8	placenta-specific 8	24.6874
KIT	v-kit Hardy-Zuckerman 4 feline sarcoma viral oncogene homolog	20.3342										POLE2	polymerase (DNA directed), epsilon 2 (p59 subunit)	30.7508	CES1	carboxylesterase 1	24.6449
FN1	fibronectin 1	20.3214										IGH@	Sus scrofa mRNA, clone:SPL010050D09, expressed in spleen	30.6176	CDH1	cadherin 1, type 1, E-cadherin (epithelial)	24.6365
NTN1	netrin 1	20.3051										CYP3A29	Sus scrofa CYP3A29 mRNA for cytochrome P450 3A29v3, partial cds	30.6093	IFI16	interferon, gamma-inducible protein 16	24.6121
P2RX5	p2X purinoceptor 5-like	20.2834										TREM1	Triggering receptor expressed on myeloid cells 1 Precursor (TREM-1) [Source:UniProtKB/Swiss-Prot;Acc:Q6TYI6]	30.4941	DDX60	probable ATP-dependent RNA helicase DDX60-like	24.5931
C1QC	complement component 1, q subcomponent, C chain	20.2565										1100001G20Rik	Sus scrofa mRNA, clone:PBL010101G08, expressed in peripheral blood mononuclear cells	30.4257	ALP	antileukoproteinase-like	24.4966
THBS1	thrombospondin 1	20.2543										IGH@	Sus scrofa mRNA, clone:TCH010072C03, expressed in trachea	30.392	LY86	lymphocyte antigen 86	24.3454
ABCC2	ATP-binding cassette, sub-family C (CFTR/MRP), member 2	20.25										CYP3A29	Sus scrofa CYP3A29 mRNA for cytochrome P450 3A29v2, partial cds	30.2367	PDPN	podoplanin	24.3314
IFIT5	interferon-induced protein with tetratricopeptide repeats 5	20.2215										APL	antileukoproteinase-like	30.2244	CYP3A29	Sus scrofa breed Bama miniature cytochrome P450 CYP3A mRNA, complete cds	24.1398
RHCG	Rh family, C glycoprotein	20.1519										GNAI1	guanine nucleotide binding protein (G protein), alpha inhibiting activity polypeptide 1	30.2092	GABRP	gamma-aminobutyric acid receptor subunit pi-like	24.0311
TARP	Sus scrofa mRNA, clone:THY010123E09, expressed in thymus	20.1199										DNAJB4	DnaJ (Hsp40) homolog, subfamily B, member 4	30.0518	CYP7A1	cytochrome P450, family 7, subfamily A, polypeptide 1	23.9816
KIT	v-kit Hardy-Zuckerman 4 feline sarcoma viral oncogene homolog	20.0499										TREM1	Triggering receptor expressed on myeloid cells 1 Precursor (TREM-1) [Source:UniProtKB/Swiss-Prot;Acc:Q6TYI6]	29.9439	0	0	23.9022
CCL22	Ssc_hash_S40558646 rthg01_p1.y1 thg Sus scrofa cDNA 5prime, mRNA sequence /clone_end=5prime /gb=EW645359 /gi=183051300 /ug=Ssc.60498 /len=597	20.037										CCL20	chemokine (C-C motif) ligand 20	29.7781	KLF4	Kruppel-like factor 4 (gut)	23.6927
ESCO2	establishment of cohesion 1 homolog 2 (S. cerevisiae)	20.0364										STEAP4	STEAP family member 4	29.7707	MET	met proto-oncogene (hepatocyte growth factor receptor)	23.5787
TARP	Sus scrofa T-cell receptor gamma chain mRNA, partial cds	20.0116										CCNB1	cyclin B1	29.7276	TSPAN6	tetraspanin 6	23.5024
												RNASE4	ribonuclease, RNase A family, 4	29.6078	IFIT5	interferon-induced protein with tetratricopeptide repeats 5	23.4749
												IFIT1	interferon-induced protein with tetratricopeptide repeats 1	29.3707	MEGF10	Ssc_hash_S31121510 1544279 MARC 3PIG Sus scrofa cDNA 5prime, mRNA sequence /clone_end=5prime /gb=DY425348 /gi=87226651 /ug=Ssc.61311 /len=635	23.4685
												KIT	v-kit Hardy-Zuckerman 4 feline sarcoma viral oncogene homolog	29.1451	FSTL1	follistatin-like 1	23.4507
												LOC100126583	Sus scrofa mRNA, clone:TCH010003A02, expressed in trachea	29.1373	CYP3A46	Sus scrofa CYP3A46 mRNA for cytochrome P450 3A46v1, partial cds	23.3676
												CRIM1	cysteine-rich motor neuron 1 protein-like	29.0808	DYNC1I1	dynein, cytoplasmic 1, intermediate chain 1	23.3352
												CYSLTR1	cysteinyl leukotriene receptor 1	28.9892	IL1RN	interleukin 1 receptor antagonist	23.1912
												DUOX2	dual oxidase 2	28.8979	EIF2S3	eukaryotic translation initiation factor 2, subunit 3 gamma, 52kDa	23.1774
												KIT	v-kit Hardy-Zuckerman 4 feline sarcoma viral oncogene homolog	28.8623	GPER	Sus scrofa mRNA, clone:UTR010103D07, expressed in uterus	23.0948
												RNASE4	ribonuclease, RNase A family, 4	28.7301	CYP3A29	Sus scrofa cytochrome P450 3A29 (CYP3A29), mRNA	23.0927
												PDPN	podoplanin	28.5115	GVIN1	interferon-induced very large GTPase 1-like	23.0353
												IGH@	Sus scrofa mRNA, clone:SPL010074D11, expressed in spleen	28.3783	IFIT1	interferon-induced protein with tetratricopeptide repeats 1	23.0105
												CES1	carboxylesterase 1	28.3493	ITGA2	integrin alpha 2 subunit	22.8724
												CDCP1	CUB domain containing protein 1	28.1031	SLC15A2	solute carrier family 15 (H+/peptide transporter), member 2	22.82
												SAMD12	sterile alpha motif domain containing 12	27.9638	OR13G1	olfactory receptor, family 13, subfamily G, member 1	22.8108
												FAM107A	family with sequence similarity 107, member A	27.9235	WBP11	WW domain binding protein 11	22.7911
												GADD45B	growth arrest and DNA-damage-inducible, beta	27.9157	RHCG	Rh family, C glycoprotein	22.7591
												APL	antileukoproteinase-like	27.8685	BET3L	BET3 like (S. cerevisiae)	22.739
												DUOX2	dual oxidase 2	27.8671	ACPL2	acid phosphatase-like 2	22.7197
												KCNIP1	Kv channel interacting protein 1	27.8392	CRIM1	cysteine-rich motor neuron 1 protein-like	22.4925
												HSPA2	heat shock 70kDa protein 2	27.8376	0	0	22.4723
												LY86	lymphocyte antigen 86	27.7426	IFIT2	interferon-induced protein with tetratricopeptide repeats 2	22.4718
												RHCG	Rh family, C glycoprotein	27.697	CLEC1B	C-type lectin domain family 1, member B	22.4554
												SAA1	serum amyloid A1	27.6546	IFIT5	interferon-induced protein with tetratricopeptide repeats 5	22.4394
												LIPG	lipase, endothelial	27.6443	MCSF	Macrophage colony stimulating factor beta Fragment [Source:UniProtKB/TrEMBL;Acc:Q70ES6]	22.4277
												CDCP1	CUB domain containing protein 1	27.5095	AREG	amphiregulin	22.3288
												SGMS2	sphingomyelin synthase 2	27.4877	CHRNA3	cholinergic receptor, nicotinic, alpha 3	22.3038
												THBD	thrombomodulin	27.4312	MTSS1	metastasis suppressor 1	22.2524
												ANKRD43	ankyrin repeat domain 43	27.3044	PN-1	PREDICTED: Sus scrofa hypothetical protein LOC100153664 (LOC100153664), mRNA	22.1535
												CYP3A39	Sus scrofa cytochrome P450 mRNA, complete cds	27.2789	THBD	thrombomodulin	22.0995
												IGH@	SSU38209 Sus scrofa immunglobulin VDJ region mRNA, partial cds	27.2496	CYP3A29	Sus scrofa cytochrome P450 3A (CYP3A) mRNA, complete cds	22.0734
												ITGB6	integrin beta-6-like	27.128	SGMS2	sphingomyelin synthase 2	22.0698
												PLAC8	placenta-specific 8	27.1219	MIR181B1	MI0013107	22.0684
												DUSP2	dual specificity phosphatase 2	27.0946	SLC40A1	solute carrier family 40 (iron-regulated transporter), member 1	21.9491
												DUOX2	dual oxidase 2	27.0886	IL-1beta	interleukin-1 beta	21.9228
												SLA-DQB2	OTTSUSG00000001375 pseudogene similar to part of major histocompatibility complex, class II, DQ beta proteins	27.0831	RNASE1	ribonuclease, RNase A family, 1 (pancreatic)	21.8855
												TRIB3	tribbles homolog 3 (Drosophila)	26.8593	SLC38A1	solute carrier family 38, member 1	21.7656
												CH242-154K8.1	OTTSUSG00000001409 novel gene	26.8207	IGH@	Sus scrofa partial VDJ heavy chain gene for immunoglobulin heavy chain variable region, clone Pig1 CD5- D10	21.7317
												IRF4	interferon regulatory factor 4	26.747	0	0	21.6412
												CYP3A46	Sus scrofa cytochrome P450 3A46 (CYP3A46), mRNA	26.7229	CH242-154K8.1	OTTSUSG00000001409 novel gene	21.5564
												EDNRA	endothelin receptor type A	26.701	Mir504	MI0005515	21.5217
												CD28	t-cell-specific surface glycoprotein CD28-like	26.5812	IFIT3	interferon-induced protein with tetratricopeptide repeats 3	21.5185
												CYP3A29	Sus scrofa breed Bama miniature cytochrome P450 CYP3A mRNA, complete cds	26.5625	SLFN11	schlafen family member 11-like	21.4733
												IRF4	interferon regulatory factor 4	26.415	IL33	interleukin 33	21.4067
												FHL1C	Sus scrofa mRNA for four and a half LIM domains 1 protein, isoform C (fhl1C gene)	26.3814	CNN3	calponin 3, acidic	21.4014
												FHL1	four and a half LIM domains 1	26.3614	FOSB	FBJ murine osteosarcoma viral oncogene homolog B	21.3677
												CYP3A46	Sus scrofa CYP3A46 mRNA for cytochrome P450 3A46v1, partial cds	26.3396	SLC40A1	solute carrier family 40 (iron-regulated transporter), member 1	21.252
												CD69	CD69 molecule	26.3255	GSTO2	glutathione S-transferase omega-2-like	21.2122
												IGH@	Sus scrofa immunoglobulin heavy chain variable region (VHZ) mRNA, partial cds	26.3225	SNORA11	Small nucleolar RNA SNORA11 [Source: RFAM;Acc:RF00614]	21.1325
												LY75	lymphocyte antigen 75	26.2086	0	0	21.07
												EIF4H	eukaryotic translation initiation factor 4H	26.1803	PLS3	plastin 3	21.0178
												SAA2	Sus scrofa serum amyloid A protein mRNA, partial cds	26.1329	MYBL1	v-myb myeloblastosis viral oncogene homolog (avian)-like 1	20.984
												ITIH3	inter-alpha (globulin) inhibitor H3	26.1132	NECHADRAFT_36895	Ssc_hash_S22275468 CJ011829 full-length enriched swine cDNA library, adult mesenteric lymph node Sus scrofa cDNA clone MLN01G110053 5prime, mRNA sequence /clone=MLN01G110053 /clone_end=5prime /gb=CJ011829 /gi=54506028 /ug=Ssc.48551 /len=787	20.9806
												CIDEC	cell death-inducing DFFA-like effector c	26.0522	OAS1	2',5'-oligoadenylate synthetase 1, 40/46kDa	20.9658
												PBK	PDZ binding kinase	25.9784	GVIN1	Interferon-induced very large GTPase 1-like	20.8725
												CSRNP1	cysteine-serine-rich nuclear protein 1	25.9641	USP9Y	ubiquitin specific peptidase 9, Y-linked	20.8489
												LOC785366	Sus scrofa mRNA, clone:THY010099F07, expressed in thymus	25.9264	LPL	lipoprotein lipase	20.8321
												GPM6B	glycoprotein M6B	25.8989	AKAP2	A kinase (PRKA) anchor protein 2	20.7891
												IL20	interleukin 20	25.8202	FN1	fibronectin 1	20.7765
												PN-1	Sus scrofa nexin-1 (PN-1), mRNA	25.8176	LPL	lipoprotein lipase	20.7544
												PYROXD2	pyridine nucleotide-disulfide oxidoreductase domain-containing protein 2-like	25.7633	SLA	Src-like-adaptor	20.6447
												GPM6B	glycoprotein M6B	25.7294	IGH@	Sus scrofa mRNA, clone:TCH010066F01, expressed in trachea	20.5692
												IGH@	Sus scrofa clone IgGE1 mutated immunoglobulin heavy chain mRNA, partial cds	25.6301	MMP12	matrix metallopeptidase 12 (macrophage elastase)	20.5456
												CRIM1	cysteine rich transmembrane BMP regulator 1 (chordin-like)	25.6294	0	0	20.4944
												CIDEC	cell death-inducing DFFA-like effector c	25.575	IGH@	Sus scrofa mRNA, clone:TCH010006G04, expressed in trachea	20.4839
												CREB5	cAMP responsive element binding protein 5	25.4673	P2RY13	purinergic receptor P2Y, G-protein coupled, 13	20.4673
												0	Sus scrofa mRNA, clone:ITT010072A04, expressed in small intestine	25.4531	RGS1	regulator of G-protein signaling 1	20.4419
												TLR8	Sus scrofa toll-like receptor 8 (TLR8), mRNA	25.4418	AKR1A1	aldo-keto reductase family 1, member A1 (aldehyde reductase)	20.3938
												CYP3A29	Sus scrofa cytochrome P450 3A29 (CYP3A29), mRNA	25.4176	TMEM26	transmembrane protein 26	20.3933
												0	0	25.3903	0	Ssc_hash_S40578164 rtra17_o23r1.y1 tra Sus scrofa cDNA 5prime, mRNA sequence /clone_end=5prime /gb=EW664877 /gi=183144737 /ug=Ssc.69393 /len=510	20.387
												RALGPS2	Ral GEF with PH domain and SH3 binding motif 2	25.3529	STEAP4	STEAP family member 4	20.369
												0	0	25.337	0	0	20.334
												FGF10	fibroblast growth factor 10	25.2959	BMP4	bone morphogenetic protein 4	20.325
												TFPI2	tissue factor pathway inhibitor 2	25.2248	CLEC7A	C-type lectin domain family 7, member A	20.2355
												CYP3A22	Sus scrofa domestica CYP3A22 mRNA for cytochrome P450, complete cds	25.1761	CD302	CD302 molecule	20.2174
												0	0	25.1646	ANLN	Ssc_hash_S18361693 921290 MARC 4PIG Sus scrofa cDNA 3prime, mRNA sequence /clone_end=3prime /gb=CK457029 /gi=40804243 /ug=Ssc.7621 /len=768	20.2043
												UBE2C	ubiquitin-conjugating enzyme E2C	25.1342	ADAMTS1	ADAM metallopeptidase with thrombospondin type 1 motif, 1	20.1838
												0	0	25.0469	RSAD2	radical S-adenosyl methionine domain containing 2	20.1695
												CIDEC	cell death-inducing DFFA-like effector c	24.9696	FN1	fibronectin 1	20.1192
												KDM6A	lysine (K)-specific demethylase 6A	24.8101	0	Ssc_hash_S26722207 AJ958291 KN404_2 Sus scrofa cDNA clone C0007749p02 5prime, mRNA sequence /clone=C0007749p02 /clone_end=5prime /gb=AJ958291 /gi=74375107 /ug=Ssc.36186 /len=811	20.0947
												DUSP2	dual specificity phosphatase 2	24.7913	GVIN1	interferon-induced very large GTPase 1-like	20.0894
												ABCA5	ATP-binding cassette, sub-family A (ABC1), member 5	24.7336	CTGF	connective tissue growth factor	20.0848
												AKAP2	A kinase (PRKA) anchor protein 2	24.7279	SLPI	secretory leukocyte peptidase inhibitor	20.0034
												MMP1	matrix metallopeptidase 1 (interstitial collagenase)	24.6722	PHLDA1	pleckstrin homology-like domain, family A, member 1	19.9992
												CACNA2D1	calcium channel, voltage-dependent, alpha 2/delta subunit 1	24.6151	OR52B4	olfactory receptor 52B4-like	19.9765
												SLC40A1	solute carrier family 40 (iron-regulated transporter), member 1	24.5951	MYO1E	myosin IE	19.9743
												0	0	24.4639
												IL19	interleukin 19	24.4119
												0	0	24.3509
												SLC1A3	solute carrier family 1 (glial high affinity glutamate transporter), member 3	24.299
												CD69	CD69 molecule	24.2797
												FAM81A	family with sequence similarity 81, member A	24.2647
												0	0	24.208
												CNN3	calponin 3, acidic	24.1086
												HIST2H3D	histone cluster 2, H3d	24.1033
												GPR183	G protein-coupled receptor 183	24.0961
												SERPINE2	serpin peptidase inhibitor, clade E (nexin, plasminogen activator inhibitor type 1), member 2	24.0735
												IKZF3	IKAROS family zinc finger 3 (Aiolos)	23.9652
												TLR8	toll-like receptor 8	23.9545
												ALOX5	arachidonate 5-lipoxygenase	23.8356
												ACAA2	acetyl-CoA acyltransferase 2	23.7224
												CDH1	cadherin 1, type 1, E-cadherin (epithelial)	23.6978
												CYP3A29	Sus scrofa cytochrome P450 3A (CYP3A) mRNA, complete cds	23.6876
												RALGPS2	Ral GEF with PH domain and SH3 binding motif 2	23.6596
												CES3	carboxylesterase 3	23.6502
												IGH@	Sus scrofa mRNA, clone:SPL010077F10, expressed in spleen	23.6355
												IGF1R	insulin-like growth factor 1 receptor	23.5648
												IL10	interleukin 10	23.5558
												ssc-mir-19a	ssc-mir-19a [Source:miRBase;Acc:MI0002422]	23.4997
												IGH@	SSU38216 Sus scrofa immunglobulin VDJ region mRNA, partial cds	23.4928
												C9orf30	chromosome 9 open reading frame 30	23.4846
												KCNA3	potassium voltage-gated channel, shaker-related subfamily, member 3	23.4689
												RNASE4	ribonuclease, RNase A family, 4	23.4401
												MEGF10	Ssc_hash_S31121510 1544279 MARC 3PIG Sus scrofa cDNA 5prime, mRNA sequence /clone_end=5prime /gb=DY425348 /gi=87226651 /ug=Ssc.61311 /len=635	23.3202
												GABRP	gamma-aminobutyric acid receptor subunit pi-like	23.1907
												KIF23	kinesin family member 23	23.1339
												0	Ssc_hash_S38482563 EST-AO233A12 Spleen from PRRSV-infected pig Sus scrofa cDNA clone AO233A12, mRNA sequence /clone=AO233A12 /gb=ES447715 /gi=146289305 /ug=Ssc.53476 /len=806	23.1282
												CHRNA3	cholinergic receptor, nicotinic, alpha 3	23.0997
												TGM3	transglutaminase 3 (E polypeptide, protein-glutamine-gamma-glutamyltransferase)	23.0515
												0	0	22.9748
												MIR544B-2	microRNA mir-544b-2	22.8709
												CD244	CD244 molecule, natural killer cell receptor 2B4	22.8638
												CCL20	chemokine (C-C motif) ligand 20	22.857
												0	0	22.801
												FHL1	four and a half LIM domains 1	22.7803
												DYNC1I1	dynein, cytoplasmic 1, intermediate chain 1	22.7544
												snosnR61	Small nucleolar RNA snR61/Z1/Z11 [Source: RFAM;Acc:RF00476]	22.7438
												LOC618247	Ssc_hash_S23690342 1096266 MARC 4PIG Sus scrofa cDNA 5prime, mRNA sequence /clone_end=5prime /gb=DN101441 /gi=59774217 /ug=Ssc.17765 /len=812	22.7192
												SULT1A1	sulfotransferase family, cytosolic, 1A, phenol-preferring, member 1	22.6997
												CBG07214	Ssc_hash_S40039005 reru03c_c16.y1 eru Sus scrofa cDNA 5prime, mRNA sequence /clone_end=5prime /gb=EW133912 /gi=182603363 /ug=Ssc.56195 /len=537	22.6877
												0	Ssc_hash_S26722207 AJ958291 KN404_2 Sus scrofa cDNA clone C0007749p02 5prime, mRNA sequence /clone=C0007749p02 /clone_end=5prime /gb=AJ958291 /gi=74375107 /ug=Ssc.36186 /len=811	22.6765
												0	Ssc_hash_S29986928 PDUts2056G03 Porcine testis cDNA library II Sus scrofa cDNA clone PDUts2056G03 5prime similar to homologue to emb	22.6253
												LOC396781	Sus scrofa partial VDJ heavy chain gene for immunoglobulin heavy chain variable region, clone Pig1 CD5- D10	22.5945
												0	0	22.5834
												ST6GALNAC4	ST6 (alpha-N-acetyl-neuraminyl-2,3-beta-galactosyl-1,3)-N-acetylgalactosaminide alpha-2,6-sialyltransferase 4	22.5776
												THBS1	thrombospondin 1	22.5694
												SLC37A2	sugar phosphate exchanger 2-like	22.5288
												RNF128	ring finger protein 128	22.5259
												CD79A	CD79a molecule, immunoglobulin-associated alpha	22.408
												PLS3	plastin 3	22.3712
												SHCBP1	SHC SH2-domain binding protein 1	22.3684
												EIF2S3	eukaryotic translation initiation factor 2, subunit 3 gamma, 52kDa	22.2739
												USP9Y	ubiquitin specific peptidase 9, Y-linked	22.177
												MIR181B1	MI0013107	22.1504
												HIST1H2AA	histone H2A type 1-A-like	22.0968
												0	Ssc_hash_S19542650 947557 MARC 4PIG Sus scrofa cDNA 5prime, mRNA sequence /clone_end=5prime /gb=CN158746 /gi=46173176 /ug=Ssc.26822 /len=901	22.0873
												HPSE	heparanase	22.056
												0	Ssc_hash_S6070270 AR043A06LN05PA06S Porcine Lymph node cDNA library, Cot 5 Sus scrofa cDNA, mRNA sequence /gb=BI186708 /gi=15414658 /ug=Ssc.28060 /len=545	22.0471
												CD79B	CD79b molecule, immunoglobulin-associated beta	22.044
												CMKLR1	chemokine-like receptor 1	22.0337
												GPR155	G protein-coupled receptor 155	22.0121
												TLR3	toll-like receptor 3	22.0115
												ANG1	Sus scrofa angiogenin (ANG1), mRNA	21.9045
												KIAA1199	KIAA1199	21.8822
												C10orf68	chromosome 10 open reading frame 68	21.8701
												0	0	21.8539
												GADD45A	growth arrest and DNA-damage-inducible, alpha	21.8439
												MGAM	maltase-glucoamylase (alpha-glucosidase)	21.7716
												PTGER2	Sus scrofa prostaglandin E receptor 2 subtype EP2 mRNA, partial cds	21.7681
												DMC1	DMC1 dosage suppressor of mck1 homolog, meiosis-specific homologous recombination (yeast)	21.7345
												CD163	CD163 molecule	21.7254
												SLC22A3	solute carrier family 22 (extraneuronal monoamine transporter), member 3	21.7111
												GPM6B	glycoprotein M6B	21.7036
												CSF2	colony stimulating factor 2 (granulocyte-macrophage)	21.6943
												PLOD2	procollagen-lysine, 2-oxoglutarate 5-dioxygenase 2	21.5928
												GPRIN3	GPRIN family member 3	21.5589
												FCN1	ficolin (collagen/fibrinogen domain containing) 1	21.5513
												ARG2	arginase, type II	21.4791
												TOP2A	topoisomerase (DNA) II alpha 170kDa	21.4269
												NFIA	nuclear factor I/A	21.3979
												ADORA3	adenosine A3 receptor	21.3759
												CYP3A29	Sus scrofa CYP3A29 mRNA for cytochrome P450 3A29v4, partial cds	21.3755
												ONECUT2	one cut homeobox 2	21.3657
												IL1b	interleukin-1 beta	21.3552
												NECHADRAFT_36895	Ssc_hash_S22275468 CJ011829 full-length enriched swine cDNA library, adult mesenteric lymph node Sus scrofa cDNA clone MLN01G110053 5prime, mRNA sequence /clone=MLN01G110053 /clone_end=5prime /gb=CJ011829 /gi=54506028 /ug=Ssc.48551 /len=787	21.288
												RNF150	ring finger protein 150	21.257
												SIRPA	signal-regulatory protein alpha	21.2508
												ENPP1	ectonucleotide pyrophosphatase/phosphodiesterase 1	21.2133
												NR4A1	nuclear receptor subfamily 4, group A, member 1	21.2075
												AP3M2	adaptor-related protein complex 3, mu 2 subunit	21.1688
												PYGO1	pygopus homolog 1 (Drosophila)	21.1524
												IL23R	interleukin 23 receptor	21.052
												EMB	embigin	21.0493
												CU463819.1	OTTSUSG00000000726 DEP domain containing 6 Fragment	21.0396
												ZFP36	zinc finger protein 36, C3H type, homolog (mouse)	20.999
												MIR17HG	MI0002455	20.9641
												0	Ssc_hash_S40234139 rpliv0110_f3.y1 liv Sus scrofa cDNA 5prime, mRNA sequence /clone_end=5prime /gb=EW329046 /gi=182825978 /ug=Ssc.40395 /len=509	20.9295
												TUSC3	tumor suppressor candidate 3	20.9124
												TIMP2	TIMP metallopeptidase inhibitor 2	20.8591
												GCSF	Granulocyte colony-stimulating factor Precursor (G-CSF) [Source:UniProtKB/Swiss-Prot;Acc:O02837]	20.8278
												CD31	OTTSUSG00000001630 CD31 antigen	20.8225
												FN1	fibronectin 1	20.7956
												RGS16	regulator of G-protein signaling 16	20.7414
												LOC396677	Sus scrofa tissue factor mRNA, complete cds	20.7353
												IGH@	Sus scrofa mRNA, clone:TCH010086F01, expressed in trachea	20.7162
												0	0	20.67
												ANG	angiogenin, ribonuclease, RNase A family, 5	20.6671
												NT5E	5 nucleotidase, ecto	20.6347
												IGH@	Sus scrofa partial VDJ heavy chain gene for immunoglobulin heavy chain variable region, clone Pig2 CD5- E20	20.6232
												LOC100519328	Ssc_hash_S29972221 PDUts1060D07 Porcine testis cDNA library I Sus scrofa cDNA clone PDUts1060D07 5prime, mRNA sequence /clone=PDUts1060D07 /clone_end=5prime /gb=CV868879 /gi=84122839 /ug=Ssc.63793 /len=621	20.5966
												GPM6B	glycoprotein M6B	20.5879
												CYP3A46	Sus scrofa CYP3A46v2 mRNA for cytochrome P450 3A46v2, partial cds	20.5706
												TOP2A	topoisomerase (DNA) II alpha 170kDa	20.5683
												CSF3R	colony stimulating factor 3 receptor (granulocyte)	20.5658
												MSI2_2	OTTSUSG00000000887 musashi homolog 2 (Drosophila)	20.5443
												SNORD61	Small nucleolar RNA SNORD61 [Source: RFAM;Acc:RF00270]	20.524
												FRMD4B	FERM domain containing 4B	20.4476
												ADCY5	adenylate cyclase 5	20.4231
												0	0	20.3695
												GPR126	G protein-coupled receptor 126	20.3353
												IGH@	Sus scrofa mRNA, clone:TCH010066G02, expressed in trachea	20.3265
												GSTO2	glutathione S-transferase omega-2-like	20.3171
												F13A1	coagulation factor XIII, A1 polypeptide	20.3026
												ADIPOQ	adiponectin, C1Q and collagen domain containing	20.2734
												BET3L	BET3 like (S. cerevisiae)	20.2514
												CH242-154K8.1	OTTSUSG00000001409 novel gene	20.2173
												ITGA6	integrin, alpha 6	20.2106
												0	0	20.1776
												IL23A	interleukin 23, alpha subunit p19	20.1546
												IFIT1	interferon-induced protein with tetratricopeptide repeats 1	20.1521
												OR2B3	putative olfactory receptor 2B3-like	20.1296
												0	0	20.0868
												0	0	20.0828
												0	0	20.0816
												PKIB	protein kinase (cAMP-dependent, catalytic) inhibitor beta	20.0752
												SLC40A1	solute carrier family 40 (iron-regulated transporter), member 1	20.0743
												TNFRSF11A	tumor necrosis factor receptor superfamily, member 11a, NFKB activator	20.0322
												0	0	20.0275
												ITGA6	integrin, alpha 6	20.0199
												NIPAL1	NIPA-like domain containing 1	20.0033
												SLA-3	Sus scrofa MHC class I antigen (SLA-3) mRNA, SLA-3*Wu07 allele, partial cds	19.9999
												LOC100514429	PREDICTED: Sus scrofa similar to hCG2010519 (LOC100153893), mRNA	19.9928
												SFTPA1	surfactant protein A1	19.9877
												SLC1A3	solute carrier family 1 (glial high affinity glutamate transporter), member 3	19.9766
												PDE4D	phosphodiesterase 4D, cAMP-specific	19.9694
